# Supplementary material for: Low PEEP ventilation in TGF-β1 induced lung injury triggers a reversible lung mechanical deterioration without promoting persistent structural damage
Source: Sci Rep. 2026 Jul 7;16:21000. doi: 10.1038/s41598-026-61155-9 (PMC13342613; doi:10.1038/s41598-026-61155-9)
Supplement: Supplementary file 1 — Supplementary Material 1 [file 41598_2026_61155_MOESM1_ESM.xlsx]

## Sheet: Result overview
Sort0	Gene ID	Gene name	Gene description	Chr	Start	End	Strand	Length	IGV coordinates	1: N6522_quant sf	2: N6523_quant sf	3: N6524_quant sf	4: N6533_quant sf	5: N6534_quant sf	6: N6519_quant sf	7: N6520_quant sf	8: N6521_quant sf	9: N6531_quant sf	10: N6532_quant sf	Base mean	log2(FC)	StdErr	Wald-Stats	P-value	P-adj
1	ENSMUSG00000015947.11	Fcgr1	Fc receptor, IgG, high affinity I [Source:MGI Symbol;Acc:MGI:95498]	chr3	96190225	96201285	-	11060	chr3:96190225-96201285	144.89	153.998	198.509	167.116	240.479	94.2953	70.7093	97.871	80.1667	78.6756	132.671	-0.833658	0.136578	-6.10391	1.03502e-09	3.31435e-05
2	ENSMUSG00000024675.20	Ms4a4c	membrane-spanning 4-domains, subfamily A, member 4C [Source:MGI Symbol;Acc:MGI:1927656]	chr19	11382134	11404610	+	22476	chr19:11382134-11404610	203.044	322.521	212.514	237.556	253.754	109.819	130.469	163.954	96.302	133.667	186.36	-0.727579	0.136922	-5.31384	1.07341e-07	0.00171863
3	ENSMUSG00000054057.3	A930004D18Rik	RIKEN cDNA A930004D18 gene [Source:MGI Symbol;Acc:MGI:1925190]	chr2	18030004	18042548	-	12544	chr2:18030004-18042548	46.5995	42.2352	35.3079	32.4621	34.9169	79.8278	69.6285	71.6054	69.1367	89.6194	57.1339	0.72449	0.139972	5.17597	2.26727e-07	0.00181506
4	ENSMUSG00000057719.12	Sh3rf2	SH3 domain containing ring finger 2 [Source:MGI Symbol;Acc:MGI:2444628]	chr18	42186732	42292025	+	105293	chr18:42186732-42292025	455.152	354.35	419.606	322.106	329.222	491.415	676.621	833.22	631.408	653.08	516.618	0.650511	0.125498	5.18344	2.17831e-07	0.00181506
5	ENSMUSG00000024525.8	Impa2	inositol monophosphatase 2 [Source:MGI Symbol;Acc:MGI:2149728]	chr18	67422256	67455542	+	33286	chr18:67422256-67455542	50.6097	150.496	129.077	133.136	129.202	40.307	48.4119	50.8974	35.1451	39.5708	80.6853	-0.802302	0.158197	-5.07152	3.94641e-07	0.00216713
6	ENSMUSG00000034159.13	Mab21l4	mab-21-like 4 [Source:MGI Symbol;Acc:MGI:1919124]	chr1	93079071	93088670	-	9599	chr1:93079071-93088670	398.994	328.69	304.986	249.938	264.905	410.232	565.806	592.235	549.779	521.625	418.719	0.627183	0.1238	5.0661	4.06058e-07	0.00216713
7	ENSMUSG00000044921.6	Rassf9	Ras association (RalGDS/AF-6) domain family (N-terminal) member 9 [Source:MGI Symbol;Acc:MGI:2384307]	chr10	102348083	102385597	+	37514	chr10:102348083-102385597	844.737	723.861	753.528	861.073	712.399	1130.84	1107.49	1019.43	947.748	1040.23	914.134	0.398942	0.0815815	4.89011	1.00781e-06	0.00461031
8	ENSMUSG00000039748.12	Exo1	exonuclease 1 [Source:MGI Symbol;Acc:MGI:1349427]	chr1	175708147	175741055	+	32908	chr1:175708147-175741055	34.0475	24.8212	34.926	63.6251	40.3379	17.8991	8.65295	8.1766	15.8083	6.51984	25.4815	-0.748075	0.157191	-4.75902	1.94534e-06	0.00778673
9	ENSMUSG00000041957.16	Pkp2	plakophilin 2 [Source:MGI Symbol;Acc:MGI:1914701]	chr16	16031182	16090576	+	59394	chr16:16031182-16090576	510.336	423.421	410.657	432.466	430.121	596.39	637.131	572.706	574.902	551.572	513.97	0.380031	0.0817328	4.64968	3.32457e-06	0.0118288
10	ENSMUSG00000029484.13	Anxa3	annexin A3 [Source:MGI Symbol;Acc:MGI:1201378]	chr5	96941198	96993825	+	52627	chr5:96941198-96993825	2396.37	2194.36	2436.8	2025.75	2109.62	2602.12	2945.65	3349.65	2905.38	2957.36	2592.31	0.374357	0.0818301	4.5748	4.76666e-06	0.0138762
11	ENSMUSG00000029771.13	Irf5	interferon regulatory factor 5 [Source:MGI Symbol;Acc:MGI:1350924]	chr6	29526624	29541870	+	15246	chr6:29526624-29541870	445.159	567.677	439.981	497.205	536.137	311.696	309.112	361.126	403.686	333.007	420.479	-0.469732	0.102644	-4.57633	4.73208e-06	0.0138762
12	ENSMUSG00000029322.13	Plac8	placenta-specific 8 [Source:MGI Symbol;Acc:MGI:2445289]	chr5	100701591	100720111	-	18520	chr5:100701591-100720111	454.692	578.815	469.073	392.36	499.578	326.218	287.698	286.619	372.58	329.274	399.691	-0.499526	0.109678	-4.55449	5.2513e-06	0.0140131
13	ENSMUSG00000027463.15	Slc52a3	solute carrier protein family 52, member 3 [Source:MGI Symbol;Acc:MGI:1916948]	chr2	151838431	151851178	+	12747	chr2:151838431-151851178	231.415	182.154	205.669	213.491	230.097	262.495	322.408	318.531	324.238	284.04	257.454	0.452022	0.0997838	4.53002	5.89794e-06	0.014528
14	ENSMUSG00000030093.8	Wnt7a	wingless-type MMTV integration site family, member 7A [Source:MGI Symbol;Acc:MGI:98961]	chr6	91340963	91388345	-	47382	chr6:91340963-91388345	106.523	53.099	77.4383	44.3413	65.2151	111.722	167.376	167.988	145.325	125.2	106.423	0.668297	0.152997	4.36803	1.2537e-05	0.0286757
15	ENSMUSG00000052160.8	Pld4	phospholipase D family, member 4 [Source:MGI Symbol;Acc:MGI:2144765]	chr12	112727089	112735424	+	8335	chr12:112727089-112735424	669.803	694.037	593.184	549.623	621.692	377.123	430.765	540.889	446.146	426.851	535.011	-0.438879	0.101551	-4.32177	1.54786e-05	0.0330437
16	ENSMUSG00000070348.6	Ccnd1	cyclin D1 [Source:MGI Symbol;Acc:MGI:88313]	chr7	144483668	144493662	-	9994	chr7:144483668-144493662	2022.31	2046.49	1701.82	2052.39	1983.66	2488.46	2298.26	2367.61	2741.84	2488.2	2219.1	0.316818	0.0745899	4.24747	2.16199e-05	0.0432695
17	ENSMUSG00000034028.17	Cd226	CD226 antigen [Source:MGI Symbol;Acc:MGI:3039602]	chr18	89195091	89290353	+	95262	chr18:89195091-89290353	139.575	168.186	176.958	153.508	192.251	76.9801	96.1118	118.168	104.177	122.056	134.797	-0.542778	0.129312	-4.19742	2.69969e-05	0.0508526
18	ENSMUSG00000040613.15	Apobec1	apolipoprotein B mRNA editing enzyme, catalytic polypeptide 1 [Source:MGI Symbol;Acc:MGI:103298]	chr6	122554751	122579403	-	24652	chr6:122554751-122579403	280.748	359.778	296.716	260.32	388.454	217.509	240.285	212.05	189.689	207.994	265.354	-0.481972	0.11615	-4.14957	3.33101e-05	0.0592587
19	ENSMUSG00000050777.8	Tmem37	transmembrane protein 37 [Source:MGI Symbol;Acc:MGI:2157899]	chr1	119995107	120001804	-	6697	chr1:119995107-120001804	167.119	157.477	133.685	118.121	139.968	179.626	197.676	250.445	236.079	210.996	179.119	0.485831	0.119268	4.07345	4.63208e-05	0.0780677
20	ENSMUSG00000021009.16	Ptpn21	protein tyrosine phosphatase, non-receptor type 21 [Source:MGI Symbol;Acc:MGI:1344406]	chr12	98643000	98703664	-	60664	chr12:98643000-98703664	1056.2	1111.26	1150.44	1078.49	1145.65	1233.46	1503.32	1274.84	1456	1397.67	1240.73	0.292595	0.0723253	4.04554	5.22024e-05	0.0835813
21	ENSMUSG00000022246.15	Rai14	retinoic acid induced 14 [Source:MGI Symbol;Acc:MGI:1922896]	chr15	10569055	10714710	-	145655	chr15:10569055-10714710	1524.49	1500.13	1470.9	1318.29	1462.72	1578.43	1781.2	1960.72	1839.96	1877.23	1631.41	0.29474	0.0737695	3.99542	6.45803e-05	0.0939995
22	ENSMUSG00000024664.6	Fads3	fatty acid desaturase 3 [Source:MGI Symbol;Acc:MGI:1928740]	chr19	10018933	10037474	+	18541	chr19:10018933-10037474	1850.8	1624.91	1758.9	1513.34	1604.48	1841.6	2256.35	2101.62	2151.72	2341.01	1904.47	0.330709	0.0826922	3.99928	6.35356e-05	0.0939995
23	ENSMUSG00000022584.15	Ly6c2	lymphocyte antigen 6 complex, locus C2 [Source:MGI Symbol;Acc:MGI:3712069]	chr15	74980007	74983819	-	3812	chr15:74980007-74983819	532.529	677.349	380.597	316.242	654.293	307.19	264.832	304.695	320.182	237.611	399.552	-0.581361	0.146486	-3.96871	7.22642e-05	0.100611
24	ENSMUSG00000079419.5	Ms4a6c	membrane-spanning 4-domains, subfamily A, member 6C [Source:MGI Symbol;Acc:MGI:2385644]	chr19	11446730	11459556	+	12826	chr19:11446730-11459556	359.672	797.311	523.126	344.887	598.207	275.988	284.317	251.736	342.009	279.517	405.677	-0.588455	0.149101	-3.9467	7.9237e-05	0.105722
25	ENSMUSG00000028776.15	Tinagl1	tubulointerstitial nephritis antigen-like 1 [Source:MGI Symbol;Acc:MGI:2137617]	chr4	130058247	130068915	-	10668	chr4:130058247-130068915	894.827	1205.1	841.622	854.857	847.599	1480.33	1113.28	1608.34	1717.72	1164.74	1172.84	0.493002	0.125239	3.93649	8.26835e-05	0.105908
26	ENSMUSG00000030220.14	Arhgdib	Rho, GDP dissociation inhibitor (GDI) beta [Source:MGI Symbol;Acc:MGI:101940]	chr6	136900653	136918897	-	18244	chr6:136900653-136918897	798.729	968.449	721.574	616.482	745.498	508.571	489.817	603.953	585.893	531.423	657.039	-0.431943	0.110208	-3.91935	8.87864e-05	0.109351
27	ENSMUSG00000010080.16	Epn3	epsin 3 [Source:MGI Symbol;Acc:MGI:1919139]	chr11	94380425	94390800	-	10375	chr11:94380425-94390800	855.71	1009.82	745.682	714.838	841.254	1074.78	1138.35	1197.83	1207.64	988.192	977.408	0.38154	0.0988132	3.86123	0.000112819	0.120864
28	ENSMUSG00000031444.17	F10	coagulation factor X [Source:MGI Symbol;Acc:MGI:103107]	chr8	13087308	13106676	+	19368	chr8:13087308-13106676	152.053	236.19	124.136	142.753	174.139	89.5872	94.3181	84.6675	123.567	95.5687	131.698	-0.551079	0.142754	-3.86033	0.000113232	0.120864
29	ENSMUSG00000032531.16	Amotl2	angiomotin-like 2 [Source:MGI Symbol;Acc:MGI:1929286]	chr9	102593871	102610617	+	16746	chr9:102593871-102610617	2969.83	2766.77	3320.11	2170.35	2341.05	4151.21	3551.27	3778.37	4344.53	3388.71	3278.22	0.430918	0.111092	3.87895	0.00010491	0.120864
30	ENSMUSG00000043263.14	Ifi209	interferon activated gene 209 [Source:MGI Symbol;Acc:MGI:2138243]	chr1	173458483	173475494	+	17011	chr1:173458483-173475494	616.506	790.669	582.8	527.889	571.15	395.075	357.971	528.144	432.512	394.369	519.709	-0.459574	0.118862	-3.86644	0.000110436	0.120864
31	ENSMUSG00000030541.17	Idh2	isocitrate dehydrogenase 2 (NADP+), mitochondrial [Source:MGI Symbol;Acc:MGI:96414]	chr7	79744594	79765140	-	20546	chr7:79744594-79765140	1010.09	968.332	795.533	907.292	854.427	1276.75	1235.83	968.748	1227.01	1291.6	1053.56	0.363736	0.0950498	3.82679	0.000129824	0.122271
32	ENSMUSG00000035493.11	Tgfbi	transforming growth factor, beta induced [Source:MGI Symbol;Acc:MGI:99959]	chr13	56757336	56787375	+	30039	chr13:56757336-56787375	1543.16	3130.83	1916.13	1917.27	2219.51	1390.58	1520.53	1156.93	1381.31	1347.94	1752.42	-0.510122	0.133005	-3.83536	0.000125382	0.122271
33	ENSMUSG00000038608.16	Dock10	dedicator of cytokinesis 10 [Source:MGI Symbol;Acc:MGI:2146320]	chr1	80478790	80736244	-	257454	chr1:80478790-80736244	1863.59	1744.19	1968.29	1826.36	1909.55	1399.29	1406.77	1713.12	1323.53	1573.24	1672.79	-0.30631	0.0799496	-3.83129	0.000127476	0.122271
34	ENSMUSG00000043383.6	Olfr1342	olfactory receptor 1342 [Source:MGI Symbol;Acc:MGI:3031176]	chr4	118544683	118549953	-	5270	chr4:118544683-118549953	12.7846	14.6779	12.9071	1.88986	13.5518	17.1141	32.9893	45.7896	48.6104	49.4038	24.9719	0.573018	0.149693	3.82795	0.000129213	0.122271
35	ENSMUSG00000034330.11	Plcg2	phospholipase C, gamma 2 [Source:MGI Symbol;Acc:MGI:97616]	chr8	118225030	118361881	+	136851	chr8:118225030-118361881	784.154	782.433	710.037	674.243	688.466	467.419	496.42	611.068	639.113	496.91	635.026	-0.378664	0.099487	-3.80616	0.000141139	0.12913
36	ENSMUSG00000073902.6	Gvin3	GTPase, very large interferon inducible, family member 3 [Source:MGI Symbol;Acc:MGI:3584360]	chr7	106195950	106203242	-	7292	chr7:106195950-106203242	1861.83	2079.68	1646.84	1420.73	1859.99	1142.51	1241.73	1580.56	1127.03	1204.01	1516.49	-0.423708	0.111691	-3.79356	0.000148501	0.132092
37	ENSMUSG00000000682.8	Cd52	CD52 antigen [Source:MGI Symbol;Acc:MGI:1346088]	chr4	133809759	133822393	-	12634	chr4:133809759-133822393	466.843	647.112	374.319	369.01	499.036	257.067	253.013	339.928	345.109	294.907	384.634	-0.508276	0.134383	-3.78229	0.000155395	0.134488
38	ENSMUSG00000053063.12	Clec12a	C-type lectin domain family 12, member a [Source:MGI Symbol;Acc:MGI:3040968]	chr6	129319654	129342266	+	22612	chr6:129319654-129342266	214.473	137.21	153.036	152.896	236.718	123.939	132.549	87.6029	90.4006	89.4861	141.831	-0.546713	0.145151	-3.7665	0.000165552	0.139508
39	ENSMUSG00000045322.11	Tlr9	toll-like receptor 9 [Source:MGI Symbol;Acc:MGI:1932389]	chr9	106099797	106104082	+	4285	chr9:106099797-106104082	137.747	162.577	193.665	185.632	278.147	111.966	101.742	141.769	112.208	102.218	152.767	-0.53817	0.143274	-3.75623	0.000172493	0.14163
40	ENSMUSG00000020437.13	Myo1g	myosin IG [Source:MGI Symbol;Acc:MGI:1927091]	chr11	6456548	6470965	-	14417	chr11:6456548-6470965	679.94	766.422	823.289	720.47	779.11	568.065	485.884	631.873	583.346	645.59	668.399	-0.33703	0.0905227	-3.72315	0.00019675	0.146621
41	ENSMUSG00000024677.14	Ms4a6b	membrane-spanning 4-domains, subfamily A, member 6B [Source:MGI Symbol;Acc:MGI:1917024]	chr19	11493876	11508620	+	14744	chr19:11493876-11508620	488.956	749.878	448.512	433.666	699.292	309.495	334.455	362.261	411.446	372.273	461.023	-0.50294	0.134816	-3.73056	0.000191057	0.146621
42	ENSMUSG00000034116.18	Vav1	vav 1 oncogene [Source:MGI Symbol;Acc:MGI:98923]	chr17	57586100	57635031	+	48931	chr17:57586100-57635031	516.256	668.405	511.871	523.529	709.432	388.1	391.885	483.327	446.323	373.442	501.257	-0.420216	0.112683	-3.7292	0.00019209	0.146621
43	ENSMUSG00000049734.10	Trex1	three prime repair exonuclease 1 [Source:MGI Symbol;Acc:MGI:1328317]	chr9	108887001	108888802	-	1801	chr9:108887001-108888802	151.87	230.656	178.595	194.012	237.81	127.691	122.793	158.124	131.832	122.758	165.614	-0.469779	0.126184	-3.72298	0.000196886	0.146621
44	ENSMUSG00000022178.12	Ajuba	ajuba LIM protein [Source:MGI Symbol;Acc:MGI:1341886]	chr14	54804929	54815015	-	10086	chr14:54804929-54815015	501.11	515.056	594.842	460.135	295.902	683.548	744.042	633.572	746.746	837.567	601.252	0.488229	0.131459	3.71393	0.000204065	0.148513
45	ENSMUSG00000121398.1	Slfn10-ps	schlafen 10, pseudogene [Source:NCBI gene (formerly Entrezgene);Acc:237887]	chr11	82918956	82930868	-	11912	chr11:82918956-82930868	30.9215	46.311	51.1978	60.0314	48.6765	30.8169	23.3998	25.2769	23.4175	21.7688	36.1818	-0.569652	0.1549	-3.67756	0.000235477	0.167565
46	ENSMUSG00000037624.17	Kcnk2	potassium channel, subfamily K, member 2 [Source:MGI Symbol;Acc:MGI:109366]	chr1	188940127	189134470	-	194343	chr1:188940127-189134470	313.955	276.826	203.105	250.715	228.073	369.488	443.279	304.022	500.511	338.459	322.843	0.483591	0.131875	3.66704	0.000245374	0.167743
47	ENSMUSG00000078190.8	Dnm3os	dynamin 3, opposite strand [Source:MGI Symbol;Acc:MGI:3052332]	chr1	162045192	162053119	+	7927	chr1:162045192-162053119	244.134	254.922	206.737	199.798	211.115	176.212	97.864	168.611	86.4647	134.38	178.024	-0.531214	0.144896	-3.66618	0.000246203	0.167743
48	ENSMUSG00000039994.16	Timeless	timeless circadian clock 1 [Source:MGI Symbol;Acc:MGI:1321393]	chr10	128067934	128088810	+	20876	chr10:128067934-128088810	201.517	226.582	284.644	275.161	343.907	155.927	206.838	184.202	142.53	179.089	220.04	-0.481858	0.131959	-3.65157	0.000260645	0.173883
49	ENSMUSG00000034473.15	Sec22a	SEC22 homolog A, vesicle trafficking protein [Source:MGI Symbol;Acc:MGI:2447876]	chr16	35131501	35184288	-	52787	chr16:35131501-35184288	150.902	192.125	157.093	161.397	181.236	192.08	224.084	248.713	236.849	289.818	203.43	0.42242	0.115901	3.64468	0.000267725	0.174181
50	ENSMUSG00000073490.12	Ifi207	interferon activated gene 207 [Source:MGI Symbol;Acc:MGI:2138302]	chr1	173550993	173569313	-	18320	chr1:173550993-173569313	334.16	678.186	397.349	463.643	577.17	325.374	355.722	233.168	309.067	229.091	390.293	-0.530107	0.145608	-3.64063	0.000271971	0.174181
51	ENSMUSG00000031788.15	Kifc3	kinesin family member C3 [Source:MGI Symbol;Acc:MGI:109202]	chr8	95826456	95929440	-	102984	chr8:95826456-95929440	983.527	871.464	933.743	802.732	725.637	952.406	1193.66	1098.38	1353.1	1261.76	1017.64	0.385064	0.105917	3.63552	0.000277421	0.174188
52	ENSMUSG00000039841.15	Zfp800	zinc finger protein 800 [Source:MGI Symbol;Acc:MGI:1889334]	chr6	28239926	28398004	-	158078	chr6:28239926-28398004	370.562	405.225	418.258	375.822	431.294	356.219	306.318	291.287	271.082	325.716	355.178	-0.331971	0.092089	-3.60489	0.000312289	0.181924
53	ENSMUSG00000043895.7	S1pr2	sphingosine-1-phosphate receptor 2 [Source:MGI Symbol;Acc:MGI:99569]	chr9	20873657	20888077	-	14420	chr9:20873657-20888077	615.899	538.81	615.494	535.508	577.151	700.409	906.668	699.588	1205.67	753.4	714.859	0.454613	0.125799	3.6138	0.000301741	0.181924
54	ENSMUSG00000051166.11	Eml5	echinoderm microtubule associated protein like 5 [Source:MGI Symbol;Acc:MGI:2442513]	chr12	98753064	98867743	-	114679	chr12:98753064-98867743	130.441	102.858	106.81	160.472	134.354	157.788	186.368	177.416	215.307	257.363	162.918	0.490676	0.135683	3.61635	0.000298789	0.181924
55	ENSMUSG00000063286.10	Gvin-ps7	GTPase, very large interferon inducible, pseudogene 7 [Source:MGI Symbol;Acc:MGI:3644223]	chr7	106103599	106110878	-	7279	chr7:106103599-106110878	2214.91	2206.82	1987.33	2191.14	3155.62	1669.58	1635.3	1910.31	1576.86	1734.08	2028.19	-0.398638	0.110587	-3.60474	0.000312468	0.181924
56	ENSMUSG00000001403.14	Ube2c	ubiquitin-conjugating enzyme E2C [Source:MGI Symbol;Acc:MGI:1915862]	chr2	164611818	164620742	+	8924	chr2:164611818-164620742	42.1538	31.6867	41.8311	42.0405	47.9468	22.7229	19.5098	29.8493	19.6404	10.4764	30.7858	-0.566272	0.158127	-3.58111	0.000342132	0.195638
57	ENSMUSG00000031827.15	Cotl1	coactosin-like 1 (Dictyostelium) [Source:MGI Symbol;Acc:MGI:1919292]	chr8	120535961	120567283	-	31322	chr8:120535961-120567283	885.775	1054.46	888.756	918.427	1013.74	756.655	830.064	794.293	798.033	745.652	868.586	-0.263126	0.0738368	-3.56362	0.00036578	0.199479
58	ENSMUSG00000051397.6	Tacstd2	tumor-associated calcium signal transducer 2 [Source:MGI Symbol;Acc:MGI:1861606]	chr6	67511046	67512780	-	1734	chr6:67511046-67512780	376.188	343.652	316.268	426.481	430.948	463.066	599.789	468.032	524.879	497.749	444.705	0.376347	0.105645	3.56236	0.000367537	0.199479
59	ENSMUSG00000113136.3	Gm19951	predicted gene, 19951 [Source:MGI Symbol;Acc:MGI:5012136]	chr12	99609334	99613482	+	4148	chr12:99609334-99613482	54.4496	60.0412	45.6736	47.9886	84.3805	20.5294	31.5851	25.2648	38.0461	36.9011	44.486	-0.557703	0.156263	-3.569	0.000358351	0.199479
60	ENSMUSG00000008859.9	Rala	v-ral simian leukemia viral oncogene A (ras related) [Source:MGI Symbol;Acc:MGI:1927243]	chr13	18055156	18118824	-	63668	chr13:18055156-18118824	558.243	510.04	499.421	494.169	544.942	618.188	607.737	610.447	629.832	625.726	569.874	0.234858	0.0661385	3.551	0.000383765	0.204816
61	ENSMUSG00000072620.4	Slfn2	schlafen 2 [Source:MGI Symbol;Acc:MGI:1313258]	chr11	82955938	82961504	+	5566	chr11:82955938-82961504	757.144	1203.2	774.002	736.619	1105.13	589.333	611.039	640.505	698.531	563.034	767.854	-0.449882	0.126886	-3.54557	0.000391769	0.20566
62	ENSMUSG00000020782.19	Llgl2	LLGL2 scribble cell polarity complex component [Source:MGI Symbol;Acc:MGI:1918843]	chr11	115714875	115746606	+	31731	chr11:115714875-115746606	606.658	605.425	657.317	700.073	699.919	883.961	866.165	749.851	883.881	724.247	737.75	0.303627	0.085991	3.53092	0.000414122	0.213887
63	ENSMUSG00000018849.7	Wwc1	WW, C2 and coiled-coil domain containing 1 [Source:MGI Symbol;Acc:MGI:2388637]	chr11	35729227	35871354	-	142127	chr11:35729227-35871354	3239.35	3378.19	2472.62	2326.57	3065.67	3784.48	4427.8	3594.02	5115.99	3582.64	3498.73	0.417854	0.118903	3.51424	0.000441016	0.224162
64	ENSMUSG00000030739.20	Myh14	myosin, heavy polypeptide 14 [Source:MGI Symbol;Acc:MGI:1919210]	chr7	44255227	44320267	-	65040	chr7:44255227-44320267	7401.66	6611.33	6859.53	5943.79	5915.11	8467.68	9474.2	8488.62	9941.1	6824.15	7592.72	0.354763	0.101122	3.50826	0.000451046	0.225678
65	ENSMUSG00000001020.9	S100a4	S100 calcium binding protein A4 [Source:MGI Symbol;Acc:MGI:1330282]	chr3	90511078	90513352	+	2274	chr3:90511078-90513352	207.526	314.081	212.4	198.206	293.192	145.628	151.86	125.457	188.635	180.542	201.753	-0.475968	0.136463	-3.48789	0.000486852	0.232686
66	ENSMUSG00000049625.7	Tifab	TRAF-interacting protein with forkhead-associated domain, family member B [Source:MGI Symbol;Acc:MGI:2385852]	chr13	56321517	56326698	-	5181	chr13:56321517-56326698	338.384	466.441	427.185	264.507	329.5	238.553	268.096	248.57	258.428	239.047	307.871	-0.438098	0.125548	-3.48949	0.000483952	0.232686
67	ENSMUSG00000069265.3	H3c1	H3 clustered histone 1 [Source:MGI Symbol;Acc:MGI:2668828]	chr13	23945836	23946369	-	533	chr13:23945836-23946369	95.4038	93.188	98.3207	126.1	107.954	65.5344	46.0692	27.4194	87.7469	39.7013	78.7438	-0.550875	0.157615	-3.49507	0.000473933	0.232686
68	ENSMUSG00000002458.14	Rgs19	regulator of G-protein signaling 19 [Source:MGI Symbol;Acc:MGI:1915153]	chr2	181330212	181335770	-	5558	chr2:181330212-181335770	291.6	281.237	290.737	259.656	276.578	250.348	202.336	216.572	230.366	204.888	250.432	-0.314416	0.0908036	-3.46259	0.000535	0.233899
69	ENSMUSG00000026604.18	Ptpn14	protein tyrosine phosphatase, non-receptor type 14 [Source:MGI Symbol;Acc:MGI:102467]	chr1	189460465	189608892	+	148427	chr1:189460465-189608892	2487.96	2318.71	2217.09	1932.1	1854.64	2684.75	2845	2614.48	2841.62	2575.56	2437.19	0.300988	0.0865571	3.47734	0.000506424	0.233899
70	ENSMUSG00000027469.17	Tpx2	TPX2, microtubule-associated [Source:MGI Symbol;Acc:MGI:1919369]	chr2	152689884	152737241	+	47357	chr2:152689884-152737241	73.1466	58.1018	112.337	103.276	102.641	57.9416	49.523	61.3386	46.3697	33.494	69.8169	-0.532905	0.153607	-3.46928	0.000521852	0.233899
71	ENSMUSG00000030770.16	Parva	parvin, alpha [Source:MGI Symbol;Acc:MGI:1931144]	chr7	112026712	112190899	+	164187	chr7:112026712-112190899	3193.39	2983.42	2862.11	3095.38	2944.36	3471.78	3428.78	3346.13	3539.3	3289.14	3215.38	0.174402	0.0503084	3.46665	0.000526979	0.233899
72	ENSMUSG00000040204.7	Pclaf	PCNA clamp associated factor [Source:MGI Symbol;Acc:MGI:1915276]	chr9	65797519	65810548	+	13029	chr9:65797519-65810548	41.474	40.5212	30.33	63.9065	110.681	34.3195	23.5509	13.5744	20.9598	16.6106	39.5928	-0.542861	0.155967	-3.48062	0.000500248	0.233899
73	ENSMUSG00000048440.17	Cyp4f16	cytochrome P450, family 4, subfamily f, polypeptide 16 [Source:MGI Symbol;Acc:MGI:1917351]	chr17	32755532	32770772	+	15240	chr17:32755532-32770772	207.097	233.698	260.033	254.08	244.013	193.5	171.158	181.226	201.375	153.117	209.93	-0.360832	0.104096	-3.46633	0.000527614	0.233899
74	ENSMUSG00000121501.1		novel transcript	chr7	106103436	106106935	-	3499	chr7:106103436-106106935	140.557	149.769	131.336	104.361	208.611	99.6399	71.2188	97.8099	74.1551	103.165	118.062	-0.504449	0.145802	-3.45983	0.00054052	0.233899
75	ENSMUSG00000000126.12	Wnt9a	wingless-type MMTV integration site family, member 9A [Source:MGI Symbol;Acc:MGI:2446084]	chr11	59197754	59224378	+	26624	chr11:59197754-59224378	121.824	84.7352	91.2702	84.0412	83.4429	119.155	143.455	148.362	122.941	142.916	114.214	0.434144	0.126031	3.44475	0.00057159	0.240973
76	ENSMUSG00000024589.19	Nedd4l	neural precursor cell expressed, developmentally down-regulated gene 4-like [Source:MGI Symbol;Acc:MGI:1933754]	chr18	65020776	65350899	+	330123	chr18:65020776-65350899	1938.43	2148.88	1808.58	2030.9	1940.78	2325.13	2231.09	2345.89	2419.63	2195.56	2138.49	0.213581	0.0622171	3.43283	0.000597307	0.240973
77	ENSMUSG00000030852.19	Tacc2	transforming, acidic coiled-coil containing protein 2 [Source:MGI Symbol;Acc:MGI:1928899]	chr7	130179168	130366515	+	187347	chr7:130179168-130366515	1718.19	1618.81	1483.97	1610.57	1507.83	1757.02	2061.86	1767.43	1931.44	2139.32	1759.64	0.264964	0.0770093	3.44068	0.000580263	0.240973
78	ENSMUSG00000035021.15	Baz1a	bromodomain adjacent to zinc finger domain 1A [Source:MGI Symbol;Acc:MGI:1309478]	chr12	54940336	55061133	-	120797	chr12:54940336-55061133	1236.1	1461.33	1286.92	924.554	1367.15	950.489	946.255	1028.64	879.205	879.672	1096.03	-0.367132	0.106997	-3.43122	0.000600878	0.240973
79	ENSMUSG00000055320.19	Tead1	TEA domain family member 1 [Source:MGI Symbol;Acc:MGI:101876]	chr7	112278525	112506014	+	227489	chr7:112278525-112506014	4864.66	4253.42	4255.86	3820.58	4028.33	4837.75	4863.57	5161.09	5304.97	5507.27	4689.75	0.258393	0.0753179	3.4307	0.000602018	0.240973
80	ENSMUSG00000056305.5	Usp39	ubiquitin specific peptidase 39 [Source:MGI Symbol;Acc:MGI:107622]	chr6	72295661	72322167	-	26506	chr6:72295661-72322167	497.643	431.199	448.953	455.693	466.408	497.72	576.333	634.607	554.75	574.933	513.824	0.281058	0.0817636	3.43745	0.000587213	0.240973
81	ENSMUSG00000025044.17	Msr1	macrophage scavenger receptor 1 [Source:MGI Symbol;Acc:MGI:98257]	chr8	40034726	40095714	-	60988	chr8:40034726-40095714	185.92	306.292	204.871	270.684	316.239	125.384	165.757	72.2835	164.955	182.066	199.445	-0.529788	0.154625	-3.42628	0.000611911	0.241909
82	ENSMUSG00000049037.9	Clec4a1	C-type lectin domain family 4, member a1 [Source:MGI Symbol;Acc:MGI:3036291]	chr6	122898807	122911578	+	12771	chr6:122898807-122911578	137.004	259.914	158.154	115.377	174.745	90.3446	74.353	120.845	113.168	86.1086	133.001	-0.519008	0.152159	-3.41095	0.000647368	0.252805
83	ENSMUSG00000000901.18	Mmp11	matrix metallopeptidase 11 [Source:MGI Symbol;Acc:MGI:97008]	chr10	75759056	75772330	-	13274	chr10:75759056-75772330	334.03	203.355	252.825	213.785	208.967	332.066	387.922	358.85	313.793	345.431	295.102	0.422226	0.124018	3.40456	0.000662715	0.254959
84	ENSMUSG00000006542.14	Prkag3	protein kinase, AMP-activated, gamma 3 non-catalytic subunit [Source:MGI Symbol;Acc:MGI:1891343]	chr1	74778081	74788380	-	10299	chr1:74778081-74788380	86.5866	61.4599	104.459	74.4123	112.814	100.759	147.704	125.119	189.356	195.974	119.864	0.515615	0.151847	3.39562	0.00068473	0.254959
85	ENSMUSG00000020821.18	Kif1c	kinesin family member 1C [Source:MGI Symbol;Acc:MGI:1098260]	chr11	70591374	70622790	+	31416	chr11:70591374-70622790	3965.26	3757.91	3997.23	3556.56	3444.26	4205.93	4748.07	4206.74	4893.82	4303.16	4107.89	0.24268	0.0713656	3.40052	0.00067259	0.254959
86	ENSMUSG00000062991.10	Nrg1	neuregulin 1 [Source:MGI Symbol;Acc:MGI:96083]	chr8	32304579	33374825	-	1070246	chr8:32304579-33374825	302.654	290.507	284.895	271.598	269.972	305.623	429.479	365.361	379.53	352.119	325.174	0.329314	0.0969813	3.39564	0.000684681	0.254959
87	ENSMUSG00000005410.7	Mcm5	minichromosome maintenance complex component 5 [Source:MGI Symbol;Acc:MGI:103197]	chr8	75836197	75855067	+	18870	chr8:75836197-75855067	150.595	147.442	146.658	178.353	236.964	101.714	117.938	116.931	134.886	88.0952	141.958	-0.467644	0.137913	-3.39087	0.000696709	0.255343
88	ENSMUSG00000025429.10	Pstpip2	proline-serine-threonine phosphatase-interacting protein 2 [Source:MGI Symbol;Acc:MGI:1335088]	chr18	77877614	77970579	+	92965	chr18:77877614-77970579	137.281	153.671	117.336	119.528	124.018	89.2914	85.0286	92.8588	110.549	86.39	111.595	-0.406967	0.120088	-3.38891	0.00070171	0.255343
89	ENSMUSG00000055799.14	Tcf7l1	transcription factor 7 like 1 (T cell specific, HMG box) [Source:MGI Symbol;Acc:MGI:1202876]	chr6	72603361	72766237	-	162876	chr6:72603361-72766237	318.313	293.7	292.322	299.632	260.35	401.974	379.212	361.82	374.888	322.847	330.506	0.300907	0.0889583	3.38256	0.000718127	0.258381
90	ENSMUSG00000060131.12	Atp8b4	ATPase, class I, type 8B, member 4 [Source:MGI Symbol;Acc:MGI:1859664]	chr2	126162893	126342594	-	179701	chr2:126162893-126342594	340.094	435.976	348.235	262.618	354.356	197.463	228.985	278.119	273.805	239.967	295.962	-0.418759	0.124426	-3.36553	0.000763966	0.271819
91	ENSMUSG00000104376.2	Gm37516	predicted gene, 37516 [Source:MGI Symbol;Acc:MGI:5610744]	chr1	182507504	182509457	+	1953	chr1:182507504-182509457	81.5952	71.8922	84.6244	39.6984	82.4243	90.3637	118.101	147.231	127.809	118.291	96.203	0.500924	0.149164	3.35821	0.000784493	0.276055
92	ENSMUSG00000053158.11	Fes	feline sarcoma oncogene [Source:MGI Symbol;Acc:MGI:95514]	chr7	80027504	80037694	-	10190	chr7:80027504-80037694	786.887	1013.68	913.24	733.437	807.172	650.306	653.147	659.331	721.461	673.029	761.169	-0.309642	0.0923022	-3.35466	0.000794635	0.276585
93	ENSMUSG00000026743.17	Mllt10	myeloid/lymphoid or mixed-lineage leukemia; translocated to, 10 [Source:MGI Symbol;Acc:MGI:1329038]	chr2	18060048	18217199	+	157151	chr2:18060048-18217199	922.825	984.841	975.546	885.365	905.855	1122.35	1038.1	1233.15	1022.67	1205.95	1029.66	0.249869	0.0746521	3.34712	0.000816566	0.281162
94	ENSMUSG00000073489.7	Ifi204	interferon activated gene 204 [Source:MGI Symbol;Acc:MGI:96429]	chr1	173574859	173594509	-	19650	chr1:173574859-173594509	170.193	309.9	176.558	229.944	373.462	162.443	160.851	131.777	163.258	127.582	200.597	-0.502483	0.150409	-3.34078	0.00083544	0.284601
95	ENSMUSG00000021057.16	Akap5	A kinase (PRKA) anchor protein 5 [Source:MGI Symbol;Acc:MGI:2685104]	chr12	76371665	76380927	+	9262	chr12:76371665-76380927	8312.84	6745.76	5882.64	4584.26	6145.88	7307.44	8695.31	9273.09	11560.2	9307.4	7781.48	0.430229	0.129217	3.32951	0.000869978	0.290544
96	ENSMUSG00000026395.17	Ptprc	protein tyrosine phosphatase, receptor type, C [Source:MGI Symbol;Acc:MGI:97810]	chr1	137990599	138103446	-	112847	chr1:137990599-138103446	4562.04	5814.03	4239.82	3768.43	5217.4	2944	3118.64	4073.92	3658.73	3473.84	4087.08	-0.381839	0.114695	-3.32918	0.000871034	0.290544
97	ENSMUSG00000115009.2	G930009F23Rik	RIKEN cDNA G930009F23 gene [Source:MGI Symbol;Acc:MGI:3642701]	chr15	38436469	38455378	-	18909	chr15:38436469-38455378	21.5578	28.57	33.3946	18.469	22.8457	30.8133	45.7928	51.6489	46.8336	48.2677	34.8193	0.514787	0.155391	3.31284	0.000923538	0.304882
98	ENSMUSG00000073412.7	Lst1	leukocyte specific transcript 1 [Source:MGI Symbol;Acc:MGI:1096324]	chr17	35404071	35407415	-	3344	chr17:35404071-35407415	40.7764	79.2847	35.8201	36.7673	48.468	20.4513	21.5536	20.8161	27.2874	31.1739	36.2399	-0.525466	0.158931	-3.30625	0.000945548	0.308963
99	ENSMUSG00000022756.18	Slc7a4	solute carrier family 7 (cationic amino acid transporter, y+ system), member 4 [Source:MGI Symbol;Acc:MGI:2146512]	chr16	17389882	17401078	-	11196	chr16:17389882-17401078	139.489	127.358	99.8342	138.809	102.849	197.439	180.933	145.699	162.569	168.536	146.351	0.402287	0.122088	3.29505	0.000984029	0.31688
100	ENSMUSG00000029364.16	Wsb2	WD repeat and SOCS box-containing 2 [Source:MGI Symbol;Acc:MGI:2144041]	chr5	117495369	117516666	+	21297	chr5:117495369-117516666	1033.06	1013.5	1025.35	1074.03	1142.35	1214.4	1179.43	1171.12	1377.43	1328.54	1155.92	0.233132	0.0708623	3.28993	0.00100213	0.31688
101	ENSMUSG00000032688.10	Malt1	MALT1 paracaspase [Source:MGI Symbol;Acc:MGI:2445027]	chr18	65564009	65612138	+	48129	chr18:65564009-65612138	721.208	805.377	736.926	947.516	1089.33	713.19	672.357	626.922	507.199	589.367	740.939	-0.390705	0.118831	-3.2879	0.00100936	0.31688
102	ENSMUSG00000048865.17	Arhgap30	Rho GTPase activating protein 30 [Source:MGI Symbol;Acc:MGI:2684948]	chr1	171216522	171237866	+	21344	chr1:171216522-171237866	1151.14	1302.35	1065.38	1009.09	1269.68	831.225	838.703	1016.72	1003.51	881.131	1036.89	-0.309858	0.0941927	-3.28962	0.00100323	0.31688
103	ENSMUSG00000031079.13	Zfp300	zinc finger protein 300 [Source:MGI Symbol;Acc:MGI:3045326]	chrX	20945413	20955766	-	10353	chrX:20945413-20955766	41.5197	27.1253	51.2186	31.9464	22.689	18.6076	16.0213	13.8484	7.68417	21.4959	25.2156	-0.521073	0.158756	-3.28223	0.00102988	0.317104
104	ENSMUSG00000049103.15	Ccr2	chemokine (C-C motif) receptor 2 [Source:MGI Symbol;Acc:MGI:106185]	chr9	123901987	123913594	+	11607	chr9:123901987-123913594	1816.27	3620.99	2280.7	1506.16	1694.41	1209.38	1381.84	1509.68	1318.02	1321.13	1765.86	-0.482487	0.14688	-3.28491	0.00102017	0.317104
105	ENSMUSG00000026383.15	Epb41l5	erythrocyte membrane protein band 4.1 like 5 [Source:MGI Symbol;Acc:MGI:103006]	chr1	119472767	119576730	-	103963	chr1:119472767-119576730	1662.92	1376.1	1324.3	1185.94	1273.15	1644.42	1666.3	1776.05	1705.27	1674	1528.85	0.285832	0.0876078	3.26263	0.00110384	0.332272
106	ENSMUSG00000054676.18	1600014C10Rik	RIKEN cDNA 1600014C10 gene [Source:MGI Symbol;Acc:MGI:1919494]	chr7	37882642	37896992	+	14350	chr7:37882642-37896992	316.728	454.314	317.811	469.339	442.418	262.613	282.179	242.073	353.433	242.776	338.368	-0.422195	0.129324	-3.26464	0.00109605	0.332272
107	ENSMUSG00000057093.15	Zfp607b	zinc finger protein 607B [Source:MGI Symbol;Acc:MGI:2148237]	chr7	27388765	27405909	+	17144	chr7:27388765-27405909	5.98728	6.72739	9.9348	9.74921	4.69529	11.16	35.8699	24.7182	57.4681	9.07488	17.5385	0.460062	0.141081	3.26098	0.00111027	0.332272
108	ENSMUSG00000030000.11	Add2	adducin 2 (beta) [Source:MGI Symbol;Acc:MGI:87919]	chr6	86005663	86101391	+	95728	chr6:86005663-86101391	12.1809	9.90387	3.55347	3.43086	3.17133	1.63966	0	0.680372	0.604007	0.585914	3.57503	-0.353985	0.108875	-3.2513	0.00114878	0.335657
109	ENSMUSG00000030259.13	Rassf8	Ras association (RalGDS/AF-6) domain family (N-terminal) member 8 [Source:MGI Symbol;Acc:MGI:1918573]	chr6	145692474	145766805	+	74331	chr6:145692474-145766805	1113.02	1052.64	1121.2	996.233	902.906	1119.94	1414.6	1311.95	1464.8	1206.08	1170.34	0.299312	0.0920087	3.25309	0.00114159	0.335657
110	ENSMUSG00000071715.13	Ncf4	neutrophil cytosolic factor 4 [Source:MGI Symbol;Acc:MGI:109186]	chr15	78129001	78146780	+	17779	chr15:78129001-78146780	190.952	266.833	152.023	168.506	225.291	93.7385	91.9033	110.298	190.079	109.074	159.87	-0.493578	0.151858	-3.25025	0.00115303	0.335657
111	ENSMUSG00000025792.10	Slc25a10	solute carrier family 25 (mitochondrial carrier, dicarboxylate transporter), member 10 [Source:MGI Symbol;Acc:MGI:1353497]	chr11	120382666	120390013	+	7347	chr11:120382666-120390013	551.162	503.404	498.367	580.973	444.934	598.645	620.483	662.355	641.449	631.869	573.364	0.268463	0.0827964	3.24245	0.00118507	0.341877
112	ENSMUSG00000004788.12	Eif2b2	eukaryotic translation initiation factor 2B, subunit 2 beta [Source:MGI Symbol;Acc:MGI:2145118]	chr12	85266255	85273402	+	7147	chr12:85266255-85273402	206.038	305.206	237.755	221.286	239.893	386.377	332.684	285.36	436.3	286.226	293.713	0.41137	0.127243	3.23295	0.00122518	0.34835
113	ENSMUSG00000056529.8	Ptafr	platelet-activating factor receptor [Source:MGI Symbol;Acc:MGI:106066]	chr4	132291378	132309994	+	18616	chr4:132291378-132309994	153.67	322.207	156.932	233.661	396.366	161.275	126.155	112.098	161.971	134.399	195.874	-0.506428	0.156692	-3.232	0.00122927	0.34835
114	ENSMUSG00000022372.15	Sla	src-like adaptor [Source:MGI Symbol;Acc:MGI:104295]	chr15	66652668	66703678	-	51010	chr15:66652668-66703678	698.415	866.891	626.33	488.438	902.415	456.815	551.161	481.528	510.81	491.458	607.426	-0.415686	0.128779	-3.22789	0.00124706	0.350292
115	ENSMUSG00000028071.13	Sh2d2a	SH2 domain containing 2A [Source:MGI Symbol;Acc:MGI:1351596]	chr3	87754062	87763029	+	8967	chr3:87754062-87763029	163.617	165.753	123.73	161.915	251.261	118.044	102.044	115.722	127.951	105.058	143.509	-0.450182	0.139748	-3.22138	0.00127575	0.355236
116	ENSMUSG00000021048.8	Mthfd1	methylenetetrahydrofolate dehydrogenase (NADP+ dependent), methenyltetrahydrofolate cyclohydrolase, formyltetrahydrofolate synthase [Source:MGI Symbol;Acc:MGI:1342005]	chr12	76302072	76366577	+	64505	chr12:76302072-76366577	828.303	784.878	609.227	495.13	554.981	950.644	731.252	1065.63	1087.29	901.935	800.927	0.418516	0.131046	3.19366	0.00140484	0.360676
117	ENSMUSG00000027995.11	Tlr2	toll-like receptor 2 [Source:MGI Symbol;Acc:MGI:1346060]	chr3	83743579	83749074	-	5495	chr3:83743579-83749074	586.695	779.311	545.423	418.337	794.657	374.908	499.616	334.077	473.219	360.593	516.684	-0.449707	0.140824	-3.19339	0.00140614	0.360676
118	ENSMUSG00000030921.18	Trim30a	tripartite motif-containing 30A [Source:MGI Symbol;Acc:MGI:98178]	chr7	104058232	104114400	-	56168	chr7:104058232-104114400	803.602	1311.48	1042.53	943.696	1602.25	821.429	679.094	862.19	607.905	806.441	948.062	-0.443878	0.138596	-3.20267	0.00136158	0.360676
119	ENSMUSG00000044906.7	4930503L19Rik	RIKEN cDNA 4930503L19 gene [Source:MGI Symbol;Acc:MGI:1922045]	chr18	70585283	70605580	-	20297	chr18:70585283-70605580	316.092	303.557	352.703	306.198	321.664	237.399	218.825	257.45	194.505	298.376	280.677	-0.351311	0.109822	-3.19892	0.00137945	0.360676
120	ENSMUSG00000060206.12	Zfp462	zinc finger protein 462 [Source:MGI Symbol;Acc:MGI:107690]	chr4	54945048	55083563	+	138515	chr4:54945048-55083563	518.616	392.545	311.703	492.034	322.207	592.65	522.181	724.894	947.254	480.128	530.421	0.47034	0.14718	3.19569	0.00139497	0.360676
121	ENSMUSG00000074622.5	Mafb	v-maf musculoaponeurotic fibrosarcoma oncogene family, protein B (avian) [Source:MGI Symbol;Acc:MGI:104555]	chr2	160205623	160208985	-	3362	chr2:160205623-160208985	210.845	535.016	299.407	434.983	331.785	229.065	244.187	181.331	237.1	211.06	291.478	-0.480254	0.149726	-3.20756	0.00133865	0.360676
122	ENSMUSG00000074813.16	Morrbid	myeloid RNA regulator of BCL2L11 induced cell death [Source:MGI Symbol;Acc:MGI:3652191]	chr2	128020239	128344685	-	324446	chr2:128020239-128344685	208.445	237.502	274.553	238.44	238.583	204.779	175.122	173.768	163.475	201.405	211.607	-0.334998	0.104266	-3.21291	0.00131395	0.360676
123	ENSMUSG00000089844.8	A530032D15Rik	RIKEN cDNA A530032D15Rik gene [Source:MGI Symbol;Acc:MGI:3037746]	chr1	85060790	85087574	-	26784	chr1:85060790-85087574	39.6752	28.8477	18.035	26.3808	43.7022	15.7578	21.4726	14.4857	7.33324	6.56555	22.2256	-0.496812	0.155125	-3.20265	0.0013617	0.360676
124	ENSMUSG00000095609.4	Gm21188	predicted gene, 21188 [Source:MGI Symbol;Acc:MGI:5434543]	chr13	120496141	120513730	-	17589	chr13:120496141-120513730	92.7988	152.171	136.16	98.9022	162.094	74.957	72.3194	97.0781	72.0702	93.3196	105.187	-0.460761	0.144303	-3.19302	0.00140792	0.360676
125	ENSMUSG00000104291.2	A130071D04Rik	RIKEN cDNA A130071D04 gene [Source:MGI Symbol;Acc:MGI:2444749]	chr1	138089558	138095421	-	5863	chr1:138089558-138095421	342.814	383.383	377.236	314.06	389.468	257.874	251.217	338.525	241.99	289.638	318.621	-0.340517	0.106033	-3.21141	0.00132084	0.360676
126	ENSMUSG00000022673.6	Mcm4	minichromosome maintenance complex component 4 [Source:MGI Symbol;Acc:MGI:103199]	chr16	15441761	15455264	-	13503	chr16:15441761-15455264	274.548	334.029	292.719	333.404	368.55	256.807	241.121	248.373	253.689	266.904	287.014	-0.30534	0.0959866	-3.18106	0.00146736	0.371044
127	ENSMUSG00000034612.8	Chst11	carbohydrate sulfotransferase 11 [Source:MGI Symbol;Acc:MGI:1927166]	chr10	82821332	83031734	+	210402	chr10:82821332-83031734	412.141	478.972	375.017	374.095	428.21	345.197	291.909	335.224	355.178	316.139	371.208	-0.299831	0.0942796	-3.18023	0.00147157	0.371044
128	ENSMUSG00000015647.10	Lama5	laminin, alpha 5 [Source:MGI Symbol;Acc:MGI:105382]	chr2	179818166	179867652	-	49486	chr2:179818166-179867652	5075.9	4315.01	4854.19	4884.17	4652.09	5181.46	5491.12	6410.63	5992.16	5317.46	5217.42	0.240121	0.0759905	3.15989	0.00157829	0.381352
129	ENSMUSG00000025355.8	Mmp19	matrix metallopeptidase 19 [Source:MGI Symbol;Acc:MGI:1927899]	chr10	128626779	128636693	+	9914	chr10:128626779-128636693	254.906	418.894	479.453	329.696	454.441	240.2	325.829	227.098	237.036	260.214	322.777	-0.43763	0.138184	-3.16701	0.00154017	0.381352
130	ENSMUSG00000029915.15	Clec5a	C-type lectin domain family 5, member a [Source:MGI Symbol;Acc:MGI:1345151]	chr6	40551828	40562755	-	10927	chr6:40551828-40562755	144.393	163.683	76.5414	146.886	128.024	47.7556	92.5501	81.3054	78.3389	89.2458	104.872	-0.484516	0.153258	-3.16145	0.00156986	0.381352
131	ENSMUSG00000072621.15	Slfn10-ps	schlafen 10, pseudogene [Source:MGI Symbol;Acc:MGI:3512288]	chr11	82919681	82926992	-	7311	chr11:82919681-82926992	0	0	0	0	0	0	14.2462	15.3831	18.5365	20.8193	6.89851	0.29236	0.0925524	3.15885	0.0015839	0.381352
132	ENSMUSG00000085743.2	8430419K02Rik	RIKEN cDNA 8430419K02 gene [Source:MGI Symbol;Acc:MGI:1921768]	chr11	18795851	18824309	-	28458	chr11:18795851-18824309	6.37832	6.77569	9.82183	8.72467	5.55952	9.87822	19.3825	38.161	9.05213	30.899	14.4633	0.464333	0.146811	3.1628	0.00156259	0.381352
133	ENSMUSG00000117406.2	Ntn3	netrin 3 [Source:MGI Symbol;Acc:MGI:1341188]	chr17	24422822	24428505	-	5683	chr17:24422822-24428505	62.1303	65.7062	58.3168	49.4736	51.5129	112.232	89.2547	100.908	73.9597	68.0241	73.1519	0.447835	0.141571	3.16333	0.00155978	0.381352
134	ENSMUSG00000016308.14	Ube2a	ubiquitin-conjugating enzyme E2A [Source:MGI Symbol;Acc:MGI:102959]	chrX	36064828	36147875	+	83047	chrX:36064828-36147875	263.712	260.993	281.24	244.061	252.518	200.364	189.138	228.783	230.623	188.237	233.967	-0.299651	0.0950895	-3.15126	0.0016257	0.38711
135	ENSMUSG00000024425.5	Ndfip1	Nedd4 family interacting protein 1 [Source:MGI Symbol;Acc:MGI:1929601]	chr18	38543449	38598356	+	54907	chr18:38543449-38598356	1243.2	1245.08	1220.22	1169.74	1199.27	1343.83	1398.09	1317.32	1427.52	1343.31	1290.76	0.163549	0.0519183	3.15013	0.001632	0.38711
136	ENSMUSG00000046671.19	Mtfr1l	mitochondrial fission regulator 1-like [Source:MGI Symbol;Acc:MGI:1924074]	chr4	134252861	134262698	-	9837	chr4:134252861-134262698	1159.64	1018.44	1130.6	973.394	996.757	1153.22	1258.81	1315.37	1270.8	1235.66	1151.27	0.227014	0.0722635	3.14148	0.00168096	0.395792
137	ENSMUSG00000038679.18	Trps1	transcriptional repressor GATA binding 1 [Source:MGI Symbol;Acc:MGI:1927616]	chr15	50518148	50753859	-	235711	chr15:50518148-50753859	1277.61	1761.14	1568.62	1377.25	1375.77	1224.19	1116.67	1164.75	1024.29	1288.85	1317.91	-0.303633	0.0970512	-3.12858	0.00175651	0.405976
138	ENSMUSG00000050105.6	Fam110d	family with sequence similarity 110, member D [Source:MGI Symbol;Acc:MGI:1919940]	chr4	133978421	133981417	-	2996	chr4:133978421-133981417	302.186	350.585	412.804	256.565	376.797	238.156	220.004	292.594	254.703	197.727	290.212	-0.397762	0.127177	-3.12763	0.00176225	0.405976
139	ENSMUSG00000051124.7	Gimap9	GTPase, IMAP family member 9 [Source:MGI Symbol;Acc:MGI:3511744]	chr6	48653063	48656048	+	2985	chr6:48653063-48656048	143.014	138.124	146.558	163.542	149.757	98.6004	114.63	107.942	134.137	101.709	129.801	-0.353105	0.11286	-3.12869	0.00175585	0.405976
140	ENSMUSG00000031706.8	Rfx1	regulatory factor X, 1 (influences HLA class II expression) [Source:MGI Symbol;Acc:MGI:105982]	chr8	84793463	84823621	+	30158	chr8:84793463-84823621	472.915	487.81	488.554	472.745	551.829	417.702	414.888	339.151	441.134	396.799	448.353	-0.27375	0.0875904	-3.12534	0.00177597	0.406215
141	ENSMUSG00000075031.5	H2bc3	H2B clustered histone 3 [Source:MGI Symbol;Acc:MGI:2448377]	chr13	23930717	23931224	+	507	chr13:23930717-23931224	181.483	136.3	86.0578	141.712	203.971	114.657	88.0828	89.9198	86.7667	54.8209	118.377	-0.484009	0.15515	-3.11962	0.00181084	0.411254
142	ENSMUSG00000053646.14	Plxnb1	plexin B1 [Source:MGI Symbol;Acc:MGI:2154238]	chr9	108924457	108948985	+	24528	chr9:108924457-108948985	2413.91	2503.16	2250.3	2814.07	2566.09	3139.94	3535.21	2741.38	3364.11	2758.88	2808.7	0.281178	0.0902621	3.11513	0.00183864	0.414626
143	ENSMUSG00000001507.17	Itga3	integrin alpha 3 [Source:MGI Symbol;Acc:MGI:96602]	chr11	94935300	94967627	-	32327	chr11:94935300-94967627	4365.44	3694.74	4053.31	3926.38	4160.27	4632.81	4613.92	4331.19	5014.31	4738.51	4353.09	0.199187	0.0640139	3.11162	0.00186066	0.416657
144	ENSMUSG00000005470.9	Asf1b	anti-silencing function 1B histone chaperone [Source:MGI Symbol;Acc:MGI:1914179]	chr8	84682136	84696826	+	14690	chr8:84682136-84696826	45.0943	35.7444	33.3879	45.2831	78.549	24.176	31.7248	21.5575	28.4977	16.7108	36.0726	-0.494465	0.159225	-3.10544	0.00189998	0.418512
145	ENSMUSG00000015093.16	Clic3	chloride intracellular channel 3 [Source:MGI Symbol;Acc:MGI:1916704]	chr2	25346850	25348788	+	1938	chr2:25346850-25348788	1006.78	757.111	689.838	527.676	512.553	802.491	1081.71	1048.78	1254.16	1086.83	876.793	0.436695	0.140581	3.10635	0.00189409	0.418512
146	ENSMUSG00000028583.15	Pdpn	podoplanin [Source:MGI Symbol;Acc:MGI:103098]	chr4	142994001	143026134	-	32133	chr4:142994001-143026134	1414.35	1256.21	1023.3	1164.48	1536.34	1555.72	1614.6	1521.09	1899.01	1703.7	1468.88	0.328022	0.105671	3.10417	0.00190815	0.418512
147	ENSMUSG00000107576.2	Gm44093	predicted gene, 44093 [Source:MGI Symbol;Acc:MGI:5690485]	chr6	86938623	86940424	+	1801	chr6:86938623-86940424	35.6456	26.5876	44.5429	24.9251	44.685	17.4554	20.365	20.8751	15.6099	20.8187	27.151	-0.490739	0.158274	-3.10057	0.00193146	0.420743
148	ENSMUSG00000030149.16	Klrk1	killer cell lectin-like receptor subfamily K, member 1 [Source:MGI Symbol;Acc:MGI:1196250]	chr6	129587286	129600827	-	13541	chr6:129587286-129600827	185.643	128.547	197.987	146.35	255.312	104.062	108.085	135.12	129.961	121.85	151.292	-0.439396	0.141899	-3.09654	0.00195796	0.423634
149	ENSMUSG00000074793.11	Hspa12b	heat shock protein 12B [Source:MGI Symbol;Acc:MGI:1919880]	chr2	130969200	130988241	+	19041	chr2:130969200-130988241	487.764	529.702	665.612	492.815	300.127	673.951	587.981	874.931	769.254	818.277	620.041	0.433691	0.140536	3.08598	0.00202882	0.43602
150	ENSMUSG00000078763.3	Slfn1	schlafen 1 [Source:MGI Symbol;Acc:MGI:1313259]	chr11	83007675	83013496	+	5821	chr11:83007675-83013496	217.609	602.678	268.361	261.26	374.371	157.103	216.874	176.893	233.175	206.297	271.462	-0.480347	0.155988	-3.07937	0.00207436	0.442834
151	ENSMUSG00000035439.14	Haus8	4HAUS augmin-like complex, subunit 8 [Source:MGI Symbol;Acc:MGI:1923728]	chr8	71701205	71725578	-	24373	chr8:71701205-71725578	81.2815	112.568	103.132	94.9374	118.263	61.4878	66.3967	75.559	87.402	61.4012	86.2429	-0.413816	0.134534	-3.07593	0.00209847	0.445014
152	ENSMUSG00000052384.15	Nrros	negative regulator of reactive oxygen species [Source:MGI Symbol;Acc:MGI:2445095]	chr16	31961603	31984412	-	22809	chr16:31961603-31984412	845.477	921.891	874.502	696.426	759.358	530.541	553.724	655.155	786.605	572.783	719.646	-0.344567	0.11223	-3.0702	0.00213916	0.449065
153	ENSMUSG00000070691.11	Runx3	runt related transcription factor 3 [Source:MGI Symbol;Acc:MGI:102672]	chr4	134847963	134905301	+	57338	chr4:134847963-134905301	229.689	229.035	282.822	291.908	454.16	179.186	197.279	182.312	233.602	187.443	246.744	-0.436239	0.142166	-3.06852	0.00215124	0.449065
154	ENSMUSG00000084796.3	Mir142hg	Mir142 host gene (non-protein coding) [Source:MGI Symbol;Acc:MGI:1925841]	chr11	87646399	87648102	+	1703	chr11:87646399-87648102	391.126	506.584	434.92	427.409	483.044	282.307	338.786	383.872	389.392	350.145	398.758	-0.318587	0.103929	-3.06542	0.00217366	0.449065
155	ENSMUSG00000108352.2	Usf2-ps1	upstream transcription factor 2, pseudogene 1 [Source:MGI Symbol;Acc:MGI:2153531]	chr7	30626093	30626572	-	479	chr7:30626093-30626572	0	0	0	0	0	9.18525	41.1807	0	21.4199	32.0729	10.3859	0.277199	0.0903762	3.06717	0.00216095	0.449065
156	ENSMUSG00000033389.17	Arhgap44	Rho GTPase activating protein 44 [Source:MGI Symbol;Acc:MGI:2144423]	chr11	64892865	65053787	-	160922	chr11:64892865-65053787	1309.05	1148.36	997.279	984.011	1078.79	1244.91	1521.01	1333.39	1448.89	1302.76	1236.84	0.283141	0.0924404	3.06295	0.00219164	0.449877
157	ENSMUSG00000027524.10	Edn3	endothelin 3 [Source:MGI Symbol;Acc:MGI:95285]	chr2	174602412	174625835	+	23423	chr2:174602412-174625835	183.621	143.106	131.905	140.791	145.519	159.213	215.219	192.968	222.374	225.724	176.044	0.368415	0.12046	3.05841	0.00222515	0.453847
158	ENSMUSG00000062210.15	Tnfaip8	tumor necrosis factor, alpha-induced protein 8 [Source:MGI Symbol;Acc:MGI:2147191]	chr18	50112494	50240240	+	127746	chr18:50112494-50240240	339.936	364.346	272.92	434.692	478.173	310.103	265.82	285.272	249.502	243.02	324.378	-0.387145	0.126727	-3.05496	0.00225091	0.455311
159	ENSMUSG00000063506.15	Arhgap22	Rho GTPase activating protein 22 [Source:MGI Symbol;Acc:MGI:2443418]	chr14	32935983	33091891	+	155908	chr14:32935983-33091891	172.039	115.382	135.779	119.71	85.9613	178.856	184.93	232.111	185.974	158.485	156.923	0.427186	0.139894	3.05365	0.00226077	0.455311
160	ENSMUSG00000028755.4	Cda	cytidine deaminase [Source:MGI Symbol;Acc:MGI:1919519]	chr4	138065735	138095303	-	29568	chr4:138065735-138095303	14.0602	7.83672	8.88858	12.3849	18.7777	19.4159	27.4544	21.8783	29.1543	27.3311	18.7182	0.483799	0.159245	3.03809	0.00238087	0.470279
161	ENSMUSG00000029103.17	Lrpap1	low density lipoprotein receptor-related protein associated protein 1 [Source:MGI Symbol;Acc:MGI:96829]	chr5	35248845	35263110	-	14265	chr5:35248845-35263110	1028.88	1107.16	1026.73	1006.9	1148.82	1164.45	1280.09	1178.24	1389.88	1228.11	1155.93	0.219185	0.0721846	3.03645	0.00239384	0.470279
162	ENSMUSG00000034282.4	Evpl	envoplakin [Source:MGI Symbol;Acc:MGI:107507]	chr11	116111385	116128903	-	17518	chr11:116111385-116128903	217.292	207.959	155.787	202.296	181.821	231.167	303.076	222.022	270.289	253.672	224.538	0.345299	0.113652	3.03822	0.00237978	0.470279
163	ENSMUSG00000039109.18	F13a1	coagulation factor XIII, A1 subunit [Source:MGI Symbol;Acc:MGI:1921395]	chr13	37051152	37234220	-	183068	chr13:37051152-37234220	890.226	2123.99	1201.17	951.054	1000.27	851.885	799.006	531.8	869.208	684.015	990.262	-0.463849	0.152752	-3.03662	0.00239248	0.470279
164	ENSMUSG00000033952.15	Aspm	abnormal spindle microtubule assembly [Source:MGI Symbol;Acc:MGI:1334448]	chr1	139382510	139421829	+	39319	chr1:139382510-139421829	129.52	99.5061	95.5109	135.685	164.672	73.0254	96.746	101.429	61.2454	52.1767	100.952	-0.45955	0.151602	-3.03129	0.00243508	0.472582
165	ENSMUSG00000043832.14	Clec4a3	C-type lectin domain family 4, member a3 [Source:MGI Symbol;Acc:MGI:1920399]	chr6	122929474	122946834	+	17360	chr6:122929474-122946834	136.263	202.94	166.819	75.0249	150.886	100.913	90.9822	78.1649	78.1673	91.9191	117.208	-0.46446	0.153137	-3.03297	0.0024216	0.472582
166	ENSMUSG00000019984.17	Med23	mediator complex subunit 23 [Source:MGI Symbol;Acc:MGI:1917458]	chr10	24745884	24789579	+	43695	chr10:24745884-24789579	463.751	506.836	522.4	574.945	441.889	392.68	361.088	385.952	469.47	393.45	451.246	-0.29298	0.096774	-3.02747	0.00246611	0.473502
167	ENSMUSG00000031004.9	Mki67	antigen identified by monoclonal antibody Ki 67 [Source:MGI Symbol;Acc:MGI:106035]	chr7	135291513	135318090	-	26577	chr7:135291513-135318090	878.876	561.545	538.899	842.598	1289.91	569.034	548.016	585.826	436.778	344.782	659.627	-0.463574	0.153143	-3.02707	0.00246939	0.473502
168	ENSMUSG00000024679.11	Ms4a6d	membrane-spanning 4-domains, subfamily A, member 6D [Source:MGI Symbol;Acc:MGI:1916024]	chr19	11563968	11582213	-	18245	chr19:11563968-11582213	109.407	283.926	152.603	143.129	280.096	98.3579	125.192	67.2762	132.933	101.877	149.48	-0.479119	0.158677	-3.01946	0.00253226	0.474199
169	ENSMUSG00000025077.15	Dclre1a	DNA cross-link repair 1A [Source:MGI Symbol;Acc:MGI:1930042]	chr19	56517599	56536675	-	19076	chr19:56517599-56536675	141.023	155.443	144.08	145.129	121.231	87.3108	94.9128	115.272	86.7542	127.794	121.895	-0.378489	0.125184	-3.02347	0.00249893	0.474199
170	ENSMUSG00000036333.12	Kidins220	kinase D-interacting substrate 220 [Source:MGI Symbol;Acc:MGI:1924730]	chr12	25024924	25113151	+	88227	chr12:25024924-25113151	2559.05	2409.43	2642.99	2160.28	2340.98	2750.65	2735.18	2695.19	3214.12	2995.05	2650.29	0.233079	0.0771686	3.02039	0.0025245	0.474199
171	ENSMUSG00000074364.7	Ehd2	EH-domain containing 2 [Source:MGI Symbol;Acc:MGI:2154274]	chr7	15680883	15701492	-	20609	chr7:15680883-15701492	5892.46	4924.06	4950.09	4302.93	4971.94	5264.2	6515.56	6487.89	6678.78	6020.05	5600.8	0.278196	0.0920841	3.02111	0.00251848	0.474199
172	ENSMUSG00000041625.16	Ggact	gamma-glutamylamine cyclotransferase [Source:MGI Symbol;Acc:MGI:2385008]	chr14	123053635	123151169	-	97534	chr14:123053635-123151169	133.827	137.676	131.412	108.582	131.33	163.52	181.8	172.904	195.041	138.558	149.465	0.34538	0.114522	3.01583	0.00256279	0.477126
173	ENSMUSG00000032661.10	Oas3	2'-5' oligoadenylate synthetase 3 [Source:MGI Symbol;Acc:MGI:2180850]	chr5	120891163	120915726	-	24563	chr5:120891163-120915726	196.377	518.78	219.268	380.804	659.013	266.481	190.31	173.198	237.99	165.258	300.748	-0.479953	0.159249	-3.01385	0.00257957	0.477473
174	ENSMUSG00000021177.17	Tdp1	tyrosyl-DNA phosphodiesterase 1 [Source:MGI Symbol;Acc:MGI:1920036]	chr12	99850776	99921478	+	70702	chr12:99850776-99921478	142.355	128.893	148.458	119.798	156.832	103.916	115.698	94.2795	110.449	99.6455	122.032	-0.344975	0.114536	-3.01194	0.00259584	0.477724
175	ENSMUSG00000018143.11	Mafk	v-maf musculoaponeurotic fibrosarcoma oncogene family, protein K (avian) [Source:MGI Symbol;Acc:MGI:99951]	chr5	139777268	139788408	+	11140	chr5:139777268-139788408	1105.98	1143.07	985.431	999.442	1189.88	1409.99	1195.91	1302.08	1417.71	1200.11	1194.96	0.247503	0.0823256	3.00639	0.0026437	0.481002
176	ENSMUSG00000023039.18	Krt7	keratin 7 [Source:MGI Symbol;Acc:MGI:96704]	chr15	101308924	101328194	+	19270	chr15:101308924-101328194	3201.62	2299.86	2355.08	2005.09	2502.58	2811.74	4189.96	3475.6	3786.61	2783.18	2941.13	0.375518	0.124903	3.00648	0.00264292	0.481002
177	ENSMUSG00000047878.14	A4galt	alpha 1,4-galactosyltransferase [Source:MGI Symbol;Acc:MGI:3512453]	chr15	83110923	83135975	-	25052	chr15:83110923-83135975	255.632	364.841	316.007	402.429	316.015	246.465	179.728	214.747	217.154	305.396	281.841	-0.396601	0.13216	-3.00091	0.00269172	0.486973
178	ENSMUSG00000045294.12	Insig1	insulin induced gene 1 [Source:MGI Symbol;Acc:MGI:1916289]	chr5	28276361	28283660	+	7299	chr5:28276361-28283660	1383.78	1216.97	997.455	1058.43	1064.28	1499.85	1477.47	1352.25	1416.83	1323.3	1279.06	0.276804	0.0924527	2.99401	0.00275339	0.495332
179	ENSMUSG00000066684.11	Pilrb1	paired immunoglobin-like type 2 receptor beta 1 [Source:MGI Symbol;Acc:MGI:2450532]	chr5	137850409	137856368	-	5959	chr5:137850409-137856368	66.2778	67.5856	59.0519	50.3659	42.4459	23.7747	31.0021	35.0709	36.3807	47.9786	45.9934	-0.457179	0.153108	-2.986	0.00282656	0.505654
180	ENSMUSG00000005087.18	Cd44	CD44 antigen [Source:MGI Symbol;Acc:MGI:88338]	chr2	102641486	102732010	-	90524	chr2:102641486-102732010	2672.96	3434.7	2912.56	2678.59	2961.34	2150.61	2560.15	2594.34	2304.84	2481.15	2675.13	-0.256054	0.0858419	-2.98285	0.00285576	0.50804
181	ENSMUSG00000037185.10	Krt80	keratin 80 [Source:MGI Symbol;Acc:MGI:1921377]	chr15	101245325	101268043	-	22718	chr15:101245325-101268043	2210.59	2433.36	2265.93	1533.62	2045.02	2544.21	2480.22	2985.04	3097.33	2594.64	2419	0.330883	0.111235	2.97464	0.00293335	0.51896
182	ENSMUSG00000024300.18	Myo1f	myosin IF [Source:MGI Symbol;Acc:MGI:107711]	chr17	33774681	33826738	+	52057	chr17:33774681-33826738	840.79	1287.11	912.173	719.483	868.384	627.639	665.866	705.089	771.19	621.975	801.97	-0.365564	0.123357	-2.96347	0.00304188	0.53411
183	ENSMUSG00000039997.17	Ifi203	interferon activated gene 203 [Source:MGI Symbol;Acc:MGI:96428]	chr1	173747973	173770238	-	22265	chr1:173747973-173770238	1877.89	1784.86	2239.63	1789.92	3065.91	1772.79	1598.64	1509.28	1313.91	1553.6	1850.64	-0.378253	0.127684	-2.96242	0.00305234	0.53411
184	ENSMUSG00000058385.9	H2bc8	H2B clustered histone 8 [Source:MGI Symbol;Acc:MGI:2448386]	chr13	23755570	23756187	+	617	chr13:23755570-23756187	237.648	243.491	211.008	222.898	315.132	173.162	225.967	161.294	182.349	137.097	211.005	-0.383179	0.129481	-2.95934	0.00308299	0.536542
185	ENSMUSG00000059475.14	Zfp426	zinc finger protein 426 [Source:MGI Symbol;Acc:MGI:1920248]	chr9	20379845	20404042	-	24197	chr9:20379845-20404042	301.665	460.69	392.239	412.813	389.377	318.134	266.789	278.713	306.582	332.66	345.966	-0.325829	0.110185	-2.95712	0.00310531	0.537504
186	ENSMUSG00000022378.15	Cyrib	CYFIP related Rac1 interactor B [Source:MGI Symbol;Acc:MGI:1923520]	chr15	63800946	63932327	-	131381	chr15:63800946-63932327	1294.37	1528.73	1176.75	1184.23	1449.89	1022.25	966.39	1218.26	1025.61	1116.99	1198.35	-0.280099	0.0948617	-2.9527	0.00315003	0.540029
187	ENSMUSG00000045005.10	Fzd5	frizzled class receptor 5 [Source:MGI Symbol;Acc:MGI:108571]	chr1	64769717	64776910	-	7193	chr1:64769717-64776910	757.73	735.41	711.686	547.503	915.185	931.842	1000.91	1003.92	985.295	849.885	843.937	0.326757	0.110739	2.95071	0.00317049	0.540029
188	ENSMUSG00000057596.14	Trim30d	tripartite motif-containing 30D [Source:MGI Symbol;Acc:MGI:3035181]	chr7	104119221	104157056	-	37835	chr7:104119221-104157056	356.059	432.808	311.595	413.854	711.223	351.461	290.342	258.614	251.07	293.021	367.005	-0.433156	0.146767	-2.95131	0.00316425	0.540029
189	ENSMUSG00000044757.8	Gm6430	predicted gene 6430 [Source:MGI Symbol;Acc:MGI:3648857]	chr1	96952406	96953653	+	1247	chr1:96952406-96953653	3.75675	2.95289	0	3.69165	2.97834	3.0796	14.2695	8.78861	14.6351	12.3019	6.64544	0.385375	0.130703	2.94847	0.00319347	0.541066
190	ENSMUSG00000105827.2	H2bc18	H2B clustered histone 18 [Source:MGI Symbol;Acc:MGI:2448413]	chr3	96177068	96177448	+	380	chr3:96177068-96177448	131.055	113.445	85.1434	127.702	175.986	87.9082	89.3774	83.2141	92.5669	70.8316	105.723	-0.419922	0.142755	-2.94157	0.00326557	0.55037
191	ENSMUSG00000020541.13	Tom1l1	target of myb1-like 1 (chicken) [Source:MGI Symbol;Acc:MGI:1919193]	chr11	90534291	90579192	-	44901	chr11:90534291-90579192	311.814	297.101	219.764	347.159	337.716	418.03	502.628	327.898	420.593	396.329	357.903	0.364421	0.124047	2.93777	0.00330579	0.551526
192	ENSMUSG00000046295.14	Ankle1	ankyrin repeat and LEM domain containing 1 [Source:MGI Symbol;Acc:MGI:1918775]	chr8	71858654	71862548	+	3894	chr8:71858654-71862548	16.8794	17.6617	19.9543	17.7949	32.2769	9.51252	18.5752	6.6655	3.69897	5.74071	14.876	-0.445979	0.151814	-2.93767	0.00330688	0.551526
193	ENSMUSG00000021678.10	F2rl1	coagulation factor II (thrombin) receptor-like 1 [Source:MGI Symbol;Acc:MGI:101910]	chr13	95648240	95661735	-	13495	chr13:95648240-95661735	163.095	147.773	160.297	180.07	183.756	185.904	301.224	230.77	194.163	228.087	197.514	0.364494	0.124372	2.93067	0.00338227	0.555421
194	ENSMUSG00000030166.15	Rad52	RAD52 homolog, DNA repair protein [Source:MGI Symbol;Acc:MGI:101949]	chr6	119879659	119899789	+	20130	chr6:119879659-119899789	230.967	192.411	172.347	196.054	232.481	145.155	171.37	170.453	140.582	161.547	181.337	-0.325111	0.110821	-2.93366	0.00334993	0.555421
195	ENSMUSG00000035873.9	Pawr	PRKC, apoptosis, WT1, regulator [Source:MGI Symbol;Acc:MGI:2149961]	chr10	108167982	108250101	+	82119	chr10:108167982-108250101	269.42	256.283	219.878	252.228	289.136	304.094	326.977	318.818	304.512	315.403	285.675	0.260538	0.0888683	2.93173	0.00337075	0.555421
196	ENSMUSG00000030498.16	Gas2	growth arrest specific 2 [Source:MGI Symbol;Acc:MGI:95657]	chr7	51511763	51644723	+	132960	chr7:51511763-51644723	42.5839	44.1206	39.6833	30.5975	22.833	73.5178	35.5784	83.067	61.2098	66.9993	50.0191	0.462084	0.158175	2.92135	0.00348513	0.565204
197	ENSMUSG00000043740.16	B430306N03Rik	RIKEN cDNA B430306N03 gene [Source:MGI Symbol;Acc:MGI:2443478]	chr17	48623169	48634052	+	10883	chr17:48623169-48634052	129.338	310.31	141.449	161.126	190.854	92.1415	91.2244	108.258	156.054	107.519	148.827	-0.45419	0.155656	-2.9179	0.00352393	0.565204
198	ENSMUSG00000051329.14	Nup160	nucleoporin 160 [Source:MGI Symbol;Acc:MGI:1926227]	chr2	90507559	90566672	+	59113	chr2:90507559-90566672	640.686	669.619	627.418	609.926	604.685	551.148	374.248	438.967	375.879	608.486	550.106	-0.352912	0.12097	-2.91736	0.0035301	0.565204
199	ENSMUSG00000054404.14	Slfn5	schlafen 5 [Source:MGI Symbol;Acc:MGI:1329004]	chr11	82842175	82855666	+	13491	chr11:82842175-82855666	3097.08	3427.34	4147.17	3291.27	3928.09	2989.98	2759.7	3006.9	2973.7	3090.67	3271.19	-0.249999	0.0856833	-2.91771	0.00352609	0.565204
200	ENSMUSG00000112843.2	Gm46224	predicted gene, 46224 [Source:MGI Symbol;Acc:MGI:5825861]	chr10	51402436	51407257	+	4821	chr10:51402436-51407257	29.1105	30.5079	17.8262	18.4551	30.7709	18.4744	9.17187	13.1807	12.6817	10.4075	19.0587	-0.464291	0.159117	-2.91793	0.00352367	0.565204
201	ENSMUSG00000039936.19	Pik3cd	phosphatidylinositol-4,5-bisphosphate 3-kinase catalytic subunit delta [Source:MGI Symbol;Acc:MGI:1098211]	chr4	149733625	149787028	-	53403	chr4:149733625-149787028	1244.12	1579.74	1162.82	1246	1292.47	782.916	954.265	1123.91	1176.73	990.169	1155.31	-0.323112	0.110877	-2.91414	0.00356674	0.565416
202	ENSMUSG00000042489.16	Clspn	claspin [Source:MGI Symbol;Acc:MGI:2445153]	chr4	126450728	126487696	+	36968	chr4:126450728-126487696	49.1455	27.3712	32.5612	32.4829	42.7682	57.0417	46.74	78.7172	66.4003	50.985	48.4213	0.447457	0.153503	2.91497	0.00355727	0.565416
203	ENSMUSG00000027257.14	Pacsin3	protein kinase C and casein kinase substrate in neurons 3 [Source:MGI Symbol;Acc:MGI:1891410]	chr2	91086299	91095024	+	8725	chr2:91086299-91095024	192.041	171.621	175.728	217.365	195.618	280.299	254.198	274.118	239.689	196.795	219.747	0.325597	0.111967	2.90798	0.0036377	0.573825
204	ENSMUSG00000020914.18	Top2a	topoisomerase (DNA) II alpha [Source:MGI Symbol;Acc:MGI:98790]	chr11	98883769	98915015	-	31246	chr11:98883769-98915015	415.134	278.607	275.903	439.174	589.688	303.136	228.559	267.248	228.545	101.883	312.788	-0.458583	0.158311	-2.89673	0.00377072	0.577731
205	ENSMUSG00000041936.19	Agrn	agrin [Source:MGI Symbol;Acc:MGI:87961]	chr4	156249747	156281945	-	32198	chr4:156249747-156281945	5949.62	5116.4	5665.44	4854.71	6525.47	6400.74	7121.31	6478.24	7543.51	6575.53	6223.1	0.256064	0.0883274	2.89903	0.0037432	0.577731
206	ENSMUSG00000046719.8	Nxph3	neurexophilin 3 [Source:MGI Symbol;Acc:MGI:1336188]	chr11	95400671	95405396	-	4725	chr11:95400671-95405396	57.2023	33.4868	33.4021	42.4705	24.8279	77.0188	74.3137	59.3341	67.32	45.4249	51.4801	0.452243	0.155903	2.90079	0.00372222	0.577731
207	ENSMUSG00000059326.8	Csf2ra	colony stimulating factor 2 receptor, alpha, low-affinity (granulocyte-macrophage) [Source:MGI Symbol;Acc:MGI:1339754]	chr19	61212395	61216867	-	4472	chr19:61212395-61216867	698.08	907.779	619.815	446.326	749.288	410.852	529.16	391.496	581.046	434.327	576.817	-0.403497	0.139172	-2.89927	0.00374037	0.577731
208	ENSMUSG00000062380.5	Tubb3	tubulin, beta 3 class III [Source:MGI Symbol;Acc:MGI:107813]	chr8	124138163	124148754	+	10591	chr8:124138163-124148754	9.77617	3.70465	6.28355	31.2566	28.0179	7.72568	1.91518	2.06665	2.75269	1.77999	9.52791	-0.348088	0.119924	-2.90256	0.00370126	0.577731
209	ENSMUSG00000063328.7	Gm9396	predicted gene 9396 [Source:MGI Symbol;Acc:MGI:3645563]	chr3	129862061	129862627	+	566	chr3:129862061-129862627	6.60985	2.94505	6.70396	10.1316	4.95517	3.07397	0	0	0	0	3.44196	-0.300164	0.10359	-2.89761	0.00376018	0.577731
210	ENSMUSG00000024048.16	Myl12a	myosin, light chain 12A, regulatory, non-sarcomeric [Source:MGI Symbol;Acc:MGI:1914518]	chr17	71300651	71309873	-	9222	chr17:71300651-71309873	2483.07	2518.31	2229.75	1826.3	2018.08	2683.54	2667.99	2672.92	2669.98	2747.49	2451.74	0.255889	0.0885557	2.88958	0.00385758	0.582838
211	ENSMUSG00000041920.15	Slc16a6	solute carrier family 16 (monocarboxylic acid transporters), member 6 [Source:MGI Symbol;Acc:MGI:2144585]	chr11	109341681	109364424	-	22743	chr11:109341681-109364424	117.509	205.849	133.325	157.038	176.553	118.924	94.9996	74.6677	101.917	134.799	131.558	-0.420041	0.145285	-2.89114	0.00383841	0.582838
212	ENSMUSG00000073802.6	Cdkn2b	cyclin dependent kinase inhibitor 2B [Source:MGI Symbol;Acc:MGI:104737]	chr4	89224536	89229276	-	4740	chr4:89224536-89229276	276.915	188.993	173.774	166.121	153.876	247.389	251.643	329.549	325.834	235.603	234.97	0.399208	0.138158	2.88949	0.00385865	0.582838
213	ENSMUSG00000026656.16	Fcgr2b	Fc receptor, IgG, low affinity IIb [Source:MGI Symbol;Acc:MGI:95499]	chr1	170786186	170804116	-	17930	chr1:170786186-170804116	413.951	693.073	436.736	461.692	597.982	382.074	382.657	401.489	405.067	346.924	452.165	-0.358719	0.124227	-2.88762	0.00388169	0.583566
214	ENSMUSG00000020697.18	Lig3	ligase III, DNA, ATP-dependent [Source:MGI Symbol;Acc:MGI:109152]	chr11	82671934	82695100	+	23166	chr11:82671934-82695100	371.781	449.294	420.204	438.121	389.964	430.228	495.136	600.054	510.113	535.342	464.024	0.279427	0.096969	2.88161	0.00395643	0.589269
215	ENSMUSG00000042115.5	Klhdc8a	kelch domain containing 8A [Source:MGI Symbol;Acc:MGI:2442630]	chr1	132226364	132235095	+	8731	chr1:132226364-132235095	86.1919	74.8926	89.0331	85.8965	77.4895	109.92	122.071	108.805	129.774	89.9169	97.3991	0.357191	0.123919	2.88247	0.00394573	0.589269
216	ENSMUSG00000057967.13	Fgf18	fibroblast growth factor 18 [Source:MGI Symbol;Acc:MGI:1277980]	chr11	33067430	33097400	-	29970	chr11:33067430-33097400	30.3299	17.3233	22.8931	34.5939	16.5037	26.0988	49.8657	42.9849	56.0231	48.2215	34.4838	0.457273	0.159106	2.87401	0.00405297	0.600853
217	ENSMUSG00000002688.9	Prkd1	protein kinase D1 [Source:MGI Symbol;Acc:MGI:99879]	chr12	50388014	50695881	-	307867	chr12:50388014-50695881	335.448	280.824	298.282	251.209	273.185	297.898	393.724	383.551	384.438	357.766	325.633	0.296597	0.103511	2.86536	0.00416532	0.606281
218	ENSMUSG00000031734.14	Irx3	Iroquois related homeobox 3 [Source:MGI Symbol;Acc:MGI:1197522]	chr8	92525153	92528695	-	3542	chr8:92525153-92528695	590.537	563.678	512.909	541.289	582.466	670.462	721.433	618.282	751.044	592.487	614.459	0.243995	0.0850867	2.8676	0.00413598	0.606281
219	ENSMUSG00000057836.13	Xlr3a	X-linked lymphocyte-regulated 3A [Source:MGI Symbol;Acc:MGI:109506]	chrX	72129899	72140701	-	10802	chrX:72129899-72140701	30.5994	29.2855	0	23.8152	42.4694	3.72178	2.65677	7.50545	4.46266	0	14.4516	-0.31117	0.108569	-2.8661	0.00415563	0.606281
220	ENSMUSG00000058818.14	Pirb	paired Ig-like receptor B [Source:MGI Symbol;Acc:MGI:894311]	chr7	3714408	3723390	-	8982	chr7:3714408-3723390	691.224	1656.66	853.458	732.759	1041.62	599.343	695.989	573.931	721.371	628.063	819.441	-0.426537	0.148727	-2.86793	0.00413167	0.606281
221	ENSMUSG00000041354.17	Rgl2	ral guanine nucleotide dissociation stimulator-like 2 [Source:MGI Symbol;Acc:MGI:107483]	chr17	34148517	34156661	+	8144	chr17:34148517-34156661	902.733	1006.75	1111.59	981.071	984.495	872.676	862.206	854.288	877.067	868.556	932.143	-0.191089	0.0667413	-2.86313	0.00419476	0.607804
222	ENSMUSG00000000028.16	Cdc45	cell division cycle 45 [Source:MGI Symbol;Acc:MGI:1338073]	chr16	18599197	18630737	-	31540	chr16:18599197-18630737	38.8938	25.0946	32.9973	40.1523	53.8468	21.6624	22.8141	24.1941	22.6696	20.7946	30.3119	-0.448785	0.157171	-2.85539	0.00429841	0.617514
223	ENSMUSG00000060149.9	BC002059	cDNA sequence BC002059 [Source:MGI Symbol;Acc:MGI:2384864]	chr17	17171801	17194425	+	22624	chr17:17171801-17194425	114.5	89.2768	97.9222	101.811	87.7573	61.4403	79.3425	78.9881	68.0937	72.9224	85.2055	-0.359684	0.125973	-2.85525	0.00430035	0.617514
224	ENSMUSG00000001281.11	Itgb7	integrin beta 7 [Source:MGI Symbol;Acc:MGI:96616]	chr15	102124430	102140379	-	15949	chr15:102124430-102140379	542.749	415.62	409.507	449.351	436.267	415.311	269.578	344.565	342.024	365.938	399.091	-0.322331	0.1131	-2.84997	0.00437231	0.62381
225	ENSMUSG00000001419.18	Mef2d	myocyte enhancer factor 2D [Source:MGI Symbol;Acc:MGI:99533]	chr3	88049679	88079393	+	29714	chr3:88049679-88079393	1821.4	1650.29	1797.99	1691.4	1597.58	1915.88	1829.85	2092.35	2081.44	1889.74	1836.79	0.187517	0.0660775	2.83784	0.00454202	0.62381
226	ENSMUSG00000006574.16	Slc4a1	solute carrier family 4 (anion exchanger), member 1 [Source:MGI Symbol;Acc:MGI:109393]	chr11	102239650	102257029	-	17379	chr11:102239650-102257029	163.006	136.979	87.918	39.7164	80.4714	51.3657	19.3271	54.9528	60.4965	53.0041	74.7237	-0.443924	0.156902	-2.82931	0.00466491	0.62381
227	ENSMUSG00000015143.16	Actn1	actinin, alpha 1 [Source:MGI Symbol;Acc:MGI:2137706]	chr12	80214321	80307145	-	92824	chr12:80214321-80307145	2456.02	2714.6	2811.61	2818.96	2981.54	3212.69	3523.29	2991.89	3063.11	3170.35	2974.41	0.200941	0.0707736	2.83921	0.00452255	0.62381
228	ENSMUSG00000022488.10	Nckap1l	NCK associated protein 1 like [Source:MGI Symbol;Acc:MGI:1926063]	chr15	103362221	103407237	+	45016	chr15:103362221-103407237	1115.37	1441.25	1024.63	966.264	1191.81	871.131	868.954	1024.55	887.708	906.639	1029.83	-0.292741	0.103322	-2.83328	0.00460731	0.62381
229	ENSMUSG00000024013.16	Fgd2	FYVE, RhoGEF and PH domain containing 2 [Source:MGI Symbol;Acc:MGI:1347084]	chr17	29579888	29598635	+	18747	chr17:29579888-29598635	197.415	183.853	225.928	235.759	222.082	131.348	128.457	194.617	128.549	190.92	183.893	-0.369847	0.12997	-2.84564	0.00443225	0.62381
230	ENSMUSG00000024135.11	Srbd1	S1 RNA binding domain 1 [Source:MGI Symbol;Acc:MGI:1925836]	chr17	86292093	86452603	-	160510	chr17:86292093-86452603	175.34	180.516	191.975	205.64	173.471	157.271	150.537	130.293	158.201	143.944	166.719	-0.28703	0.101342	-2.83228	0.00462175	0.62381
231	ENSMUSG00000025813.15	Homer2	homer scaffolding protein 2 [Source:MGI Symbol;Acc:MGI:1347354]	chr7	81250229	81357275	-	107046	chr7:81250229-81357275	76.2635	92.8722	89.1609	105.116	89.8232	128.656	157.147	143.191	98.7487	111.749	109.273	0.375528	0.132777	2.82825	0.00468032	0.62381
232	ENSMUSG00000029366.11	Dck	deoxycytidine kinase [Source:MGI Symbol;Acc:MGI:102726]	chr5	88912855	88931140	+	18285	chr5:88912855-88931140	260.278	329.936	202.417	202.505	289.118	148.457	178.31	205.716	202.972	186.303	220.601	-0.37473	0.131782	-2.84356	0.00446129	0.62381
233	ENSMUSG00000031389.18	Arhgap4	Rho GTPase activating protein 4 [Source:MGI Symbol;Acc:MGI:2159577]	chrX	72935048	72965476	-	30428	chrX:72935048-72965476	454.402	445.465	409.052	422.739	468.479	338.716	308.293	434.51	346.156	357.037	398.485	-0.271659	0.0958363	-2.83461	0.00458814	0.62381
234	ENSMUSG00000032572.10	Col6a4	collagen, type VI, alpha 4 [Source:MGI Symbol;Acc:MGI:1915803]	chr9	105866653	105973982	-	107329	chr9:105866653-105973982	16.431	12.7888	28.9449	8.91374	17.674	4.50648	2.67635	7.71357	6.84784	9.96405	11.6461	-0.417813	0.14704	-2.84149	0.00449033	0.62381
235	ENSMUSG00000038615.18	Nfe2l1	nuclear factor, erythroid derived 2,-like 1 [Source:MGI Symbol;Acc:MGI:99421]	chr11	96708240	96720794	-	12554	chr11:96708240-96720794	4270.89	3879.56	4109.04	3895.66	4011.6	4865.64	4441.33	4430	5128.16	4266.03	4329.79	0.188905	0.0663103	2.8488	0.00438847	0.62381
236	ENSMUSG00000039621.14	Prex1	phosphatidylinositol-3,4,5-trisphosphate-dependent Rac exchange factor 1 [Source:MGI Symbol;Acc:MGI:3040696]	chr2	166408262	166555752	-	147490	chr2:166408262-166555752	1582.41	1688.02	1350.63	1245.91	1563.45	1044.56	1120.83	1313	1356.65	1086.37	1335.18	-0.289472	0.102386	-2.82726	0.00469484	0.62381
237	ENSMUSG00000040747.10	Cd53	CD53 antigen [Source:MGI Symbol;Acc:MGI:88341]	chr3	106667237	106697465	-	30228	chr3:106667237-106697465	851.808	1244.64	729.417	686.804	847.005	556.502	643.572	685.569	595.124	697.417	753.786	-0.363523	0.128156	-2.83657	0.00456004	0.62381
238	ENSMUSG00000048922.19	Cdca2	cell division cycle associated 2 [Source:MGI Symbol;Acc:MGI:1919787]	chr14	67913780	67953290	-	39510	chr14:67913780-67953290	60.3439	34.1984	40.8282	71.3567	86.7766	36.1338	43.6065	27.124	30.5196	22.0588	45.2946	-0.45297	0.159217	-2.84499	0.00444135	0.62381
239	ENSMUSG00000049493.14	Pls1	plastin 1 (I-isoform) [Source:MGI Symbol;Acc:MGI:104809]	chr9	95634695	95727364	-	92669	chr9:95634695-95727364	289.806	304.056	222.737	248.657	316.294	333.911	426.235	302.764	360.484	376.974	318.192	0.323379	0.114344	2.82811	0.00468237	0.62381
240	ENSMUSG00000066043.14	Phactr4	phosphatase and actin regulator 4 [Source:MGI Symbol;Acc:MGI:2140327]	chr4	132083234	132149800	-	66566	chr4:132083234-132149800	858.939	866.602	758.962	813.529	950.988	883.129	983.673	1149.21	1264.48	1023.09	955.261	0.283433	0.100027	2.83357	0.00460317	0.62381
241	ENSMUSG00000114608.4	Gm36161	predicted gene, 36161 [Source:MGI Symbol;Acc:MGI:5595320]	chr13	120471880	120482711	+	10831	chr13:120471880-120482711	84.405	116.135	97.3284	76.2313	135.394	68.5119	49.1141	73.7335	80.5452	63.8238	84.5222	-0.416472	0.146627	-2.84035	0.00450647	0.62381
242	ENSMUSG00000021413.10	Prpf4b	pre-mRNA processing factor 4B [Source:MGI Symbol;Acc:MGI:109584]	chr13	35059285	35090047	+	30762	chr13:35059285-35090047	1756.41	2202.32	2018.94	1974.93	2185.27	1824.12	1856.97	1586.95	1563.76	1687.63	1865.73	-0.23265	0.0824604	-2.82136	0.00478206	0.630169
243	ENSMUSG00000032436.18	Cmtm7	CKLF-like MARVEL transmembrane domain containing 7 [Source:MGI Symbol;Acc:MGI:2447166]	chr9	114585904	114610924	-	25020	chr9:114585904-114610924	223.057	249.486	219.227	248.504	283.188	209.527	207.606	208.179	168.564	161.467	217.881	-0.310061	0.109878	-2.82187	0.00477439	0.630169
244	ENSMUSG00000020151.17	Ptprr	protein tyrosine phosphatase, receptor type, R [Source:MGI Symbol;Acc:MGI:109559]	chr10	115854118	116110837	+	256719	chr10:115854118-116110837	11.2494	9.85079	15.5854	5.54032	6.9526	21.5679	22.3905	29.6694	18.538	13.2496	15.4594	0.44078	0.156503	2.81643	0.00485611	0.636285
245	ENSMUSG00000029392.13	Rilpl1	Rab interacting lysosomal protein-like 1 [Source:MGI Symbol;Acc:MGI:1922945]	chr5	124631143	124669454	-	38311	chr5:124631143-124669454	361.499	324.239	330.175	378.214	301.408	367.445	416.581	435.577	414.729	408.164	373.803	0.245933	0.0873865	2.81432	0.00488808	0.636285
246	ENSMUSG00000110444.4	Gm10033	predicted gene 10033 [Source:MGI Symbol;Acc:MGI:3642803]	chr8	69819162	69848191	-	29029	chr8:69819162-69848191	237.42	240.031	223.267	253.965	249.715	249.684	268.827	342.796	324.257	347.568	273.753	0.298061	0.105894	2.8147	0.00488225	0.636285
247	ENSMUSG00000040254.12	Sema3d	sema domain, immunoglobulin domain (Ig), short basic domain, secreted, (semaphorin) 3D [Source:MGI Symbol;Acc:MGI:1860118]	chr5	12433352	12638915	+	205563	chr5:12433352-12638915	205.37	209.604	202.463	204.278	201.875	258.08	336.106	255.101	198.121	303.863	237.486	0.333744	0.1187	2.81167	0.00492857	0.638958
248	ENSMUSG00000040620.16	Dhx33	DEAH (Asp-Glu-Ala-His) box polypeptide 33 [Source:MGI Symbol;Acc:MGI:2445102]	chr11	70874917	70895263	-	20346	chr11:70874917-70895263	429.138	384.726	503.288	333.606	394.22	303.238	303.685	317.642	338.125	348.388	365.606	-0.296228	0.105469	-2.80867	0.00497472	0.641248
249	ENSMUSG00000041845.12	Rhod	ras homolog family member D [Source:MGI Symbol;Acc:MGI:108446]	chr19	4475487	4489460	-	13973	chr19:4475487-4489460	112.858	84.6836	79.1313	81.2941	72.5216	114.354	129.83	97.7845	145.561	116.877	103.49	0.375727	0.13381	2.80792	0.00498628	0.641248
250	ENSMUSG00000067158.10	Col4a4	collagen, type IV, alpha 4 [Source:MGI Symbol;Acc:MGI:104687]	chr1	82426144	82564570	-	138426	chr1:82426144-82564570	3949.61	3249.84	3127.2	2464.85	2838.22	3443.95	3912.29	4577.18	4205.29	3987.07	3575.55	0.31251	0.111536	2.80187	0.00508069	0.650776
251	ENSMUSG00000023972.11	Ptk7	PTK7 protein tyrosine kinase 7 [Source:MGI Symbol;Acc:MGI:1918711]	chr17	46875397	46940430	-	65033	chr17:46875397-46940430	1164.21	1172.76	1194.23	1040.31	1066.73	1105.07	1473.88	1410.59	1421.18	1354.49	1240.35	0.242091	0.0864731	2.79961	0.00511637	0.650962
252	ENSMUSG00000028718.17	Stil	Scl/Tal1 interrupting locus [Source:MGI Symbol;Acc:MGI:107477]	chr4	114857356	114900393	+	43037	chr4:114857356-114900393	37.9765	29.0196	31.0176	79.5234	42.1616	20.4643	17.6178	27.6043	27.9912	22.133	33.5509	-0.445599	0.15926	-2.79793	0.00514313	0.650962
253	ENSMUSG00000082154.2	Gm16464	predicted gene 16464 [Source:MGI Symbol;Acc:MGI:3643716]	chr7	104150262	104151356	-	1094	chr7:104150262-104151356	49.7942	54.1116	41.2326	52.5865	68.4777	26.6801	14.2728	40.6353	35.1167	37.8426	42.075	-0.442059	0.15799	-2.79802	0.00514165	0.650962
254	ENSMUSG00000073125.11	Xlr3b	X-linked lymphocyte-regulated 3B [Source:MGI Symbol;Acc:MGI:109505]	chrX	72235813	72246536	+	10723	chrX:72235813-72246536	40.2617	77.9794	110.675	110.789	46.0836	23.4392	30.9359	53.6146	53.8792	27.4113	57.5068	-0.442039	0.158067	-2.79652	0.00516557	0.651228
255	ENSMUSG00000031527.8	Eri1	exoribonuclease 1 [Source:MGI Symbol;Acc:MGI:1914526]	chr8	35932407	35963350	-	30943	chr8:35932407-35963350	474.872	538.369	417.975	570.489	541.799	440.926	379.296	440.695	415.306	391.569	461.13	-0.268706	0.0961945	-2.79336	0.00521638	0.655054
256	ENSMUSG00000029925.14	Tbxas1	thromboxane A synthase 1, platelet [Source:MGI Symbol;Acc:MGI:98497]	chr6	38852338	39061519	+	209181	chr6:38852338-39061519	192.382	166.665	159.569	148.738	164.242	133.562	135.116	145.175	123.001	114.54	148.299	-0.306124	0.10982	-2.78751	0.00531156	0.662691
257	ENSMUSG00000061306.17	Slc38a10	solute carrier family 38, member 10 [Source:MGI Symbol;Acc:MGI:1919305]	chr11	119994786	120042172	-	47386	chr11:119994786-120042172	1634.94	1656.88	1601.29	1477.1	1545.68	1838.27	1804.8	1705.85	1835.4	1691.58	1679.18	0.159831	0.0573471	2.78708	0.00531858	0.662691
258	ENSMUSG00000017607.10	Tns4	tensin 4 [Source:MGI Symbol;Acc:MGI:2144377]	chr11	98956504	98980132	-	23628	chr11:98956504-98980132	34.6468	40.9891	43.0311	25.2941	15.7193	18.5395	8.66618	13.8824	8.90696	21.5261	23.1201	-0.432837	0.155477	-2.78394	0.00537031	0.665531
259	ENSMUSG00000020649.12	Rrm2	ribonucleotide reductase M2 [Source:MGI Symbol;Acc:MGI:98181]	chr12	24758240	24764145	+	5905	chr12:24758240-24764145	86.341	64.8307	76.5859	93.7154	168.422	85.0274	53.9305	50.1785	47.5384	36.4205	76.299	-0.442867	0.159123	-2.78318	0.00538294	0.665531
260	ENSMUSG00000002897.6	Il17ra	interleukin 17 receptor A [Source:MGI Symbol;Acc:MGI:107399]	chr6	120440208	120464520	+	24312	chr6:120440208-120464520	1525.36	2097.63	1481.41	1411.79	1489.83	1035.52	1245.55	1254.48	1451.34	1221.28	1421.42	-0.313227	0.112676	-2.77989	0.00543776	0.667099
261	ENSMUSG00000021838.18	Samd4	sterile alpha motif domain containing 4 [Source:MGI Symbol;Acc:MGI:1921730]	chr14	47120311	47343272	+	222961	chr14:47120311-47343272	2003.99	1910.01	1728.2	1614.57	1417.99	2011.88	2160.07	2312.93	2294.67	1915.58	1936.99	0.270453	0.0974184	2.7762	0.00549978	0.667099
262	ENSMUSG00000034382.15	AI661453	expressed sequence AI661453 [Source:MGI Symbol;Acc:MGI:2146908]	chr17	47747540	47781563	+	34023	chr17:47747540-47781563	641.058	588.568	393.064	724.671	690.342	821.527	953.107	779.31	890.117	703.839	718.56	0.357258	0.12848	2.78066	0.00542479	0.667099
263	ENSMUSG00000068876.17	Cgn	cingulin [Source:MGI Symbol;Acc:MGI:1927237]	chr3	94667376	94693826	-	26450	chr3:94667376-94693826	2129.45	1812.74	1807.07	1824.79	2082.32	2182.42	2859.97	1990.12	2835.19	2297.96	2182.2	0.291897	0.105132	2.77648	0.00549516	0.667099
264	ENSMUSG00000082724.4	Gm14416	predicted gene 14416 [Source:MGI Symbol;Acc:MGI:3702407]	chr2	176830453	176834124	+	3671	chr2:176830453-176834124	0	0	0	0	1.98642	0	12.2147	17.5818	10.7327	7.57129	5.0087	0.251812	0.0906424	2.77808	0.00546807	0.667099
265	ENSMUSG00000001228.15	Uhrf1	ubiquitin-like, containing PHD and RING finger domains, 1 [Source:MGI Symbol;Acc:MGI:1338889]	chr17	56610321	56630486	+	20165	chr17:56610321-56630486	135.72	76.7515	83.5703	137.147	217.958	79.9137	82.6903	52.8183	67.4229	92.9562	102.695	-0.435199	0.158593	-2.74412	0.00606729	0.672143
266	ENSMUSG00000002032.18	Tmem25	transmembrane protein 25 [Source:MGI Symbol;Acc:MGI:1918937]	chr9	44705066	44710604	-	5538	chr9:44705066-44710604	9.80289	5.53951	14.5416	7.66676	15.2777	19.8014	24.1136	15.0658	54.4012	16.8659	18.3076	0.416074	0.150296	2.76837	0.00563373	0.672143
267	ENSMUSG00000002980.15	Bcam	basal cell adhesion molecule [Source:MGI Symbol;Acc:MGI:1929940]	chr7	19490056	19504941	-	14885	chr7:19490056-19504941	6121.91	5067.21	5482.18	4170.75	5084.32	5725.52	6990.83	6281.29	6917.04	6020.94	5786.2	0.2688	0.0982482	2.73593	0.0062205	0.672143
268	ENSMUSG00000003308.16	Keap1	kelch-like ECH-associated protein 1 [Source:MGI Symbol;Acc:MGI:1858732]	chr9	21141026	21150657	-	9631	chr9:21141026-21150657	692.662	642.604	710.964	754.342	788.866	793.742	805.86	845.93	921.933	828.225	778.513	0.211528	0.0770994	2.74357	0.00607742	0.672143
269	ENSMUSG00000003581.15	Rnf215	ring finger protein 215 [Source:MGI Symbol;Acc:MGI:1918923]	chr11	4085202	4091172	+	5970	chr11:4085202-4091172	524.307	429.81	452.262	449.315	445.839	526.477	561.988	503.781	600.078	533.714	502.757	0.226567	0.0823584	2.75098	0.00594164	0.672143
270	ENSMUSG00000004207.16	Psap	prosaposin [Source:MGI Symbol;Acc:MGI:97783]	chr10	60113449	60138376	+	24927	chr10:60113449-60138376	12807.1	13579.3	12863.8	11488.1	12692.6	11756.5	10929.8	11226.7	11779.9	10445.6	11956.9	-0.169296	0.0617466	-2.74179	0.00611055	0.672143
271	ENSMUSG00000007122.12	Casq1	calsequestrin 1 [Source:MGI Symbol;Acc:MGI:1309468]	chr1	172037461	172047435	-	9974	chr1:172037461-172047435	3.4932	4.58422	5.18374	8.41916	0.924537	9.55997	7.58387	5.11467	14.5901	103.083	16.2536	0.294235	0.107943	2.72582	0.00641411	0.672143
272	ENSMUSG00000012819.17	Cdh23	cadherin 23 (otocadherin) [Source:MGI Symbol;Acc:MGI:1890219]	chr10	60138527	60532269	-	393742	chr10:60138527-60532269	5.49707	25.2523	31.6985	39.8082	20.808	5.86108	9.51839	7.98648	11.0564	12.7354	17.0222	-0.400081	0.145633	-2.74718	0.00601101	0.672143
273	ENSMUSG00000020044.14	Timp3	tissue inhibitor of metalloproteinase 3 [Source:MGI Symbol;Acc:MGI:98754]	chr10	86136236	86185370	+	49134	chr10:86136236-86185370	11562.6	11780.8	12265.6	8174.94	10806.8	12778.5	14143.6	13832.5	14841.1	12340.5	12252.7	0.279114	0.101859	2.74019	0.00614039	0.672143
274	ENSMUSG00000020573.18	Pik3cg	phosphatidylinositol-4,5-bisphosphate 3-kinase catalytic subunit gamma [Source:MGI Symbol;Acc:MGI:1353576]	chr12	32223472	32258658	-	35186	chr12:32223472-32258658	508.691	650.212	440.825	424.824	420.894	314.186	364.844	462.508	356.291	307.775	425.105	-0.350108	0.128046	-2.73425	0.00625234	0.672143
275	ENSMUSG00000021548.11	Ccnh	cyclin H [Source:MGI Symbol;Acc:MGI:1913921]	chr13	85337527	85371588	+	34061	chr13:85337527-85371588	112.689	125.672	103.522	103.205	89.1248	134.87	139.988	153.887	124.632	140.366	122.796	0.317816	0.115988	2.74009	0.00614225	0.672143
276	ENSMUSG00000021614.17	Vcan	versican [Source:MGI Symbol;Acc:MGI:102889]	chr13	89803431	89890628	-	87197	chr13:89803431-89890628	961.979	4107.53	1713.5	1480.8	1693.9	1347.98	1002.55	927.151	1195.17	1121.45	1555.2	-0.434569	0.159151	-2.73055	0.00632293	0.672143
277	ENSMUSG00000022385.12	Gtse1	G two S phase expressed protein 1 [Source:MGI Symbol;Acc:MGI:1352755]	chr15	85743946	85760774	+	16828	chr15:85743946-85760774	30.9963	26.6523	21.1938	34.2357	55.7352	26.221	16.3161	18.719	8.79903	6.63832	24.5507	-0.42512	0.154515	-2.75132	0.00593561	0.672143
278	ENSMUSG00000024691.14	Fam111a	family with sequence similarity 111, member A [Source:MGI Symbol;Acc:MGI:1915508]	chr19	12523104	12567132	+	44028	chr19:12523104-12567132	537.59	712.386	498.729	427.18	531.429	431.299	430.233	465.769	374.64	363.771	477.303	-0.325314	0.119014	-2.73341	0.00626814	0.672143
279	ENSMUSG00000026039.10	Sgo2a	shugoshin 2A [Source:MGI Symbol;Acc:MGI:1098767]	chr1	58035130	58065058	+	29928	chr1:58035130-58065058	57.2606	41.3298	37.4469	58.8287	89.7114	35.9099	25.2857	38.593	37.5113	30.9322	45.281	-0.431908	0.157896	-2.7354	0.00623048	0.672143
280	ENSMUSG00000028678.14	Kif2c	kinesin family member 2C [Source:MGI Symbol;Acc:MGI:1921054]	chr4	117016836	117039836	-	23000	chr4:117016836-117039836	27.9251	23.3524	15.5039	36.6398	50.6155	19.1163	10.7049	16.7466	16.5804	11.4264	22.8612	-0.431951	0.157822	-2.73694	0.00620136	0.672143
281	ENSMUSG00000028763.19	Hspg2	perlecan (heparan sulfate proteoglycan 2) [Source:MGI Symbol;Acc:MGI:96257]	chr4	137196080	137297941	+	101861	chr4:137196080-137297941	9038.72	6913.67	7516.99	8904.6	7362.45	9102.22	9249.34	9307.83	10517.8	9432.14	8734.58	0.239811	0.0865752	2.76997	0.00560621	0.672143
282	ENSMUSG00000029603.16	Dtx1	deltex 1, E3 ubiquitin ligase [Source:MGI Symbol;Acc:MGI:1352744]	chr5	120818267	120849992	-	31725	chr5:120818267-120849992	167.564	89.4847	152.634	156.987	114.405	109.786	92.9455	96.3284	91.0298	77.0569	114.822	-0.391826	0.142573	-2.74825	0.00599149	0.672143
283	ENSMUSG00000030214.8	Plbd1	phospholipase B domain containing 1 [Source:MGI Symbol;Acc:MGI:1914107]	chr6	136589068	136638926	-	49858	chr6:136589068-136638926	627.94	920.54	538.159	565.418	654.776	483.872	510.197	503.26	549.315	441.913	579.539	-0.336068	0.1227	-2.73893	0.00616388	0.672143
284	ENSMUSG00000031090.15	Nadsyn1	NAD synthetase 1 [Source:MGI Symbol;Acc:MGI:1926164]	chr7	143349321	143376586	-	27265	chr7:143349321-143376586	66.1755	48.2422	85.4117	68.1369	59.449	50.1097	49.998	34.5425	44.5014	36.3078	54.2875	-0.405309	0.148002	-2.73855	0.00617116	0.672143
285	ENSMUSG00000031093.15	Dock11	dedicator of cytokinesis 11 [Source:MGI Symbol;Acc:MGI:1923224]	chrX	35152485	35340215	+	187730	chrX:35152485-35340215	707.97	714.404	584.18	613.013	677.457	464.587	498.281	645.501	494.365	562.532	596.229	-0.273631	0.100337	-2.72711	0.00638909	0.672143
286	ENSMUSG00000031506.12	Ptpn7	protein tyrosine phosphatase, non-receptor type 7 [Source:MGI Symbol;Acc:MGI:2156893]	chr1	135060438	135073055	+	12617	chr1:135060438-135073055	186.371	141.943	172.166	169.018	244.491	112.367	123.451	154.679	151.244	106.012	156.174	-0.377462	0.136563	-2.76401	0.0057095	0.672143
287	ENSMUSG00000032232.15	Cgnl1	cingulin-like 1 [Source:MGI Symbol;Acc:MGI:1915428]	chr9	71533791	71678884	-	145093	chr9:71533791-71678884	2534.11	2208.99	2421.77	2204.4	2110.68	2316.96	2734.64	2871.71	3040.17	2708.29	2515.17	0.232905	0.0842098	2.76577	0.00567883	0.672143
288	ENSMUSG00000032867.9	Fbxw8	F-box and WD-40 domain protein 8 [Source:MGI Symbol;Acc:MGI:1923041]	chr5	118203030	118293529	-	90499	chr5:118203030-118293529	1532.46	1462.67	1263.19	1375.37	1401.55	1734.04	1644.23	1479.75	1999.96	1592.65	1548.59	0.24208	0.0887252	2.72842	0.00636376	0.672143
289	ENSMUSG00000035293.14	G2e3	G2/M-phase specific E3 ubiquitin ligase [Source:MGI Symbol;Acc:MGI:2444298]	chr12	51394844	51423769	+	28925	chr12:51394844-51423769	330.864	318.226	263.946	316.61	358.483	252.597	246.987	230.152	216.471	306.21	284.055	-0.29808	0.109372	-2.72537	0.00642295	0.672143
290	ENSMUSG00000036206.13	Sh3bp4	SH3-domain binding protein 4 [Source:MGI Symbol;Acc:MGI:2138297]	chr1	88998137	89082790	+	84653	chr1:88998137-89082790	1030.78	882.376	1049.31	787.674	912.617	1009.38	1155.76	1159.33	1126.86	1141.83	1025.59	0.241104	0.0879755	2.74058	0.00613303	0.672143
291	ENSMUSG00000037606.19	Osbpl5	oxysterol binding protein-like 5 [Source:MGI Symbol;Acc:MGI:1930265]	chr7	143242499	143310722	-	68223	chr7:143242499-143310722	1352.97	1122.32	1297.58	1084.57	1206.76	1288.6	1528.63	1316.23	1607.52	1585.41	1339.06	0.248761	0.0912397	2.72646	0.00640178	0.672143
292	ENSMUSG00000038267.16	Slc22a23	solute carrier family 22, member 23 [Source:MGI Symbol;Acc:MGI:1920352]	chr13	34363141	34529165	-	166024	chr13:34363141-34529165	1594.45	1401.39	1498.17	1181.6	1273.12	1448.89	1770.69	1759.12	1687.69	1786.63	1540.18	0.255947	0.0936056	2.73431	0.00625104	0.672143
293	ENSMUSG00000038780.15	Smurf1	SMAD specific E3 ubiquitin protein ligase 1 [Source:MGI Symbol;Acc:MGI:1923038]	chr5	144813305	144902657	-	89352	chr5:144813305-144902657	1321.53	982.573	1103.1	1006.18	1063.02	1196.88	1360.92	1430.57	1246.33	1398.27	1210.94	0.251424	0.091805	2.73867	0.0061688	0.672143
294	ENSMUSG00000039899.6	Fgl2	fibrinogen-like protein 2 [Source:MGI Symbol;Acc:MGI:103266]	chr5	21577640	21583372	+	5732	chr5:21577640-21583372	843.274	1347	672.235	1001.16	1294.42	861.861	678.57	544.01	746.436	709.858	869.882	-0.393999	0.142122	-2.77226	0.00556691	0.672143
295	ENSMUSG00000042121.17	Ssh1	slingshot protein phosphatase 1 [Source:MGI Symbol;Acc:MGI:2686240]	chr5	114075155	114131955	-	56800	chr5:114075155-114131955	1964.04	1760.15	2018.62	1823.97	1926.69	1926.18	2485.09	2399.73	2249.26	2113.77	2066.75	0.219031	0.0802906	2.72798	0.00637234	0.672143
296	ENSMUSG00000045382.7	Cxcr4	chemokine (C-X-C motif) receptor 4 [Source:MGI Symbol;Acc:MGI:109563]	chr1	128515936	128520030	-	4094	chr1:128515936-128520030	944.624	743.557	839.134	445.765	557.493	432.158	486.042	542.519	560.281	410.585	596.216	-0.388987	0.14254	-2.72897	0.00635325	0.672143
297	ENSMUSG00000052477.16	C130026I21Rik	RIKEN cDNA C130026I21 gene [Source:MGI Symbol;Acc:MGI:3612702]	chr1	84970411	85248287	-	277876	chr1:84970411-85248287	33.0548	43.1573	25.3663	34.1365	36.1464	25.6929	21.4982	19.5229	13.3041	22.1066	27.3986	-0.432654	0.157287	-2.75072	0.00594643	0.672143
298	ENSMUSG00000054051.8	Ercc6	excision repair cross-complementing rodent repair deficiency, complementation group 6 [Source:MGI Symbol;Acc:MGI:1100494]	chr14	32235478	32302947	+	67469	chr14:32235478-32302947	508.905	455.979	472.664	536.092	638.02	467.509	379.134	382.152	445.15	417.036	470.264	-0.282085	0.102406	-2.75458	0.00587674	0.672143
299	ENSMUSG00000058715.12	Fcer1g	Fc receptor, IgE, high affinity I, gamma polypeptide [Source:MGI Symbol;Acc:MGI:95496]	chr1	171057141	171061934	-	4793	chr1:171057141-171061934	512.532	760.709	452.226	395.881	504.729	364.809	393.552	366.213	439.742	331.335	452.173	-0.364281	0.133112	-2.73665	0.00620691	0.672143
300	ENSMUSG00000060509.6	Xcr1	chemokine (C motif) receptor 1 [Source:MGI Symbol;Acc:MGI:1346338]	chr9	123681380	123691094	-	9714	chr9:123681380-123691094	47.7786	46.3161	30.0482	56.3415	50.6669	35.9557	26.448	18.6839	20.4907	35.967	36.8697	-0.429612	0.157533	-2.72713	0.00638884	0.672143
301	ENSMUSG00000062524.5	Ncr1	natural cytotoxicity triggering receptor 1 [Source:MGI Symbol;Acc:MGI:1336212]	chr7	4340723	4348163	+	7440	chr7:4340723-4348163	96.1288	52.6171	68.0181	72.235	66.1908	32.3402	43.8543	47.2929	50.176	57.8631	58.6716	-0.410191	0.150418	-2.727	0.00639122	0.672143
302	ENSMUSG00000073491.12	Ifi213	interferon activated gene 213 [Source:MGI Symbol;Acc:MGI:3695276]	chr1	173393849	173426840	-	32991	chr1:173393849-173426840	324.652	470.285	485.515	376.9	527.529	305.941	303.077	399.786	259.526	334.15	378.736	-0.353242	0.129274	-2.73251	0.00628531	0.672143
303	ENSMUSG00000078122.6	F630028O10Rik	RIKEN cDNA F630028O10 gene [Source:MGI Symbol;Acc:MGI:3641813]	chrX	95283498	95287267	+	3769	chrX:95283498-95287267	662.642	1240.1	704.67	593.217	788.835	333.707	573.85	483.029	590.842	628.021	659.891	-0.411894	0.149491	-2.75531	0.00586364	0.672143
304	ENSMUSG00000112980.3	D430020J02Rik	RIKEN cDNA D430020J02 gene [Source:MGI Symbol;Acc:MGI:2442237]	chr12	116365567	116368830	-	3263	chr12:116365567-116368830	18.3181	13.6392	22.6015	29.6487	36.9953	12.7657	11.2698	9.93352	9.00511	15.7229	17.99	-0.432763	0.157432	-2.74889	0.00597968	0.672143
305	ENSMUSG00000118669.2	Arvcf	armadillo repeat gene deleted in velocardiofacial syndrome [Source:MGI Symbol;Acc:MGI:109620]	chr16	18166046	18225826	+	59780	chr16:18166046-18225826	332.138	231.449	295.003	276.397	248.329	269.804	396.576	407.688	408.784	360.275	322.644	0.338184	0.122364	2.76375	0.00571415	0.672143
306	ENSMUSG00000121399.1		novel transcript	chr11	83115280	83151786	+	36506	chr11:83115280-83151786	21.1604	20.7797	21.1755	26.0626	49.8319	9.2528	9.74596	7.20674	15.3315	21.9335	20.248	-0.421643	0.15427	-2.73315	0.00627312	0.672143
307	ENSMUSG00000114279.2	H2bc14	H2B clustered histone 14 [Source:MGI Symbol;Acc:MGI:2448404]	chr13	21906214	21906737	+	523	chr13:21906214-21906737	58.5799	36.2895	21.2308	62.5841	107.945	33.788	23.5505	25.2238	34.1228	17.0142	42.0329	-0.422981	0.155344	-2.72287	0.00647177	0.675046
308	ENSMUSG00000032782.20	Cntrob	centrobin, centrosomal BRCA2 interacting protein [Source:MGI Symbol;Acc:MGI:2443290]	chr11	69190313	69214601	-	24288	chr11:69190313-69214601	68.209	104.503	87.4743	61.9867	91.3709	71.7553	51.1141	47.3195	61.1355	40.6249	68.5493	-0.405504	0.149439	-2.7135	0.00665759	0.692173
309	ENSMUSG00000043004.14	Gng2	guanine nucleotide binding protein (G protein), gamma 2 [Source:MGI Symbol;Acc:MGI:102705]	chr14	19922627	20027695	-	105068	chr14:19922627-20027695	418.214	608.338	336.049	375.465	337.238	323.981	285.47	297.37	324.087	281.945	358.816	-0.356532	0.131594	-2.70934	0.00674174	0.6964
310	ENSMUSG00000095217.2	H2bc15	H2B clustered histone 15 [Source:MGI Symbol;Acc:MGI:2448407]	chr13	21938293	21938673	+	380	chr13:21938293-21938673	229.821	178.968	141.159	187.419	167.088	147.195	132.525	129.201	140.312	76.4982	153.019	-0.386309	0.142541	-2.71016	0.00672501	0.6964
311	ENSMUSG00000036591.17	Arhgap21	Rho GTPase activating protein 21 [Source:MGI Symbol;Acc:MGI:1918685]	chr2	20852730	20973692	-	120962	chr2:20852730-20973692	2312.55	2092.85	2054.81	2073.43	2145.4	2637.86	2567.01	2569.27	2109.01	2489.18	2305.14	0.199784	0.0738446	2.70546	0.00682096	0.702318
312	ENSMUSG00000013415.10	Igf2bp1	insulin-like growth factor 2 mRNA binding protein 1 [Source:MGI Symbol;Acc:MGI:1890357]	chr11	95847989	95896766	-	48777	chr11:95847989-95896766	45.0312	17.7327	40.5224	68.3566	93.3299	72.0406	140.437	75.3978	115.088	132.647	80.0582	0.422616	0.156947	2.69273	0.00708691	0.711402
313	ENSMUSG00000025885.19	Myo5b	myosin VB [Source:MGI Symbol;Acc:MGI:106598]	chr18	74574007	74904564	+	330557	chr18:74574007-74904564	1883.48	1859.83	1436.09	1589.65	1106.94	1853.9	2286.61	2004.25	2338.03	1906.19	1826.5	0.328359	0.121897	2.69374	0.00706546	0.711402
314	ENSMUSG00000026421.15	Csrp1	cysteine and glycine-rich protein 1 [Source:MGI Symbol;Acc:MGI:88549]	chr1	135647799	135679970	+	32171	chr1:135647799-135679970	4450.85	4279.73	4449.83	4073.96	3568.91	4653.18	4796.92	4855.2	4837.09	4700.36	4466.6	0.185797	0.0688836	2.69726	0.00699129	0.711402
315	ENSMUSG00000031838.11	Ifi30	interferon gamma inducible protein 30 [Source:MGI Symbol;Acc:MGI:2137648]	chr8	71215419	71219307	-	3888	chr8:71215419-71219307	754.815	1027.86	792.552	831	1185.69	808.448	731.258	676.445	688.654	628.15	812.487	-0.316809	0.1176	-2.69397	0.00706072	0.711402
316	ENSMUSG00000032193.10	Ldlr	low density lipoprotein receptor [Source:MGI Symbol;Acc:MGI:96765]	chr9	21634779	21661215	+	26436	chr9:21634779-21661215	1473.59	1572.34	1574.97	1589.97	2032.73	2129.16	2210.15	1677.56	2012.53	2153.7	1842.67	0.270862	0.100458	2.69628	0.00701185	0.711402
317	ENSMUSG00000036908.18	Unc93b1	unc-93 homolog B1, TLR signaling regulator [Source:MGI Symbol;Acc:MGI:1859307]	chr19	3985186	3999340	+	14154	chr19:3985186-3999340	960.256	1130.15	1025.86	967.264	1110.7	929.452	889.255	965.889	857.858	816.543	965.324	-0.207053	0.0767233	-2.6987	0.006961	0.711402
318	ENSMUSG00000038642.11	Ctss	cathepsin S [Source:MGI Symbol;Acc:MGI:107341]	chr3	95434097	95463714	+	29617	chr3:95434097-95463714	2088.76	2389.86	1818.02	1596.55	2873.92	1725.51	1776.89	1700.44	1421.37	1392.79	1878.41	-0.341578	0.126839	-2.69299	0.00708136	0.711402
319	ENSMUSG00000078771.12	Evi2a	ecotropic viral integration site 2a [Source:MGI Symbol;Acc:MGI:95458]	chr11	79417386	79421435	-	4049	chr11:79417386-79421435	148.668	254.779	155.465	138.818	162.167	130.349	96.6517	130.001	110.393	131.05	145.834	-0.38125	0.141272	-2.69869	0.00696124	0.711402
320	ENSMUSG00000032508.9	Myd88	myeloid differentiation primary response gene 88 [Source:MGI Symbol;Acc:MGI:108005]	chr9	119165000	119170477	-	5477	chr9:119165000-119170477	716.265	949.783	823.045	866.145	967.807	738.408	685.655	641.074	792.52	697.328	787.803	-0.254376	0.0945567	-2.6902	0.00714097	0.714588
321	ENSMUSG00000001569.11	Nom1	nucleolar protein with MIF4G domain 1 [Source:MGI Symbol;Acc:MGI:1861749]	chr5	29639662	29662841	+	23179	chr5:29639662-29662841	398.997	350.322	368.627	422.661	335.039	451.785	442.13	412.127	447.737	482.17	411.16	0.233384	0.0868401	2.68752	0.00719853	0.715873
322	ENSMUSG00000030340.17	Scnn1a	sodium channel, nonvoltage-gated 1 alpha [Source:MGI Symbol;Acc:MGI:101782]	chr6	125297622	125321906	+	24284	chr6:125297622-125321906	5320.38	5219.84	4278.52	4114.41	4820.19	5615.13	6933.14	5454.37	7232.7	4942.02	5393.07	0.297039	0.110502	2.6881	0.00718595	0.715873
323	ENSMUSG00000022335.18	Zfat	zinc finger and AT hook domain containing [Source:MGI Symbol;Acc:MGI:2681865]	chr15	67955613	68130705	-	175092	chr15:67955613-68130705	155.623	165.163	162.813	170.927	194.162	141.059	138.084	112.526	143.087	139.311	152.275	-0.287722	0.107492	-2.67668	0.00743567	0.719042
324	ENSMUSG00000026271.16	Gpr35	G protein-coupled receptor 35 [Source:MGI Symbol;Acc:MGI:1929509]	chr1	92878587	92914113	+	35526	chr1:92878587-92914113	294.085	599.373	314.521	261.75	328.069	210.406	224.42	234.003	297.991	223.432	298.805	-0.400191	0.149417	-2.67835	0.00739867	0.719042
325	ENSMUSG00000028354.14	Fmn2	formin 2 [Source:MGI Symbol;Acc:MGI:1859252]	chr1	174329391	174650295	+	320904	chr1:174329391-174650295	29.0456	26.9313	30.3942	26.3823	13.9762	13.6916	15.0593	8.1374	15.1708	12.6139	19.1403	-0.426075	0.158898	-2.68144	0.00733055	0.719042
326	ENSMUSG00000028599.11	Tnfrsf1b	tumor necrosis factor receptor superfamily, member 1b [Source:MGI Symbol;Acc:MGI:1314883]	chr4	144940033	144973440	-	33407	chr4:144940033-144973440	1043.34	1279.33	1164.55	1004.44	1211.37	905.611	904.942	854.64	1138.56	816.184	1032.3	-0.269808	0.10081	-2.67639	0.00744192	0.719042
327	ENSMUSG00000034930.17	Rtkn	rhotekin [Source:MGI Symbol;Acc:MGI:107371]	chr6	83112444	83129560	+	17116	chr6:83112444-83129560	350.061	324.056	269.881	283.464	361.956	382.211	454.647	395.13	365.567	372.19	355.916	0.273963	0.102462	2.6738	0.00749974	0.719042
328	ENSMUSG00000037363.10	Letm2	leucine zipper-EF-hand containing transmembrane protein 2 [Source:MGI Symbol;Acc:MGI:2444979]	chr8	26068506	26087598	-	19092	chr8:26068506-26087598	99.1229	151.476	83.3608	139.344	105.237	92.7478	66.5194	65.1762	77.2537	91.2068	97.1444	-0.389233	0.145572	-2.67382	0.0074992	0.719042
329	ENSMUSG00000039519.7	Cyp7b1	cytochrome P450, family 7, subfamily b, polypeptide 1 [Source:MGI Symbol;Acc:MGI:104978]	chr3	18126114	18297502	-	171388	chr3:18126114-18297502	57.1989	64.021	43.4216	76.6333	85.4098	49.2931	38.6821	35.1615	29.2697	52.9962	53.2087	-0.413905	0.154801	-2.67379	0.00749984	0.719042
330	ENSMUSG00000048373.9	Fgfbp1	fibroblast growth factor binding protein 1 [Source:MGI Symbol;Acc:MGI:1096350]	chr5	44136200	44139121	-	2921	chr5:44136200-44139121	95.5092	155.506	70.2661	140.724	116.306	207.201	198.335	137.298	205.319	138.031	146.45	0.404606	0.150936	2.68065	0.0073479	0.719042
331	ENSMUSG00000051504.19	Siglech	sialic acid binding Ig-like lectin H [Source:MGI Symbol;Acc:MGI:2443256]	chr7	55417926	55428673	+	10747	chr7:55417926-55428673	33.4084	51.6783	62.1542	44.9041	37.3873	28.3308	32.0617	16.193	27.7519	32.8429	36.6713	-0.421297	0.15727	-2.67882	0.00738819	0.719042
332	ENSMUSG00000052539.16	Magi3	membrane associated guanylate kinase, WW and PDZ domain containing 3 [Source:MGI Symbol;Acc:MGI:1923484]	chr3	103920575	104127690	-	207115	chr3:103920575-104127690	2890.42	2364.89	2540.21	1872.05	2498.33	2656.22	3462.31	3218.1	2757.07	3278.14	2753.77	0.291924	0.108904	2.68057	0.00734974	0.719042
333	ENSMUSG00000055612.16	Cdca7	cell division cycle associated 7 [Source:MGI Symbol;Acc:MGI:1914203]	chr2	72306503	72317237	+	10734	chr2:72306503-72317237	42.111	40.2011	54.6489	55.2971	52.7201	25.7654	34.7459	27.8673	39.4797	34.5803	40.7417	-0.401735	0.149648	-2.68453	0.0072631	0.719042
334	ENSMUSG00000058603.11	Rpl28-ps1	ribosomal protein L28, pseudogene 1 [Source:MGI Symbol;Acc:MGI:3705349]	chr1	127966306	127966719	+	413	chr1:127966306-127966719	65.434	78.3042	55.9698	60.6652	69.2394	11.2481	19.5015	44.9181	32.1599	59.5138	49.6954	-0.422818	0.158055	-2.67513	0.00746993	0.719042
335	ENSMUSG00000022148.17	Fyb	FYN binding protein [Source:MGI Symbol;Acc:MGI:1346327]	chr15	6552334	6692794	+	140460	chr15:6552334-6692794	652.185	1033.29	652.971	565.577	756.911	425.101	389.734	559.848	589.767	622.177	624.756	-0.371725	0.139476	-2.66516	0.00769522	0.731762
336	ENSMUSG00000030167.16	Klrc1	killer cell lectin-like receptor subfamily C, member 1 [Source:MGI Symbol;Acc:MGI:1336161]	chr6	129642978	129655936	-	12958	chr6:129642978-129655936	63.4715	37.4595	39.5118	38.9649	45.561	23.3134	21.5265	25.8659	44.5286	23.8503	36.4053	-0.41967	0.157376	-2.66667	0.00766078	0.731762
337	ENSMUSG00000048031.16	Fcrl5	Fc receptor-like 5 [Source:MGI Symbol;Acc:MGI:3053558]	chr3	87343080	87407985	+	64905	chr3:87343080-87407985	16.0672	13.8332	22.0922	36.6478	22.3633	8.33763	5.5084	10.7985	7.40034	18.1074	16.1156	-0.4074	0.152876	-2.6649	0.00770107	0.731762
338	ENSMUSG00000017774.20	Myo1c	myosin IC [Source:MGI Symbol;Acc:MGI:106612]	chr11	75541330	75564736	+	23406	chr11:75541330-75564736	6926.66	6390.71	7373.96	5981.63	6987.08	6935.78	7837.65	7701.26	8290.33	8441.44	7286.65	0.206285	0.0775023	2.66166	0.00777568	0.736665
339	ENSMUSG00000021070.7	Bdkrb2	bradykinin receptor, beta 2 [Source:MGI Symbol;Acc:MGI:102845]	chr12	105529485	105561496	+	32011	chr12:105529485-105561496	88.0752	86.7124	105.732	65.574	113.249	110.943	132.255	121.99	121.967	136.293	108.279	0.348779	0.131094	2.66053	0.00780178	0.736958
340	ENSMUSG00000110277.3	Gm45871	predicted gene 45871 [Source:MGI Symbol;Acc:MGI:5804986]	chr18	90597901	90610652	+	12751	chr18:90597901-90610652	67.0806	81.9827	82.4867	81.543	89.8957	57.9568	62.0932	55.6823	56.8413	66.0396	70.1602	-0.342226	0.128738	-2.65831	0.00785325	0.739638
341	ENSMUSG00000026708.17	Cenpl	centromere protein L [Source:MGI Symbol;Acc:MGI:1917704]	chr1	160898283	160914294	+	16011	chr1:160898283-160914294	62.3117	49.919	45.8668	68.2002	79.3015	36.9869	42.4513	42.8312	45.3784	39.4675	51.2714	-0.389269	0.146681	-2.65384	0.00795814	0.747318
342	ENSMUSG00000038437.12	Mllt6	myeloid/lymphoid or mixed-lineage leukemia; translocated to, 6 [Source:MGI Symbol;Acc:MGI:1935145]	chr11	97554240	97576289	+	22049	chr11:97554240-97576289	3472.41	3116.81	3753.44	3311.94	2965.66	3827.42	3925.27	3687.96	4377.47	3652.81	3609.12	0.213033	0.0803636	2.65086	0.00802872	0.749665
343	ENSMUSG00000091694.10	Apol11b	apolipoprotein L 11b [Source:MGI Symbol;Acc:MGI:3036248]	chr15	77518146	77527486	-	9340	chr15:77518146-77527486	85.8406	22.6549	12.5898	12.3884	23.3747	7.38828	10.465	14.4689	9.02544	12.6451	21.0841	-0.364857	0.13764	-2.65081	0.00802996	0.749665
344	ENSMUSG00000035735.11	Dagla	diacylglycerol lipase, alpha [Source:MGI Symbol;Acc:MGI:2677061]	chr19	10222629	10282241	-	59612	chr19:10222629-10282241	201.934	179.99	207.875	197.994	209.143	256.344	285.555	203.466	266.543	228.362	223.721	0.277816	0.10494	2.64739	0.00811149	0.752887
345	ENSMUSG00000052736.16	Klrc2	killer cell lectin-like receptor subfamily C, member 2 [Source:MGI Symbol;Acc:MGI:1336162]	chr6	129624459	129637652	-	13193	chr6:129624459-129637652	122.738	140.685	97.036	118.656	146.575	60.0618	54.9774	78.3994	112.23	106.508	103.787	-0.399289	0.150778	-2.64819	0.00809238	0.752887
346	ENSMUSG00000058392.14	Rrp1b	ribosomal RNA processing 1B [Source:MGI Symbol;Acc:MGI:1919712]	chr17	32255074	32281839	+	26765	chr17:32255074-32281839	209.962	219.543	244.695	301.866	190.484	166.4	161.048	183.67	167.792	206.682	205.214	-0.323229	0.122271	-2.64354	0.00820447	0.759317
347	ENSMUSG00000021725.10	Parp8	poly (ADP-ribose) polymerase family, member 8 [Source:MGI Symbol;Acc:MGI:1098713]	chr13	116991356	117162073	-	170717	chr13:116991356-117162073	416.898	507.783	449.018	481.337	491.031	440.637	378.016	420.067	339.682	366.641	429.111	-0.245716	0.0930096	-2.64183	0.00824594	0.7606
348	ENSMUSG00000058624.14	Gda	guanine deaminase [Source:MGI Symbol;Acc:MGI:95678]	chr19	21368671	21450809	-	82138	chr19:21368671-21450809	1602.96	3741.61	2012.98	1819.44	1960.29	1418.27	1621.73	1358.81	1644.87	1591.53	1877.25	-0.383807	0.145326	-2.64101	0.00826584	0.7606
349	ENSMUSG00000015405.16	Ace2	angiotensin I converting enzyme (peptidyl-dipeptidase A) 2 [Source:MGI Symbol;Acc:MGI:1917258]	chrX	162922328	162971416	+	49088	chrX:162922328-162971416	168.052	179.463	125.146	127.342	118.159	174.683	208.073	157.275	236.512	203.511	169.822	0.348057	0.132389	2.62905	0.0085623	0.766059
350	ENSMUSG00000022223.10	Sdr39u1	short chain dehydrogenase/reductase family 39U, member 1 [Source:MGI Symbol;Acc:MGI:1916876]	chr14	56134740	56137750	-	3010	chr14:56134740-56137750	119.988	101.256	78.6411	120.192	81.6574	131.909	125.364	145.376	133.117	134.577	117.208	0.333616	0.127257	2.62159	0.00875194	0.766059
351	ENSMUSG00000024970.6	Spindoc	spindlin interactor and repressor of chromatin binding [Source:MGI Symbol;Acc:MGI:2147611]	chr19	7331443	7360359	-	28916	chr19:7331443-7360359	213.541	206.643	274.33	220.156	262.078	350.433	246.518	303.947	344.511	272.309	269.447	0.307244	0.117038	2.62517	0.00866065	0.766059
352	ENSMUSG00000027253.16	Lrp4	low density lipoprotein receptor-related protein 4 [Source:MGI Symbol;Acc:MGI:2442252]	chr2	91287856	91344124	+	56268	chr2:91287856-91344124	3660.03	3106.21	3740.88	3652.75	3422.35	3879.58	3690.06	4112.71	4331.42	4162.77	3775.88	0.18808	0.0716344	2.62555	0.00865098	0.766059
353	ENSMUSG00000027858.14	Tspan2	tetraspanin 2 [Source:MGI Symbol;Acc:MGI:1917997]	chr3	102641845	102708829	+	66984	chr3:102641845-102708829	2091.47	1864.91	1383.53	1254.77	1258.57	1966.84	2578.72	2379.16	2222.26	1667.76	1866.8	0.354523	0.134412	2.63758	0.00834998	0.766059
354	ENSMUSG00000029828.5	4921507P07Rik	RIKEN cDNA 4921507P07 gene [Source:MGI Symbol;Acc:MGI:1918071]	chr6	50550282	50573612	-	23330	chr6:50550282-50573612	12.1879	9.8503	5.56644	11.0802	6.95237	17.4591	21.3742	21.9768	15.6108	14.1958	13.6254	0.413488	0.157798	2.62036	0.00878377	0.766059
355	ENSMUSG00000030157.6	Clec2d	C-type lectin domain family 2, member d [Source:MGI Symbol;Acc:MGI:2135589]	chr6	129157578	129163497	+	5919	chr6:129157578-129163497	3090.68	3541.69	3507.45	2497.81	2803.04	2779.28	2376.69	2599.83	2312.92	2536.57	2804.6	-0.260719	0.0992541	-2.62679	0.00861951	0.766059
356	ENSMUSG00000030867.8	Plk1	polo like kinase 1 [Source:MGI Symbol;Acc:MGI:97621]	chr7	121758662	121769096	+	10434	chr7:121758662-121769096	45.9454	51.2176	46.7611	55.3982	68.5272	42.105	38.6812	40.6557	31.2211	26.4982	44.7011	-0.392745	0.149607	-2.62517	0.00866046	0.766059
357	ENSMUSG00000033450.9	Tagap	T cell activation Rho GTPase activating protein [Source:MGI Symbol;Acc:MGI:3615484]	chr17	8144832	8153729	+	8897	chr17:8144832-8153729	185.563	156.653	114.649	148.682	201.646	144.829	97.6827	94.5093	119.037	118.305	138.156	-0.365908	0.139003	-2.63238	0.00847889	0.766059
358	ENSMUSG00000036298.11	Slc2a13	solute carrier family 2 (facilitated glucose transporter), member 13 [Source:MGI Symbol;Acc:MGI:2146030]	chr15	91151899	91457464	-	305565	chr15:91151899-91457464	89.403	123.211	107.777	95.6914	140.698	81.4594	91.7485	79.5777	80.4824	76.1495	96.6198	-0.343332	0.130233	-2.63628	0.00838199	0.766059
359	ENSMUSG00000043088.17	Il17re	interleukin 17 receptor E [Source:MGI Symbol;Acc:MGI:1889371]	chr6	113435445	113447719	+	12274	chr6:113435445-113447719	338.892	336.987	287.177	240.288	312.565	389.329	423.932	339.739	392.576	347.982	340.947	0.280126	0.106425	2.63213	0.00848508	0.766059
360	ENSMUSG00000044217.19	Aqp5	aquaporin 5 [Source:MGI Symbol;Acc:MGI:106215]	chr15	99488663	99492710	+	4047	chr15:99488663-99492710	2649.57	1952.38	1930.76	1940.1	2017.12	2057.4	2999.14	2721.01	2952.5	2583.91	2380.39	0.293967	0.112177	2.62057	0.00877837	0.766059
361	ENSMUSG00000045455.11	Gm9797	predicted pseudogene 9797 [Source:MGI Symbol;Acc:MGI:3704349]	chr10	11485042	11485335	+	293	chr10:11485042-11485335	0	0	0	0	0	0	5.14982	6.55136	10.7062	8.48794	3.08953	0.212662	0.0810263	2.6246	0.00867503	0.766059
362	ENSMUSG00000045751.17	Mms22l	MMS22-like, DNA repair protein [Source:MGI Symbol;Acc:MGI:2684980]	chr4	24496451	24602950	+	106499	chr4:24496451-24602950	49.7875	44.3206	69.8569	89.6367	122.346	45.7304	45.9426	39.5203	44.0423	45.5283	59.6711	-0.415636	0.158602	-2.62062	0.00877694	0.766059
363	ENSMUSG00000047420.9	Fam180a	family with sequence similarity 180, member A [Source:MGI Symbol;Acc:MGI:3039626]	chr6	35289603	35303076	-	13473	chr6:35289603-35303076	48.7919	40.3673	50.1174	26.7684	59.5739	30.8003	30.5541	19.775	17.5607	33.1191	35.7428	-0.416827	0.158731	-2.62599	0.00863974	0.766059
364	ENSMUSG00000051627.4	H1f4	H1.4 linker histone, cluster member [Source:MGI Symbol;Acc:MGI:1931527]	chr13	23804612	23806541	-	1929	chr13:23804612-23806541	674.35	721.866	601.286	569.62	671.305	543.203	570.152	539.478	554.161	395.565	584.099	-0.27663	0.105239	-2.6286	0.00857361	0.766059
365	ENSMUSG00000054252.19	Fgfr3	fibroblast growth factor receptor 3 [Source:MGI Symbol;Acc:MGI:95524]	chr5	33879018	33894412	+	15394	chr5:33879018-33894412	1603.98	1926.85	1397.91	1421.48	1358.6	2017.31	1783.97	1733.44	2149.3	1831.88	1722.47	0.268745	0.102228	2.62887	0.00856685	0.766059
366	ENSMUSG00000091649.4	Phf11b	PHD finger protein 11B [Source:MGI Symbol;Acc:MGI:3645789]	chr14	59558413	59578800	-	20387	chr14:59558413-59578800	70.4412	83.6421	51.2546	75.6603	126.053	57.472	36.6925	52.7203	58.5298	51.0901	66.3556	-0.406999	0.155368	-2.61959	0.00880363	0.766059
367	ENSMUSG00000098112.9	Bin2	bridging integrator 2 [Source:MGI Symbol;Acc:MGI:3611448]	chr15	100538958	100567434	-	28476	chr15:100538958-100567434	635.403	752.596	706.298	450.236	573.264	412.147	445.463	480.61	575.374	449.564	548.095	-0.324617	0.123787	-2.62238	0.00873168	0.766059
368	ENSMUSG00000112148.2	Lilrb4a	leukocyte immunoglobulin-like receptor, subfamily B, member 4A [Source:MGI Symbol;Acc:MGI:102701]	chr10	51367052	51372707	+	5655	chr10:51367052-51372707	1120.97	2258.47	1294.03	1135.4	1318.45	687.462	1040.3	980.111	1155.15	1029	1201.93	-0.381961	0.145539	-2.62446	0.0086787	0.766059
369	ENSMUSG00000018008.9	Cyth4	cytohesin 4 [Source:MGI Symbol;Acc:MGI:2441702]	chr15	78481247	78506219	+	24972	chr15:78481247-78506219	869.991	1154.88	907.811	818.693	781.502	642.598	626.438	875.145	737.44	657.392	807.189	-0.301839	0.115351	-2.6167	0.00887852	0.766311
370	ENSMUSG00000020273.14	Papolg	poly(A) polymerase gamma [Source:MGI Symbol;Acc:MGI:2442119]	chr11	23812646	23845253	-	32607	chr11:23812646-23845253	324.328	387.518	356.537	293.006	373.589	283.063	280.64	297.343	268.33	304.752	316.911	-0.247307	0.0944949	-2.61714	0.00886694	0.766311
371	ENSMUSG00000040528.16	Milr1	mast cell immunoglobulin like receptor 1 [Source:MGI Symbol;Acc:MGI:2685731]	chr11	106642052	106659620	+	17568	chr11:106642052-106659620	78.1312	138.985	78.9834	59.441	80.3203	49.7055	52.2187	75.1985	49.0642	48.8869	71.0934	-0.406242	0.155164	-2.61814	0.00884096	0.766311
372	ENSMUSG00000050854.10	Tmem125	transmembrane protein 125 [Source:MGI Symbol;Acc:MGI:1923409]	chr4	118398138	118401241	-	3103	chr4:118398138-118401241	84.8496	65.6351	73.6459	116.757	89.0775	110.158	128.802	113.665	154.455	104.575	104.162	0.368864	0.141014	2.61579	0.00890225	0.766311
373	ENSMUSG00000092394.2	Gm20445	predicted gene 20445 [Source:MGI Symbol;Acc:MGI:5141910]	chr6	65859763	65860327	+	564	chr6:65859763-65860327	0.943939	0.981288	3.35077	2.76205	1.98129	6.14551	7.16271	9.8728	3.90013	7.56301	4.46635	0.334865	0.128116	2.61377	0.00895505	0.76879
374	ENSMUSG00000045136.7	Tubb2b	tubulin, beta 2B class IIB [Source:MGI Symbol;Acc:MGI:1920960]	chr13	34310731	34314449	-	3718	chr13:34310731-34314449	22.6489	18.0481	25.9653	69.212	47.9773	58.5411	88.0827	61.4241	96.951	56.7528	54.5603	0.411821	0.157752	2.61056	0.0090393	0.773947
375	ENSMUSG00000027536.7	Chmp4c	charged multivesicular body protein 4C [Source:MGI Symbol;Acc:MGI:1913621]	chr3	10431967	10493916	+	61949	chr3:10431967-10493916	409.027	417.027	325.234	419.365	447.118	522.732	593.397	452.583	504.74	437.316	452.854	0.274953	0.10541	2.60842	0.00909605	0.774704
376	ENSMUSG00000106205.2	C230096K16Rik	RIKEN cDNA C230096K16 gene [Source:MGI Symbol;Acc:MGI:3041194]	chr5	64961357	64963078	+	1721	chr5:64961357-64963078	148.226	170.347	143.658	144.006	162.846	202.269	165.988	219.732	168.78	216.7	174.255	0.290775	0.111476	2.60841	0.00909651	0.774704
377	ENSMUSG00000078780.8	Gm5150	predicted gene 5150 [Source:MGI Symbol;Acc:MGI:3779469]	chr3	16001034	16060601	-	59567	chr3:16001034-16060601	64.2307	161.683	70.1261	52.615	94.0108	38.6844	65.5906	50.9536	50.9109	46.6345	69.5439	-0.414913	0.159276	-2.60499	0.00918764	0.780389
378	ENSMUSG00000045328.12	Cenpe	centromere protein E [Source:MGI Symbol;Acc:MGI:1098230]	chr3	134918298	134979372	+	61074	chr3:134918298-134979372	105.547	71.8027	92.986	77.782	137.243	87.4845	61.5753	64.4728	49.8511	33.1341	78.1879	-0.409897	0.157465	-2.60309	0.00923866	0.782647
379	ENSMUSG00000074272.11	Ceacam1	carcinoembryonic antigen-related cell adhesion molecule 1 [Source:MGI Symbol;Acc:MGI:1347245]	chr7	25161132	25177028	-	15896	chr7:25161132-25177028	957.498	1067.98	1020.75	1196.75	1000.62	957.192	831.345	1001.58	780.876	789.98	960.457	-0.242116	0.0930443	-2.60215	0.009264	0.782723
380	ENSMUSG00000022960.14	Donson	downstream neighbor of SON [Source:MGI Symbol;Acc:MGI:1890621]	chr16	91473696	91485658	-	11962	chr16:91473696-91485658	186.456	172.904	145.344	159.805	190.859	141.435	124.033	152.009	115.856	141.699	153.04	-0.292567	0.11294	-2.59046	0.00958485	0.801885
381	ENSMUSG00000032312.8	Csk	c-src tyrosine kinase [Source:MGI Symbol;Acc:MGI:88537]	chr9	57533929	57560914	-	26985	chr9:57533929-57560914	1454.89	1381.3	1443.41	1167.46	1166.93	1096.86	1107.22	1104.48	1145.97	1186.51	1225.5	-0.21206	0.081941	-2.58796	0.00965453	0.801885
382	ENSMUSG00000036880.11	Acaa2	acetyl-Coenzyme A acyltransferase 2 (mitochondrial 3-oxoacyl-Coenzyme A thiolase) [Source:MGI Symbol;Acc:MGI:1098623]	chr18	74912268	74939279	+	27011	chr18:74912268-74939279	761.785	722.063	709.411	653.178	609.996	841.489	788.778	738.232	820.132	825.413	747.048	0.20228	0.0781254	2.58917	0.00962085	0.801885
383	ENSMUSG00000052565.8	H1f3	H1.3 linker histone, cluster member [Source:MGI Symbol;Acc:MGI:107502]	chr13	23737436	23744860	+	7424	chr13:23737436-23744860	251.926	271.049	165.796	188.446	283.172	197.268	174.919	138.492	181.495	106.013	195.858	-0.378072	0.146103	-2.5877	0.00966182	0.801885
384	ENSMUSG00000055963.13	Triqk	triple QxxK/R motif containing [Source:MGI Symbol;Acc:MGI:3650048]	chr4	12906838	12983553	+	76715	chr4:12906838-12983553	54.99	35.1414	39.0914	49.385	59.5939	36.5029	26.3681	26.3368	37.1308	28.987	39.3527	-0.396879	0.153134	-2.59172	0.00954981	0.801885
385	ENSMUSG00000068227.10	Il2rb	interleukin 2 receptor, beta chain [Source:MGI Symbol;Acc:MGI:96550]	chr15	78363456	78379471	-	16015	chr15:78363456-78379471	500.41	395.493	376.1	431.074	720.118	402.298	240.431	339.599	386.109	320.781	411.241	-0.372362	0.143905	-2.58755	0.00966609	0.801885
386	ENSMUSG00000094124.7	Ighv1-74	immunoglobulin heavy variable V1-74 [Source:MGI Symbol;Acc:MGI:4439634]	chr12	115766268	115766700	-	432	chr12:115766268-115766700	7.60464	1.9534	2.24178	7.34185	3.95132	1.02105	1.02771	1.09351	0	0	2.62353	-0.262946	0.101539	-2.58962	0.00960819	0.801885
387	ENSMUSG00000033955.14	Tnks1bp1	tankyrase 1 binding protein 1 [Source:MGI Symbol;Acc:MGI:2446193]	chr2	84878366	84903392	+	25026	chr2:84878366-84903392	2814.94	2771.4	2734.26	2436.51	2709.51	2878.03	2894.65	3019.06	3119.33	3082.18	2845.99	0.149939	0.0579897	2.58561	0.00972079	0.804339
388	ENSMUSG00000020653.13	Klf11	Kruppel-like factor 11 [Source:MGI Symbol;Acc:MGI:2653368]	chr12	24701273	24712788	+	11515	chr12:24701273-24712788	793.521	859.872	853.916	706.099	641.417	812.652	871.226	1131.05	948.008	1043.09	866.085	0.276947	0.107181	2.58392	0.00976845	0.805024
389	ENSMUSG00000046667.15	Rbm12b1	RNA binding motif protein 12 B1 [Source:MGI Symbol;Acc:MGI:1919647]	chr4	12140264	12146731	+	6467	chr4:12140264-12146731	219.026	220.374	247.674	166.217	207.416	180.788	184.175	164.868	146.292	152.252	188.908	-0.297764	0.115254	-2.58354	0.00977935	0.805024
390	ENSMUSG00000048307.9	Ankrd46	ankyrin repeat domain 46 [Source:MGI Symbol;Acc:MGI:1916089]	chr15	36477814	36496966	-	19152	chr15:36477814-36496966	751.192	784.407	752.471	684.881	634.073	805.988	887.09	878.213	839.444	778.111	779.587	0.201765	0.0781648	2.58128	0.00984337	0.808216
391	ENSMUSG00000046721.12	Rpl14-ps1	ribosomal protein L14, pseudogene 1 [Source:MGI Symbol;Acc:MGI:3710579]	chr7	44974389	44975041	+	652	chr7:44974389-44975041	43.3577	19.642	27.9038	38.6933	27.7529	48.1671	44.9713	36.2134	60.4611	69.9733	41.7136	0.407551	0.157971	2.57991	0.00988274	0.809367
392	ENSMUSG00000058773.3	H1f5	H1.5 linker histone, cluster member [Source:MGI Symbol;Acc:MGI:1861461]	chr13	21964053	21964795	-	742	chr13:21964053-21964795	94.1576	88.4417	63.5881	112.443	147.744	80.9958	59.2312	58.176	78.9977	43.5045	82.728	-0.401129	0.155535	-2.57903	0.00990793	0.809367
393	ENSMUSG00000029217.17	Tec	tec protein tyrosine kinase [Source:MGI Symbol;Acc:MGI:98662]	chr5	72913059	73025826	-	112767	chr5:72913059-73025826	190.825	186.93	115.622	135.56	132.414	114.965	84.9661	131.646	105.706	105.519	130.415	-0.359611	0.13952	-2.57748	0.00995222	0.809462
394	ENSMUSG00000058290.5	Espl1	extra spindle pole bodies 1, separase [Source:MGI Symbol;Acc:MGI:2146156]	chr15	102204701	102232792	+	28091	chr15:102204701-102232792	70.169	53.0208	82.8064	116.38	169.244	51.3535	77.9468	61.008	44.9038	44.2254	77.1058	-0.410574	0.159308	-2.57723	0.00995966	0.809462
395	ENSMUSG00000022831.15	Hcls1	hematopoietic cell specific Lyn substrate 1 [Source:MGI Symbol;Acc:MGI:104568]	chr16	36755345	36783574	+	28229	chr16:36755345-36783574	578.229	682.114	538.855	520.83	608.532	426.128	443.397	500.407	574.62	409.694	528.281	-0.274658	0.106743	-2.57308	0.0100798	0.813037
396	ENSMUSG00000109097.3	Gm29683	predicted gene, 29683 [Source:MGI Symbol;Acc:MGI:5588842]	chr7	69828616	69987621	-	159005	chr7:69828616-69987621	4.33426	15.9377	7.95563	18.3371	4.98731	1.02532	0.508034	0.548516	1.94811	8.83991	6.44219	-0.282065	0.109577	-2.57413	0.0100494	0.813037
397	ENSMUSG00000114456.2	H2bc9	H2B clustered histone 9 [Source:MGI Symbol;Acc:MGI:2448387]	chr13	23725884	23727562	-	1678	chr13:23725884-23727562	40.3426	32.4928	28.9552	45.2314	79.4351	20.5344	28.5147	24.1701	34.1461	15.1404	34.8963	-0.408899	0.158912	-2.57311	0.0100789	0.813037
398	ENSMUSG00000038058.15	Nod1	nucleotide-binding oligomerization domain containing 1 [Source:MGI Symbol;Acc:MGI:1341839]	chr6	54900934	54949597	-	48663	chr6:54900934-54949597	1853.51	1644.41	1732.56	1613.85	1934.85	1593.07	1497.27	1497.53	1345.17	1638.39	1635.06	-0.200166	0.077851	-2.57114	0.0101365	0.815557
399	ENSMUSG00000030830.20	Itgal	integrin alpha L [Source:MGI Symbol;Acc:MGI:96606]	chr7	126895432	126934310	+	38878	chr7:126895432-126934310	1801.65	2078.47	1530.58	1458.55	1985.9	1170.47	1306.06	1180.78	1807.63	1326.71	1564.68	-0.313915	0.122359	-2.56553	0.0103019	0.823266
400	ENSMUSG00000031101.7	Sash3	SAM and SH3 domain containing 3 [Source:MGI Symbol;Acc:MGI:1921381]	chrX	47235313	47250442	+	15129	chrX:47235313-47250442	478.055	446.265	421.9	340.743	406.245	289.637	307.338	367.03	393.204	308.531	375.895	-0.283471	0.110503	-2.56527	0.0103095	0.823266
401	ENSMUSG00000036098.16	Myrf	myelin regulatory factor [Source:MGI Symbol;Acc:MGI:2684944]	chr19	10185636	10218112	-	32476	chr19:10185636-10218112	1049.71	717.216	805.568	674.03	702.301	874.21	1087.36	1127.42	1045.19	918.553	900.156	0.298998	0.116523	2.566	0.0102879	0.823266
402	ENSMUSG00000026610.14	Esrrg	estrogen-related receptor gamma [Source:MGI Symbol;Acc:MGI:1347056]	chr1	187340988	187947082	+	606094	chr1:187340988-187947082	37.1869	55.4408	21.8555	46.8396	51.4753	58.1829	84.5245	45.117	86.1549	76.54	56.3317	0.404794	0.158046	2.56123	0.0104301	0.83083
403	ENSMUSG00000095724.2	Eif1ad19	eukaryotic translation initiation factor 1A domain containing 19 [Source:MGI Symbol;Acc:MGI:5434674]	chr12	87739195	87742525	-	3330	chr12:87739195-87742525	2.81367	0.984684	0	0	0	4.10692	6.10861	3.29585	5.85327	4.73117	2.78942	0.268166	0.104748	2.56012	0.0104637	0.83144
404	ENSMUSG00000021624.10	Cd180	CD180 antigen [Source:MGI Symbol;Acc:MGI:1194924]	chr13	102830066	102876137	+	46071	chr13:102830066-102876137	206.871	142.065	181.218	217.232	173.536	124.529	103.87	184.179	129.086	127.48	159.006	-0.349883	0.136722	-2.55908	0.0104951	0.831864
405	ENSMUSG00000016528.11	Mapkapk2	MAP kinase-activated protein kinase 2 [Source:MGI Symbol;Acc:MGI:109298]	chr1	130981437	131025563	-	44126	chr1:130981437-131025563	2029.06	2089.86	1917.6	1963.18	2030.47	2137.41	2175.41	2240.49	2252.07	2133.93	2096.95	0.121894	0.0478764	2.54601	0.0108963	0.832747
406	ENSMUSG00000022534.15	Mefv	Mediterranean fever [Source:MGI Symbol;Acc:MGI:1859396]	chr16	3525082	3535961	-	10879	chr16:3525082-3535961	117.726	306.117	136.131	148.355	201.623	90.9618	127.514	105.032	135.206	117.549	148.621	-0.398242	0.155726	-2.55732	0.0105481	0.832747
407	ENSMUSG00000024378.10	Stard4	StAR-related lipid transfer (START) domain containing 4 [Source:MGI Symbol;Acc:MGI:2156764]	chr18	33332408	33346915	-	14507	chr18:33332408-33346915	719.849	540.215	564.571	537.638	622.418	632.951	781.012	791.291	724.774	695.736	661.045	0.251037	0.0983547	2.55236	0.0106995	0.832747
408	ENSMUSG00000026786.15	Apbb1ip	amyloid beta (A4) precursor protein-binding, family B, member 1 interacting protein [Source:MGI Symbol;Acc:MGI:1861354]	chr2	22664106	22765665	+	101559	chr2:22664106-22765665	613.463	754.117	565.785	467.753	516.954	413.668	443.095	504.29	481.903	457.869	521.89	-0.290918	0.114207	-2.54729	0.0108562	0.832747
409	ENSMUSG00000034310.9	Tmem132d	transmembrane protein 132D [Source:MGI Symbol;Acc:MGI:3044963]	chr5	127858694	128510141	-	651447	chr5:127858694-128510141	279.406	255.473	274.371	169.085	212.091	292.526	417.898	297.938	342.709	267.739	280.924	0.340885	0.133756	2.54857	0.0108166	0.832747
410	ENSMUSG00000046805.12	Mpeg1	macrophage expressed gene 1 [Source:MGI Symbol;Acc:MGI:1333743]	chr19	12438143	12442649	+	4506	chr19:12438143-12442649	4413.55	5673.12	3598.05	2848.49	4314.61	3238.05	3295.99	3421.36	2831.43	2860.32	3649.5	-0.328652	0.128924	-2.5492	0.010797	0.832747
411	ENSMUSG00000050075.9	Gpr171	G protein-coupled receptor 171 [Source:MGI Symbol;Acc:MGI:2442043]	chr3	59003869	59009242	-	5373	chr3:59003869-59009242	74.0737	115.241	74.5943	110.797	199.624	80.1029	57.003	74.7191	68.2964	72.8704	92.7322	-0.401687	0.15764	-2.54812	0.0108304	0.832747
412	ENSMUSG00000051379.13	Flrt3	fibronectin leucine rich transmembrane protein 3 [Source:MGI Symbol;Acc:MGI:1918686]	chr2	140492834	140513389	-	20555	chr2:140492834-140513389	570.942	501.988	531.094	352.489	532.27	481.573	670.428	1009.77	619.191	734.904	600.465	0.362117	0.142007	2.55	0.0107724	0.832747
413	ENSMUSG00000054986.14	Sec14l3	SEC14-like lipid binding 3 [Source:MGI Symbol;Acc:MGI:3617848]	chr11	4014841	4027736	+	12895	chr11:4014841-4027736	12144.9	10662.9	8865.12	8982.48	9682.55	11109.2	15354.5	11412.5	15322.4	11008.6	11454.5	0.295715	0.116116	2.54673	0.0108739	0.832747
414	ENSMUSG00000057219.12	Armc7	armadillo repeat containing 7 [Source:MGI Symbol;Acc:MGI:2679719]	chr11	115366493	115381293	+	14800	chr11:115366493-115381293	107.153	163.18	132.775	140.934	137.999	89.239	98.8929	108.593	123.223	96.9573	119.895	-0.322478	0.126351	-2.55225	0.0107031	0.832747
415	ENSMUSG00000057969.16	Sema3b	sema domain, immunoglobulin domain (Ig), short basic domain, secreted, (semaphorin) 3B [Source:MGI Symbol;Acc:MGI:107561]	chr9	107474873	107486428	-	11555	chr9:107474873-107486428	888.925	723.589	607.905	581.806	676.403	742.553	909.255	883.043	979.044	864.915	785.744	0.284615	0.111673	2.54864	0.0108143	0.832747
416	ENSMUSG00000074466.14	Gm15417	predicted gene 15417 [Source:MGI Symbol;Acc:MGI:3642531]	chr3	89296640	89306097	+	9457	chr3:89296640-89306097	59.9794	51.6001	84.5724	72.2626	76.9191	78.477	110.431	92.5495	105.09	91.1727	82.3054	0.352765	0.138201	2.55255	0.0106938	0.832747
417	ENSMUSG00000076613.5	Ighg2b	immunoglobulin heavy constant gamma 2B [Source:MGI Symbol;Acc:MGI:96445]	chr12	113266585	113271553	-	4968	chr12:113266585-113271553	19.0601	43.3218	6.10359	29.5198	13.0259	2.46143	7.31721	11.7128	11.7346	6.41926	15.0677	-0.34831	0.136333	-2.55485	0.0106234	0.832747
418	ENSMUSG00000079491.11	H2-T10	histocompatibility 2, T region locus 10 [Source:MGI Symbol;Acc:MGI:95942]	chr17	36426768	36432357	-	5589	chr17:36426768-36432357	116.799	79.0462	95.6911	117.522	149.035	79.4958	77.3574	85.1861	86.6359	71.3594	95.8127	-0.356876	0.139604	-2.55634	0.0105779	0.832747
419	ENSMUSG00000079845.9	Xlr4a	X-linked lymphocyte-regulated 4A [Source:MGI Symbol;Acc:MGI:3574098]	chrX	72117951	72126084	-	8133	chrX:72117951-72126084	14.8202	14.1151	12.987	19.0112	15.5935	11.0411	9.13854	8.18132	4.3729	4.24116	11.3502	-0.394014	0.15453	-2.54975	0.0107799	0.832747
420	ENSMUSG00000060450.15	Rnf14	ring finger protein 14 [Source:MGI Symbol;Acc:MGI:1929668]	chr18	38417590	38450902	+	33312	chr18:38417590-38450902	943.08	838.295	848.353	920.02	932.199	992.261	988.617	1034.42	979.909	1012.98	949.013	0.154112	0.0605545	2.54501	0.0109275	0.833141
421	ENSMUSG00000037855.16	Zfp365	zinc finger protein 365 [Source:MGI Symbol;Acc:MGI:2143676]	chr10	67721933	67748492	-	26559	chr10:67721933-67748492	267.741	178.54	201.161	155.516	209.861	221.614	296.146	363.365	252.886	257.26	240.409	0.346599	0.136337	2.54222	0.0110149	0.83583
422	ENSMUSG00000085260.9	Med9os	mediator complex subunit 9, opposite strand [Source:MGI Symbol;Acc:MGI:1916628]	chr11	59837715	59839005	-	1290	chr11:59837715-59839005	12.8647	10.1196	2.74637	10.0857	10.1894	3.35794	4.1934	2.69728	3.51568	1.54968	6.13198	-0.340448	0.133903	-2.54249	0.0110065	0.83583
423	ENSMUSG00000033295.15	Ptprf	protein tyrosine phosphatase, receptor type, F [Source:MGI Symbol;Acc:MGI:102695]	chr4	118065410	118148602	-	83192	chr4:118065410-118148602	8788.24	7160.99	7991.18	8217.82	8826.27	8582.25	11883.8	8831.45	11206.2	9437.61	9092.58	0.253689	0.0998696	2.54021	0.0110787	0.838684
424	ENSMUSG00000047821.17	Trim16	tripartite motif-containing 16 [Source:MGI Symbol;Acc:MGI:2137356]	chr11	62711057	62741634	+	30577	chr11:62711057-62741634	1246.65	1071.84	1114.37	918.973	1245.87	1077.62	1443.12	1440.77	1757.31	1402.25	1271.88	0.292992	0.115554	2.53555	0.0112271	0.84791
425	ENSMUSG00000001496.16	Nkx2-1	NK2 homeobox 1 [Source:MGI Symbol;Acc:MGI:108067]	chr12	56578743	56583693	-	4950	chr12:56578743-56583693	1817.55	1905.31	1665.35	1525.12	1790.04	1968.7	2399.45	2057.63	2122.77	1788.76	1904.07	0.226653	0.089615	2.52918	0.0114329	0.850422
426	ENSMUSG00000014599.11	Csf1	colony stimulating factor 1 (macrophage) [Source:MGI Symbol;Acc:MGI:1339753]	chr3	107648364	107667785	-	19421	chr3:107648364-107667785	904.948	708.573	1024.91	794.067	971.029	806.672	765.597	685.93	616.559	666.892	794.518	-0.272781	0.107971	-2.52642	0.011523	0.850422
427	ENSMUSG00000016664.18	Pacsin2	protein kinase C and casein kinase substrate in neurons 2 [Source:MGI Symbol;Acc:MGI:1345153]	chr15	83259808	83348807	-	88999	chr15:83259808-83348807	1600.34	1546.35	1558.5	1530.36	1773.74	1712.97	1891.7	1783.02	1804.38	1761.52	1696.29	0.154947	0.0612824	2.5284	0.0114584	0.850422
428	ENSMUSG00000026358.14	Rgs1	regulator of G-protein signaling 1 [Source:MGI Symbol;Acc:MGI:1354694]	chr1	144118034	144124980	-	6946	chr1:144118034-144124980	52.8117	114.641	48.6983	58.3342	194.252	66.3224	35.5887	33.3721	52.6226	44.0321	70.0675	-0.393498	0.155682	-2.52757	0.0114856	0.850422
429	ENSMUSG00000029414.12	Kntc1	kinetochore associated 1 [Source:MGI Symbol;Acc:MGI:2673709]	chr5	123887779	123959656	+	71877	chr5:123887779-123959656	48.4622	21.883	56.9639	99.4983	76.454	44.8112	34.5555	18.4674	23.4194	28.94	45.3455	-0.394067	0.15599	-2.52623	0.0115295	0.850422
430	ENSMUSG00000030187.16	Klra2	killer cell lectin-like receptor, subfamily A, member 2 [Source:MGI Symbol;Acc:MGI:101906]	chr6	131196186	131224325	-	28139	chr6:131196186-131224325	330.116	360.601	211.574	154.666	233.831	148.394	169.873	202.288	188.34	168.558	216.824	-0.376669	0.149145	-2.52553	0.0115525	0.850422
431	ENSMUSG00000041037.9	Irgq	immunity-related GTPase family, Q [Source:MGI Symbol;Acc:MGI:2667176]	chr7	24230114	24238025	+	7911	chr7:24230114-24238025	687.485	631.752	666.555	619.812	640.838	697.601	707.872	744.099	779.64	725.991	690.165	0.164007	0.0648723	2.52816	0.0114664	0.850422
432	ENSMUSG00000041319.15	Thoc6	THO complex 6 [Source:MGI Symbol;Acc:MGI:2677480]	chr17	23887588	23892856	-	5268	chr17:23887588-23892856	88.3197	108.628	105.332	94.2982	141.082	75.6372	80.0277	76.6195	84.8482	83.1833	93.7976	-0.330447	0.130547	-2.53126	0.0113654	0.850422
433	ENSMUSG00000046761.14	Fam83h	family with sequence similarity 83, member H [Source:MGI Symbol;Acc:MGI:2145900]	chr15	75872942	75886185	-	13243	chr15:75872942-75886185	296.035	255.233	282.673	313.113	287.114	313.33	361.113	313.231	399.082	339.794	316.072	0.241202	0.095428	2.52758	0.0114851	0.850422
434	ENSMUSG00000073400.7	Trim10	tripartite motif-containing 10 [Source:MGI Symbol;Acc:MGI:1338757]	chr17	37180466	37188725	+	8259	chr17:37180466-37188725	10.3139	16.7446	12.2467	4.61659	5.95896	2.05393	4.07159	4.39526	1.95133	4.73186	6.70847	-0.343513	0.135629	-2.53274	0.0113174	0.850422
435	ENSMUSG00000075502.3	Kbtbd6	kelch repeat and BTB (POZ) domain containing 6 [Source:MGI Symbol;Acc:MGI:3643058]	chr14	79689275	79692258	+	2983	chr14:79689275-79692258	2.81158	6.89627	8.90461	10.1579	10.9261	4.10841	4.0701	0	0.975673	0.946404	4.9797	-0.303179	0.119922	-2.52813	0.0114671	0.850422
436	ENSMUSG00000034171.14	Faah	fatty acid amide hydrolase [Source:MGI Symbol;Acc:MGI:109609]	chr4	115824342	115875123	-	50781	chr4:115824342-115875123	342.601	277.106	301.117	333.335	359.744	415.96	457.785	378.106	432.466	320.487	361.871	0.27221	0.10795	2.52162	0.0116815	0.857945
437	ENSMUSG00000004266.16	Ptpn6	protein tyrosine phosphatase, non-receptor type 6 [Source:MGI Symbol;Acc:MGI:96055]	chr6	124697670	124715677	-	18007	chr6:124697670-124715677	740.725	1139.86	629.688	724.24	1069.39	590.759	576.774	485.994	858.71	480.491	729.663	-0.367523	0.145865	-2.51962	0.0117483	0.859858
438	ENSMUSG00000025492.7	Ifitm3	interferon induced transmembrane protein 3 [Source:MGI Symbol;Acc:MGI:1913391]	chr7	140589499	140590683	-	1184	chr7:140589499-140590683	2457.41	2620.72	2562.27	3036.93	3969.14	2624.94	2192.81	2022.62	2128.89	2442.59	2605.83	-0.299725	0.118975	-2.51923	0.0117612	0.859858
439	ENSMUSG00000005233.17	Spc25	SPC25, NDC80 kinetochore complex component, homolog (S. cerevisiae) [Source:MGI Symbol;Acc:MGI:1913692]	chr2	69024239	69036538	-	12299	chr2:69024239-69036538	27.9506	23.0604	14.5012	15.872	26.5468	13.4752	14.5884	13.9049	7.31405	8.41223	16.5626	-0.397636	0.158064	-2.51567	0.0118806	0.862884
440	ENSMUSG00000034758.13	Tle6	transducin-like enhancer of split 6 [Source:MGI Symbol;Acc:MGI:2149593]	chr10	81426738	81436907	-	10169	chr10:81426738-81436907	49.8327	38.9552	31.2082	30.6795	43.879	76.68	52.9905	95.5617	35.8372	61.2923	51.6916	0.39809	0.158279	2.51511	0.0118995	0.862884
441	ENSMUSG00000121178.1		novel transcript, antisense to Uba52and Kxd1	chr8	70963129	70963961	+	832	chr8:70963129-70963961	21.6395	20.6452	27.8794	23.971	17.8536	8.20461	17.3504	6.58726	7.80277	17.9715	16.9905	-0.396575	0.157602	-2.5163	0.0118594	0.862884
442	ENSMUSG00000121725.1			chr3	65414678	65436800	-	22122	chr3:65414678-65436800	19.1296	18.0844	15.602	24.2479	23.1747	37.7381	40.5058	24.7602	38.9488	23.5866	26.5778	0.398103	0.158305	2.51479	0.0119104	0.862884
443	ENSMUSG00000038763.13	Alpk3	alpha-kinase 3 [Source:MGI Symbol;Acc:MGI:2151224]	chr7	80707348	80755360	+	48012	chr7:80707348-80755360	58.4371	44.8999	37.4693	77.7595	60.0227	130.24	61.4411	76.1967	54.1164	231.341	83.1924	0.392647	0.156189	2.51393	0.0119395	0.863038
444	ENSMUSG00000019726.13	Lyst	lysosomal trafficking regulator [Source:MGI Symbol;Acc:MGI:107448]	chr13	13764982	13953388	+	188406	chr13:13764982-13953388	2552.74	3539.56	3383.86	2869.78	3427.4	2394.37	2442.02	2718.1	2633.57	2883.13	2884.45	-0.24294	0.096687	-2.51264	0.0119831	0.86424
445	ENSMUSG00000018906.15	P4ha2	procollagen-proline, 2-oxoglutarate 4-dioxygenase (proline 4-hydroxylase), alpha II polypeptide [Source:MGI Symbol;Acc:MGI:894286]	chr11	53990921	54022491	+	31570	chr11:53990921-54022491	716.952	624.422	538.958	597.373	822.137	778.55	924.436	841.479	847.415	724.926	741.665	0.274607	0.109493	2.50799	0.0121421	0.869627
446	ENSMUSG00000027698.15	Nceh1	neutral cholesterol ester hydrolase 1 [Source:MGI Symbol;Acc:MGI:2443191]	chr3	27237114	27338757	+	101643	chr3:27237114-27338757	1200.31	944.205	797.344	868.596	944.826	1140.25	1255.48	1226.71	1146.02	1049.36	1057.31	0.256511	0.102314	2.5071	0.0121728	0.869627
447	ENSMUSG00000042642.14	Flad1	flavin adenine dinucleotide synthetase 1 [Source:MGI Symbol;Acc:MGI:2443030]	chr3	89308311	89319177	-	10866	chr3:89308311-89319177	204.214	214.173	197.847	232.001	248.593	201.526	168.608	164.215	197.188	149.612	197.798	-0.274657	0.109578	-2.50649	0.0121936	0.869627
448	ENSMUSG00000049680.19	Urgcp	upregulator of cell proliferation [Source:MGI Symbol;Acc:MGI:1919296]	chr11	5663417	5712376	-	48959	chr11:5663417-5712376	654.17	595.041	758.417	659.812	699.176	686.687	914.568	818.315	780.783	808.015	737.498	0.229246	0.0913791	2.50873	0.0121165	0.869627
449	ENSMUSG00000118866.1	Rn7s1	7S RNA 1 [Source:MGI Symbol;Acc:MGI:97950]	chr12	69206069	69206368	+	299	chr12:69206069-69206368	25055	30491.5	26952.7	37052.9	27771	47776.6	52410.9	32613.4	28703.2	37932.4	34676	0.336425	0.134099	2.50878	0.0121147	0.869627
450	ENSMUSG00000027715.10	Ccna2	cyclin A2 [Source:MGI Symbol;Acc:MGI:108069]	chr3	36619014	36626299	-	7285	chr3:36619014-36626299	87.0057	72.6497	69.5518	93.516	135.561	78.8128	63.4866	67.0386	45.8448	42.6749	75.6142	-0.386431	0.154262	-2.50503	0.0122443	0.871301
451	ENSMUSG00000001151.11	Pcnt	pericentrin (kendrin) [Source:MGI Symbol;Acc:MGI:102722]	chr10	76187097	76278620	-	91523	chr10:76187097-76278620	2772.54	2872.13	2762.71	2609.53	2862.2	3045.12	3116.9	3343.77	2817.84	3705.77	2990.85	0.194301	0.0777595	2.49874	0.0124634	0.87227
452	ENSMUSG00000015880.14	Ncapg	non-SMC condensin I complex, subunit G [Source:MGI Symbol;Acc:MGI:1930197]	chr5	45827261	45857888	+	30627	chr5:45827261-45857888	55.7922	41.0382	31.6881	39.7754	73.786	29.4162	38.2944	28.3731	30.6926	16.0327	38.4889	-0.398076	0.159278	-2.49925	0.0124456	0.87227
453	ENSMUSG00000030873.10	Scnn1b	sodium channel, nonvoltage-gated 1 beta [Source:MGI Symbol;Acc:MGI:104696]	chr7	121464261	121517737	+	53476	chr7:121464261-121517737	1105.51	1017.72	788.797	823.907	958.476	1135.31	1214.32	1032.89	1396.96	1050.83	1052.47	0.270713	0.108388	2.49762	0.012503	0.87227
454	ENSMUSG00000031563.9	Wwc2	WW, C2 and coiled-coil domain containing 2 [Source:MGI Symbol;Acc:MGI:1261872]	chr8	48276994	48443959	-	166965	chr8:48276994-48443959	3102.06	2899.08	3139.41	2420.52	2772.89	3056.75	3359.15	3307.22	3474.04	3405.16	3093.63	0.19813	0.0792682	2.49949	0.0124371	0.87227
455	ENSMUSG00000036381.14	P2ry14	purinergic receptor P2Y, G-protein coupled, 14 [Source:MGI Symbol;Acc:MGI:2155705]	chr3	59021276	59061039	-	39763	chr3:59021276-59061039	211.025	154.125	189.978	169.901	168.422	171.865	139.836	123.684	119.748	140.329	158.891	-0.299792	0.119939	-2.49953	0.0124358	0.87227
456	ENSMUSG00000071064.16	Zfp827	zinc finger protein 827 [Source:MGI Symbol;Acc:MGI:2444807]	chr8	79755066	79920395	+	165329	chr8:79755066-79920395	272.54	240.604	287.374	292.006	281.86	275.324	360.961	403.253	301.987	370.839	308.675	0.273565	0.109512	2.49804	0.0124882	0.87227
457	ENSMUSG00000071068.8	Treml2	triggering receptor expressed on myeloid cells-like 2 [Source:MGI Symbol;Acc:MGI:2147038]	chr17	48606526	48619561	+	13035	chr17:48606526-48619561	213.43	280.187	202.213	212.099	272.591	127.64	151.008	210.393	209.278	176.348	205.519	-0.334024	0.133462	-2.50276	0.0123231	0.87227
458	ENSMUSG00000093930.3	Hmgcs1	3-hydroxy-3-methylglutaryl-Coenzyme A synthase 1 [Source:MGI Symbol;Acc:MGI:107592]	chr13	120151915	120169796	+	17881	chr13:120151915-120169796	1138.81	1111.15	1182.72	1203.17	1314.22	1592.41	1605.98	1347.81	1129.78	1524.53	1315.06	0.245786	0.0983206	2.49985	0.0124247	0.87227
459	ENSMUSG00000104507.2	A430027H14Rik	RIKEN cDNA A430027H14 gene [Source:MGI Symbol;Acc:MGI:2443106]	chr1	189075628	189077094	+	1466	chr1:189075628-189077094	15.4538	31.4652	21.5769	10.7274	19.2321	33.8066	58.3863	26.6004	40.6311	24.7451	28.2625	0.396253	0.158413	2.50139	0.0123707	0.87227
460	ENSMUSG00000069301.6	H2ac11	H2A clustered histone 11 [Source:MGI Symbol;Acc:MGI:2448293]	chr13	22226630	22227114	-	484	chr13:22226630-22227114	83.235	56.8506	35.774	76.3612	73.2534	54.2429	33.8155	18.6393	50.6919	18.902	50.1766	-0.395378	0.158509	-2.49436	0.0126186	0.875132
461	ENSMUSG00000078607.7	1810010H24Rik	RIKEN cDNA 1810010H24 gene [Source:MGI Symbol;Acc:MGI:1916316]	chr11	106916507	106921269	+	4762	chr11:106916507-106921269	313.212	394.689	222.056	196.883	211.944	341.316	365.379	391.388	397.398	362.012	319.628	0.349207	0.140011	2.49415	0.012626	0.875132
462	ENSMUSG00000095545.9	Zfp969	zinc finger protein 969 [Source:MGI Symbol;Acc:MGI:3782422]	chr2	175479717	175495472	-	15755	chr2:175479717-175495472	727.216	859.599	762.917	770.267	678.176	611.985	725.302	690.405	571.005	503.993	690.086	-0.257696	0.103319	-2.49417	0.0126253	0.875132
463	ENSMUSG00000069910.3	Spdl1	spindle apparatus coiled-coil protein 1 [Source:MGI Symbol;Acc:MGI:1917635]	chr11	34700017	34724468	-	24451	chr11:34700017-34724468	31.6961	19.3134	10.9131	28.7545	53.6817	18.974	10.884	11.8607	15.2866	10.9644	21.2328	-0.380512	0.152643	-2.49283	0.0126729	0.875441
464	ENSMUSG00000079298.10	Klrb1b	killer cell lectin-like receptor subfamily B member 1B [Source:MGI Symbol;Acc:MGI:107539]	chr6	128790669	128803294	-	12625	chr6:128790669-128803294	90.5844	151.152	86.2563	96.6227	100.12	34.3687	89.4337	58.184	75.0884	76.342	85.8153	-0.390059	0.156494	-2.49249	0.0126852	0.875441
465	ENSMUSG00000031937.8	Vstm5	V-set and transmembrane domain containing 5 [Source:MGI Symbol;Acc:MGI:1916387]	chr9	15150341	15170712	+	20371	chr9:15150341-15170712	4.6892	2.95454	2.22692	5.53939	4.96539	10.2688	9.1627	16.4813	7.80513	7.57069	7.1664	0.357783	0.143629	2.49101	0.0127379	0.877192
466	ENSMUSG00000020846.7	Rflnb	refilin B [Source:MGI Symbol;Acc:MGI:1923816]	chr11	75910020	75918608	-	8588	chr11:75910020-75918608	476.956	434.528	325	371.266	336.758	401.642	489.373	600.048	551.285	468.5	445.536	0.302602	0.121573	2.48905	0.0128086	0.877675
467	ENSMUSG00000024421.17	Lama3	laminin, alpha 3 [Source:MGI Symbol;Acc:MGI:99909]	chr18	12466876	12716070	+	249194	chr18:12466876-12716070	3935.43	3323.62	2764.1	2638.87	2571.27	3240.21	4181.09	3940.14	4303.74	3623.19	3452.17	0.287448	0.115528	2.48811	0.0128423	0.877675
468	ENSMUSG00000046159.17	Chrm3	cholinergic receptor, muscarinic 3, cardiac [Source:MGI Symbol;Acc:MGI:88398]	chr13	9925522	10410883	-	485361	chr13:9925522-10410883	61.589	68.6583	77.5693	65.0302	42.9496	48.6643	49.2534	49.355	32.7802	28.9417	52.4791	-0.382204	0.153633	-2.48777	0.0128546	0.877675
469	ENSMUSG00000084416.4	Rpl10a-ps1	ribosomal protein L10A, pseudogene 1 [Source:MGI Symbol;Acc:MGI:3705885]	chr1	65033110	65033763	-	653	chr1:65033110-65033763	35.8168	31.4274	27.9037	28.5595	29.7354	42.0183	42.9267	48.2847	48.759	39.7146	37.5146	0.365435	0.146882	2.48795	0.0128483	0.877675
470	ENSMUSG00000017716.16	Birc5	baculoviral IAP repeat-containing 5 [Source:MGI Symbol;Acc:MGI:1203517]	chr11	117740077	117746569	+	6492	chr11:117740077-117746569	46.4091	25.498	31.8915	65.7694	83.9053	27.6941	23.6748	40.1166	25.8738	17.8416	38.8674	-0.392867	0.157972	-2.48694	0.0128847	0.877857
471	ENSMUSG00000120693.1		novel transcript	chr9	123725016	123726308	+	1292	chr9:123725016-123726308	14.0837	33.4629	16.7109	22.1473	19.8532	9.23772	12.2278	10.9843	14.6329	9.46162	16.2803	-0.392347	0.158016	-2.48296	0.0130295	0.885841
472	ENSMUSG00000020952.11	Scfd1	Sec1 family domain containing 1 [Source:MGI Symbol;Acc:MGI:1924233]	chr12	51424293	51496884	+	72591	chr12:51424293-51496884	536.627	583.236	578.914	604.09	587.204	502.326	490.619	519.72	476.562	550.448	542.975	-0.176365	0.0710576	-2.482	0.0130648	0.886359
473	ENSMUSG00000006445.4	Epha2	Eph receptor A2 [Source:MGI Symbol;Acc:MGI:95278]	chr4	141028551	141056695	+	28144	chr4:141028551-141056695	1070.94	1126.11	1144.87	1113.21	1174.78	1088.06	1261.99	1394.22	1617.45	1382.47	1237.41	0.235102	0.0948492	2.47869	0.0131866	0.887102
474	ENSMUSG00000010660.4	Plcd1	phospholipase C, delta 1 [Source:MGI Symbol;Acc:MGI:97614]	chr9	118900595	118922570	-	21975	chr9:118900595-118922570	123.026	110.752	145.422	147.012	145.301	179.943	168.262	170.006	165.273	151.548	150.655	0.272153	0.109764	2.47945	0.0131586	0.887102
475	ENSMUSG00000020770.14	Unk	unkempt family zinc finger [Source:MGI Symbol;Acc:MGI:2442456]	chr11	115921148	115952040	+	30892	chr11:115921148-115952040	289.957	337.62	434.125	399.492	360.163	404.29	466.543	476.166	444.514	442.584	405.545	0.260627	0.105179	2.47794	0.0132143	0.887102
476	ENSMUSG00000034211.15	Mrps17	mitochondrial ribosomal protein S17 [Source:MGI Symbol;Acc:MGI:1913508]	chr5	129792561	129799620	+	7059	chr5:129792561-129799620	449.93	440.806	369.909	471.286	433.943	410.964	340.78	322.045	387.613	353.764	398.104	-0.233252	0.0941282	-2.47802	0.0132112	0.887102
477	ENSMUSG00000049414.8	Gm5417	predicted gene 5417 [Source:MGI Symbol;Acc:MGI:3648626]	chr15	83289827	83290264	-	437	chr15:83289827-83290264	33.1584	32.3187	34.6848	26.6644	33.6398	21.4805	16.4125	9.86286	27.2907	21.731	25.7244	-0.39304	0.158566	-2.47871	0.0131857	0.887102
478	ENSMUSG00000037849.9	Ifi206	interferon activated gene 206 [Source:MGI Symbol;Acc:MGI:3646410]	chr1	173296051	173318607	-	22556	chr1:173296051-173318607	191.189	240.396	268.257	245.648	314.885	169.48	194.35	252.757	147.332	159.948	218.424	-0.339198	0.136977	-2.47631	0.0132749	0.887448
479	ENSMUSG00000049807.17	Arhgap23	Rho GTPase activating protein 23 [Source:MGI Symbol;Acc:MGI:3697726]	chr11	97306359	97393228	+	86869	chr11:97306359-97393228	1921.05	1647.09	2016.35	1404.35	1458.59	1987.51	1853.32	2211.9	2263.61	2051.48	1881.52	0.259275	0.104696	2.47646	0.0132693	0.887448
480	ENSMUSG00000108289.3	Gm44174	predicted gene, 44174 [Source:MGI Symbol;Acc:MGI:5690566]	chr6	71329971	71350268	+	20297	chr6:71329971-71350268	7.99533	6.29287	56.12	40.7854	13.3971	5.10371	7.23213	5.46126	10.3922	7.39181	16.0172	-0.321311	0.129805	-2.47534	0.0133108	0.887995
481	ENSMUSG00000031939.17	Taf1d	TATA-box binding protein associated factor, RNA polymerase I, D [Source:MGI Symbol;Acc:MGI:1922566]	chr9	15217510	15228287	+	10777	chr9:15217510-15228287	750.325	776.611	816.361	798.823	917.808	669.178	633.911	763.145	759.485	651.963	753.761	-0.207983	0.0841253	-2.4723	0.0134246	0.891936
482	ENSMUSG00000052763.8	Zfp212	Zinc finger protein 212 [Source:MGI Symbol;Acc:MGI:2682609]	chr6	47897410	47909573	+	12163	chr6:47897410-47909573	294.092	291.015	295.298	301.044	273.872	327.613	345.242	321.753	338.474	338.328	312.673	0.188021	0.0760516	2.47228	0.0134256	0.891936
483	ENSMUSG00000004892.14	Bcan	brevican [Source:MGI Symbol;Acc:MGI:1096385]	chr3	87894838	87907537	-	12699	chr3:87894838-87907537	41.8071	39.5929	39.3429	19.0314	24.1692	34.3213	101.448	86.9654	48.3892	39.0301	47.4098	0.389051	0.158029	2.46189	0.0138208	0.89994
484	ENSMUSG00000025790.15	Slco3a1	solute carrier organic anion transporter family, member 3a1 [Source:MGI Symbol;Acc:MGI:1351867]	chr7	73925167	74204528	-	279361	chr7:73925167-74204528	2017.49	1697.75	1785.26	1536.56	2006.13	2030.56	2149.32	2190.46	2297.63	1956.87	1966.8	0.213736	0.0866956	2.46536	0.0136875	0.89994
485	ENSMUSG00000028514.17	Usp24	ubiquitin specific peptidase 24 [Source:MGI Symbol;Acc:MGI:1919936]	chr4	106173417	106298519	+	125102	chr4:106173417-106298519	2033.93	2061.92	2273.22	2112.29	2045.43	2376.48	2413.56	2578.87	2108.36	2390.07	2239.41	0.164791	0.0669809	2.46027	0.0138833	0.89994
486	ENSMUSG00000030325.17	Klrb1c	killer cell lectin-like receptor subfamily B member 1C [Source:MGI Symbol;Acc:MGI:107538]	chr6	128755448	128766178	-	10730	chr6:128755448-128766178	129.055	100.674	99.7794	79.9412	93.4393	50.7232	78.4092	75.7695	78.4693	79.929	86.6189	-0.344568	0.139956	-2.46197	0.0138177	0.89994
487	ENSMUSG00000036896.6	C1qc	complement component 1, q subcomponent, C chain [Source:MGI Symbol;Acc:MGI:88225]	chr4	136617115	136620376	-	3261	chr4:136617115-136620376	228.142	216.232	146.799	389.928	454.021	236.767	179.183	117.788	154.056	179.422	230.234	-0.391728	0.158825	-2.46642	0.0136472	0.89994
488	ENSMUSG00000040591.19	Cstpp1	centriolar satellite-associated tubulin polyglutamylase complex regulator 1 [Source:MGI Symbol;Acc:MGI:1915079]	chr2	91105413	91275049	-	169636	chr2:91105413-91275049	169.345	167.939	191.409	193.22	193.088	187.96	270.699	235.294	245.923	203.765	205.864	0.274381	0.111178	2.46795	0.0135889	0.89994
489	ENSMUSG00000046694.7	Tent5b	terminal nucleotidyltransferase 5B [Source:MGI Symbol;Acc:MGI:2140500]	chr4	133207443	133215249	+	7806	chr4:133207443-133215249	196.895	206.849	119.126	257.609	246.307	253.664	257.522	237.346	463.442	333.124	257.188	0.377003	0.152906	2.46558	0.0136792	0.89994
490	ENSMUSG00000048621.4	Gm6377	predicted gene 6377 [Source:MGI Symbol;Acc:MGI:3647255]	chrX	108240362	108244045	+	3683	chrX:108240362-108244045	60.9249	79.7985	56.7712	34.1674	57.6105	34.9215	31.5465	30.7695	33.1737	52.0533	47.1737	-0.38655	0.156902	-2.46363	0.0137536	0.89994
491	ENSMUSG00000062007.14	Hsh2d	hematopoietic SH2 domain containing [Source:MGI Symbol;Acc:MGI:2676364]	chr8	72943482	72955371	+	11889	chr8:72943482-72955371	21.7374	38.9845	40.3357	53.4276	43.1472	21.812	22.613	33.948	17.8987	21.9296	31.5834	-0.391621	0.159012	-2.46285	0.0137838	0.89994
492	ENSMUSG00000069830.11	Nlrp1a	NLR family, pyrin domain containing 1A [Source:MGI Symbol;Acc:MGI:2684861]	chr11	70983062	71035530	-	52468	chr11:70983062-71035530	30.9202	51.2389	27.8244	18.4715	41.7233	15.4087	19.3297	23.0792	16.5875	22.7154	26.7299	-0.391979	0.159287	-2.46083	0.0138617	0.89994
493	ENSMUSG00000069892.10	9930111J21Rik2	RIKEN cDNA 9930111J21 gene 2 [Source:MGI Symbol;Acc:MGI:3711310]	chr11	48906701	48942069	-	35368	chr11:48906701-48942069	1847.4	1747.72	2168.26	2168.99	1775.88	1231.93	1184.98	2172.73	906.309	1414.69	1661.89	-0.352754	0.143331	-2.46112	0.0138503	0.89994
494	ENSMUSG00000113440.2	Gm46404	predicted gene, 46404 [Source:MGI Symbol;Acc:MGI:5826041]	chr13	23625992	23630105	-	4113	chr13:23625992-23630105	16.8642	12.8103	8.90345	14.7777	11.9213	20.5456	31.5358	32.971	17.5633	17.0368	18.493	0.39181	0.158808	2.46718	0.013618	0.89994
495	ENSMUSG00000053101.4	Gpr141	G protein-coupled receptor 141 [Source:MGI Symbol;Acc:MGI:2672983]	chr13	19933852	20008427	-	74575	chr13:19933852-20008427	163.015	199.271	165.576	77.3898	182.977	100.393	73.414	75.2047	142.843	107.181	128.727	-0.386152	0.157064	-2.45857	0.0139492	0.900566
496	ENSMUSG00000101389.2	Ms4a4a	membrane-spanning 4-domains, subfamily A, member 4A [Source:MGI Symbol;Acc:MGI:3643932]	chr19	11352887	11370154	+	17267	chr19:11352887-11370154	65.8579	259.543	105.94	77.4456	107.122	46.1513	51.0297	83.4391	83.8799	67.157	94.7566	-0.388829	0.158123	-2.45903	0.0139311	0.900566
497	ENSMUSG00000044768.17	Macir	macrophage immunometabolism regulator [Source:MGI Symbol;Acc:MGI:1277184]	chr1	97534043	97589799	-	55756	chr1:97534043-97589799	966.884	1544.02	840.722	1302.56	1268.63	927.064	991.922	766.898	954.68	854.42	1041.78	-0.315952	0.128718	-2.4546	0.0141043	0.906925
498	ENSMUSG00000082152.2	Gm13655	predicted gene 13655 [Source:MGI Symbol;Acc:MGI:3650029]	chr2	75462982	75463726	-	744	chr2:75462982-75463726	9.41559	11.7924	20.0802	11.0601	8.92421	18.4549	25.5303	25.2463	19.5056	19.8608	16.987	0.390507	0.159068	2.45497	0.0140898	0.906925
499	ENSMUSG00000074259.11	Gramd2	GRAM domain containing 2 [Source:MGI Symbol;Acc:MGI:3528937]	chr9	59587427	59626157	+	38730	chr9:59587427-59626157	2219.3	2067.34	1731.63	1474.38	1867.63	1786.32	2667.9	2225.62	2616.43	2698.6	2135.52	0.295893	0.120596	2.45358	0.0141442	0.907666
500	ENSMUSG00000062727.5	H2bc12	H2B clustered histone 12 [Source:MGI Symbol;Acc:MGI:2448399]	chr13	22220040	22220515	+	475	chr13:22220040-22220515	134.349	75.464	40.252	140.747	190.044	56.2838	68.6677	50.4321	92.6064	34.967	88.3812	-0.384583	0.156861	-2.45175	0.0142164	0.910475
501	ENSMUSG00000022033.10	Pbk	PDZ binding kinase [Source:MGI Symbol;Acc:MGI:1289156]	chr14	66043286	66055271	+	11985	chr14:66043286-66055271	24.7585	8.96077	25.8755	18.4813	30.5261	9.34371	15.7542	9.99816	7.99052	10.3338	16.2022	-0.380121	0.155182	-2.44951	0.0143051	0.913637
502	ENSMUSG00000033538.14	Casp4	caspase 4, apoptosis-related cysteine peptidase [Source:MGI Symbol;Acc:MGI:107700]	chr9	5308828	5336783	+	27955	chr9:5308828-5336783	266.497	334.192	315.308	388.876	528.768	315.109	290.684	219.546	235.559	270.291	316.483	-0.341856	0.139586	-2.44906	0.0143228	0.913637
503	ENSMUSG00000024590.9	Lmnb1	lamin B1 [Source:MGI Symbol;Acc:MGI:96795]	chr18	56840885	56886496	+	45611	chr18:56840885-56886496	295.104	457.343	249.604	308.142	355.878	268.827	259.946	273.278	235.398	233.576	293.71	-0.312948	0.128009	-2.44474	0.0144956	0.914349
504	ENSMUSG00000039865.9	Slc44a3	solute carrier family 44, member 3 [Source:MGI Symbol;Acc:MGI:2384860]	chr3	121253177	121326053	-	72876	chr3:121253177-121326053	600.814	586.15	432.926	463.822	500.628	755	725.607	549.737	663.878	559.173	583.773	0.280427	0.114718	2.4445	0.0145053	0.914349
505	ENSMUSG00000040950.14	Mgl2	macrophage galactose N-acetyl-galactosamine specific lectin 2 [Source:MGI Symbol;Acc:MGI:2385729]	chr11	70021155	70028376	+	7221	chr11:70021155-70028376	273.344	251.609	254.319	262.748	214.265	161.209	169.778	166.661	262.785	202.485	221.92	-0.307733	0.125832	-2.44559	0.0144617	0.914349
506	ENSMUSG00000061451.14	Tmem151a	transmembrane protein 151A [Source:MGI Symbol;Acc:MGI:2147713]	chr19	5120887	5135559	-	14672	chr19:5120887-5135559	80.2489	67.9088	93.1342	61.8313	74.3253	92.0328	143.22	132.003	69.1645	112.755	92.6624	0.365229	0.149276	2.44666	0.0144185	0.914349
507	ENSMUSG00000074625.12	Arhgap40	Rho GTPase activating protein 40 [Source:MGI Symbol;Acc:MGI:3649852]	chr2	158354716	158392682	+	37966	chr2:158354716-158392682	3.75076	7.87949	14.4739	7.38633	3.97254	9.24245	15.2693	20.8771	17.5618	17.9809	11.8395	0.367403	0.15026	2.44512	0.0144806	0.914349
508	ENSMUSG00000094006.3	Igkv4-59	immunoglobulin kappa variable 4-59 [Source:MGI Symbol;Acc:MGI:3646808]	chr6	69415202	69415741	-	539	chr6:69415202-69415741	16.145	4.88492	1.12016	82.6142	3.95156	0	2.05419	4.37564	2.92109	3.77513	12.1842	-0.23	0.0939612	-2.44782	0.0143723	0.914349
509	ENSMUSG00000018322.11	Tomm34	translocase of outer mitochondrial membrane 34 [Source:MGI Symbol;Acc:MGI:1914395]	chr2	163895460	163913089	-	17629	chr2:163895460-163913089	462.153	482.423	493.76	481.162	515.225	402.734	402.608	430.215	441.492	457.602	456.937	-0.178142	0.0729051	-2.44347	0.0145467	0.915153
510	ENSMUSG00000015340.11	Cybb	cytochrome b-245, beta polypeptide [Source:MGI Symbol;Acc:MGI:88574]	chrX	9301491	9354010	-	52519	chrX:9301491-9354010	1955.18	2419.2	1899.87	1331.46	2096.97	1379.91	1626.98	1707.35	1478.1	1357.45	1725.25	-0.297463	0.121966	-2.4389	0.0147321	0.91602
511	ENSMUSG00000025877.15	Hk3	hexokinase 3 [Source:MGI Symbol;Acc:MGI:2670962]	chr13	55153798	55169198	-	15400	chr13:55153798-55169198	118.689	219.913	210.072	151.324	289.92	132.739	125.784	107.789	172.274	123.169	165.167	-0.372106	0.152539	-2.43941	0.0147111	0.91602
512	ENSMUSG00000033126.6	Ybey	ybeY metallopeptidase [Source:MGI Symbol;Acc:MGI:2656825]	chr10	76295401	76304948	-	9547	chr10:76295401-76304948	41.327	53.4222	53.2516	67.1154	56.9504	44.0768	32.7307	37.5558	40.9017	35.1142	46.2446	-0.357209	0.146458	-2.43898	0.0147289	0.91602
513	ENSMUSG00000051669.7	AU021092	expressed sequence AU021092 [Source:MGI Symbol;Acc:MGI:2146559]	chr16	5029687	5040163	-	10476	chr16:5029687-5040163	694.668	644.722	569.236	633.092	740.576	752.416	844.616	722.801	888.723	703.966	719.482	0.228796	0.0937078	2.44159	0.0146229	0.91602
514	ENSMUSG00000063021.4	H2ac15	H2A clustered histone 15 [Source:MGI Symbol;Acc:MGI:2448297]	chr13	21937605	21937997	-	392	chr13:21937605-21937997	89.2188	64.5677	60.4762	81.7823	110.753	82.8105	49.2938	33.9492	48.7221	23.6138	64.5188	-0.388711	0.159326	-2.43972	0.0146985	0.91602
515	ENSMUSG00000104693.2	Gm42941	predicted gene 42941 [Source:MGI Symbol;Acc:MGI:5663078]	chr3	101503126	101504446	-	1320	chr3:101503126-101504446	67.5971	68.8971	70.1835	71.981	62.5393	57.4808	48.9085	38.4457	51.7034	55.8242	59.3561	-0.329913	0.135122	-2.44159	0.0146226	0.91602
516	ENSMUSG00000035834.12	Polr3g	polymerase (RNA) III (DNA directed) polypeptide G [Source:MGI Symbol;Acc:MGI:1914736]	chr13	81821962	81859132	-	37170	chr13:81821962-81859132	41.055	46.4658	38.3702	43.7166	48.9123	90.4962	60.4606	60.7115	60.2008	46.8896	53.7279	0.358178	0.146917	2.43795	0.0147707	0.916429
517	ENSMUSG00000111027.2	Gm2981	predicted gene 2981 [Source:MGI Symbol;Acc:MGI:3781159]	chr9	74968636	74969329	-	693	chr9:74968636-74969329	6.59113	17.6738	18.9599	4.60498	8.91775	0	4.08451	0	6.82309	2.83555	7.04907	-0.280328	0.115014	-2.43734	0.0147959	0.916429
518	ENSMUSG00000032062.4	2310030G06Rik	RIKEN cDNA 2310030G06 gene [Source:MGI Symbol;Acc:MGI:1914202]	chr9	50650991	50657836	-	6845	chr9:50650991-50657836	191.126	185.802	155.391	173.881	187.919	207.759	226.052	209.055	249.406	195.182	198.157	0.248129	0.101862	2.43592	0.014854	0.917587
519	ENSMUSG00000036026.16	Tmem63b	transmembrane protein 63b [Source:MGI Symbol;Acc:MGI:2387609]	chr17	45971097	45997831	-	26734	chr17:45971097-45997831	1586.05	1362.27	1556.54	1423.3	1445.41	1399.45	1900.98	1850.82	1912.19	1683.43	1612.04	0.223968	0.0919669	2.43531	0.0148789	0.917587
520	ENSMUSG00000038618.13	Rassf7	Ras association (RalGDS/AF-6) domain family (N-terminal) member 7 [Source:MGI Symbol;Acc:MGI:1914235]	chr7	140795773	140798571	+	2798	chr7:140795773-140798571	317.119	283.725	221.283	265.665	259.697	329.832	353.164	277.84	385.444	325.807	301.958	0.267913	0.110064	2.43416	0.0149262	0.917587
521	ENSMUSG00000079164.11	Tlr5	toll-like receptor 5 [Source:MGI Symbol;Acc:MGI:1858171]	chr1	182782353	182804010	+	21657	chr1:182782353-182804010	208.32	219.138	162.233	142.383	172.087	169.567	303.401	309.527	223.962	244.706	215.532	0.342375	0.140658	2.43409	0.0149292	0.917587
522	ENSMUSG00000040061.18	Plcb2	phospholipase C, beta 2 [Source:MGI Symbol;Acc:MGI:107465]	chr2	118537998	118558919	-	20921	chr2:118537998-118558919	489.609	519.294	665.623	359.189	385.411	306.813	322.083	460.064	289.577	375.134	417.28	-0.341197	0.140275	-2.43234	0.0150018	0.918521
523	ENSMUSG00000103734.2	Gm37651	predicted gene, 37651 [Source:MGI Symbol;Acc:MGI:5610879]	chr2	68792561	68794054	+	1493	chr2:68792561-68794054	52.5555	44.3006	72.3986	47.9947	64.5337	44.1436	30.5588	27.4639	43.9008	42.5804	47.043	-0.36993	0.152085	-2.43238	0.0149998	0.918521
524	ENSMUSG00000039481.6	Nrtn	neurturin [Source:MGI Symbol;Acc:MGI:108417]	chr17	57058325	57064530	-	6205	chr17:57058325-57064530	8.45818	4.91839	5.57278	9.22457	11.9078	17.4426	21.4142	12.0798	16.5824	12.2982	11.9899	0.377493	0.155306	2.43064	0.015072	0.921061
525	ENSMUSG00000006457.5	Actn3	actinin alpha 3 [Source:MGI Symbol;Acc:MGI:99678]	chr19	4911244	4927937	-	16693	chr19:4911244-4927937	3.74906	2.95558	2.22627	3.69384	0.993301	8.21698	1.01759	3.29677	2.92711	124.929	15.4005	0.217821	0.0896612	2.42938	0.0151247	0.922523
526	ENSMUSG00000044037.16	Als2cl	ALS2 C-terminal like [Source:MGI Symbol;Acc:MGI:2447532]	chr9	110708938	110729598	+	20660	chr9:110708938-110729598	1594.73	1252.84	1446.09	1437.18	1591.14	1986.51	1723.65	1536.78	1679.13	1692.18	1594.02	0.21543	0.0887047	2.42862	0.0151564	0.922693
527	ENSMUSG00000091756.3	Gm3095	predicted gene 3095 [Source:MGI Symbol;Acc:MGI:3781271]	chr14	18499566	18513260	-	13694	chr14:18499566-18513260	6.55525	8.87104	11.1269	30.4847	14.9042	9.24719	8.13536	2.19832	1.95157	2.83968	9.63142	-0.317493	0.13078	-2.42769	0.0151952	0.9233
528	ENSMUSG00000022126.7	Acod1	aconitate decarboxylase 1 [Source:MGI Symbol;Acc:MGI:103206]	chr14	103284413	103294009	+	9596	chr14:103284413-103294009	89.9895	242.339	50.0943	168.061	264.205	72.9218	89.5575	42.8565	117.083	88.0161	122.512	-0.375681	0.154965	-2.4243	0.0153379	0.929087
529	ENSMUSG00000121430.1		novel transcript	chr10	22182601	22197664	+	15063	chr10:22182601-22197664	68.4303	99.1679	95.8755	96.1964	84.3549	65.0231	68.3849	78.7363	55.3073	62.7808	77.4258	-0.325641	0.134337	-2.42405	0.0153484	0.929087
530	ENSMUSG00000022853.8	Ehhadh	enoyl-Coenzyme A, hydratase/3-hydroxyacyl Coenzyme A dehydrogenase [Source:MGI Symbol;Acc:MGI:1277964]	chr16	21580037	21606557	-	26520	chr16:21580037-21606557	110.593	87.6841	66.7869	108.97	91.3851	120.175	150.599	115.388	117.085	117.358	108.602	0.319915	0.132099	2.42177	0.0154449	0.929511
531	ENSMUSG00000068959.7	Zfp619	zinc finger protein 619 [Source:MGI Symbol;Acc:MGI:1917477]	chr7	39167190	39189844	+	22654	chr7:39167190-39189844	165.785	201.056	202.527	188.437	176.851	123.287	168.833	142.884	137.583	173.215	168.046	-0.275023	0.113592	-2.42115	0.0154715	0.929511
532	ENSMUSG00000073758.11	Sh3d21	SH3 domain containing 21 [Source:MGI Symbol;Acc:MGI:1914188]	chr4	126044395	126057284	-	12889	chr4:126044395-126057284	205.429	260.456	207.88	162.498	196.677	227.895	261.921	245.177	289.461	279.091	233.649	0.2829	0.116769	2.42273	0.0154043	0.929511
533	ENSMUSG00000117114.2	Gm49867	predicted gene, 49867 [Source:MGI Symbol;Acc:MGI:6270542]	chr17	65968322	65968573	-	251	chr17:65968322-65968573	2.87031	10.6959	13.5332	14.6766	16.8003	7.12968	0	0	0	0	6.57059	-0.22706	0.0937342	-2.42238	0.0154191	0.929511
534	ENSMUSG00000041498.15	Kif14	kinesin family member 14 [Source:MGI Symbol;Acc:MGI:1098226]	chr1	136394081	136459249	+	65168	chr1:136394081-136459249	48.0464	29.3608	100.213	29.6858	54.6962	30.2533	12.8097	45.3764	19.851	16.8241	38.7117	-0.370533	0.153161	-2.41924	0.0155531	0.932662
535	ENSMUSG00000030786.19	Itgam	integrin alpha M [Source:MGI Symbol;Acc:MGI:96607]	chr7	127661812	127717663	+	55851	chr7:127661812-127717663	889.647	1847.46	932.562	782.249	794.973	531.515	709.144	617.085	829.327	824.823	875.879	-0.369933	0.15301	-2.41771	0.0156184	0.934332
536	ENSMUSG00000049502.18	Dtx3l	deltex 3-like, E3 ubiquitin ligase [Source:MGI Symbol;Acc:MGI:2656973]	chr16	35746881	35759521	-	12640	chr16:35746881-35759521	1003.91	1099.72	1284.94	1308.63	1923.36	1224.34	968.486	918.139	919.833	923.342	1157.47	-0.323004	0.133626	-2.41723	0.0156393	0.934332
537	ENSMUSG00000019944.15	Rhobtb1	Rho-related BTB domain containing 1 [Source:MGI Symbol;Acc:MGI:1916538]	chr10	68987264	69127621	+	140357	chr10:68987264-69127621	283.042	284.782	272.185	344.747	344.718	214.913	289.752	231.299	250.807	259.024	277.527	-0.258013	0.106825	-2.41529	0.0157225	0.935123
538	ENSMUSG00000037295.8	Ldlrap1	low density lipoprotein receptor adaptor protein 1 [Source:MGI Symbol;Acc:MGI:2140175]	chr4	134468865	134495335	-	26470	chr4:134468865-134495335	1021.33	909.748	882.53	834.481	712.639	878.984	1014.79	1309.58	1178.66	1050.72	979.346	0.270746	0.112155	2.41403	0.0157771	0.935123
539	ENSMUSG00000037474.14	Dtl	denticleless E3 ubiquitin protein ligase [Source:MGI Symbol;Acc:MGI:1924093]	chr1	191269468	191307656	-	38188	chr1:191269468-191307656	46.0192	46.8192	30.4341	71.56	99.3897	25.0507	36.4704	37.6107	24.3202	44.0598	46.1734	-0.384042	0.15912	-2.41354	0.0157986	0.935123
540	ENSMUSG00000058966.14	Tlcd3b	TLC domain containing 3B [Source:MGI Symbol;Acc:MGI:1916202]	chr7	126396840	126429391	+	32551	chr7:126396840-126429391	37.0427	45.2581	62.6363	25.9743	46.3972	66.969	63.8732	62.4526	52.5105	80.5905	54.3704	0.372033	0.154078	2.41458	0.0157534	0.935123
541	ENSMUSG00000073647.5	Gm10557	predicted gene 10557 [Source:MGI Symbol;Acc:MGI:3708638]	chr18	4198320	4198938	-	618	chr18:4198320-4198938	134.854	149.238	192.027	151.056	109.009	94.2661	93.0441	122.891	135.543	88.8771	127.08	-0.338858	0.140387	-2.41375	0.0157892	0.935123
542	ENSMUSG00000030148.16	Clec4a2	C-type lectin domain family 4, member a2 [Source:MGI Symbol;Acc:MGI:1349412]	chr6	123083387	123120958	+	37571	chr6:123083387-123120958	79.3902	164.73	74.1487	49.1527	71.5427	54.0117	45.495	52.483	57.7869	55.0524	70.3794	-0.383502	0.159	-2.41196	0.0158669	0.937071
543	ENSMUSG00000066357.7	Wdr6	WD repeat domain 6 [Source:MGI Symbol;Acc:MGI:1930140]	chr9	108449510	108455938	-	6428	chr9:108449510-108455938	1189.85	1052.42	919.277	999.346	878.207	1064.27	1402.82	1127.61	1422.63	1149.99	1120.64	0.254686	0.105616	2.41143	0.01589	0.937071
544	ENSMUSG00000022587.16	Ly6e	lymphocyte antigen 6 complex, locus E [Source:MGI Symbol;Acc:MGI:106651]	chr15	74826900	74831752	+	4852	chr15:74826900-74831752	8779.56	9512.62	8448.82	9577.85	11695.5	8789.91	7483.02	8404.26	7885.32	8197.51	8877.44	-0.215848	0.0896905	-2.40659	0.0161024	0.937301
545	ENSMUSG00000028883.20	Sema3a	sema domain, immunoglobulin domain (Ig), short basic domain, secreted, (semaphorin) 3A [Source:MGI Symbol;Acc:MGI:107558]	chr5	13175381	13652533	+	477152	chr5:13175381-13652533	1435.77	1338.13	940.196	830.019	1575.48	1304.27	1845.53	1335.61	2023.13	2110.94	1473.91	0.34914	0.145115	2.40595	0.0161303	0.937301
546	ENSMUSG00000029283.18	Cdc7	cell division cycle 7 (S. cerevisiae) [Source:MGI Symbol;Acc:MGI:1309511]	chr5	107112188	107132298	+	20110	chr5:107112188-107132298	73.3432	78.9149	41.5592	48.818	75.7728	42.5489	19.7228	29.4349	58.5584	40.6158	50.9289	-0.383429	0.159233	-2.40797	0.0160414	0.937301
547	ENSMUSG00000033453.9	Adamts15	a disintegrin-like and metallopeptidase (reprolysin type) with thrombospondin type 1 motif, 15 [Source:MGI Symbol;Acc:MGI:2449569]	chr9	30810451	30833748	-	23297	chr9:30810451-30833748	272.027	594.451	535.923	1163.35	588.339	334.442	270.677	253.814	459.712	521.646	499.438	-0.383312	0.159325	-2.40585	0.016135	0.937301
548	ENSMUSG00000038670.12	Mybpc2	myosin binding protein C, fast-type [Source:MGI Symbol;Acc:MGI:1336170]	chr7	44151123	44174080	-	22957	chr7:44151123-44174080	35.6067	16.7508	26.712	21.2419	27.8151	35.953	29.5042	38.4649	22.4418	222.421	47.6911	0.323993	0.134684	2.40559	0.0161464	0.937301
549	ENSMUSG00000049988.6	Lrrc25	leucine rich repeat containing 25 [Source:MGI Symbol;Acc:MGI:2445284]	chr8	71068805	71074133	+	5328	chr8:71068805-71074133	117.87	210.675	169.306	141.568	124.796	108.357	102.916	119.105	127.288	104.4	132.628	-0.331708	0.137736	-2.40829	0.0160276	0.937301
550	ENSMUSG00000050241.9	Klre1	killer cell lectin-like receptor family E member 1 [Source:MGI Symbol;Acc:MGI:2662547]	chr6	129554868	129562790	+	7922	chr6:129554868-129562790	66.14	37.6142	50.053	26.4606	50.825	15.6218	26.4667	34.2847	33.1225	28.4154	36.9004	-0.382913	0.159236	-2.40468	0.0161866	0.937301
551	ENSMUSG00000074582.11	Arfgef2	ADP-ribosylation factor guanine nucleotide-exchange factor 2 (brefeldin A-inhibited) [Source:MGI Symbol;Acc:MGI:2139354]	chr2	166647508	166739972	+	92464	chr2:166647508-166739972	2325.81	2019.01	2150.4	1821.99	1796.3	2166.45	2330.88	2366.4	2466.67	2381.77	2182.57	0.197152	0.0819457	2.40589	0.0161333	0.937301
552	ENSMUSG00000075590.5	Nrbp2	nuclear receptor binding protein 2 [Source:MGI Symbol;Acc:MGI:2385017]	chr15	75957367	75963476	-	6109	chr15:75957367-75963476	1456.86	1462.18	1392.55	1286.45	1269.82	1491.14	1769.84	1505.99	1520.39	1539.65	1469.49	0.177816	0.0738316	2.4084	0.0160228	0.937301
553	ENSMUSG00000110618.2	Gm39822	predicted gene, 39822 [Source:MGI Symbol;Acc:MGI:5622707]	chr11	51789793	51800451	+	10658	chr11:51789793-51800451	28.1279	44.3246	31.1731	30.4698	36.7473	49.295	42.7507	43.9529	58.54	51.1043	41.6486	0.357613	0.148687	2.40514	0.0161664	0.937301
554	ENSMUSG00000079465.9	Col4a3	collagen, type IV, alpha 3 [Source:MGI Symbol;Acc:MGI:104688]	chr1	82564642	82699780	+	135138	chr1:82564642-82699780	5531.78	4361.28	3672.48	3132.75	3757.8	4487.53	5128.71	5953.93	6073.74	4834.52	4693.45	0.301062	0.125294	2.40286	0.0162676	0.93984
555	ENSMUSG00000079685.11	Ulbp1	UL16 binding protein 1 [Source:MGI Symbol;Acc:MGI:1925027]	chr10	7390362	7423638	-	33276	chr10:7390362-7423638	180.905	103.158	147.268	60.8945	164.469	74.4179	68.5702	85.0998	69.7384	109.903	106.442	-0.379939	0.158152	-2.40237	0.0162892	0.93984
556	ENSMUSG00000026771.15	Spopl	speckle-type BTB/POZ protein-like [Source:MGI Symbol;Acc:MGI:1924107]	chr2	23396232	23462118	-	65886	chr2:23396232-23462118	802.056	723.616	789.189	676.385	652.085	727.472	1196.8	927.381	780.695	971.412	824.709	0.281678	0.117343	2.40047	0.0163741	0.943041
557	ENSMUSG00000014547.11	Wdfy2	WD repeat and FYVE domain containing 2 [Source:MGI Symbol;Acc:MGI:2442811]	chr14	63075127	63198958	+	123831	chr14:63075127-63198958	659	729.008	699.495	659.321	610.95	573.469	589.525	631.373	579.295	592.236	632.367	-0.169982	0.0709339	-2.39634	0.0165597	0.94463
558	ENSMUSG00000017146.13	Brca1	breast cancer 1, early onset [Source:MGI Symbol;Acc:MGI:104537]	chr11	101379590	101442781	-	63191	chr11:101379590-101442781	56.3245	45.1577	35.2095	51.7369	81.7063	28.3294	28.9192	44.0602	43.9774	27.2254	44.2647	-0.378849	0.158057	-2.39691	0.0165342	0.94463
559	ENSMUSG00000021998.17	Lcp1	lymphocyte cytosolic protein 1 [Source:MGI Symbol;Acc:MGI:104808]	chr14	75368541	75468282	+	99741	chr14:75368541-75468282	4573.01	6889.98	4343.66	4311.04	5889.76	3600.89	4719.96	3831.46	4238.24	3978.44	4637.64	-0.290578	0.121284	-2.39584	0.0165821	0.94463
560	ENSMUSG00000027331.16	Knstrn	kinetochore-localized astrin/SPAG5 binding [Source:MGI Symbol;Acc:MGI:1289298]	chr2	118644484	118684438	+	39954	chr2:118644484-118684438	49.7115	55.0814	47.0059	74.2464	72.0724	59.5623	27.7242	32.864	46.2187	25.5921	49.0079	-0.378067	0.157667	-2.39788	0.0164903	0.94463
561	ENSMUSG00000042129.9	Rassf4	Ras association (RalGDS/AF-6) domain family member 4 [Source:MGI Symbol;Acc:MGI:2386853]	chr6	116609969	116650913	-	40944	chr6:116609969-116650913	1131.52	1455.31	1264.94	822.02	969.342	830.293	960.886	926.551	889.93	801.635	1005.24	-0.292326	0.121969	-2.39671	0.0165429	0.94463
562	ENSMUSG00000047669.9	Msl3l2	MSL3 like 2 [Source:MGI Symbol;Acc:MGI:1920640]	chr10	55983013	55992976	+	9963	chr10:55983013-55992976	86.6059	62.9919	71.2076	84.5422	112.763	91.0115	107.888	143.053	108.615	124.543	99.3221	0.339313	0.141589	2.39646	0.0165545	0.94463
563	ENSMUSG00000051212.9	Gpr183	G protein-coupled receptor 183 [Source:MGI Symbol;Acc:MGI:2442034]	chr14	122189963	122202607	-	12644	chr14:122189963-122202607	118.112	90.2491	129.998	92.3488	126.302	55.8959	87.1467	100.67	82.5311	76.6571	95.9911	-0.339054	0.141552	-2.39527	0.0166082	0.94463
564	ENSMUSG00000022856.10	Tmem41a	transmembrane protein 41a [Source:MGI Symbol;Acc:MGI:1913914]	chr16	21753076	21766302	-	13226	chr16:21753076-21766302	107.27	88.3589	90.8447	98.1527	84.9845	128.249	113.332	101.824	131.681	118.965	106.366	0.282501	0.11807	2.39266	0.0167269	0.945206
565	ENSMUSG00000028874.15	Fgr	FGR proto-oncogene, Src family tyrosine kinase [Source:MGI Symbol;Acc:MGI:95527]	chr4	132701406	132729221	+	27815	chr4:132701406-132729221	550.908	1011.33	611.989	414.98	594.909	323.947	464.467	445.44	557.063	407.42	538.245	-0.358294	0.149758	-2.39249	0.0167344	0.945206
566	ENSMUSG00000029563.17	Foxp2	forkhead box P2 [Source:MGI Symbol;Acc:MGI:2148705]	chr6	14901348	15441976	+	540628	chr6:14901348-15441976	255.015	203.779	195.449	264.601	208.632	272.987	303.764	305.817	239.041	274.793	252.388	0.263849	0.110205	2.39418	0.0166577	0.945206
567	ENSMUSG00000052062.15	Pard3b	par-3 family cell polarity regulator beta [Source:MGI Symbol;Acc:MGI:1919301]	chr1	61677983	62681443	+	1003460	chr1:61677983-62681443	1060.45	1025.73	1122.71	979.233	948.303	1257.7	1025.48	1227.49	1141.98	1261.79	1105.09	0.19002	0.0794251	2.39245	0.0167364	0.945206
568	ENSMUSG00000041147.11	Brca2	breast cancer 2, early onset [Source:MGI Symbol;Acc:MGI:109337]	chr5	150446095	150493794	+	47699	chr5:150446095-150493794	64.4975	81.8062	95.372	75.7952	60.3564	50.2906	72.2937	40.479	21.4369	51.4144	61.3742	-0.379238	0.158651	-2.39038	0.0168307	0.948862
569	ENSMUSG00000108291.2	Gm44292	predicted gene, 44292 [Source:MGI Symbol;Acc:MGI:5690684]	chr6	86640170	86642533	-	2363	chr6:86640170-86642533	105.005	272.852	95.7432	102.492	162.884	71.8902	87.5332	64.8315	123.91	92.7457	117.989	-0.3805	0.15928	-2.38887	0.0169003	0.951111
570	ENSMUSG00000020948.10	Klhl28	kelch-like 28 [Source:MGI Symbol;Acc:MGI:1913939]	chr12	64985607	65012308	-	26701	chr12:64985607-65012308	555.154	514.092	498.926	435.773	597.255	498.061	410.164	372.512	455.976	404.986	474.29	-0.246854	0.103389	-2.38761	0.0169581	0.95269
571	ENSMUSG00000014504.17	Srp19	signal recognition particle 19 [Source:MGI Symbol;Acc:MGI:1913634]	chr18	34463900	34469652	+	5752	chr18:34463900-34469652	230.354	270.878	236.28	214.718	220.964	203.85	211.033	196.345	189.265	181.356	215.504	-0.230168	0.0965587	-2.38371	0.0171392	0.95449
572	ENSMUSG00000025804.6	Ccr1	chemokine (C-C motif) receptor 1 [Source:MGI Symbol;Acc:MGI:104618]	chr9	123762161	123768729	-	6568	chr9:123762161-123768729	427.403	1319.15	447.486	514.362	634.714	320.459	493.542	353.851	503.461	394.66	540.909	-0.378491	0.158652	-2.38566	0.0170483	0.95449
573	ENSMUSG00000041695.3	Kcnj2	potassium inwardly-rectifying channel, subfamily J, member 2 [Source:MGI Symbol;Acc:MGI:104744]	chr11	110956990	110967647	+	10657	chr11:110956990-110967647	530.169	796.311	466.27	407.346	563.327	432.522	481.094	367.097	410.796	380.502	483.543	-0.319773	0.134124	-2.38416	0.0171179	0.95449
574	ENSMUSG00000043733.15	Ptpn11	protein tyrosine phosphatase, non-receptor type 11 [Source:MGI Symbol;Acc:MGI:99511]	chr5	121268596	121329460	-	60864	chr5:121268596-121329460	2718.03	2744.76	2687.33	2641.9	2644.94	2989.25	2880.26	3063.44	3300.62	2712.17	2838.27	0.147219	0.0617475	2.38421	0.0171156	0.95449
575	ENSMUSG00000054814.15	Usp46	ubiquitin specific peptidase 46 [Source:MGI Symbol;Acc:MGI:1916977]	chr5	74159114	74229092	-	69978	chr5:74159114-74229092	847.977	973.657	854.66	712.084	715.394	882.141	1021.42	978.819	1019.92	968.817	897.49	0.223865	0.0939105	2.38381	0.0171343	0.95449
576	ENSMUSG00000044103.5	Il36g	interleukin 36G [Source:MGI Symbol;Acc:MGI:2449929]	chr2	24076488	24083580	+	7092	chr2:24076488-24083580	156.687	452.919	121.392	166.153	242.273	77.0027	140.542	93.3836	201.949	116.391	176.869	-0.376516	0.158265	-2.37902	0.0173588	0.965041
577	ENSMUSG00000005057.14	Sh2b2	SH2B adaptor protein 2 [Source:MGI Symbol;Acc:MGI:1345171]	chr5	136247001	136275410	-	28409	chr5:136247001-136275410	131.292	187.685	140.404	122.034	211.538	87.9699	158.786	112.977	110.195	84.1886	134.707	-0.354669	0.149208	-2.37701	0.0174538	0.965938
578	ENSMUSG00000024053.12	Emilin2	elastin microfibril interfacer 2 [Source:MGI Symbol;Acc:MGI:2389136]	chr17	71559167	71618973	-	59806	chr17:71559167-71618973	804.991	1544.92	868.587	744.087	662.682	540.048	616.589	516.904	852.384	645.726	779.692	-0.358931	0.150974	-2.37744	0.0174334	0.965938
579	ENSMUSG00000082419.4	Gm11425	predicted gene 11425 [Source:MGI Symbol;Acc:MGI:3650957]	chr11	82918326	82918823	-	497	chr11:82918326-82918823	0	0	0	0	0	0	8.18996	5.47902	6.81973	2.83357	2.33223	0.178166	0.0749615	2.37676	0.0174654	0.965938
580	ENSMUSG00000078349.5	AW011738	expressed sequence AW011738 [Source:MGI Symbol;Acc:MGI:2140540]	chr4	156287727	156295020	+	7293	chr4:156287727-156295020	166.552	228.732	238.232	216.18	282.072	208.637	131.452	172.72	158.631	182.562	198.577	-0.314604	0.132473	-2.37487	0.0175553	0.969236
581	ENSMUSG00000002808.8	Epdr1	ependymin related protein 1 (zebrafish) [Source:MGI Symbol;Acc:MGI:2145369]	chr13	19775876	19804097	-	28221	chr13:19775876-19804097	95.3896	90.9407	75.514	114.822	95.4376	130.614	125.064	100.413	175.768	111.986	111.595	0.32648	0.137648	2.37184	0.0176996	0.972171
582	ENSMUSG00000028163.18	Nfkb1	nuclear factor of kappa light polypeptide gene enhancer in B cells 1, p105 [Source:MGI Symbol;Acc:MGI:97312]	chr3	135290416	135397308	-	106892	chr3:135290416-135397308	2312.21	2248.34	2518.34	2312.82	2687.2	2222.16	2110.05	2157.81	2173.86	2171.93	2291.47	-0.14995	0.0631991	-2.37266	0.0176603	0.972171
583	ENSMUSG00000038776.14	Ephx1	epoxide hydrolase 1, microsomal [Source:MGI Symbol;Acc:MGI:95405]	chr1	180803775	180848469	-	44694	chr1:180803775-180848469	1381.66	1369.91	1515.03	1167.5	1221.59	1386.6	1762.16	1408.36	1730.86	1640.66	1458.43	0.227547	0.0959328	2.37194	0.017695	0.972171
584	ENSMUSG00000032235.16	Ice2	interactor of little elongation complex ELL subunit 2 [Source:MGI Symbol;Acc:MGI:2135947]	chr9	69305188	69340404	+	35216	chr9:69305188-69340404	192.757	171.519	221.025	211.415	196.24	136.049	156.161	155.307	127.099	203.033	177.06	-0.289659	0.122361	-2.36724	0.0179214	0.97433
585	ENSMUSG00000043259.16	Fam13c	family with sequence similarity 13, member C [Source:MGI Symbol;Acc:MGI:1918971]	chr10	70276311	70394566	+	118255	chr10:70276311-70394566	279.678	301.285	302.807	246.414	283.753	222.913	250.479	230.955	179.059	265.308	256.265	-0.258831	0.109316	-2.36773	0.0178976	0.97433
586	ENSMUSG00000046591.11	Ticrr	TOPBP1-interacting checkpoint and replication regulator [Source:MGI Symbol;Acc:MGI:1924261]	chr7	79309944	79347896	+	37952	chr7:79309944-79347896	20.715	25.354	24.6343	34.3258	66.8363	23.3614	23.6565	15.5593	13.7508	15.0741	26.3268	-0.371132	0.156751	-2.36766	0.0179011	0.97433
587	ENSMUSG00000047409.14	Ctdspl	CTD (carboxy-terminal domain, RNA polymerase II, polypeptide A) small phosphatase-like [Source:MGI Symbol;Acc:MGI:1916524]	chr9	118755521	118873066	+	117545	chr9:118755521-118873066	1942.51	1856.34	1582.09	1512.05	1519.63	1735.33	2041.88	2293.71	2048.62	1919.5	1845.17	0.228536	0.0965214	2.36773	0.0178978	0.97433
588	ENSMUSG00000091811.3	Inafm1	InaF motif containing 1 [Source:MGI Symbol;Acc:MGI:1913550]	chr7	16005938	16007542	-	1604	chr7:16005938-16007542	157.636	184.114	197.129	171.687	139.999	220.735	174.159	231.807	232.191	202.5	191.196	0.271548	0.114706	2.36733	0.0179171	0.97433
589	ENSMUSG00000094651.3	Gal3st2	galactose-3-O-sulfotransferase 2 [Source:MGI Symbol;Acc:MGI:2685834]	chr1	93789028	93804216	+	15188	chr1:93789028-93804216	12.542	11.2617	33.9275	27.3207	11.6728	11.435	6.92338	8.15626	1.81043	9.95132	13.5001	-0.334184	0.141026	-2.36967	0.0178041	0.97433
590	ENSMUSG00000111116.2	Gm48065	predicted gene, 48065 [Source:MGI Symbol;Acc:MGI:6097392]	chr10	44473885	44478170	-	4285	chr10:44473885-44478170	7.49516	26.6061	18.9198	9.23607	18.8754	8.21824	6.10369	6.5942	9.75742	6.62543	11.8432	-0.353195	0.149247	-2.36652	0.0179563	0.97457
591	ENSMUSG00000037991.10	Rmi2	RecQ mediated genome instability 2 [Source:MGI Symbol;Acc:MGI:2685383]	chr16	10652923	10710830	+	57907	chr16:10652923-10710830	19.1003	11.5347	14.1143	34.8075	34.8867	11.0229	10.9168	15.0092	10.4701	11.0795	17.2942	-0.366106	0.154747	-2.36585	0.017989	0.974692
592	ENSMUSG00000102191.3	Gm36569	predicted gene, 36569 [Source:MGI Symbol;Acc:MGI:5595728]	chr3	79761715	79794113	-	32398	chr3:79761715-79794113	6.27991	4.43358	11.1148	3.69369	8.37897	8.7357	12.8153	19.161	10.3371	22.6778	10.7628	0.350394	0.148225	2.36393	0.018082	0.978077
593	ENSMUSG00000098549.3	Gm5269	predicted gene 5269 [Source:MGI Symbol;Acc:MGI:3646793]	chr1	45928685	45929433	-	748	chr1:45928685-45929433	1.883	4.91345	4.46207	0.921668	3.96627	0	0	0	0.97526	0	1.71217	-0.19897	0.0842375	-2.36202	0.0181759	0.981498
594	ENSMUSG00000011096.18	Akt1s1	AKT1 substrate 1 (proline-rich) [Source:MGI Symbol;Acc:MGI:1914855]	chr7	44498415	44504845	+	6430	chr7:44498415-44504845	311.619	323.393	325.656	336.043	342.282	461.352	362.274	363.62	415.839	341.789	358.387	0.221473	0.0940595	2.3546	0.0185426	0.98184
595	ENSMUSG00000015452.15	Ager	advanced glycosylation end product-specific receptor [Source:MGI Symbol;Acc:MGI:893592]	chr17	34816836	34819910	+	3074	chr17:34816836-34819910	16919.7	13955.2	10939.7	9911.12	13143	14382.9	18188.8	15677	21698.6	14764	14958	0.304666	0.129493	2.35276	0.0186346	0.98184
596	ENSMUSG00000016283.14	H2-M2	histocompatibility 2, M region locus 2 [Source:MGI Symbol;Acc:MGI:95914]	chr17	37791742	37794443	-	2701	chr17:37791742-37794443	6.42654	8.2228	11.6345	21.3867	14.5135	5.35965	6.38493	5.73568	4.07513	5.67027	8.94098	-0.343147	0.145722	-2.3548	0.0185328	0.98184
597	ENSMUSG00000020566.20	Atp6v1c2	ATPase, H+ transporting, lysosomal V1 subunit C2 [Source:MGI Symbol;Acc:MGI:1916025]	chr12	17334722	17379360	-	44638	chr12:17334722-17379360	476.615	405.085	365.185	391.914	431.955	510.835	550.328	559.555	448.625	427.2	456.73	0.237696	0.101349	2.34533	0.0190101	0.98184
598	ENSMUSG00000022565.16	Plec	plectin [Source:MGI Symbol;Acc:MGI:1277961]	chr15	76055174	76116774	-	61600	chr15:76055174-76116774	10688.3	9854.26	12686.2	12574.3	12220.9	13195.3	12839.1	12742	14304.6	13840.2	12494.5	0.191402	0.08143	2.35051	0.0187475	0.98184
599	ENSMUSG00000024376.8	Epb41l4a	erythrocyte membrane protein band 4.1 like 4a [Source:MGI Symbol;Acc:MGI:103007]	chr18	33929380	34140019	-	210639	chr18:33929380-34140019	345.629	360.638	345.889	350.049	348.388	367.372	652.258	430.375	404.671	401.033	400.63	0.293258	0.124524	2.35504	0.0185207	0.98184
600	ENSMUSG00000024613.17	Tcof1	treacle ribosome biogenesis factor 1 [Source:MGI Symbol;Acc:MGI:892003]	chr18	60946827	60982043	-	35216	chr18:60946827-60982043	441.489	388.035	459.009	486.492	516.781	394.615	363.786	361.21	425.2	395.039	423.166	-0.217345	0.0922956	-2.35488	0.0185286	0.98184
601	ENSMUSG00000026683.15	Nuf2	NUF2, NDC80 kinetochore complex component [Source:MGI Symbol;Acc:MGI:1914227]	chr1	169325503	169359033	-	33530	chr1:169325503-169359033	23.6778	34.8023	23.5196	31.9088	29.1529	24.3405	17.3488	21.5731	9.02394	12.6784	22.8026	-0.37479	0.159329	-2.3523	0.0186579	0.98184
602	ENSMUSG00000026928.15	Card9	caspase recruitment domain family, member 9 [Source:MGI Symbol;Acc:MGI:2685628]	chr2	26242188	26250930	-	8742	chr2:26242188-26250930	183.97	276.758	244.761	139.472	159.811	131.112	123.338	167.73	152.862	147.681	172.75	-0.338483	0.143965	-2.35115	0.0187153	0.98184
603	ENSMUSG00000027580.18	Helz2	helicase with zinc finger 2, transcriptional coactivator [Source:MGI Symbol;Acc:MGI:2385169]	chr2	180869408	180883820	-	14412	chr2:180869408-180883820	3066.66	3546.81	4149.37	4019	5308.79	3562.02	3083.92	3442.66	2864.33	3019.16	3606.27	-0.27682	0.117918	-2.34756	0.0188968	0.98184
604	ENSMUSG00000027650.13	Tti1	TELO2 interacting protein 1 [Source:MGI Symbol;Acc:MGI:1922675]	chr2	157823723	157870353	-	46630	chr2:157823723-157870353	252.312	280.95	373.897	355.688	325.043	258.763	261.193	254.954	238.129	275.018	287.595	-0.257961	0.109294	-2.36025	0.0182628	0.98184
605	ENSMUSG00000029464.11	Gpn3	GPN-loop GTPase 3 [Source:MGI Symbol;Acc:MGI:1289326]	chr5	122509939	122520965	+	11026	chr5:122509939-122520965	194.963	178.192	169.583	155.469	149.435	139.947	147.344	116.854	146.268	136.981	153.504	-0.258174	0.110024	-2.34652	0.0189494	0.98184
606	ENSMUSG00000032238.18	Rora	RAR-related orphan receptor alpha [Source:MGI Symbol;Acc:MGI:104661]	chr9	68561068	69295528	+	734460	chr9:68561068-69295528	1548.74	1522.75	1306.67	1225.75	1531.11	1592.7	1829.71	1621.39	1675.83	1561.01	1541.57	0.198094	0.0843568	2.34829	0.0188597	0.98184
607	ENSMUSG00000032735.16	Ablim3	actin binding LIM protein family, member 3 [Source:MGI Symbol;Acc:MGI:2442582]	chr18	61932463	62044895	-	112432	chr18:61932463-62044895	1087.1	908.573	708.69	616.041	616.213	983.739	1022.58	1032.89	1227.46	920.11	912.34	0.310579	0.131808	2.3563	0.0184579	0.98184
608	ENSMUSG00000036948.18	Trappc14	trafficking protein particle complex 14 [Source:MGI Symbol;Acc:MGI:2385896]	chr5	138257918	138262295	-	4377	chr5:138257918-138262295	391.028	496.201	450.435	412.389	553.104	398.012	388.577	309.586	428.654	315.536	414.352	-0.272464	0.115598	-2.35699	0.0184236	0.98184
609	ENSMUSG00000037032.18	Apbb1	amyloid beta (A4) precursor protein-binding, family B, member 1 [Source:MGI Symbol;Acc:MGI:107765]	chr7	105207690	105230860	-	23170	chr7:105207690-105230860	919.165	763.737	712.252	917.648	795.974	1012.5	1041.38	978.613	1154.48	801.37	909.711	0.245058	0.104107	2.35391	0.0185771	0.98184
610	ENSMUSG00000040018.10	Cox15	cytochrome c oxidase assembly protein 15 [Source:MGI Symbol;Acc:MGI:1920112]	chr19	43721693	43741439	-	19746	chr19:43721693-43741439	179.203	348.557	318.764	260.748	199.298	143.892	227.747	215.106	172.1	166.241	223.166	-0.344121	0.146647	-2.3466	0.0189456	0.98184
611	ENSMUSG00000040907.16	Atp1a3	ATPase, Na+/K+ transporting, alpha 3 polypeptide [Source:MGI Symbol;Acc:MGI:88107]	chr7	24677592	24705383	-	27791	chr7:24677592-24705383	265.928	502.323	258.246	188.715	256.584	144.023	175.857	226.665	229.126	207.487	245.495	-0.362728	0.154462	-2.34834	0.0188573	0.98184
612	ENSMUSG00000045095.17	Magi1	membrane associated guanylate kinase, WW and PDZ domain containing 1 [Source:MGI Symbol;Acc:MGI:1203522]	chr6	93652436	94260898	-	608462	chr6:93652436-94260898	1333.44	1134.88	1040.35	873.191	974.042	1214.76	1399.43	1269.82	1470.42	1191.28	1190.16	0.252111	0.10716	2.35266	0.0186397	0.98184
613	ENSMUSG00000052512.19	Nav2	neuron navigator 2 [Source:MGI Symbol;Acc:MGI:2183691]	chr7	48558464	49259838	+	701374	chr7:48558464-49259838	3490.61	3181.61	3095.61	2480.09	2601.87	3417.83	3645.62	3877.84	3525.37	3236.39	3255.28	0.227589	0.0964412	2.35987	0.0182811	0.98184
614	ENSMUSG00000068267.6	Cenpb	centromere protein B [Source:MGI Symbol;Acc:MGI:88376]	chr2	131017102	131021987	-	4885	chr2:131017102-131021987	3076.34	2863.84	3282.93	2782.06	2791.72	3014.2	3471.61	3333.49	3609.32	3319.41	3154.49	0.169286	0.0720569	2.34934	0.0188068	0.98184
615	ENSMUSG00000069310.5	H3c3	H3 clustered histone 3 [Source:MGI Symbol;Acc:MGI:2448320]	chr13	23928956	23929585	-	629	chr13:23928956-23929585	179.145	75.6075	54.7006	116.064	190.282	86.0746	63.3848	72.4209	85.8133	52.9497	97.6442	-0.374062	0.159265	-2.34867	0.0188405	0.98184
616	ENSMUSG00000097305.4	Gm17276	predicted gene, 17276 [Source:MGI Symbol;Acc:MGI:4936910]	chr17	32332385	32360817	+	28432	chr17:32332385-32360817	15.2611	23.4995	16.3119	27.8616	17.6799	40.8606	28.656	23.073	34.5561	34.4237	26.2184	0.371786	0.158514	2.34544	0.0190046	0.98184
617	ENSMUSG00000103385.2	Gm37752	predicted gene, 37752 [Source:MGI Symbol;Acc:MGI:5610980]	chr3	92185032	92188340	-	3308	chr3:92185032-92188340	83.4025	47.2937	83.4786	193.017	36.7544	212.628	132.27	139.569	190.265	147.647	126.633	0.37123	0.157321	2.3597	0.0182899	0.98184
618	ENSMUSG00000110040.2	Gm49369	predicted gene, 49369 [Source:MGI Symbol;Acc:MGI:6121585]	chr7	141924833	141936404	-	11571	chr7:141924833-141936404	68.8334	153.24	85.7987	170.719	95.2569	78.9052	279.727	289.604	210.73	155.942	158.876	0.373324	0.158735	2.35187	0.0186795	0.98184
619	ENSMUSG00000113010.3	Gm34084	predicted gene, 34084 [Source:MGI Symbol;Acc:MGI:5593243]	chr13	44625186	44658024	-	32838	chr13:44625186-44658024	27.3702	42.1378	13.5008	11.4618	34.3979	9.93492	16.2735	15.8867	11.0006	10.0243	19.1989	-0.359687	0.152482	-2.35889	0.0183297	0.98184
620	ENSMUSG00002075188.1	Gm55936	predicted gene, 55936 [Source:MGI Symbol;Acc:MGI:6848333]	chr4	139065615	139065671	+	56	chr4:139065615-139065671	6.51306	11.1707	1.11599	0.864314	3.90722	1.05986	0	1.10888	0	0	2.57401	-0.207041	0.0879181	-2.35493	0.0185261	0.98184
621	ENSMUSG00000003380.12	Rabac1	Rab acceptor 1 (prenylated) [Source:MGI Symbol;Acc:MGI:1201692]	chr7	24669177	24672179	-	3002	chr7:24669177-24672179	1326.91	1268.72	1214.44	1204.45	1216.73	1376.92	1505.24	1300.78	1748.47	1334.17	1349.68	0.203764	0.0869094	2.34456	0.0190495	0.981912
622	ENSMUSG00000026339.19	Ccdc93	coiled-coil domain containing 93 [Source:MGI Symbol;Acc:MGI:1918079]	chr1	121358778	121434189	+	75411	chr1:121358778-121434189	675.439	607.253	661.452	654.122	646.218	646.76	593.139	513.596	526.911	543.53	606.842	-0.188017	0.0802084	-2.3441	0.0190728	0.981912
623	ENSMUSG00000023994.14	Nfya	nuclear transcription factor-Y alpha [Source:MGI Symbol;Acc:MGI:97316]	chr17	48693913	48716934	-	23021	chr17:48693913-48716934	761.728	960.882	900.671	810.905	904.934	705.769	832.875	549.55	740.909	740.83	790.905	-0.245921	0.104947	-2.34327	0.0191153	0.982521
624	ENSMUSG00000019832.6	Rab32	RAB32, member RAS oncogene family [Source:MGI Symbol;Acc:MGI:1915094]	chr10	10420746	10434009	-	13263	chr10:10420746-10434009	204.151	264.048	203.392	167.214	254.725	217.767	175.264	136.805	143.498	144.581	191.145	-0.318682	0.136051	-2.34238	0.0191613	0.983307
625	ENSMUSG00000096916.8	Zfp850	zinc finger protein 850 [Source:MGI Symbol;Acc:MGI:3036281]	chr7	27684279	27713540	-	29261	chr7:27684279-27713540	99.8556	85.4916	76.0084	85.1268	86.4707	45.6681	62.3595	68.6537	57.7958	85.4497	75.288	-0.328944	0.140737	-2.3373	0.0194238	0.99518
626	ENSMUSG00000000001.5	Gnai3	guanine nucleotide binding protein (G protein), alpha inhibiting 3 [Source:MGI Symbol;Acc:MGI:95773]	chr3	108014596	108053462	-	38866	chr3:108014596-108053462	1238.88	1327.17	1245.51	1209.81	1346.99	1244.95	1262.68	1249.52	1185.5	1320.3	1263.13	-0.0230257	0.0588828	-0.391043	0.695766	0.99962
627	ENSMUSG00000000031.19	H19	H19, imprinted maternally expressed transcript [Source:MGI Symbol;Acc:MGI:95891]	chr7	142129262	142131917	-	2655	chr7:142129262-142131917	4.62387	5.63063	5.33401	20.0999	1.88768	5.71458	2.97433	4.4666	2.88008	492.433	54.6044	0.122036	0.0676848	1.803	0.0713879	0.99962
628	ENSMUSG00000000037.18	Scml2	Scm polycomb group protein like 2 [Source:MGI Symbol;Acc:MGI:1340042]	chrX	159865521	160041209	+	175688	chrX:159865521-160041209	7.36001	2.94597	11.4015	11.0451	2.87398	6.34334	5.99047	5.37535	5.76007	1.88655	6.09824	-0.102245	0.13105	-0.780197	0.435275	0.99962
629	ENSMUSG00000000049.12	Apoh	apolipoprotein H [Source:MGI Symbol;Acc:MGI:88058]	chr11	108234180	108305222	+	71042	chr11:108234180-108305222	0	1.60034	0	1.67657	0.901754	0.932409	0	0	1.77252	0.859566	0.774316	-0.00620704	0.0620055	-0.100105	0.920261	0.99962
630	ENSMUSG00000000056.8	Narf	nuclear prelamin A recognition factor [Source:MGI Symbol;Acc:MGI:1914858]	chr11	121128079	121146682	+	18603	chr11:121128079-121146682	444.14	397.244	336.786	242.672	362.813	473.661	349.864	377.71	409.931	441.27	383.609	0.160362	0.128952	1.24358	0.213653	0.99962
631	ENSMUSG00000000058.7	Cav2	caveolin 2 [Source:MGI Symbol;Acc:MGI:107571]	chr6	17281184	17289114	+	7930	chr6:17281184-17289114	2993.97	2695.52	2714.15	2020.15	1966.33	2325.62	2313.74	3068.64	2474.31	2762.28	2533.47	0.05276	0.118176	0.446454	0.655269	0.99962
632	ENSMUSG00000000078.8	Klf6	Kruppel-like factor 6 [Source:MGI Symbol;Acc:MGI:1346318]	chr13	5911481	5920393	+	8912	chr13:5911481-5920393	3480.53	3904.9	3392.21	2903.74	3980.6	3795.24	3960.08	3262.86	4336.09	3980.01	3699.63	0.116725	0.0979885	1.19121	0.233572	0.99962
633	ENSMUSG00000000085.17	Scmh1	sex comb on midleg homolog 1 [Source:MGI Symbol;Acc:MGI:1352762]	chr4	120262478	120387383	+	124905	chr4:120262478-120387383	711.881	639.159	632.891	511.026	549.212	645.319	716.795	691.417	671.838	677.197	644.674	0.146875	0.092509	1.58768	0.112358	0.99962
634	ENSMUSG00000000088.8	Cox5a	cytochrome c oxidase subunit 5A [Source:MGI Symbol;Acc:MGI:88474]	chr9	57428557	57439709	+	11152	chr9:57428557-57439709	382.886	318.169	272.271	447.377	434.198	499.092	383.994	324.764	352.253	445.865	386.087	0.087284	0.132672	0.657892	0.510607	0.99962
635	ENSMUSG00000000093.7	Tbx2	T-box 2 [Source:MGI Symbol;Acc:MGI:98494]	chr11	85723377	85732774	+	9397	chr11:85723377-85732774	2695.79	2873.26	3268.87	2349.54	1600.37	2605.06	2443.75	2913.44	3074.52	3098.74	2692.33	0.112721	0.132212	0.852577	0.393894	0.99962
636	ENSMUSG00000000094.13	Tbx4	T-box 4 [Source:MGI Symbol;Acc:MGI:102556]	chr11	85777248	85806923	+	29675	chr11:85777248-85806923	848.339	881.016	875.735	701.082	466.174	771.053	682.749	796.208	783.527	809.041	761.492	0.0212237	0.129786	0.163528	0.870103	0.99962
637	ENSMUSG00000000120.7	Ngfr	nerve growth factor receptor (TNFR superfamily, member 16) [Source:MGI Symbol;Acc:MGI:97323]	chr11	95459644	95478561	-	18917	chr11:95459644-95478561	6.55945	4.92656	8.90419	84.9657	10.9272	12.3265	7.12197	6.5939	3.9029	6.62524	15.2854	-0.230447	0.113072	-2.03806	0.0415443	0.99962
638	ENSMUSG00000000125.6	Wnt3	wingless-type MMTV integration site family, member 3 [Source:MGI Symbol;Acc:MGI:98955]	chr11	103664976	103708783	+	43807	chr11:103664976-103708783	0	0	0	0.923609	0.993457	1.02729	1.01766	0	2.9275	0.946562	0.783608	0.0599434	0.0627454	0.955343	0.339404	0.99962
639	ENSMUSG00000000127.16	Fer	fer (fms/fps related) protein kinase [Source:MGI Symbol;Acc:MGI:105917]	chr17	64170057	64446491	+	276434	chr17:64170057-64446491	396.68	360.776	461.98	362.777	330.094	376.067	398.503	434.699	369.827	465.861	395.726	0.0865767	0.103614	0.835567	0.403398	0.99962
640	ENSMUSG00000000131.16	Xpo6	exportin 6 [Source:MGI Symbol;Acc:MGI:2429950]	chr7	125700887	125799673	-	98786	chr7:125700887-125799673	1390.65	1709.77	1629.4	1270.14	1651.02	1171.04	1292.34	1382.6	1430.61	1439.9	1436.75	-0.168507	0.0958533	-1.75797	0.0787523	0.99962
641	ENSMUSG00000000134.18	Tfe3	transcription factor E3 [Source:MGI Symbol;Acc:MGI:98511]	chrX	7628799	7641441	+	12642	chrX:7628799-7641441	798.398	901.458	1065.71	763.119	857.867	869.418	817.75	848.086	908.842	808.351	863.9	-0.039149	0.0918522	-0.426218	0.669949	0.99962
642	ENSMUSG00000000142.16	Axin2	axin 2 [Source:MGI Symbol;Acc:MGI:1270862]	chr11	108811175	108841609	+	30434	chr11:108811175-108841609	500.323	488.468	543.784	402.922	338.031	487.703	517.88	508.627	471.168	391.508	465.041	0.052048	0.119249	0.436466	0.662499	0.99962
643	ENSMUSG00000000148.18	Brat1	BRCA1-associated ATM activator 1 [Source:MGI Symbol;Acc:MGI:1891679]	chr5	140690766	140705134	+	14368	chr5:140690766-140705134	236.854	290.357	284.421	287.735	283.077	206.996	288.116	234.142	281.444	283.074	267.622	-0.0819421	0.108242	-0.757027	0.449033	0.99962
644	ENSMUSG00000000149.11	Gna12	guanine nucleotide binding protein, alpha 12 [Source:MGI Symbol;Acc:MGI:95767]	chr5	140744163	140816186	-	72023	chr5:140744163-140816186	1691.7	1397.76	1486.5	1311.88	1482.42	1315.75	1567.07	1416.49	1573.34	1478.03	1472.09	-0.00340317	0.0831512	-0.0409275	0.967354	0.99962
645	ENSMUSG00000000154.17	Slc22a18	solute carrier family 22 (organic cation transporter), member 18 [Source:MGI Symbol;Acc:MGI:1336884]	chr7	143027473	143053071	+	25598	chr7:143027473-143053071	57.6448	63.5237	23.9768	84.1704	79.5309	112.214	77.8053	39.9005	87.6674	55.3995	68.1833	0.122736	0.158729	0.773241	0.43938	0.99962
646	ENSMUSG00000000157.17	Itgb2l	integrin beta 2-like [Source:MGI Symbol;Acc:MGI:1277979]	chr16	96223488	96244819	-	21331	chr16:96223488-96244819	15.2958	3.07136	0	2.63502	3.60643	3.40334	4.44227	3.3543	3.6504	3.14061	4.25995	-0.0411611	0.105735	-0.389287	0.697064	0.99962
647	ENSMUSG00000000167.15	Pih1d2	PIH1 domain containing 2 [Source:MGI Symbol;Acc:MGI:1919864]	chr9	50528621	50536300	+	7679	chr9:50528621-50536300	78.1436	83.3474	38.0367	157.756	92.1878	94.9259	104.117	67.0317	53.8159	50.1242	81.9486	-0.129097	0.158847	-0.812712	0.416383	0.99962
648	ENSMUSG00000000168.11	Dlat	dihydrolipoamide S-acetyltransferase (E2 component of pyruvate dehydrogenase complex) [Source:MGI Symbol;Acc:MGI:2385311]	chr9	50545933	50571080	-	25147	chr9:50545933-50571080	515.904	428.543	453.664	546.093	371.806	596.487	520.755	367.354	392.513	449.772	464.289	0.00482029	0.127875	0.0376953	0.969931	0.99962
649	ENSMUSG00000000171.6	Sdhd	succinate dehydrogenase complex, subunit D, integral membrane protein [Source:MGI Symbol;Acc:MGI:1914175]	chr9	50507657	50515112	-	7455	chr9:50507657-50515112	469.54	433.991	413.351	465.062	477.44	530.62	456.567	422.877	502.388	488.206	466.004	0.0808197	0.0836839	0.965773	0.334158	0.99962
650	ENSMUSG00000000182.10	Fgf23	fibroblast growth factor 23 [Source:MGI Symbol;Acc:MGI:1891427]	chr6	127049865	127058371	+	8506	chr6:127049865-127058371	0.938027	12.8016	3.34069	40.619	30.7832	14.3751	3.05471	6.59217	0.975622	17.0335	13.0514	-0.121622	0.102354	-1.18824	0.234738	0.99962
651	ENSMUSG00000000183.7	Fgf6	fibroblast growth factor 6 [Source:MGI Symbol;Acc:MGI:95520]	chr6	126992549	127005150	+	12601	chr6:126992549-127005150	0	0	0	0	0	0	0	0	0	0.946621	0.0946621	0.00614953	0.0318046	0.193354	0.846682	0.99962
652	ENSMUSG00000000184.13	Ccnd2	cyclin D2 [Source:MGI Symbol;Acc:MGI:88314]	chr6	127102125	127129156	-	27031	chr6:127102125-127129156	3456.94	3118.26	3368.21	4119.06	4337.56	3586.48	3435.68	3812.41	4058	3623.62	3691.62	0.00811153	0.0951234	0.0852738	0.932044	0.99962
653	ENSMUSG00000000194.14	Gpr107	G protein-coupled receptor 107 [Source:MGI Symbol;Acc:MGI:2139054]	chr2	31042328	31108787	+	66459	chr2:31042328-31108787	1237.61	1149.78	1148.69	1080.61	1407.07	1282.58	1176.97	1093.69	1094.93	1261.52	1193.35	-0.0250701	0.0863019	-0.290493	0.771439	0.99962
654	ENSMUSG00000000197.9	Nalcn	sodium leak channel, non-selective [Source:MGI Symbol;Acc:MGI:2444306]	chr14	123514046	123864556	-	350510	chr14:123514046-123864556	3.96946	12.1103	4.50412	15.8102	6.59214	12.3296	14.9106	6.9127	2.75716	5.12841	8.50247	-0.00940179	0.129959	-0.0723442	0.942328	0.99962
655	ENSMUSG00000000202.10	Btbd17	BTB (POZ) domain containing 17 [Source:MGI Symbol;Acc:MGI:1919264]	chr11	114682043	114686771	-	4728	chr11:114682043-114686771	2.45867	0	0	9.89818	1.51938	11.1692	7.92193	0.769974	2.39256	6.40429	4.25342	0.0766526	0.0862648	0.888573	0.374233	0.99962
656	ENSMUSG00000000204.17	Slfn4	schlafen 4 [Source:MGI Symbol;Acc:MGI:1329010]	chr11	83066012	83081042	+	15030	chr11:83066012-83081042	282.301	1199.4	264.101	531.314	1040.87	300.457	424.754	324.018	489.199	394.468	525.088	-0.255917	0.149927	-1.70695	0.087832	0.99962
657	ENSMUSG00000000214.12	Th	tyrosine hydroxylase [Source:MGI Symbol;Acc:MGI:98735]	chr7	142446489	142484865	-	38376	chr7:142446489-142484865	0	0	0	2.77179	0	0	0	0	0	0	0.277179	-0.0170772	0.0318046	-0.536943	0.591307	0.99962
658	ENSMUSG00000000215.12	Ins2	insulin II [Source:MGI Symbol;Acc:MGI:96573]	chr7	142232393	142297118	-	64725	chr7:142232393-142297118	0	0	0	0.92393	0	0	0	0	0	0	0.092393	-0.00546385	0.0318046	-0.171795	0.863599	0.99962
659	ENSMUSG00000000216.9	Scnn1g	sodium channel, nonvoltage-gated 1 gamma [Source:MGI Symbol;Acc:MGI:104695]	chr7	121333702	121367698	+	33996	chr7:121333702-121367698	1868.82	1524.13	1169.88	1178.36	1467.13	1813.93	1688.13	1761.59	2129.97	1514.3	1611.62	0.252064	0.120839	2.08594	0.0369838	0.99962
660	ENSMUSG00000000223.14	Drp2	dystrophin related protein 2 [Source:MGI Symbol;Acc:MGI:107432]	chrX	133305300	133357322	+	52022	chrX:133305300-133357322	6.70226	5.9877	4.42396	43.1915	11.3226	10.63	1.61732	6.99184	11.1505	13.3773	11.5395	-0.118108	0.117653	-1.00387	0.315442	0.99962
661	ENSMUSG00000000244.18	Tspan32	tetraspanin 32 [Source:MGI Symbol;Acc:MGI:1350360]	chr7	142558783	142573381	+	14598	chr7:142558783-142573381	192.553	125.849	144.174	146.292	138.632	104.883	101.615	171.138	143.557	154.786	142.348	-0.108069	0.139969	-0.772092	0.44006	0.99962
662	ENSMUSG00000000247.12	Lhx2	LIM homeobox protein 2 [Source:MGI Symbol;Acc:MGI:96785]	chr2	38229293	38259745	+	30452	chr2:38229293-38259745	0	0.599648	2.3863	0.795343	1.04232	0	0	0	0.594143	3.95954	0.937729	-0.0272874	0.0622927	-0.43805	0.66135	0.99962
663	ENSMUSG00000000248.17	Clec2g	C-type lectin domain family 2, member g [Source:MGI Symbol;Acc:MGI:1918059]	chr6	128911344	128961670	+	50326	chr6:128911344-128961670	1.36662	1.42598	0	1.33746	2.242	1.48779	0	1.22566	0.362758	1.37246	1.08207	-0.0352405	0.0747719	-0.471307	0.637422	0.99962
664	ENSMUSG00000000253.14	Gmpr	guanosine monophosphate reductase [Source:MGI Symbol;Acc:MGI:1913605]	chr13	45660920	45707276	+	46356	chr13:45660920-45707276	96.2138	76.9831	116.045	129.58	103.374	107.102	104.684	108.776	104.31	124.842	107.191	0.0634945	0.130289	0.487338	0.626019	0.99962
665	ENSMUSG00000000266.12	Mid2	midline 2 [Source:MGI Symbol;Acc:MGI:1344333]	chrX	139565348	139668464	+	103116	chrX:139565348-139668464	1547.71	1269.05	1678.37	938.947	1131.25	1290.59	1224.95	1581.25	1383.77	1502.76	1354.87	0.0719817	0.126544	0.568828	0.569473	0.99962
666	ENSMUSG00000000275.17	Trim25	tripartite motif-containing 25 [Source:MGI Symbol;Acc:MGI:102749]	chr11	88890202	88911119	+	20917	chr11:88890202-88911119	1761.78	2145.36	1929.08	1680.87	2406.13	2101.81	1977.95	1825.46	1823.5	1602.82	1925.47	-0.077969	0.104317	-0.747425	0.454807	0.99962
667	ENSMUSG00000000276.12	Dgke	diacylglycerol kinase, epsilon [Source:MGI Symbol;Acc:MGI:1889276]	chr11	88926005	88957676	-	31671	chr11:88926005-88957676	606.508	525.978	503.373	463.387	350.887	476.01	595.538	763.917	557.637	688.369	553.16	0.258665	0.131366	1.96904	0.0489487	0.99962
668	ENSMUSG00000000278.11	Scpep1	serine carboxypeptidase 1 [Source:MGI Symbol;Acc:MGI:1921867]	chr11	88814846	88846291	-	31445	chr11:88814846-88846291	533.576	571.244	523.301	505.029	523.372	577.127	493.729	539.501	470.264	438.161	517.53	-0.0714369	0.0871953	-0.819275	0.41263	0.99962
669	ENSMUSG00000000282.13	Mnt	max binding protein [Source:MGI Symbol;Acc:MGI:109150]	chr11	74721746	74736551	+	14805	chr11:74721746-74736551	495.835	675.658	595.417	512.453	452.611	474.91	563.702	690.92	666.884	635.944	576.433	0.125877	0.118879	1.05887	0.289661	0.99962
670	ENSMUSG00000000290.14	Itgb2	integrin beta 2 [Source:MGI Symbol;Acc:MGI:96611]	chr10	77366086	77401542	+	35456	chr10:77366086-77401542	1777.18	2144.86	1598.57	1417.26	1808.12	1318.95	1313.36	1589.87	1692.52	1301.94	1596.26	-0.238284	0.111071	-2.14532	0.0319271	0.99962
671	ENSMUSG00000000295.14	Hddc2	HD domain containing 2 [Source:MGI Symbol;Acc:MGI:1916942]	chr10	31189379	31204200	+	14821	chr10:31189379-31204200	26.5333	41.4356	45.4674	37.3463	42.928	35.239	33.4227	51.3648	44.3958	49.5761	40.7709	0.096687	0.152613	0.633545	0.526378	0.99962
672	ENSMUSG00000000296.9	Tpd52l1	tumor protein D52-like 1 [Source:MGI Symbol;Acc:MGI:1298386]	chr10	31208372	31321954	-	113582	chr10:31208372-31321954	9.10187	12.2573	5.34631	5.09881	8.43883	8.40878	16.26	8.43036	5.61585	9.78577	8.87439	0.0865791	0.147193	0.5882	0.556398	0.99962
673	ENSMUSG00000000301.17	Pemt	phosphatidylethanolamine N-methyltransferase [Source:MGI Symbol;Acc:MGI:104535]	chr11	59861440	59937315	-	75875	chr11:59861440-59937315	9.94329	11.4486	7.66884	11.9132	15.339	12.4868	12.4567	3.97023	9.07881	8.92961	10.3235	-0.0971739	0.151664	-0.640719	0.521705	0.99962
674	ENSMUSG00000000303.14	Cdh1	cadherin 1 [Source:MGI Symbol;Acc:MGI:88354]	chr8	107329983	107396878	+	66895	chr8:107329983-107396878	4470.09	4430.05	3202.01	5000.84	5128.37	5071.27	5365.72	3925.51	5728.64	4605	4692.75	0.125695	0.119977	1.04767	0.294793	0.99962
675	ENSMUSG00000000305.13	Cdh4	cadherin 4 [Source:MGI Symbol;Acc:MGI:99218]	chr2	179084224	179541166	+	456942	chr2:179084224-179541166	116.346	89.2727	100.792	60.1118	62.0351	51.4995	117.231	143.668	72.0798	97.8965	91.0933	0.088066	0.158838	0.55444	0.579278	0.99962
676	ENSMUSG00000000308.15	Ckmt1	creatine kinase, mitochondrial 1, ubiquitous [Source:MGI Symbol;Acc:MGI:99441]	chr2	121188195	121194218	+	6023	chr2:121188195-121194218	92.6069	118.439	53.6046	266.846	221.706	275.144	192.247	83.3141	157.292	92.1649	155.336	0.0310099	0.153021	0.202652	0.839407	0.99962
677	ENSMUSG00000000317.12	Bcl6b	B cell CLL/lymphoma 6, member B [Source:MGI Symbol;Acc:MGI:1278332]	chr11	70114954	70120624	-	5670	chr11:70114954-70120624	499.765	415.987	685.41	484.984	583.548	468.553	626.683	848.901	642.504	575.136	583.147	0.187294	0.13506	1.38675	0.165517	0.99962
678	ENSMUSG00000000318.17	Clec10a	C-type lectin domain family 10, member A [Source:MGI Symbol;Acc:MGI:96975]	chr11	70047023	70061660	+	14637	chr11:70047023-70061660	36.6458	58.9772	34.4467	80.5096	79.1043	49.7595	35.1551	34.0881	54.3487	24.6559	48.7691	-0.273916	0.159322	-1.71927	0.0855659	0.99962
679	ENSMUSG00000000320.11	Alox12	arachidonate 12-lipoxygenase [Source:MGI Symbol;Acc:MGI:87998]	chr11	70132283	70146179	-	13896	chr11:70132283-70146179	159.939	221.022	152.719	99.662	106.717	68.4801	103.389	138.322	159.214	158.791	136.825	-0.1341	0.157841	-0.849584	0.395556	0.99962
680	ENSMUSG00000000326.14	Comt	catechol-O-methyltransferase [Source:MGI Symbol;Acc:MGI:88470]	chr16	18225636	18245602	-	19966	chr16:18225636-18245602	649.149	660.86	603.534	701.921	618.471	667.2	704.522	648.478	699.164	625.391	657.869	0.0451338	0.0706899	0.638475	0.523164	0.99962
681	ENSMUSG00000000339.15	Rtca	RNA 3'-terminal phosphate cyclase [Source:MGI Symbol;Acc:MGI:1913618]	chr3	116282612	116301857	-	19245	chr3:116282612-116301857	187.201	163.774	138.957	167.555	183.032	195.002	211.665	191.303	213.345	175.98	182.782	0.201806	0.106183	1.90055	0.0573614	0.99962
682	ENSMUSG00000000340.11	Dbt	dihydrolipoamide branched chain transacylase E2 [Source:MGI Symbol;Acc:MGI:105386]	chr3	116306719	116343630	+	36911	chr3:116306719-116343630	158.621	193.023	175.732	193.91	174.168	207.886	208.928	233.308	239.035	170.883	195.549	0.207408	0.110187	1.88233	0.0597914	0.99962
683	ENSMUSG00000000346.10	Dazap2	DAZ associated protein 2 [Source:MGI Symbol;Acc:MGI:1344344]	chr15	100513230	100518642	+	5412	chr15:100513230-100518642	2818.06	2787.22	2849.23	2091.32	2096.89	2546.12	2480.64	2689.55	2938.58	2296.77	2559.44	0.0304166	0.106233	0.286318	0.774634	0.99962
684	ENSMUSG00000000355.14	Mcts1	malignant T cell amplified sequence 1 [Source:MGI Symbol;Acc:MGI:1916245]	chrX	37689455	37702303	+	12848	chrX:37689455-37702303	127.882	162.76	112.497	120.99	131.734	127.14	131.985	129.913	102.784	136.191	128.388	-0.0531239	0.121044	-0.43888	0.660749	0.99962
685	ENSMUSG00000000359.4	Rem1	rad and gem related GTP binding protein 1 [Source:MGI Symbol;Acc:MGI:1097696]	chr2	152468871	152477118	+	8247	chr2:152468871-152477118	196.751	183.039	185.206	78.8636	98.0195	197.043	216.78	215.764	168.593	163.637	170.37	0.230682	0.155083	1.48748	0.136889	0.99962
686	ENSMUSG00000000365.10	Rnf17	ring finger protein 17 [Source:MGI Symbol;Acc:MGI:1353419]	chr14	56640038	56762489	+	122451	chr14:56640038-56762489	4.988	2.3854	1.35869	9.70849	13.4546	12.543	7.58655	2.66973	1.41707	3.75055	5.9862	-0.0318061	0.111721	-0.284693	0.77588	0.99962
687	ENSMUSG00000000374.9	Trappc10	trafficking protein particle complex 10 [Source:MGI Symbol;Acc:MGI:1336209]	chr10	78022559	78080475	-	57916	chr10:78022559-78080475	1251.01	1232.15	1256.21	1392.37	1296.55	1339.77	1359.69	1361.52	1331.01	1256.83	1307.71	0.0464325	0.0579842	0.800777	0.42326	0.99962
688	ENSMUSG00000000378.16	Ccm2	cerebral cavernous malformation 2 [Source:MGI Symbol;Acc:MGI:2384924]	chr11	6496887	6546744	+	49857	chr11:6496887-6546744	458.364	463.562	514.139	482.658	419.052	425.482	415.994	539.594	528.809	402.026	464.968	-0.0151862	0.102033	-0.148836	0.881683	0.99962
689	ENSMUSG00000000381.11	Wap	whey acidic protein [Source:MGI Symbol;Acc:MGI:98943]	chr11	6585482	6588637	-	3155	chr11:6585482-6588637	0	0	0	0	0	0	0	0	0.975827	0	0.0975827	0.00614953	0.0318046	0.193354	0.846682	0.99962
690	ENSMUSG00000000384.16	Tbrg4	transforming growth factor beta regulated gene 4 [Source:MGI Symbol;Acc:MGI:1100868]	chr11	6565598	6576067	-	10469	chr11:6565598-6576067	197.842	198.251	252.053	331.537	287.034	233.207	193.842	222.875	219.893	238.337	237.487	-0.153283	0.128829	-1.18982	0.234118	0.99962
691	ENSMUSG00000000385.9	Tmprss2	transmembrane protease, serine 2 [Source:MGI Symbol;Acc:MGI:1354381]	chr16	97365882	97412395	-	46513	chr16:97365882-97412395	1041.5	806.488	575.803	978.996	729.257	712.177	1152.23	859.026	954.399	761.626	857.15	0.0781673	0.137212	0.569683	0.568893	0.99962
692	ENSMUSG00000000386.19	Mx1	MX dynamin-like GTPase 1 [Source:MGI Symbol;Acc:MGI:97243]	chr16	97248235	97264107	-	15872	chr16:97248235-97264107	40.2122	43.2789	32.3974	170.67	244.234	114.359	26.2225	71.8723	71.6228	48.4798	86.3349	-0.165764	0.137423	-1.20623	0.227728	0.99962
693	ENSMUSG00000000392.18	Fap	fibroblast activation protein [Source:MGI Symbol;Acc:MGI:109608]	chr2	62331287	62404419	-	73132	chr2:62331287-62404419	30.3135	22.2216	30.191	62.1508	88.8582	38.7361	14.3334	24.354	15.7791	25.2116	35.2149	-0.343059	0.152311	-2.25235	0.0243001	0.99962
694	ENSMUSG00000000394.16	Gcg	glucagon [Source:MGI Symbol;Acc:MGI:95674]	chr2	62304874	62313994	-	9120	chr2:62304874-62313994	0	0	0	0	0.993759	0	0	0	0	0	0.0993759	-0.00546385	0.0318046	-0.171795	0.863599	0.99962
695	ENSMUSG00000000399.11	Ndufa9	NADH:ubiquinone oxidoreductase subunit A9 [Source:MGI Symbol;Acc:MGI:1913358]	chr6	126798684	126826099	-	27415	chr6:126798684-126826099	361.378	335.795	319.216	344.66	371.293	377.067	380.567	323.462	435.545	400.55	364.953	0.133608	0.0918414	1.45477	0.145734	0.99962
696	ENSMUSG00000000402.3	Egfl6	EGF-like-domain, multiple 6 [Source:MGI Symbol;Acc:MGI:1858599]	chrX	165306003	165368716	-	62713	chrX:165306003-165368716	757.378	660.044	555.479	509.732	652.577	577.222	788.69	690.108	672.253	673.848	653.733	0.101163	0.110408	0.916264	0.359528	0.99962
697	ENSMUSG00000000409.15	Lck	lymphocyte protein tyrosine kinase [Source:MGI Symbol;Acc:MGI:96756]	chr4	129442137	129467434	-	25297	chr4:129442137-129467434	220.718	168.759	190.555	230.586	402.942	190.517	153.117	217.776	231.863	204.948	221.178	-0.185228	0.151524	-1.22244	0.221543	0.99962
698	ENSMUSG00000000411.8	Tssk3	testis-specific serine kinase 3 [Source:MGI Symbol;Acc:MGI:1929914]	chr4	129382807	129384815	-	2008	chr4:129382807-129384815	0	0.985002	0	0	0	0	0	1.09933	0.976335	0.946943	0.400761	0.0232734	0.0441498	0.527146	0.598092	0.99962
699	ENSMUSG00000000416.17	Cttnbp2	cortactin binding protein 2 [Source:MGI Symbol;Acc:MGI:1353467]	chr6	18366477	18514842	-	148365	chr6:18366477-18514842	244.309	132.805	220.759	240.058	262.744	153.102	162.303	171.54	294.416	147.433	202.947	-0.160021	0.152442	-1.04972	0.293847	0.99962
700	ENSMUSG00000000420.16	Galnt1	polypeptide N-acetylgalactosaminyltransferase 1 [Source:MGI Symbol;Acc:MGI:894693]	chr18	24338401	24419875	+	81474	chr18:24338401-24419875	1435.54	1354.46	1242.33	1244.17	1368.27	1313.83	1180.15	1521.03	1184.19	1473.79	1331.78	0.00527399	0.0889529	0.0592897	0.952721	0.99962
701	ENSMUSG00000000435.2	Myf5	myogenic factor 5 [Source:MGI Symbol;Acc:MGI:97252]	chr10	107318769	107321995	-	3226	chr10:107318769-107321995	0.936525	0	1.11195	0	0	0	0	0	0	0	0.204848	-0.0112705	0.0318046	-0.354369	0.723063	0.99962
702	ENSMUSG00000000439.10	Mkrn2	makorin, ring finger protein, 2 [Source:MGI Symbol;Acc:MGI:1914277]	chr6	115578863	115599585	+	20722	chr6:115578863-115599585	345.27	393.817	369.334	304.04	336.026	263.551	220.201	313.64	404.786	353.452	330.412	-0.135446	0.1307	-1.03631	0.300058	0.99962
703	ENSMUSG00000000440.13	Pparg	peroxisome proliferator activated receptor gamma [Source:MGI Symbol;Acc:MGI:97747]	chr6	115337912	115467360	+	129448	chr6:115337912-115467360	143.468	130.707	137.674	117.888	125.397	137.381	109.491	108.7	82.7208	126.776	122.02	-0.175135	0.126941	-1.37966	0.167691	0.99962
704	ENSMUSG00000000441.18	Raf1	v-raf-leukemia viral oncogene 1 [Source:MGI Symbol;Acc:MGI:97847]	chr6	115595028	115653596	-	58568	chr6:115595028-115653596	1565.94	1693.51	1497.34	1534.74	1486.96	1511.63	1538.59	1623.39	1608.04	1636.28	1569.64	0.0245259	0.0584425	0.419659	0.674735	0.99962
705	ENSMUSG00000000486.14	Septin1	septin 1 [Source:MGI Symbol;Acc:MGI:1858916]	chr7	126813619	126832302	-	18683	chr7:126813619-126832302	187.484	150.644	163.267	170.561	183.377	132.421	173.251	221.149	224.953	157.126	176.423	0.067001	0.1311	0.511069	0.609303	0.99962
706	ENSMUSG00000000489.8	Pdgfb	platelet derived growth factor, B polypeptide [Source:MGI Symbol;Acc:MGI:97528]	chr15	79880075	79899178	-	19103	chr15:79880075-79899178	1427.51	1251.34	1372.11	1014.35	1287.76	1340.92	1325.67	1638.95	1553.79	1847.34	1405.98	0.24126	0.108907	2.21528	0.0267411	0.99962
707	ENSMUSG00000000530.17	Acvrl1	activin A receptor, type II-like 1 [Source:MGI Symbol;Acc:MGI:1338946]	chr15	101026403	101043217	+	16814	chr15:101026403-101043217	6485.37	6021.09	7617.95	4450.88	4891.07	5798.85	5476.63	7457.28	6432.28	7394.82	6202.62	0.116188	0.125941	0.922558	0.356238	0.99962
708	ENSMUSG00000000531.6	Tamalin	trafficking regulator and scaffold protein tamalin [Source:MGI Symbol;Acc:MGI:1860303]	chr15	101122069	101130637	+	8568	chr15:101122069-101130637	300.096	260.006	349.619	251.124	252.246	264.938	256.547	309.851	306.353	299.044	284.982	0.0222877	0.108557	0.205308	0.837331	0.99962
709	ENSMUSG00000000532.12	Acvr1b	activin A receptor, type 1B [Source:MGI Symbol;Acc:MGI:1338944]	chr15	101071948	101111565	+	39617	chr15:101071948-101111565	1199.16	1371.74	1628.17	1319.87	1233.88	1378.64	1243.06	1271.6	1243.1	1377.16	1326.64	-0.0470502	0.0883081	-0.532796	0.594175	0.99962
710	ENSMUSG00000000538.19	Tom1l2	target of myb1-like 2 (chicken) [Source:MGI Symbol;Acc:MGI:2443306]	chr11	60117540	60243731	-	126191	chr11:60117540-60243731	1348.64	1253.81	1494.25	1325.42	1135.04	1483.16	1451.23	1476.72	1491.39	1302.2	1376.19	0.126885	0.080895	1.56852	0.11676	0.99962
711	ENSMUSG00000000544.15	Gpa33	glycoprotein A33 (transmembrane) [Source:MGI Symbol;Acc:MGI:1891703]	chr1	165957807	165994079	+	36272	chr1:165957807-165994079	0	0	0	0.511476	0	1.85631	0	0	0	0	0.236778	0.00392419	0.0318208	0.123321	0.901853	0.99962
712	ENSMUSG00000000552.11	Zfp385a	zinc finger protein 385A [Source:MGI Symbol;Acc:MGI:1352495]	chr15	103222322	103248520	-	26198	chr15:103222322-103248520	161.734	144.772	160.629	177.131	136.841	130.814	142.437	128.784	164.437	114.799	146.238	-0.166131	0.116938	-1.42067	0.155412	0.99962
713	ENSMUSG00000000555.9	Itga5	integrin alpha 5 (fibronectin receptor alpha) [Source:MGI Symbol;Acc:MGI:96604]	chr15	103252713	103275190	-	22477	chr15:103252713-103275190	924.09	910.422	978.283	1180.59	1065.75	1100.65	903.826	869.305	790.497	939.952	966.337	-0.121194	0.100594	-1.20478	0.228288	0.99962
714	ENSMUSG00000000560.10	Gabra2	gamma-aminobutyric acid (GABA) A receptor, subunit alpha 2 [Source:MGI Symbol;Acc:MGI:95614]	chr5	71114940	71253192	-	138252	chr5:71114940-71253192	0	0	0	0	0.993543	0	0	0	0.97604	0	0.196958	0.000344107	0.0318046	0.0108194	0.991368	0.99962
715	ENSMUSG00000000561.15	Wdr77	WD repeat domain 77 [Source:MGI Symbol;Acc:MGI:1917715]	chr3	105866685	105877353	+	10668	chr3:105866685-105877353	337.841	368.328	364.416	443.995	417.424	316.406	499.111	368.71	388.921	410.41	391.556	0.0302646	0.115292	0.262504	0.792933	0.99962
716	ENSMUSG00000000562.6	Adora3	adenosine A3 receptor [Source:MGI Symbol;Acc:MGI:104847]	chr3	105778174	105816242	+	38068	chr3:105778174-105816242	24.3237	41.6631	20.6734	33.6143	31.7796	10.7247	27.9609	20.8286	13.8664	15.3198	24.0755	-0.361515	0.158994	-2.27376	0.0229805	0.99962
717	ENSMUSG00000000563.18	Atp5pb	ATP synthase peripheral stalk-membrane subunit b [Source:MGI Symbol;Acc:MGI:1100495]	chr3	105850014	105867415	-	17401	chr3:105850014-105867415	961.396	981.878	933.107	1005.68	1005.98	1060.92	999.029	924.793	911.374	1050.93	983.509	0.0163202	0.0670141	0.243534	0.807592	0.99962
718	ENSMUSG00000000567.6	Sox9	SRY (sex determining region Y)-box 9 [Source:MGI Symbol;Acc:MGI:98371]	chr11	112673050	112678586	+	5536	chr11:112673050-112678586	1.87379	7.88331	4.45172	72.0414	52.6526	54.4459	5.08641	5.49517	2.92722	12.3044	21.9162	-0.0795078	0.0964745	-0.824132	0.409864	0.99962
719	ENSMUSG00000000568.16	Hnrnpd	heterogeneous nuclear ribonucleoprotein D [Source:MGI Symbol;Acc:MGI:101947]	chr5	100103794	100126797	-	23003	chr5:100103794-100126797	842.471	806.103	832.613	689.577	640.551	705.114	783.82	1069.55	931.493	912.756	821.405	0.17735	0.113242	1.56612	0.117321	0.99962
720	ENSMUSG00000000579.15	Dynlt1c	dynein light chain Tctex-type 1C [Source:MGI Symbol;Acc:MGI:3807476]	chr17	6869070	6877173	+	8103	chr17:6869070-6877173	128.162	164.998	143.232	216.568	114.752	171.185	152.567	127.835	158.808	67.7959	144.59	-0.111708	0.156113	-0.715561	0.474262	0.99962
721	ENSMUSG00000000581.9	C1d	C1D nuclear receptor co-repressor [Source:MGI Symbol;Acc:MGI:1927354]	chr11	17207579	17219176	+	11597	chr11:17207579-17219176	149.991	153.878	162.485	143.465	131.526	124.438	107.199	205.862	138.575	85.7662	140.318	-0.121713	0.148129	-0.821665	0.411268	0.99962
722	ENSMUSG00000000594.8	Gm2a	GM2 ganglioside activator protein [Source:MGI Symbol;Acc:MGI:95762]	chr11	54988941	55003855	+	14914	chr11:54988941-55003855	1312.59	1689	1157.45	1149.89	1173.26	1113.57	1072.22	1233.12	1187.48	1044.92	1213.35	-0.172952	0.106158	-1.62919	0.103272	0.99962
723	ENSMUSG00000000600.16	Krit1	KRIT1, ankyrin repeat containing [Source:MGI Symbol;Acc:MGI:1930618]	chr5	3853184	3895564	+	42380	chr5:3853184-3895564	1171.3	1111.59	1245.42	1045.59	1197.24	1107.07	1028.21	1148.08	881.239	1192.21	1112.79	-0.0978142	0.0897402	-1.08997	0.275726	0.99962
724	ENSMUSG00000000605.10	Clcn4	chloride channel, voltage-sensitive 4 [Source:MGI Symbol;Acc:MGI:104571]	chr7	7285308	7303850	-	18542	chr7:7285308-7303850	996.829	1044.85	1091.66	986.955	958.053	1037.08	1017.19	1052.75	1044.82	1041.19	1027.14	0.0317622	0.0576537	0.550914	0.581693	0.99962
725	ENSMUSG00000000617.15	Grm6	glutamate receptor, metabotropic 6 [Source:MGI Symbol;Acc:MGI:1351343]	chr11	50741512	50757035	+	15523	chr11:50741512-50757035	6.17639	9.34029	2.45862	5.39039	8.64248	0	0.749098	2.12473	9.63479	0.696991	4.52138	-0.158216	0.103275	-1.53199	0.125525	0.99962
726	ENSMUSG00000000627.16	Sema4f	sema domain, immunoglobulin domain (Ig), TM domain, and short cytoplasmic domain [Source:MGI Symbol;Acc:MGI:1340055]	chr6	82888866	82916750	-	27884	chr6:82888866-82916750	213.04	217.601	232.984	112.035	210.262	186.926	270.276	164.123	179.566	161.785	194.86	-0.0226935	0.148382	-0.152939	0.878446	0.99962
727	ENSMUSG00000000628.11	Hk2	hexokinase 2 [Source:MGI Symbol;Acc:MGI:1315197]	chr6	82702006	82751435	-	49429	chr6:82702006-82751435	405.691	551.393	415.603	646.844	654.56	473.6	445.849	371.962	370.08	602.157	493.774	-0.179108	0.139019	-1.28837	0.197616	0.99962
728	ENSMUSG00000000631.21	Myo18a	myosin XVIIIA [Source:MGI Symbol;Acc:MGI:2667185]	chr11	77654072	77756806	+	102734	chr11:77654072-77756806	3424.67	3664.21	4088.97	3900.26	3795.67	3625.66	4120.9	3488.95	4170.58	4219.4	3849.93	0.053058	0.0771851	0.687411	0.491823	0.99962
729	ENSMUSG00000000632.14	Sez6	seizure related gene 6 [Source:MGI Symbol;Acc:MGI:104745]	chr11	77821626	77869874	+	48248	chr11:77821626-77869874	0.300597	0	0	2.87719	0	0	0	0	0	0	0.317779	-0.0104284	0.0319261	-0.326642	0.743938	0.99962
730	ENSMUSG00000000673.10	Haao	3-hydroxyanthranilate 3,4-dioxygenase [Source:MGI Symbol;Acc:MGI:1349444]	chr17	84138585	84155392	-	16807	chr17:84138585-84155392	58.0473	46.6155	47.2849	56.1604	61.4032	18.3914	26.9791	116.855	39.2442	52.1918	52.3173	-0.0378822	0.153398	-0.246954	0.804944	0.99962
731	ENSMUSG00000000686.12	Abhd15	abhydrolase domain containing 15 [Source:MGI Symbol;Acc:MGI:1914727]	chr11	77405947	77429433	+	23486	chr11:77405947-77429433	78.1436	105.589	71.8105	71.4819	69.0024	67.2744	67.669	69.7971	60.0354	63.8404	72.4644	-0.206833	0.135287	-1.52885	0.126301	0.99962
732	ENSMUSG00000000690.6	Hoxb6	homeobox B6 [Source:MGI Symbol;Acc:MGI:96187]	chr11	96183302	96192395	+	9093	chr11:96183302-96192395	27.0711	27.3241	14.4955	23.7963	6.32619	25.3767	21.9397	32.9631	31.3769	28.3499	23.902	0.211778	0.158026	1.34014	0.180198	0.99962
733	ENSMUSG00000000693.11	Loxl3	lysyl oxidase-like 3 [Source:MGI Symbol;Acc:MGI:1337004]	chr6	83011154	83029543	+	18389	chr6:83011154-83029543	117.214	100.804	130.44	126.875	126.871	136.271	94.8967	130.183	100.299	121.343	118.52	-0.0409649	0.124572	-0.328844	0.742274	0.99962
734	ENSMUSG00000000706.17	Btn1a1	butyrophilin, subfamily 1, member A1 [Source:MGI Symbol;Acc:MGI:103118]	chr13	23641162	23650071	-	8909	chr13:23641162-23650071	0	0	0	0.92393	0	0	0	0	0	0	0.092393	-0.00546385	0.0318046	-0.171795	0.863599	0.99962
735	ENSMUSG00000000708.15	Kat2b	K(lysine) acetyltransferase 2B [Source:MGI Symbol;Acc:MGI:1343094]	chr17	53873889	53979748	+	105859	chr17:53873889-53979748	1434.11	1360.11	1305.55	1227.79	1266.08	1308.61	1370.21	1625.44	1463.84	1446.97	1380.87	0.12159	0.075624	1.60783	0.107873	0.99962
736	ENSMUSG00000000711.4	Rab5b	RAB5B, member RAS oncogene family [Source:MGI Symbol;Acc:MGI:105938]	chr10	128513044	128532133	-	19089	chr10:128513044-128532133	1920.61	2082.76	1744.74	1698.63	1624.03	1902.29	1970.98	1898.5	1944.79	1776.55	1856.39	0.0613003	0.0776192	0.789756	0.42967	0.99962
737	ENSMUSG00000000730.14	Dnmt3l	DNA (cytosine-5-)-methyltransferase 3-like [Source:MGI Symbol;Acc:MGI:1859287]	chr10	77877781	77899456	+	21675	chr10:77877781-77899456	0	0.815556	1.84742	0	2.46798	1.70124	0.845021	1.82074	3.01189	0	1.25098	0.018447	0.0735178	0.250919	0.801877	0.99962
738	ENSMUSG00000000731.16	Aire	autoimmune regulator (autoimmune polyendocrinopathy candidiasis ectodermal dystrophy) [Source:MGI Symbol;Acc:MGI:1338803]	chr10	77865856	77879444	-	13588	chr10:77865856-77879444	0	1.40928	0.79612	0	2.8701	0	0.727779	3.02293	1.34221	0	1.01684	-0.00148439	0.0631563	-0.0235035	0.981249	0.99962
739	ENSMUSG00000000732.10	Icosl	icos ligand [Source:MGI Symbol;Acc:MGI:1354701]	chr10	77905136	77919747	+	14611	chr10:77905136-77919747	291.501	269.795	296.923	324.367	329.369	223.189	232.415	351.849	249.191	213.781	278.238	-0.207573	0.12256	-1.69365	0.0903322	0.99962
740	ENSMUSG00000000738.19	Spg7	SPG7, paraplegin matrix AAA peptidase subunit [Source:MGI Symbol;Acc:MGI:2385906]	chr8	123789681	123824499	+	34818	chr8:123789681-123824499	379.388	463.313	354.655	437.113	477.546	438.645	429.273	350.032	475.184	425.549	423.07	0.00507126	0.105388	0.0481198	0.961621	0.99962
741	ENSMUSG00000000739.15	Sult5a1	sulfotransferase family 5A, member 1 [Source:MGI Symbol;Acc:MGI:1931463]	chr8	123866931	123885054	-	18123	chr8:123866931-123885054	67.9298	91.0468	63.3894	70.508	43.2795	83.0722	93.6978	61.404	61.4133	62.5742	69.8315	0.071878	0.151159	0.475513	0.634421	0.99962
742	ENSMUSG00000000740.13	Rpl13	ribosomal protein L13 [Source:MGI Symbol;Acc:MGI:105922]	chr8	123829089	123831983	+	2894	chr8:123829089-123831983	3281.92	2995.68	2675.42	2858.25	2791.57	2913.91	3011.13	2804.86	3389.49	2782.79	2950.5	0.0272702	0.0785692	0.347085	0.728528	0.99962
743	ENSMUSG00000000743.10	Chmp1a	charged multivesicular body protein 1A [Source:MGI Symbol;Acc:MGI:1920159]	chr8	123931003	123939502	-	8499	chr8:123931003-123939502	678.541	689.486	743.05	667.225	753.523	654.992	730.63	677.865	685.901	660.682	694.19	-0.0469961	0.0675938	-0.695271	0.486885	0.99962
744	ENSMUSG00000000751.14	Rpa1	replication protein A1 [Source:MGI Symbol;Acc:MGI:1915525]	chr11	75188992	75239150	-	50158	chr11:75188992-75239150	555.962	573.919	536.225	466.669	501.65	624.733	477.538	608.168	551.59	543.444	543.99	0.0819932	0.0926022	0.885434	0.375923	0.99962
745	ENSMUSG00000000753.16	Serpinf1	serine (or cysteine) peptidase inhibitor, clade F, member 1 [Source:MGI Symbol;Acc:MGI:108080]	chr11	75300595	75313527	-	12932	chr11:75300595-75313527	122.852	151.02	50.4226	285.813	141.154	196.019	196.29	87.6156	137.38	61.0531	142.962	-0.0549011	0.154052	-0.356381	0.721555	0.99962
746	ENSMUSG00000000759.15	Tubgcp3	tubulin, gamma complex associated protein 3 [Source:MGI Symbol;Acc:MGI:2183752]	chr8	12664277	12722248	-	57971	chr8:12664277-12722248	691.231	790.109	813.544	874.792	681.509	782.219	636.933	750.286	846.294	742.747	760.966	-0.0317384	0.0961608	-0.330056	0.741358	0.99962
747	ENSMUSG00000000776.14	Polr3d	polymerase (RNA) III (DNA directed) polypeptide D [Source:MGI Symbol;Acc:MGI:1914315]	chr14	70676197	70680887	-	4690	chr14:70676197-70680887	89.4532	99.806	126.61	188.278	158.952	153.145	127.686	111.161	131.974	142.1	132.917	0.00650862	0.147545	0.0441126	0.964815	0.99962
748	ENSMUSG00000000782.17	Tcf7	transcription factor 7, T cell specific [Source:MGI Symbol;Acc:MGI:98507]	chr11	52143198	52174158	-	30960	chr11:52143198-52174158	556.553	464.097	558.921	515.726	465.202	442.97	469.213	645.757	579.033	514.711	521.218	0.0436831	0.107604	0.405963	0.68477	0.99962
749	ENSMUSG00000000787.13	Ddx3x	DEAD box helicase 3, X-linked [Source:MGI Symbol;Acc:MGI:103064]	chrX	13147209	13160291	+	13082	chrX:13147209-13160291	7671.35	8000.57	7634.75	7024.92	7100.78	7260.84	7284.52	8395.75	7584.11	8455.9	7641.35	0.0556656	0.0689304	0.807563	0.419342	0.99962
750	ENSMUSG00000000791.10	Il12rb1	interleukin 12 receptor, beta 1 [Source:MGI Symbol;Acc:MGI:104579]	chr8	71261093	71274068	+	12975	chr8:71261093-71274068	25.9281	16.5715	17.7318	34.6295	55.3906	28.8892	22.045	22.9433	25.8393	17.7824	26.7751	-0.154197	0.157646	-0.978119	0.328015	0.99962
751	ENSMUSG00000000792.3	Slc5a5	solute carrier family 5 (sodium iodide symporter), member 5 [Source:MGI Symbol;Acc:MGI:2149330]	chr8	71335533	71345401	-	9868	chr8:71335533-71345401	1.87449	5.91121	3.33938	5.54081	4.96654	6.16278	4.07031	2.19786	2.92711	2.8393	3.98298	-0.0480904	0.125367	-0.383598	0.701277	0.99962
752	ENSMUSG00000000794.10	Kcnn3	potassium intermediate/small conductance calcium-activated channel, subfamily N, member 3 [Source:MGI Symbol;Acc:MGI:2153183]	chr3	89427471	89582439	+	154968	chr3:89427471-89582439	439.271	371.562	353.89	226.039	347.854	309.812	497.636	342.809	273.097	288.372	345.034	-0.0160125	0.145323	-0.110185	0.912262	0.99962
753	ENSMUSG00000000804.15	Usp32	ubiquitin specific peptidase 32 [Source:MGI Symbol;Acc:MGI:2144475]	chr11	84875268	85030987	-	155719	chr11:84875268-85030987	1251.28	1651.3	1363.24	1102.68	1195.32	1138.08	1431.6	1192.01	1219.86	1535.01	1308.04	-0.00871241	0.11256	-0.0774023	0.938304	0.99962
754	ENSMUSG00000000805.19	Car4	carbonic anhydrase 4 [Source:MGI Symbol;Acc:MGI:1096574]	chr11	84848612	84856870	+	8258	chr11:84848612-84856870	1210.58	1362.26	1464.73	1114.83	1159.54	1228.84	1165.86	1191.69	1146.15	1183.91	1222.84	-0.0861278	0.0825317	-1.04357	0.296684	0.99962
755	ENSMUSG00000000811.15	Txnrd3	thioredoxin reductase 3 [Source:MGI Symbol;Acc:MGI:2386711]	chr6	89620970	89652511	+	31541	chr6:89620970-89652511	170.586	162.554	187.009	119.125	98.336	145.85	205.558	245.058	179.529	154.268	166.787	0.23213	0.146946	1.5797	0.114176	0.99962
756	ENSMUSG00000000817.11	Fasl	Fas ligand (TNF superfamily, member 6) [Source:MGI Symbol;Acc:MGI:99255]	chr1	161608258	161616064	-	7806	chr1:161608258-161616064	35.6835	33.9803	18.2937	11.9744	36.0649	19.534	21.1287	44.5257	31.2141	25.3667	27.7766	0.0164231	0.157215	0.104462	0.916802	0.99962
757	ENSMUSG00000000823.17	Zfp512b	zinc finger protein 512B [Source:MGI Symbol;Acc:MGI:2685478]	chr2	181223896	181234596	-	10700	chr2:181223896-181234596	891.184	647.914	946.156	1104.59	522.574	753.831	916.684	1043.33	1045.67	950.752	882.268	0.144178	0.140782	1.02412	0.305777	0.99962
758	ENSMUSG00000000826.17	Dnajc5	DnaJ heat shock protein family (Hsp40) member C5 [Source:MGI Symbol;Acc:MGI:892995]	chr2	181162278	181196926	+	34648	chr2:181162278-181196926	2208.53	2306.21	2329.51	2105.39	2342.97	1908.18	2466.43	2127.72	2576.1	2257.57	2262.86	0.00501354	0.084857	0.0590821	0.952887	0.99962
759	ENSMUSG00000000827.19	Tpd52l2	tumor protein D52-like 2 [Source:MGI Symbol;Acc:MGI:1913564]	chr2	181138935	181159759	+	20824	chr2:181138935-181159759	591.097	580.666	642.022	549.236	676.463	740.23	622.581	542.559	690.753	680.944	631.655	0.0982971	0.0951347	1.03324	0.301491	0.99962
760	ENSMUSG00000000838.18	Fmr1	fragile X messenger ribonucleoprotein 1 [Source:MGI Symbol;Acc:MGI:95564]	chrX	67722147	67761569	+	39422	chrX:67722147-67761569	730.22	740.058	757.097	691.166	705.318	725.689	636.157	836.762	577.826	776.199	717.649	-0.0266351	0.0976474	-0.272768	0.785032	0.99962
761	ENSMUSG00000000861.16	Bcl11a	B cell CLL/lymphoma 11A (zinc finger protein) [Source:MGI Symbol;Acc:MGI:106190]	chr11	24028056	24124123	+	96067	chr11:24028056-24124123	171.537	126.156	246.138	347.605	228.228	124.947	115.651	283.263	191.887	186.577	202.199	-0.166735	0.158936	-1.04908	0.294144	0.99962
762	ENSMUSG00000000869.13	Il4	interleukin 4 [Source:MGI Symbol;Acc:MGI:96556]	chr11	53493809	53509496	-	15687	chr11:53493809-53509496	0	2.03329	1.15778	0	2.11233	0	0.910173	1.13666	0.867857	1.00805	0.922613	-0.019688	0.0687352	-0.286433	0.774547	0.99962
763	ENSMUSG00000000876.12	Pxmp4	peroxisomal membrane protein 4 [Source:MGI Symbol;Acc:MGI:1891701]	chr2	154427678	154445628	-	17950	chr2:154427678-154445628	354.217	297.83	295.674	216.138	216.316	203.619	310.262	353.676	251.513	289.875	278.912	0.0214291	0.139457	0.153661	0.877877	0.99962
764	ENSMUSG00000000881.13	Dlg3	discs large MAGUK scaffold protein 3 [Source:MGI Symbol;Acc:MGI:1888986]	chrX	99811328	99862016	+	50688	chrX:99811328-99862016	338.014	344.791	326.709	267.988	313.207	360.95	409.165	370.632	341.554	239.957	331.297	0.092841	0.122293	0.759167	0.447753	0.99962
765	ENSMUSG00000000884.18	Gnb1l	guanine nucleotide binding protein (G protein), beta polypeptide 1-like [Source:MGI Symbol;Acc:MGI:1338057]	chr16	18317463	18385429	+	67966	chr16:18317463-18385429	13.2123	15.8515	22.798	11.2734	14.0585	8.99514	32.282	22.2318	33.8136	12.8582	18.7375	0.18948	0.153251	1.2364	0.21631	0.99962
766	ENSMUSG00000000889.9	Dbh	dopamine beta hydroxylase [Source:MGI Symbol;Acc:MGI:94864]	chr2	27055245	27073212	+	17967	chr2:27055245-27073212	0	0	0	11.0871	0	2.05527	0	0	0	0	1.31423	-0.026845	0.0366853	-0.731765	0.464312	0.99962
767	ENSMUSG00000000902.14	Smarcb1	SWI/SNF related, matrix associated, actin dependent regulator of chromatin, subfamily b, member 1 [Source:MGI Symbol;Acc:MGI:1328366]	chr10	75732603	75757451	-	24848	chr10:75732603-75757451	721.659	647.133	655.569	712.593	695.888	730.721	676.266	629.563	734.522	718.073	692.199	0.0218356	0.0713296	0.306122	0.759512	0.99962
768	ENSMUSG00000000903.4	Vpreb3	pre-B lymphocyte gene 3 [Source:MGI Symbol;Acc:MGI:98938]	chr10	75778891	75785491	+	6600	chr10:75778891-75785491	83.4069	92.8451	80.486	109.622	115.272	89.5119	151.225	55.8883	82.5432	80.8696	94.167	-0.0405052	0.154836	-0.261601	0.793629	0.99962
769	ENSMUSG00000000915.16	Hip1r	huntingtin interacting protein 1 related [Source:MGI Symbol;Acc:MGI:1352504]	chr5	124111691	124143621	+	31930	chr5:124111691-124143621	1076.89	1096.71	989.085	1274.51	1104.15	1265.55	1092.65	1319.09	1237.12	954.012	1140.98	0.072786	0.0986261	0.737999	0.460515	0.99962
770	ENSMUSG00000000916.16	Nsun5	NOL1/NOP2/Sun domain family, member 5 [Source:MGI Symbol;Acc:MGI:2140844]	chr5	135398807	135405659	+	6852	chr5:135398807-135405659	148.83	103.609	167.37	120.044	134.722	106.169	139.683	112.44	150.653	141.02	132.454	-0.038919	0.132908	-0.292826	0.769655	0.99962
771	ENSMUSG00000000934.10	Top1mt	DNA topoisomerase 1, mitochondrial [Source:MGI Symbol;Acc:MGI:1920210]	chr15	75528884	75550649	-	21765	chr15:75528884-75550649	44.124	37.374	42.5621	47.9551	48.0691	41.262	35.9236	44.1506	65.9781	38.0266	44.5425	0.0215959	0.1512	0.14283	0.886425	0.99962
772	ENSMUSG00000000942.11	Hoxa4	homeobox A4 [Source:MGI Symbol;Acc:MGI:96176]	chr6	52166651	52168733	-	2082	chr6:52166651-52168733	42.2246	33.4749	40.0943	31.3834	17.872	29.7734	30.5546	41.747	32.1945	35.9578	33.5276	0.0258816	0.157122	0.164723	0.869162	0.99962
773	ENSMUSG00000000948.17	Gm38393	predicted gene, 38393 [Source:MGI Symbol;Acc:MGI:5613898]	chr7	59623897	59654812	-	30915	chr7:59623897-59654812	27.9935	29.869	15.1015	29.355	32.8056	39.2537	54.0451	20.387	20.9046	38.9147	30.863	0.154259	0.158769	0.971595	0.331252	0.99962
774	ENSMUSG00000000957.12	Mmp14	matrix metallopeptidase 14 (membrane-inserted) [Source:MGI Symbol;Acc:MGI:101900]	chr14	54669069	54682821	+	13752	chr14:54669069-54682821	1073.6	1083.06	1251.77	1051.5	826.156	1056.3	860.777	1106.53	1119.51	1045.05	1047.43	-0.0229199	0.105729	-0.216779	0.82838	0.99962
775	ENSMUSG00000000958.11	Slc7a7	solute carrier family 7 (cationic amino acid transporter, y+ system), member 7 [Source:MGI Symbol;Acc:MGI:1337120]	chr14	54606899	54655237	-	48338	chr14:54606899-54655237	132.356	184.34	142.908	174.548	194.379	184.77	210.743	175.205	220.184	167.697	178.713	0.172721	0.122155	1.41396	0.157374	0.99962
776	ENSMUSG00000000959.8	Oxa1l	oxidase assembly 1-like [Source:MGI Symbol;Acc:MGI:1916339]	chr14	54598291	54607130	+	8839	chr14:54598291-54607130	456.309	472.787	460.388	421.17	356.731	428.178	443.762	524.707	489.531	468.424	452.199	0.107009	0.0947915	1.12889	0.258946	0.99962
777	ENSMUSG00000000976.14	Heatr6	HEAT repeat containing 6 [Source:MGI Symbol;Acc:MGI:1919790]	chr11	83644522	83674580	+	30058	chr11:83644522-83674580	443.341	412.086	405.004	396.838	447.741	325.068	366.426	451.922	386.117	433.529	406.807	-0.092778	0.097194	-0.954565	0.339798	0.99962
778	ENSMUSG00000000982.6	Ccl3	chemokine (C-C motif) ligand 3 [Source:MGI Symbol;Acc:MGI:98260]	chr11	83538670	83540181	-	1511	chr11:83538670-83540181	12.2378	17.6904	13.3856	22.122	36.6911	18.4564	28.5895	5.48859	16.5801	17.0242	18.8266	-0.0813156	0.150231	-0.54127	0.588321	0.99962
779	ENSMUSG00000000983.14	Wfdc18	WAP four-disulfide core domain 18 [Source:MGI Symbol;Acc:MGI:107506]	chr11	83599841	83602174	+	2333	chr11:83599841-83602174	2.64714	3.48136	0.768718	3.22282	0	0.707296	4.39032	2.32442	1.39333	0	1.89354	-0.0212367	0.0843888	-0.251653	0.801309	0.99962
780	ENSMUSG00000001014.7	Icam4	intercellular adhesion molecule 4, Landsteiner-Wiener blood group [Source:MGI Symbol;Acc:MGI:1925619]	chr9	20940669	20941891	+	1222	chr9:20940669-20941891	6.39972	10.7673	18.1328	11.2444	14.1204	15.3249	12.4823	10.6834	21.377	20.8052	14.1337	0.170598	0.155941	1.09399	0.273957	0.99962
781	ENSMUSG00000001016.13	Ilf2	interleukin enhancer binding factor 2 [Source:MGI Symbol;Acc:MGI:1915031]	chr3	90383433	90395686	+	12253	chr3:90383433-90395686	544.957	489.687	523.139	511.262	624.444	533.679	577.561	473.323	546.06	550.473	537.459	-0.00524925	0.0871233	-0.0602508	0.951956	0.99962
782	ENSMUSG00000001017.17	Chtop	chromatin target of PRMT1 [Source:MGI Symbol;Acc:MGI:1913761]	chr3	90406263	90416805	-	10542	chr3:90406263-90416805	1138.36	1176.03	1125.49	1213.98	1287.71	1157.94	1006.75	1173.3	1204.47	1107.67	1159.17	-0.069121	0.070581	-0.979315	0.327424	0.99962
783	ENSMUSG00000001018.16	Snapin	SNAP-associated protein [Source:MGI Symbol;Acc:MGI:1333745]	chr3	90395333	90398340	-	3007	chr3:90395333-90398340	438.775	443.786	413.621	463.02	371.151	387.776	423.686	565.31	392.235	449.062	434.842	0.0491023	0.108066	0.454373	0.64956	0.99962
784	ENSMUSG00000001021.14	S100a3	S100 calcium binding protein A3 [Source:MGI Symbol;Acc:MGI:1338849]	chr3	90491966	90510009	+	18043	chr3:90491966-90510009	0	0	4.39268	3.61681	1.24248	0	2.31713	0.66879	0.593821	1.85749	1.46892	-0.036478	0.0714383	-0.510622	0.609616	0.99962
785	ENSMUSG00000001023.11	S100a5	S100 calcium binding protein A5 [Source:MGI Symbol;Acc:MGI:1338915]	chr3	90515830	90519087	+	3257	chr3:90515830-90519087	0	0	0	0.92393	0	0	0	0	0	0	0.092393	-0.00546385	0.0318046	-0.171795	0.863599	0.99962
786	ENSMUSG00000001025.9	S100a6	S100 calcium binding protein A6 (calcyclin) [Source:MGI Symbol;Acc:MGI:1339467]	chr3	90520189	90531488	+	11299	chr3:90520189-90531488	1208.47	979.885	663.305	1260.96	1044.09	1057.6	1202.5	1122.04	996.778	1037.19	1057.28	0.0562792	0.126809	0.443809	0.657181	0.99962
787	ENSMUSG00000001027.8	Scn4a	sodium channel, voltage-gated, type IV, alpha [Source:MGI Symbol;Acc:MGI:98250]	chr11	106209418	106244114	-	34696	chr11:106209418-106244114	21.5827	12.8703	27.3519	71.716	31.3165	15.7839	21.0927	57.4622	15.7401	176.263	45.1179	0.14709	0.124126	1.18501	0.236015	0.99962
788	ENSMUSG00000001029.16	Icam2	intercellular adhesion molecule 2 [Source:MGI Symbol;Acc:MGI:96394]	chr11	106268482	106278901	-	10419	chr11:106268482-106278901	835.942	719.296	914.132	611.221	762.791	684.458	764.893	969.082	876.332	1057.46	819.561	0.148149	0.121344	1.2209	0.222125	0.99962
789	ENSMUSG00000001034.18	Mapk7	mitogen-activated protein kinase 7 [Source:MGI Symbol;Acc:MGI:1346347]	chr11	61379638	61385232	-	5594	chr11:61379638-61385232	295.407	365.579	367.012	325.878	369.818	311.446	354.956	262.48	369.209	333.072	335.486	-0.0683472	0.105554	-0.647512	0.5173	0.99962
790	ENSMUSG00000001036.18	Epn2	epsin 2 [Source:MGI Symbol;Acc:MGI:1333766]	chr11	61408075	61470513	-	62438	chr11:61408075-61470513	2510.26	2242.76	2241.52	1735.43	1751.47	1961.56	2094.85	2546.63	2211	2128.9	2142.44	0.0537103	0.108196	0.496416	0.619601	0.99962
791	ENSMUSG00000001039.13	B9d1	B9 protein domain 1 [Source:MGI Symbol;Acc:MGI:1351471]	chr11	61395970	61403757	+	7787	chr11:61395970-61403757	41.5238	60.5798	41.1713	115.057	62.6029	95.7106	76.0648	41.8243	53.0468	40.554	62.8136	-0.0314889	0.158774	-0.198325	0.842791	0.99962
792	ENSMUSG00000001052.16	Sec24b	Sec24 related gene family, member B (S. cerevisiae) [Source:MGI Symbol;Acc:MGI:2139764]	chr3	129776408	129855202	-	78794	chr3:129776408-129855202	1267.43	1385.96	1456.2	1385.43	1569.71	1230.87	1398.04	1366.71	1334.64	1314.38	1370.94	-0.0838179	0.0715094	-1.17213	0.241147	0.99962
793	ENSMUSG00000001053.16	N4bp3	NEDD4 binding protein 3 [Source:MGI Symbol;Acc:MGI:2442218]	chr11	51533890	51541669	-	7779	chr11:51533890-51541669	385.765	318.31	353.797	377.944	525.972	372.617	507.628	355.728	510.244	491.063	419.907	0.150437	0.13013	1.15605	0.247662	0.99962
794	ENSMUSG00000001054.10	Rmnd5b	required for meiotic nuclear division 5 homolog B [Source:MGI Symbol;Acc:MGI:1913339]	chr11	51514498	51526723	-	12225	chr11:51514498-51526723	228.97	196.85	201.167	228.068	219.352	225.038	205.382	243.93	285.394	238.554	227.27	0.138349	0.103895	1.33162	0.182985	0.99962
795	ENSMUSG00000001056.4	Nhp2	NHP2 ribonucleoprotein [Source:MGI Symbol;Acc:MGI:1098547]	chr11	51510562	51514541	+	3979	chr11:51510562-51514541	119.862	144.279	129.21	190.174	157.162	147.751	135.583	138.879	163.6	149.109	147.561	-0.0102102	0.123237	-0.0828505	0.93397	0.99962
796	ENSMUSG00000001062.19	Vps9d1	VPS9 domain containing 1 [Source:MGI Symbol;Acc:MGI:1914143]	chr8	123969095	123981087	-	11992	chr8:123969095-123981087	298.402	312.894	347.746	277.016	300.129	320.562	320.683	252.269	249.546	347.729	302.698	-0.0373746	0.108926	-0.343119	0.731509	0.99962
797	ENSMUSG00000001065.16	Zfp276	zinc finger protein (C2H2 type) 276 [Source:MGI Symbol;Acc:MGI:1888495]	chr8	123980934	123996484	+	15550	chr8:123980934-123996484	452.348	434.754	524.37	515.312	501.553	457.515	444.971	404.903	439.946	381.884	455.756	-0.173553	0.086088	-2.01599	0.043801	0.99962
798	ENSMUSG00000001076.8	C1ql4	complement component 1, q subcomponent-like 4 [Source:MGI Symbol;Acc:MGI:3579909]	chr15	98981967	98985698	-	3731	chr15:98981967-98985698	0	0	0	0	0	0	0	1.09928	0	0	0.109928	0.00614953	0.0318046	0.193354	0.846682	0.99962
799	ENSMUSG00000001082.13	Mfsd10	major facilitator superfamily domain containing 10 [Source:MGI Symbol;Acc:MGI:1915544]	chr5	34790986	34794556	-	3570	chr5:34790986-34794556	275.854	280.877	313.513	320.531	242.762	252.974	368.193	257.172	321.848	252.274	288.6	0.0146842	0.118996	0.123401	0.90179	0.99962
800	ENSMUSG00000001089.15	Luzp1	leucine zipper protein 1 [Source:MGI Symbol;Acc:MGI:107629]	chr4	136197072	136282091	+	85019	chr4:136197072-136282091	2002.39	1993.98	2705.58	1913.51	2091.88	2123.94	2332.11	2541.11	2222.43	2423.25	2235.02	0.108865	0.0970404	1.12185	0.261924	0.99962
801	ENSMUSG00000001095.6	Slc13a2	solute carrier family 13 (sodium-dependent dicarboxylate transporter), member 2 [Source:MGI Symbol;Acc:MGI:1276558]	chr11	78287913	78313043	-	25130	chr11:78287913-78313043	1.87494	4.925	4.45291	67.4026	21.8496	47.2407	3.05328	0	2.9269	2.83905	15.6565	-0.0609936	0.0833371	-0.73189	0.464235	0.99962
802	ENSMUSG00000001098.16	Kctd10	potassium channel tetramerisation domain containing 10 [Source:MGI Symbol;Acc:MGI:2141207]	chr5	114501628	114518569	-	16941	chr5:114501628-114518569	4121.12	4037.16	3806.45	3164.6	3264.19	3868.41	3722.71	4127.43	4492.6	3882.5	3848.72	0.116391	0.0903104	1.28879	0.197473	0.99962
803	ENSMUSG00000001100.11	Poldip2	polymerase (DNA-directed), delta interacting protein 2 [Source:MGI Symbol;Acc:MGI:1915061]	chr11	78403019	78413562	+	10543	chr11:78403019-78413562	435.2	447.057	484.905	437.538	378.117	511.016	427.188	431.456	495.753	460.161	450.839	0.084175	0.0885296	0.950812	0.3417	0.99962
804	ENSMUSG00000001105.16	Ift20	intraflagellar transport 20 [Source:MGI Symbol;Acc:MGI:1915585]	chr11	78427187	78432563	+	5376	chr11:78427187-78432563	366.255	369.964	325.488	337.578	338.038	387.867	436.164	271.684	438.34	336.805	360.818	0.089314	0.117008	0.763314	0.445276	0.99962
805	ENSMUSG00000001119.8	Col6a1	collagen, type VI, alpha 1 [Source:MGI Symbol;Acc:MGI:88459]	chr10	76544626	76562002	-	17376	chr10:76544626-76562002	2770.59	2724.82	2555.23	2494.37	2334.2	2739.7	3023.66	2742.61	2505.45	2693.01	2658.36	0.0846919	0.0716074	1.18272	0.236918	0.99962
806	ENSMUSG00000001120.16	Pcbp3	poly(rC) binding protein 3 [Source:MGI Symbol;Acc:MGI:1890470]	chr10	76597691	76797721	-	200030	chr10:76597691-76797721	184.814	204.954	167.046	162.884	132.029	178.633	150.709	217.168	178.477	153.857	173.057	0.0343627	0.125961	0.272804	0.785004	0.99962
807	ENSMUSG00000001123.16	Lgals9	lectin, galactose binding, soluble 9 [Source:MGI Symbol;Acc:MGI:109496]	chr11	78853800	78875772	-	21972	chr11:78853800-78875772	796.614	790.247	844.633	887.288	1101.2	930.311	746.994	823.51	743.347	736.152	840.03	-0.133258	0.10375	-1.28441	0.198999	0.99962
808	ENSMUSG00000001127.13	Araf	Araf proto-oncogene, serine/threonine kinase [Source:MGI Symbol;Acc:MGI:88065]	chrX	20664053	20726758	+	62705	chrX:20664053-20726758	724.487	826.412	840.395	761.023	783.705	874.227	781.818	909.408	711.689	803.329	801.649	0.0479466	0.0825433	0.580866	0.561331	0.99962
809	ENSMUSG00000001128.8	Cfp	complement factor properdin [Source:MGI Symbol;Acc:MGI:97545]	chrX	20791693	20797794	-	6101	chrX:20791693-20797794	254.53	364.693	239.386	372.981	314.541	292.026	223.498	215.639	238.79	249.104	276.519	-0.276616	0.126395	-2.1885	0.0286333	0.99962
810	ENSMUSG00000001131.12	Timp1	tissue inhibitor of metalloproteinase 1 [Source:MGI Symbol;Acc:MGI:98752]	chrX	20736405	20740974	+	4569	chrX:20736405-20740974	29.2858	83.6606	49.347	300.61	356.489	169.882	40.8559	37.5677	45.1905	135.583	124.847	-0.132162	0.112114	-1.17883	0.238467	0.99962
811	ENSMUSG00000001134.10	Uxt	ubiquitously expressed prefoldin like chaperone [Source:MGI Symbol;Acc:MGI:1277988]	chrX	20807961	20828256	-	20295	chrX:20807961-20828256	53.8064	69.6313	54.0487	58.6222	65.9602	57.5397	48.3887	73.3008	63.1841	61.5854	60.6068	0.00640215	0.137822	0.0464524	0.96295	0.99962
812	ENSMUSG00000001138.14	Cnnm3	cyclin M3 [Source:MGI Symbol;Acc:MGI:2151055]	chr1	36550948	36567318	+	16370	chr1:36550948-36567318	523.749	566.385	555.359	581.241	469.055	525.544	544.363	436.001	610.806	506.751	531.926	-0.0353402	0.0971047	-0.36394	0.715903	0.99962
813	ENSMUSG00000001143.14	Lman2l	lectin, mannose-binding 2-like [Source:MGI Symbol;Acc:MGI:2443010]	chr1	36458952	36484352	-	25400	chr1:36458952-36484352	465.696	414.055	358.845	391.246	694.311	478.921	481.697	368.279	489.412	407.899	455.036	-0.0466453	0.13715	-0.340104	0.733778	0.99962
814	ENSMUSG00000001150.8	Mcm3ap	minichromosome maintenance complex component 3 associated protein [Source:MGI Symbol;Acc:MGI:1930089]	chr10	76304761	76351691	+	46930	chr10:76304761-76351691	880.988	829.591	823.076	812.331	757.418	772.886	856.941	796.533	847.761	943.496	832.102	0.0375742	0.0748956	0.501688	0.615887	0.99962
815	ENSMUSG00000001155.14	Ftcd	formiminotransferase cyclodeaminase [Source:MGI Symbol;Acc:MGI:1339962]	chr10	76411482	76426172	+	14690	chr10:76411482-76426172	0	0	0	0	0	0	0	1.09928	0	0	0.109928	0.00614953	0.0318046	0.193354	0.846682	0.99962
816	ENSMUSG00000001156.10	Mxd1	MAX dimerization protein 1 [Source:MGI Symbol;Acc:MGI:96908]	chr6	86624024	86646143	-	22119	chr6:86624024-86646143	1262.06	2916.25	1035.14	1111.7	1704.15	1128.82	1257.58	949.227	1773.44	1025.04	1416.34	-0.222181	0.157661	-1.40923	0.158767	0.99962
817	ENSMUSG00000001157.14	Gmcl1	germ cell-less, spermatogenesis associated 1 [Source:MGI Symbol;Acc:MGI:1345156]	chr6	86668750	86710365	-	41615	chr6:86668750-86710365	215.998	192.895	218.532	188.793	191.559	211.667	214.818	197.334	186.94	184.824	200.336	-0.0149003	0.0957541	-0.15561	0.87634	0.99962
818	ENSMUSG00000001158.14	Snrnp27	small nuclear ribonucleoprotein 27 (U4/U6.U5) [Source:MGI Symbol;Acc:MGI:1913868]	chr6	86652133	86661504	-	9371	chr6:86652133-86661504	181.538	183.038	173.394	156.056	154.049	140.465	164.985	161.796	178.673	159.219	165.321	-0.0662118	0.103969	-0.636844	0.524226	0.99962
819	ENSMUSG00000001166.18	Oas1c	2'-5' oligoadenylate synthetase 1C [Source:MGI Symbol;Acc:MGI:2149633]	chr5	120938259	120950579	-	12320	chr5:120938259-120950579	46.1654	52.1463	50.1113	45.5334	34.6221	34.3229	41.5412	86.9184	28.205	40.9021	46.0468	-0.0073446	0.159086	-0.0461674	0.963177	0.99962
820	ENSMUSG00000001173.16	Ocrl	OCRL, inositol polyphosphate-5-phosphatase [Source:MGI Symbol;Acc:MGI:109589]	chrX	47001264	47054745	+	53481	chrX:47001264-47054745	463.307	552.179	554.889	431.873	471.068	453.648	530.947	586.215	459.027	585.431	508.858	0.0715315	0.104198	0.686496	0.4924	0.99962
821	ENSMUSG00000001175.17	Calm1	calmodulin 1 [Source:MGI Symbol;Acc:MGI:88251]	chr12	100165694	100176073	+	10379	chr12:100165694-100176073	5849.26	5688.53	4681.53	6449.66	6230.56	6058.08	6187.31	5368.44	6355.36	5589.55	5845.83	0.0296021	0.0897717	0.329748	0.74159	0.99962
822	ENSMUSG00000001211.16	Agpat3	1-acylglycerol-3-phosphate O-acyltransferase 3 [Source:MGI Symbol;Acc:MGI:1336186]	chr10	78105012	78188323	-	83311	chr10:78105012-78188323	1762.83	1616.65	1488.48	1637.95	1598.74	1833.12	1644.38	1756.34	1801.31	1365.06	1650.48	0.0466768	0.0877588	0.531876	0.594812	0.99962
823	ENSMUSG00000001225.13	Slc26a3	solute carrier family 26, member 3 [Source:MGI Symbol;Acc:MGI:107181]	chr12	31440870	31523916	+	83046	chr12:31440870-31523916	0	4.58334	0	5.63609	1.24114	0	1.2721	0	3.44617	4.23364	2.04125	-0.0177784	0.0696543	-0.255238	0.79854	0.99962
824	ENSMUSG00000001227.13	Sema6b	sema domain, transmembrane domain (TM), and cytoplasmic domain, (semaphorin) 6B [Source:MGI Symbol;Acc:MGI:1202889]	chr17	56430085	56447343	-	17258	chr17:56430085-56447343	331.881	499.531	470.256	340.153	376.364	221.031	397.453	326.112	394.557	384.362	374.17	-0.169182	0.13875	-1.21934	0.222717	0.99962
825	ENSMUSG00000001229.10	Dpp9	dipeptidylpeptidase 9 [Source:MGI Symbol;Acc:MGI:2443967]	chr17	56493807	56525905	-	32098	chr17:56493807-56525905	1086.74	1101.35	1011.58	1242.27	1468.64	1227.9	1245.22	987.296	1265.86	1088.16	1172.5	-0.0206379	0.10619	-0.194348	0.845903	0.99962
826	ENSMUSG00000001240.14	Ramp2	receptor (calcitonin) activity modifying protein 2 [Source:MGI Symbol;Acc:MGI:1859650]	chr11	101136854	101150372	+	13518	chr11:101136854-101150372	1790.66	1891.51	2179.33	1311.32	1160.16	1711.52	1125.44	1939.37	1619.22	1716.55	1644.51	-0.0284471	0.140714	-0.202163	0.839789	0.99962
827	ENSMUSG00000001247.17	Lsr	lipolysis stimulated lipoprotein receptor [Source:MGI Symbol;Acc:MGI:1927471]	chr7	30657195	30672889	-	15694	chr7:30657195-30672889	397.53	448.118	342.5	565.572	532.363	520.992	576.856	394.246	531.691	395.624	470.549	0.0633862	0.131865	0.480691	0.630736	0.99962
828	ENSMUSG00000001248.16	Gramd1a	GRAM domain containing 1A [Source:MGI Symbol;Acc:MGI:105490]	chr7	30829552	30855321	-	25769	chr7:30829552-30855321	1080.66	1062.8	1235.16	1106.19	1368.41	1059.57	1016.72	899.335	1154.35	1019.1	1100.23	-0.167416	0.0918458	-1.82279	0.0683345	0.99962
829	ENSMUSG00000001249.15	Hpn	hepsin [Source:MGI Symbol;Acc:MGI:1196620]	chr7	30798150	30814715	-	16565	chr7:30798150-30814715	124.945	114.457	93.9589	147.744	114.022	152.467	163.25	124.074	148.703	106.796	129.042	0.170338	0.132555	1.28503	0.19878	0.99962
830	ENSMUSG00000001270.10	Ckb	creatine kinase, brain [Source:MGI Symbol;Acc:MGI:88407]	chr12	111635795	111638772	-	2977	chr12:111635795-111638772	321.264	258.39	253.464	547.444	278.243	361.03	304.62	244.475	281.329	208.834	305.909	-0.160122	0.151862	-1.05439	0.291706	0.99962
831	ENSMUSG00000001280.14	Sp1	trans-acting transcription factor 1 [Source:MGI Symbol;Acc:MGI:98372]	chr15	102314578	102344839	+	30261	chr15:102314578-102344839	2497.3	2716.58	2555.47	2221.52	2421.22	2228.12	2464.99	2630.99	2170.05	2514.05	2442.03	-0.0446658	0.0777376	-0.574572	0.565581	0.99962
832	ENSMUSG00000001285.13	Myg1	melanocyte proliferating gene 1 [Source:MGI Symbol;Acc:MGI:1929864]	chr15	102240144	102246574	+	6430	chr15:102240144-102246574	169.382	207.719	180.462	193.099	157.577	179.934	207.369	241.543	209.974	184.333	193.139	0.144864	0.110333	1.31297	0.189195	0.99962
833	ENSMUSG00000001288.16	Rarg	retinoic acid receptor, gamma [Source:MGI Symbol;Acc:MGI:97858]	chr15	102143373	102165952	-	22579	chr15:102143373-102165952	1086.09	1055.98	1139.93	944.953	846.622	1157.21	1058.32	991.99	1233.03	957.749	1047.19	0.0800864	0.0984035	0.813857	0.415727	0.99962
834	ENSMUSG00000001289.13	Pfdn5	prefoldin 5 [Source:MGI Symbol;Acc:MGI:1928753]	chr15	102234551	102240308	+	5757	chr15:102234551-102240308	711.705	688.166	530.193	581.724	551.504	583.848	663.092	613.087	656.05	585.161	616.453	0.0153564	0.0960978	0.1598	0.873039	0.99962
835	ENSMUSG00000001300.17	Efnb2	ephrin B2 [Source:MGI Symbol;Acc:MGI:105097]	chr8	8667434	8711242	-	43808	chr8:8667434-8711242	4551.24	4538.15	4772.03	3139	2860.71	3214.86	3584.07	4052.6	3503.22	3606.53	3782.24	-0.117899	0.124296	-0.948536	0.342857	0.99962
836	ENSMUSG00000001305.6	Rrp15	ribosomal RNA processing 15 homolog [Source:MGI Symbol;Acc:MGI:1914473]	chr1	186453175	186481555	-	28380	chr1:186453175-186481555	71.7484	53.1668	95.058	93.8474	84.3626	68.3867	85.4644	68.3346	83.0525	79.383	78.2804	-0.0340938	0.141652	-0.240687	0.809797	0.99962
837	ENSMUSG00000001313.13	Rnd2	Rho family GTPase 2 [Source:MGI Symbol;Acc:MGI:1338755]	chr11	101355825	101362679	+	6854	chr11:101355825-101362679	87.2739	77.2754	77.755	63.1902	84.1436	83.2925	80.563	91.167	102.962	58.0121	80.5635	0.0671894	0.139606	0.481279	0.630318	0.99962
838	ENSMUSG00000001323.18	Srr	serine racemase [Source:MGI Symbol;Acc:MGI:1351636]	chr11	74797185	74816774	-	19589	chr11:74797185-74816774	250.707	286.415	281.979	215.207	282.04	300.984	195.859	315.294	268.049	221.846	261.838	-0.0159219	0.126235	-0.126129	0.89963	0.99962
839	ENSMUSG00000001333.10	Sync	syncoilin [Source:MGI Symbol;Acc:MGI:1916078]	chr4	129181410	129202352	+	20942	chr4:129181410-129202352	33.9476	25.8254	40.3231	49.1158	29.1742	46.225	27.5584	41.2316	35.2677	32.3903	36.1059	0.0194399	0.1562	0.124455	0.900955	0.99962
840	ENSMUSG00000001334.11	Fndc5	fibronectin type III domain containing 5 [Source:MGI Symbol;Acc:MGI:1917614]	chr4	129030477	129038386	+	7909	chr4:129030477-129038386	17.0889	5.98702	16.9124	120.657	65.7887	129.427	26.7991	3.33914	5.29119	78.6052	46.9896	0.00863233	0.0880081	0.0980856	0.921864	0.99962
841	ENSMUSG00000001348.16	Acp5	acid phosphatase 5, tartrate resistant [Source:MGI Symbol;Acc:MGI:87883]	chr9	22038023	22047007	-	8984	chr9:22038023-22047007	127.596	117.266	117.341	212.013	145.378	169.411	145.075	158.938	104.491	107.763	140.527	-0.0502425	0.14818	-0.339065	0.734561	0.99962
842	ENSMUSG00000001349.6	Cnn1	calponin 1 [Source:MGI Symbol;Acc:MGI:104979]	chr9	22010512	22020926	+	10414	chr9:22010512-22020926	91.5295	99.6945	193.293	1036.41	180.733	383.92	324.538	93.2535	126.225	137.297	266.69	-0.088285	0.114147	-0.773436	0.439265	0.99962
843	ENSMUSG00000001366.15	Fbxo9	f-box protein 9 [Source:MGI Symbol;Acc:MGI:1918788]	chr9	77988781	78016347	-	27566	chr9:77988781-78016347	529.387	520.496	486.877	448.673	413.383	407.22	465.885	405.525	442.684	451.535	457.166	-0.130221	0.0889324	-1.46427	0.14312	0.99962
844	ENSMUSG00000001376.18	Vps50	VPS50 EARP/GARPII complex subunit [Source:MGI Symbol;Acc:MGI:1920538]	chr6	3498382	3603531	+	105149	chr6:3498382-3603531	294.078	304.837	341.945	258.746	307.191	297.707	276.7	312.739	283.885	361.817	303.965	0.0236318	0.101366	0.233135	0.815657	0.99962
845	ENSMUSG00000001380.8	Hars	histidyl-tRNA synthetase [Source:MGI Symbol;Acc:MGI:108087]	chr18	36899581	36916258	-	16677	chr18:36899581-36916258	328.254	324.482	322.187	308.111	317.535	320.719	314.089	293.335	323.196	326.711	317.862	-0.0176188	0.075986	-0.231869	0.81664	0.99962
846	ENSMUSG00000001383.10	Zmat2	zinc finger, matrin type 2 [Source:MGI Symbol;Acc:MGI:1913742]	chr18	36926929	36932719	+	5790	chr18:36926929-36932719	340.01	373.647	379.912	390.714	316.609	380.75	392.204	342.197	395.928	384.522	369.649	0.0686448	0.0862574	0.795814	0.42614	0.99962
847	ENSMUSG00000001415.11	Smg5	SMG5 nonsense mediated mRNA decay factor [Source:MGI Symbol;Acc:MGI:2447364]	chr3	88243567	88269645	+	26078	chr3:88243567-88269645	936.506	969.346	1065.74	1139.8	1062.7	1023.63	1106.62	1121.2	1056.19	1121.53	1060.33	0.0656722	0.0714536	0.919088	0.35805	0.99962
848	ENSMUSG00000001416.14	Cct3	chaperonin containing Tcp1, subunit 3 (gamma) [Source:MGI Symbol;Acc:MGI:104708]	chr3	88204423	88229074	+	24651	chr3:88204423-88229074	752.361	779.672	655.569	966.15	1088.51	929.929	865.511	735.19	824.428	778.148	837.547	-0.0314403	0.119348	-0.263433	0.792217	0.99962
849	ENSMUSG00000001418.14	Glmp	glycosylated lysosomal membrane protein [Source:MGI Symbol;Acc:MGI:1913318]	chr3	88232330	88238620	+	6290	chr3:88232330-88238620	832.303	725.139	756.551	690.726	760.036	770.474	900.958	714.568	862.826	771.564	778.514	0.0875495	0.0839139	1.04333	0.296798	0.99962
850	ENSMUSG00000001420.14	Tmem79	transmembrane protein 79 [Source:MGI Symbol;Acc:MGI:1919163]	chr3	88235962	88243455	-	7493	chr3:88235962-88243455	47.2565	43.132	65.7617	78.9313	80.0139	75.3034	68.3251	64.3197	91.208	58.8063	67.3058	0.127829	0.151784	0.842177	0.399689	0.99962
851	ENSMUSG00000001424.15	Snd1	staphylococcal nuclease and tudor domain containing 1 [Source:MGI Symbol;Acc:MGI:1929266]	chr6	28475138	28935161	+	460023	chr6:28475138-28935161	1965.44	1851.68	1951.24	2038.63	2170.03	1947.8	2035.94	1849.72	1965.27	1994.18	1976.99	-0.025869	0.059878	-0.432029	0.66572	0.99962
852	ENSMUSG00000001435.16	Col18a1	collagen, type XVIII, alpha 1 [Source:MGI Symbol;Acc:MGI:88451]	chr10	76888012	77002382	-	114370	chr10:76888012-77002382	884.406	631.508	627.514	673.07	689.515	846.261	663.213	732.363	872.347	780.654	740.085	0.131853	0.107039	1.23182	0.218018	0.99962
853	ENSMUSG00000001436.16	Slc19a1	solute carrier family 19 (folate transporter), member 1 [Source:MGI Symbol;Acc:MGI:103182]	chr10	76868075	76896836	+	28761	chr10:76868075-76896836	55.6275	48.045	54.9674	74.9178	45.8446	51.6897	75.9248	52.9752	52.1545	59.0393	57.1186	0.0396861	0.146357	0.27116	0.786268	0.99962
854	ENSMUSG00000001440.6	Kpnb1	karyopherin (importin) beta 1 [Source:MGI Symbol;Acc:MGI:107532]	chr11	97050540	97078707	-	28167	chr11:97050540-97078707	2594.62	2368.73	2537.93	2843.55	2705.4	2712.66	2784.67	2725.37	2677.33	2909.14	2685.94	0.0783757	0.0622021	1.26002	0.207663	0.99962
855	ENSMUSG00000001441.14	Npepps	aminopeptidase puromycin sensitive [Source:MGI Symbol;Acc:MGI:1101358]	chr11	97096668	97171464	-	74796	chr11:97096668-97171464	1474.21	1432.36	1436.06	1278.19	1509.23	1622.52	1391.93	1274.9	1351.41	1567.61	1433.84	0.0148327	0.0828723	0.178983	0.857951	0.99962
856	ENSMUSG00000001444.3	Tbx21	T-box 21 [Source:MGI Symbol;Acc:MGI:1888984]	chr11	96988897	97006157	-	17260	chr11:96988897-97006157	65.6226	39.4028	34.5107	49.8626	75.4849	48.2707	31.5507	45.0534	63.4193	50.1591	50.3337	-0.0873853	0.157739	-0.553988	0.579587	0.99962
857	ENSMUSG00000001445.11	Mrpl10	mitochondrial ribosomal protein L10 [Source:MGI Symbol;Acc:MGI:1333801]	chr11	96932386	96940039	+	7653	chr11:96932386-96940039	255.574	291.822	246.703	287.398	268.52	265.361	255.349	260.925	297.903	248.345	267.79	-0.0225422	0.0903673	-0.249451	0.803012	0.99962
858	ENSMUSG00000001467.6	Cyp51	cytochrome P450, family 51 [Source:MGI Symbol;Acc:MGI:106040]	chr5	4131145	4154746	-	23601	chr5:4131145-4154746	369.404	485.857	537.82	664.047	644.529	674.525	748.441	434.677	435.884	639.004	563.419	0.0839448	0.144439	0.581178	0.561121	0.99962
859	ENSMUSG00000001472.18	Tcf25	transcription factor 25 (basic helix-loop-helix) [Source:MGI Symbol;Acc:MGI:1914105]	chr8	124100492	124130574	+	30082	chr8:124100492-124130574	3517.88	3421.3	3213.46	3178.07	2939.74	3091.76	3412.79	3064.92	3359.64	3387.61	3258.72	0.00382229	0.0670084	0.057042	0.954512	0.99962
860	ENSMUSG00000001473.8	Tubb6	tubulin, beta 6 class V [Source:MGI Symbol;Acc:MGI:1915201]	chr18	67523787	67535819	+	12032	chr18:67523787-67535819	191.188	263.332	406.277	333.94	359.466	271.553	291.717	261.195	273.246	411.901	306.381	-0.0281977	0.146231	-0.19283	0.847092	0.99962
861	ENSMUSG00000001482.16	Def8	differentially expressed in FDCP 8 [Source:MGI Symbol;Acc:MGI:1346331]	chr8	124150266	124190009	+	39743	chr8:124150266-124190009	208.4	237.314	243.49	205.828	221.932	206.126	216.846	263.532	219.655	244.104	226.723	0.0388105	0.0990653	0.391767	0.695231	0.99962
862	ENSMUSG00000001493.10	Meox1	mesenchyme homeobox 1 [Source:MGI Symbol;Acc:MGI:103220]	chr11	101768336	101785200	-	16864	chr11:101768336-101785200	148.147	114.256	172.569	118.184	75.4798	113.993	100.773	165.92	145.374	145.741	130.044	0.0641775	0.150748	0.425727	0.670307	0.99962
863	ENSMUSG00000001494.7	Sost	sclerostin [Source:MGI Symbol;Acc:MGI:1921749]	chr11	101853284	101857841	-	4557	chr11:101853284-101857841	0.937917	0	0	30.4723	0.993259	12.3248	0	2.19788	0.975801	0	4.79019	-0.0370064	0.0593319	-0.623718	0.532813	0.99962
864	ENSMUSG00000001497.19	Pax9	paired box 9 [Source:MGI Symbol;Acc:MGI:97493]	chr12	56738552	56759607	+	21055	chr12:56738552-56759607	1.42449	0	0	207.902	43.5771	35.5912	9.34482	0	0	0.772709	29.8613	-0.0363744	0.0423732	-0.858429	0.390656	0.99962
865	ENSMUSG00000001504.11	Irx2	Iroquois homeobox 2 [Source:MGI Symbol;Acc:MGI:1197526]	chr13	72776939	72782317	+	5378	chr13:72776939-72782317	659.694	610.157	642.645	561.672	654.473	745.22	742.9	556.767	754.758	628.87	655.716	0.119742	0.0965104	1.24071	0.214712	0.99962
866	ENSMUSG00000001506.11	Col1a1	collagen, type I, alpha 1 [Source:MGI Symbol;Acc:MGI:88467]	chr11	94827050	94843868	+	16818	chr11:94827050-94843868	5023.67	3760.38	3399.2	7338.64	4929.26	6199.5	4840.29	4293.1	4529.02	4486.03	4879.91	-0.00450722	0.142174	-0.0317021	0.97471	0.99962
867	ENSMUSG00000001508.16	Sgca	sarcoglycan, alpha (dystrophin-associated glycoprotein) [Source:MGI Symbol;Acc:MGI:894698]	chr11	94853617	94867153	-	13536	chr11:94853617-94867153	4.57846	1.64712	2.79573	28.1782	12.9815	11.8795	4.75665	0	1.58636	16.1557	8.45591	-0.0500209	0.0950576	-0.526217	0.598738	0.99962
868	ENSMUSG00000001510.9	Dlx3	distal-less homeobox 3 [Source:MGI Symbol;Acc:MGI:94903]	chr11	95010945	95016122	+	5177	chr11:95010945-95016122	0	0	1.11286	0	0	0	1.01739	1.09854	0.975383	0	0.420417	0.0235733	0.044441	0.530441	0.595806	0.99962
869	ENSMUSG00000001517.15	Foxm1	forkhead box M1 [Source:MGI Symbol;Acc:MGI:1347487]	chr6	128339930	128353109	+	13179	chr6:128339930-128353109	107.882	46.7823	66.4778	101.247	183.931	65.2678	70.5694	107.99	121.77	69.0925	94.1011	-0.103299	0.158932	-0.649959	0.515718	0.99962
870	ENSMUSG00000001518.13	Itfg2	integrin alpha FG-GAP repeat containing 2 [Source:MGI Symbol;Acc:MGI:1915450]	chr6	128386407	128401894	-	15487	chr6:128386407-128401894	183.376	165.549	258.178	148.262	241.902	172.431	225.923	202.868	279.088	205.53	208.311	0.0952189	0.14031	0.678631	0.497372	0.99962
871	ENSMUSG00000001520.13	Nrip2	nuclear receptor interacting protein 2 [Source:MGI Symbol;Acc:MGI:1891884]	chr6	128376259	128393390	+	17131	chr6:128376259-128393390	1.03614	0	0.688515	4.07942	0	1.50037	1.48882	0	0	1.75637	1.05496	-0.0111833	0.0635486	-0.17598	0.860309	0.99962
872	ENSMUSG00000001521.13	Tulp3	tubby-like protein 3 [Source:MGI Symbol;Acc:MGI:1329045]	chr6	128298124	128332814	-	34690	chr6:128298124-128332814	387.257	383.146	379.855	630.538	434.885	514.948	393.522	364.035	507.683	425.488	442.136	-0.0045591	0.132483	-0.0344128	0.972548	0.99962
873	ENSMUSG00000001524.15	Gtf2h4	general transcription factor II H, polypeptide 4 [Source:MGI Symbol;Acc:MGI:1338799]	chr17	35978622	35984631	-	6009	chr17:35978622-35984631	63.131	70.3287	90.018	88.7771	94.825	44.8604	83.414	36.8422	65.9541	66.792	70.4942	-0.289107	0.153583	-1.88242	0.0597787	0.99962
874	ENSMUSG00000001525.11	Tubb5	tubulin, beta 5 class I [Source:MGI Symbol;Acc:MGI:107812]	chr17	36144813	36149198	-	4385	chr17:36144813-36149198	3930.98	3611.91	3809.76	3706.77	4551.49	3732.61	3922.86	3880.55	4338.63	4327.07	3981.26	0.0400966	0.0789899	0.507617	0.611722	0.99962
875	ENSMUSG00000001542.8	Ell2	elongation factor for RNA polymerase II 2 [Source:MGI Symbol;Acc:MGI:2183438]	chr13	75854876	75920483	+	65607	chr13:75854876-75920483	575.983	605.957	585.121	623.271	786.859	610.245	529.196	472.123	607.916	614.402	601.107	-0.144647	0.105583	-1.36998	0.170692	0.99962
876	ENSMUSG00000001552.15	Jup	junction plakoglobin [Source:MGI Symbol;Acc:MGI:96650]	chr11	100259784	100288589	-	28805	chr11:100259784-100288589	4778.35	4392.46	4840	3478.51	3154.47	4437.82	4601.51	5590	4545.27	4870.91	4468.93	0.186584	0.114493	1.62965	0.103175	0.99962
877	ENSMUSG00000001555.11	Fkbp10	FK506 binding protein 10 [Source:MGI Symbol;Acc:MGI:104769]	chr11	100306523	100315650	+	9127	chr11:100306523-100315650	172.961	188.315	278.607	205.672	183.262	227.381	209.813	254.83	196.25	212.471	212.956	0.0812885	0.123329	0.659121	0.509818	0.99962
878	ENSMUSG00000001558.6	Klhl10	kelch-like 10 [Source:MGI Symbol;Acc:MGI:2181067]	chr11	100332743	100347848	+	15105	chr11:100332743-100347848	0.810864	2.55462	3.85088	0	2.0511	0	2.64073	2.85006	0	0	1.47583	-0.0351805	0.0690496	-0.509496	0.610404	0.99962
879	ENSMUSG00000001576.16	Ergic1	endoplasmic reticulum-golgi intermediate compartment (ERGIC) 1 [Source:MGI Symbol;Acc:MGI:1914708]	chr17	26780463	26875908	+	95445	chr17:26780463-26875908	814.786	656.355	751.246	776.018	814.12	627.293	772.141	745.936	729.199	716.923	740.402	-0.0795086	0.084664	-0.939107	0.347676	0.99962
880	ENSMUSG00000001583.14	Tnk1	tyrosine kinase, non-receptor, 1 [Source:MGI Symbol;Acc:MGI:1930958]	chr11	69741831	69749556	-	7725	chr11:69741831-69749556	139.447	186.562	147.51	206.749	167.741	183.652	202.941	188.056	195.42	148.442	176.652	0.0916077	0.121996	0.750905	0.45271	0.99962
881	ENSMUSG00000001588.13	Acap1	ArfGAP with coiled-coil, ankyrin repeat and PH domains 1 [Source:MGI Symbol;Acc:MGI:2388270]	chr11	69772393	69786365	-	13972	chr11:69772393-69786365	330.889	258.045	287.82	325.936	418.329	282.887	207.156	301.861	318.062	257.254	298.824	-0.196304	0.128419	-1.52862	0.126358	0.99962
882	ENSMUSG00000001604.15	Tcea3	transcription elongation factor A (SII), 3 [Source:MGI Symbol;Acc:MGI:1196908]	chr4	135975040	136002209	+	27169	chr4:135975040-136002209	139.818	131.77	122.849	159.929	147.67	145.508	188.999	107.057	171.375	121.094	143.607	0.0484654	0.134837	0.359438	0.719268	0.99962
883	ENSMUSG00000001627.13	Ifrd1	interferon-related developmental regulator 1 [Source:MGI Symbol;Acc:MGI:1316717]	chr12	40251566	40298503	-	46937	chr12:40251566-40298503	753.172	860.583	891.606	832.416	985.349	1050.33	912.306	842.452	809.217	1070.73	900.815	0.10361	0.0995489	1.04079	0.297972	0.99962
884	ENSMUSG00000001630.14	Stk38l	serine/threonine kinase 38 like [Source:MGI Symbol;Acc:MGI:1922250]	chr6	146626493	146680310	+	53817	chr6:146626493-146680310	391.672	382.409	571.15	537.634	454.865	502.716	507.015	435.339	427.619	505.947	471.637	0.0235609	0.114482	0.205804	0.836944	0.99962
885	ENSMUSG00000001632.17	Brpf1	bromodomain and PHD finger containing, 1 [Source:MGI Symbol;Acc:MGI:1926033]	chr6	113284098	113301821	+	17723	chr6:113284098-113301821	877.808	952.581	873.701	894.53	933.536	868.115	899.358	973.469	951.398	935.159	915.966	0.0283472	0.0610132	0.464608	0.642212	0.99962
886	ENSMUSG00000001661.6	Hoxc6	homeobox C6 [Source:MGI Symbol;Acc:MGI:96197]	chr15	102906689	102920313	+	13624	chr15:102906689-102920313	0	0	0	0	0	1.02733	0	1.09931	0	0.946869	0.307351	0.022159	0.0354781	0.624583	0.532245	0.99962
887	ENSMUSG00000001663.11	Gstt1	glutathione S-transferase, theta 1 [Source:MGI Symbol;Acc:MGI:107379]	chr10	75619647	75634418	-	14771	chr10:75619647-75634418	427.587	446.615	384.571	287.478	416.9	402.246	456.893	353.361	469.906	378.909	402.446	0.0596228	0.117742	0.506386	0.612586	0.99962
888	ENSMUSG00000001665.12	Gstt3	glutathione S-transferase, theta 3 [Source:MGI Symbol;Acc:MGI:2143526]	chr10	75609949	75617248	-	7299	chr10:75609949-75617248	357.401	269.397	239.7	253.14	359.05	352.599	384.601	318.162	389.349	243.376	316.678	0.148184	0.133118	1.11318	0.265631	0.99962
889	ENSMUSG00000001666.9	Ddt	D-dopachrome tautomerase [Source:MGI Symbol;Acc:MGI:1298381]	chr10	75607064	75609248	-	2184	chr10:75607064-75609248	130.166	138.853	101.532	125.532	140.993	144.895	141.157	126.492	128.505	127.103	130.523	0.0561614	0.11298	0.497091	0.619125	0.99962
890	ENSMUSG00000001670.14	Tat	tyrosine aminotransferase [Source:MGI Symbol;Acc:MGI:98487]	chr8	110717069	110726435	+	9366	chr8:110717069-110726435	10.9547	8.89378	1.85833	5.39448	9.94718	5.1429	2.54846	2.75131	9.17965	4.73918	6.141	-0.145316	0.129947	-1.11827	0.263452	0.99962
891	ENSMUSG00000001672.15	Marveld3	MARVEL (membrane-associating) domain containing 3 [Source:MGI Symbol;Acc:MGI:1920858]	chr8	110674546	110688835	-	14289	chr8:110674546-110688835	116.868	114.491	101.394	140.017	202.165	184.574	182.103	117.107	166.267	141.864	146.685	0.15952	0.147165	1.08396	0.278385	0.99962
892	ENSMUSG00000001674.12	Ddx18	DEAD box helicase 18 [Source:MGI Symbol;Acc:MGI:1914192]	chr1	121481564	121495718	-	14154	chr1:121481564-121495718	214.62	269.531	264.017	345.434	305.989	263.282	284.29	236.428	259.351	283.367	272.631	-0.0647466	0.116102	-0.55767	0.57707	0.99962
893	ENSMUSG00000001687.16	Ubl3	ubiquitin-like 3 [Source:MGI Symbol;Acc:MGI:1344373]	chr5	148441445	148489599	-	48154	chr5:148441445-148489599	2781	2575.02	2177.01	1904.66	2350	2291.7	2537.65	2553.77	2604.62	2432.05	2420.75	0.0679321	0.0955625	0.710866	0.477167	0.99962
894	ENSMUSG00000001700.11	Gramd3	GRAM domain containing 3 [Source:MGI Symbol;Acc:MGI:1914815]	chr18	56533409	56636864	+	103455	chr18:56533409-56636864	303.347	262.039	280.244	714.231	576.189	520.266	345.87	378.365	322.969	382.664	408.618	-0.074581	0.158021	-0.471968	0.63695	0.99962
895	ENSMUSG00000001707.9	Eef1e1	eukaryotic translation elongation factor 1 epsilon 1 [Source:MGI Symbol;Acc:MGI:1913393]	chr13	38828183	38843034	-	14851	chr13:38828183-38843034	79.126	70.5973	78.8213	105.193	100.002	105.839	84.3197	64.9237	88.3807	77.0298	85.4232	-0.035898	0.138796	-0.25864	0.795913	0.99962
896	ENSMUSG00000001729.15	Akt1	thymoma viral proto-oncogene 1 [Source:MGI Symbol;Acc:MGI:87986]	chr12	112620255	112641318	-	21063	chr12:112620255-112641318	2368.38	2168.86	2342.39	2306.5	2316.75	1986.35	2413.25	2227.51	2495.86	2139.11	2276.5	-0.0288841	0.0725211	-0.398285	0.69042	0.99962
897	ENSMUSG00000001739.15	Cldn15	claudin 15 [Source:MGI Symbol;Acc:MGI:1913103]	chr5	136995470	137004712	+	9242	chr5:136995470-137004712	70.0392	105.14	94.1203	117.838	92.5292	99.8451	150.502	92.1869	59.7742	111.747	99.3723	0.0642684	0.15354	0.418578	0.675525	0.99962
898	ENSMUSG00000001741.13	Il16	interleukin 16 [Source:MGI Symbol;Acc:MGI:1270855]	chr7	83292033	83394934	-	102901	chr7:83292033-83394934	744.465	785.537	686.985	561.546	586.096	487.806	550.1	745.314	608.229	607.337	636.342	-0.139212	0.117351	-1.18628	0.23551	0.99962
899	ENSMUSG00000001750.17	Tcirg1	T cell, immune regulator 1, ATPase, H+ transporting, lysosomal V0 protein A3 [Source:MGI Symbol;Acc:MGI:1350931]	chr19	3946050	3957133	-	11083	chr19:3946050-3957133	1041.68	1029.44	1299.08	1295.12	1600.69	1143.52	1102.43	1025.33	1065.96	1060.76	1166.4	-0.185833	0.108721	-1.70926	0.0874035	0.99962
900	ENSMUSG00000001751.10	Naglu	alpha-N-acetylglucosaminidase (Sanfilippo disease IIIB) [Source:MGI Symbol;Acc:MGI:1351641]	chr11	100960838	100968498	+	7660	chr11:100960838-100968498	199.77	161.559	169.19	173.204	169.722	187.776	181.902	154.319	196.706	160.79	175.494	0.0102682	0.105468	0.0973582	0.922442	0.99962
901	ENSMUSG00000001755.13	Coasy	Coenzyme A synthase [Source:MGI Symbol;Acc:MGI:1918993]	chr11	100973391	100977445	+	4054	chr11:100973391-100977445	221.792	272.491	191.401	241.511	232.235	256.093	263.921	225.34	257.862	225.351	238.8	0.0736407	0.104294	0.706085	0.480135	0.99962
902	ENSMUSG00000001761.8	Smo	smoothened, frizzled class receptor [Source:MGI Symbol;Acc:MGI:108075]	chr6	29735502	29761364	+	25862	chr6:29735502-29761364	478.082	395.178	474.572	466.73	415.44	402.943	469.587	422.52	415.021	432.56	437.263	-0.0531359	0.0840837	-0.63194	0.527426	0.99962
903	ENSMUSG00000001763.15	Tspan33	tetraspanin 33 [Source:MGI Symbol;Acc:MGI:1919012]	chr6	29694221	29718558	+	24337	chr6:29694221-29718558	37.8863	34.5433	30.3752	46.8593	68.8256	52.1498	45.8524	30.5509	34.0101	30.2008	41.1254	-0.100639	0.158585	-0.634604	0.525687	0.99962
904	ENSMUSG00000001767.6	Crnkl1	crooked neck pre-mRNA splicing factor 1 [Source:MGI Symbol;Acc:MGI:1914127]	chr2	145759399	145776934	-	17535	chr2:145759399-145776934	373.323	419.481	452	391.519	326.137	368.497	351.974	381.139	295.657	336.538	369.627	-0.15714	0.102567	-1.53208	0.125504	0.99962
905	ENSMUSG00000001768.17	Rin2	Ras and Rab interactor 2 [Source:MGI Symbol;Acc:MGI:1921280]	chr2	145517135	145729536	+	212401	chr2:145517135-145729536	3059.8	3332.37	2266.14	2294.86	2063.18	2916.36	2603.25	2073.97	2932.65	2036.95	2557.95	-0.0404582	0.130539	-0.309931	0.756614	0.99962
906	ENSMUSG00000001773.15	Folh1	folate hydrolase 1 [Source:MGI Symbol;Acc:MGI:1858193]	chr7	86368185	86425151	-	56966	chr7:86368185-86425151	3.91332	1.64563	2.33848	3.85624	1.04319	3.43128	4.27578	3.6711	2.44456	9.62838	3.6248	0.112078	0.117985	0.949934	0.342146	0.99962
907	ENSMUSG00000001774.9	Chordc1	cysteine and histidine-rich domain (CHORD)-containing, zinc-binding protein 1 [Source:MGI Symbol;Acc:MGI:1914167]	chr9	18203421	18228738	+	25317	chr9:18203421-18228738	475.585	491.385	492.447	583.472	1131.2	664.135	378.458	346.873	404.094	514.936	548.258	-0.271884	0.156622	-1.73593	0.0825764	0.99962
908	ENSMUSG00000001783.4	Rtcb	RNA 2',3'-cyclic phosphate and 5'-OH ligase [Source:MGI Symbol;Acc:MGI:106379]	chr10	85774501	85793687	-	19186	chr10:85774501-85793687	899.709	885.398	836.199	813.473	841.202	792.797	914.46	827.881	1006.23	891.43	870.877	0.0490104	0.0776336	0.631304	0.527842	0.99962
909	ENSMUSG00000001785.14	Pwp1	PWP1 homolog, endonuclein [Source:MGI Symbol;Acc:MGI:1914735]	chr10	85665358	85724960	+	59602	chr10:85665358-85724960	187.62	238.884	214.551	177.369	148.173	145.698	175.111	162.926	141.982	174.282	176.66	-0.219324	0.123323	-1.77844	0.0753309	0.99962
910	ENSMUSG00000001786.15	Fbxo7	F-box protein 7 [Source:MGI Symbol;Acc:MGI:1917004]	chr10	85857836	85887737	+	29901	chr10:85857836-85887737	293.462	265.545	271.356	289.629	317.636	268.998	232.559	267.435	275.284	238.203	272.011	-0.151028	0.090928	-1.66097	0.0967202	0.99962
911	ENSMUSG00000001794.14	Capns1	calpain, small subunit 1 [Source:MGI Symbol;Acc:MGI:88266]	chr7	29886361	29898236	-	11875	chr7:29886361-29898236	2313.05	2198.8	2119.96	2026.52	2069.54	2176.53	2320.79	2299.19	2256.93	2120.37	2190.17	0.0564542	0.0577254	0.977978	0.328085	0.99962
912	ENSMUSG00000001802.17	Lrp3	low density lipoprotein receptor-related protein 3 [Source:MGI Symbol;Acc:MGI:3584516]	chr7	34899452	34914923	-	15471	chr7:34899452-34914923	69.9101	86.5067	66.0958	71.3514	80.9103	87.304	102.359	96.5807	74.4635	61.4865	79.6968	0.118419	0.138191	0.856921	0.391489	0.99962
913	ENSMUSG00000001827.13	Folr1	folate receptor 1 (adult) [Source:MGI Symbol;Acc:MGI:95568]	chr7	101507538	101519995	-	12457	chr7:101507538-101519995	3.34572	7.4184	7.5567	1.08346	2.11863	0.873815	3.06811	7.78363	2.08287	2.69338	3.80247	-0.0331153	0.109089	-0.303562	0.761462	0.99962
914	ENSMUSG00000001829.18	Clpb	ClpB caseinolytic peptidase B [Source:MGI Symbol;Acc:MGI:1100517]	chr7	101312840	101444713	+	131873	chr7:101312840-101444713	265.863	297.147	243.33	409.273	381.628	381.126	351.637	240.373	482.354	467.362	352.009	0.185202	0.146584	1.26345	0.206426	0.99962
915	ENSMUSG00000001833.18	Septin7	septin 7 [Source:MGI Symbol;Acc:MGI:1335094]	chr9	25163735	25219867	+	56132	chr9:25163735-25219867	2144.01	2073.22	2187.63	1870.64	1954.56	2059.15	2031.87	2148.76	1835.35	2541.96	2084.72	0.049195	0.0889111	0.553305	0.580055	0.99962
916	ENSMUSG00000001844.11	Zdhhc4	zinc finger, DHHC domain containing 4 [Source:MGI Symbol;Acc:MGI:1920131]	chr5	143302244	143315011	-	12767	chr5:143302244-143315011	226.431	211.418	249.979	189.5	193.714	231.186	209.877	275.703	240.97	255.877	228.466	0.157737	0.106503	1.48105	0.138592	0.99962
917	ENSMUSG00000001847.15	Rac1	Rac family small GTPase 1 [Source:MGI Symbol;Acc:MGI:97845]	chr5	143489389	143513791	-	24402	chr5:143489389-143513791	4035.54	3986.44	3816.98	3297.77	3782.76	3684.14	3648.29	3937.27	3673.51	3956.79	3781.95	-0.00131819	0.0676454	-0.0194867	0.984453	0.99962
918	ENSMUSG00000001855.16	Nup214	nucleoporin 214 [Source:MGI Symbol;Acc:MGI:1095411]	chr2	31864448	31943987	+	79539	chr2:31864448-31943987	1375.83	1309.04	1344.6	1193.23	1032.27	987.022	1237.92	1093.63	1048.34	1284.01	1190.59	-0.13042	0.0989189	-1.31845	0.187352	0.99962
919	ENSMUSG00000001864.14	Aif1l	allograft inflammatory factor 1-like [Source:MGI Symbol;Acc:MGI:1919598]	chr2	31840151	31863454	+	23303	chr2:31840151-31863454	62.9714	27.9622	81.1633	26.8994	68.7411	32.2204	45.5968	33.6515	75.0911	35.2146	48.9512	-0.114581	0.157324	-0.728312	0.466423	0.99962
920	ENSMUSG00000001865.3	Cpa3	carboxypeptidase A3, mast cell [Source:MGI Symbol;Acc:MGI:88479]	chr3	20269784	20296345	-	26561	chr3:20269784-20296345	4.69287	2.95322	6.68323	16.6129	2.97838	4.10624	5.09349	2.19706	1.95113	3.78487	5.10534	-0.168299	0.120928	-1.39172	0.164007	0.99962
921	ENSMUSG00000001870.17	Ltbp1	latent transforming growth factor beta binding protein 1 [Source:MGI Symbol;Acc:MGI:109151]	chr17	75312563	75699507	+	386944	chr17:75312563-75699507	1851.08	1752.46	2550.85	1819.67	1528.09	2008.9	1818.28	2221.97	1679.78	2053.69	1928.48	0.0356939	0.117306	0.30428	0.760914	0.99962
922	ENSMUSG00000001891.17	Ugp2	UDP-glucose pyrophosphorylase 2 [Source:MGI Symbol;Acc:MGI:2183447]	chr11	21271138	21321201	-	50063	chr11:21271138-21321201	829.465	741.151	662.754	679.017	728.622	745.905	724.091	744.373	581.712	767.375	720.446	-0.0286593	0.0935056	-0.306498	0.759226	0.99962
923	ENSMUSG00000001901.16	Kcnh6	potassium voltage-gated channel, subfamily H (eag-related), member 6 [Source:MGI Symbol;Acc:MGI:2684139]	chr11	105898950	105925375	+	26425	chr11:105898950-105925375	16.4954	7.03702	8.46998	9.07853	38.4587	8.19696	19.7303	15.5691	12.9604	23.7845	15.9781	0.00271568	0.140932	0.0192694	0.984626	0.99962
924	ENSMUSG00000001909.17	Trmt1	tRNA methyltransferase 1 [Source:MGI Symbol;Acc:MGI:1289155]	chr8	85412936	85426437	+	13501	chr8:85412936-85426437	357.312	290.053	316.066	318.148	328.444	418.242	340.209	346.229	332.306	404.093	345.11	0.172576	0.0951034	1.81461	0.0695834	0.99962
925	ENSMUSG00000001910.6	Nacc1	nucleus accumbens associated 1, BEN and BTB (POZ) domain containing [Source:MGI Symbol;Acc:MGI:1914080]	chr8	85397108	85414531	-	17423	chr8:85397108-85414531	1066.23	1127.45	1243.28	1328.15	1438.32	1222.72	1165.71	1185.67	1340.27	1252.12	1236.99	-0.00729593	0.0886076	-0.0823398	0.934376	0.99962
926	ENSMUSG00000001911.17	Nfix	nuclear factor I/X [Source:MGI Symbol;Acc:MGI:97311]	chr8	85426505	85526973	-	100468	chr8:85426505-85526973	2812.64	2471.37	2548.42	2627.06	2560.23	2688.36	3109.12	2699.84	2830.48	2644.56	2699.21	0.0973251	0.0652414	1.49177	0.135759	0.99962
927	ENSMUSG00000001918.18	Slc1a5	solute carrier family 1 (neutral amino acid transporter), member 5 [Source:MGI Symbol;Acc:MGI:105305]	chr7	16515265	16532199	+	16934	chr7:16515265-16532199	1459.53	1584.76	1540.45	2234.76	1910.32	2085.8	1778.48	1722.95	1660.26	1979.89	1795.72	0.0680648	0.112459	0.605241	0.545019	0.99962
928	ENSMUSG00000001924.16	Uba1	ubiquitin-like modifier activating enzyme 1 [Source:MGI Symbol;Acc:MGI:98890]	chrX	20524565	20549418	+	24853	chrX:20524565-20549418	2830.39	3049.06	2776.19	3278.74	3120.43	3122.34	3127.83	2872.15	3077.4	2890.32	3014.49	0.00322653	0.0642111	0.0502488	0.959924	0.99962
929	ENSMUSG00000001930.18	Vwf	Von Willebrand factor [Source:MGI Symbol;Acc:MGI:98941]	chr6	125523737	125663642	+	139905	chr6:125523737-125663642	14050.5	12305.6	17580.5	9192.45	11339.5	13038.5	12785.7	17348.3	13516.4	13360.2	13451.8	0.0946247	0.129789	0.729067	0.46596	0.99962
930	ENSMUSG00000001942.9	Siae	sialic acid acetylesterase [Source:MGI Symbol;Acc:MGI:104803]	chr9	37466994	37560951	+	93957	chr9:37466994-37560951	197.128	202.218	241.62	197.813	198.73	202.819	217.659	197.109	208.233	186.683	205.001	-0.0262119	0.0958668	-0.27342	0.784531	0.99962
931	ENSMUSG00000001943.9	Vsig2	V-set and immunoglobulin domain containing 2 [Source:MGI Symbol;Acc:MGI:1928009]	chr9	37450551	37455501	+	4950	chr9:37450551-37455501	256.734	265.876	294.589	218.942	231.367	191.826	286.21	346.145	198.607	267.532	255.783	0.0184403	0.134977	0.136618	0.891333	0.99962
932	ENSMUSG00000001946.15	Esam	endothelial cell-specific adhesion molecule [Source:MGI Symbol;Acc:MGI:1916774]	chr9	37439374	37449615	+	10241	chr9:37439374-37449615	2317.44	2206.89	2624.03	1903.41	1844.27	1947.51	2015.32	2482.36	2209.39	2214.57	2176.52	-0.00304756	0.102411	-0.0297581	0.97626	0.99962
933	ENSMUSG00000001948.11	Spa17	sperm autoantigenic protein 17 [Source:MGI Symbol;Acc:MGI:1333778]	chr9	37514586	37525018	-	10432	chr9:37514586-37525018	21.5273	25.3636	20.942	54.0271	32.7479	29.4059	32.1858	15.1565	24.8914	23.5806	27.9828	-0.141097	0.158812	-0.888452	0.374297	0.99962
934	ENSMUSG00000001962.9	Fam50a	family with sequence similarity 50, member A [Source:MGI Symbol;Acc:MGI:1351626]	chrX	73356639	73363755	+	7116	chrX:73356639-73363755	280.515	295.043	275.157	254.994	283.21	269.703	302.683	218.688	310.347	266.449	275.679	-0.0196503	0.101553	-0.193497	0.84657	0.99962
935	ENSMUSG00000001964.15	Emd	emerin [Source:MGI Symbol;Acc:MGI:108117]	chrX	73298293	73305154	+	6861	chrX:73298293-73305154	309.521	373.017	322.432	370.802	279.91	300.286	365.998	334.003	288.879	337.851	328.27	-0.0229774	0.103152	-0.222754	0.823727	0.99962
936	ENSMUSG00000001983.8	Taco1	translational activator of mitochondrially encoded cytochrome c oxidase I [Source:MGI Symbol;Acc:MGI:1917457]	chr11	105956887	105964438	+	7551	chr11:105956887-105964438	58.1999	61.0283	63.4949	61.8335	74.4556	80.0672	63.1662	58.22	55.6063	70.0185	64.6091	0.0286422	0.13528	0.211726	0.832321	0.99962
937	ENSMUSG00000001985.10	Grik3	glutamate receptor, ionotropic, kainate 3 [Source:MGI Symbol;Acc:MGI:95816]	chr4	125384493	125607966	+	223473	chr4:125384493-125607966	0.93645	0.98568	2.22536	6.46649	0	3.08242	0	0	1.95158	0	1.5648	-0.0493913	0.0678563	-0.727881	0.466686	0.99962
938	ENSMUSG00000001986.17	Gria3	glutamate receptor, ionotropic, AMPA3 (alpha 3) [Source:MGI Symbol;Acc:MGI:95810]	chrX	40489731	40767478	+	277747	chrX:40489731-40767478	442.258	699.555	487.059	319.188	347.317	426.091	386.331	554.548	470.73	571.639	470.472	0.0499749	0.146465	0.341206	0.732948	0.99962
939	ENSMUSG00000001988.10	Npas1	neuronal PAS domain protein 1 [Source:MGI Symbol;Acc:MGI:109205]	chr7	16189646	16211653	-	22007	chr7:16189646-16211653	0	0	0	0	0.993759	0	0	0	0	0	0.0993759	-0.00546385	0.0318046	-0.171795	0.863599	0.99962
940	ENSMUSG00000001995.10	Sipa1l2	signal-induced proliferation-associated 1 like 2 [Source:MGI Symbol;Acc:MGI:2676970]	chr8	126144802	126296547	-	151745	chr8:126144802-126296547	1607.26	1621.67	2131.9	1480.32	1364.92	1352.01	1460.25	1653.76	1666.93	1820.37	1615.94	-0.0379994	0.113636	-0.334395	0.738081	0.99962
941	ENSMUSG00000001998.16	Ap4e1	adaptor-related protein complex AP-4, epsilon 1 [Source:MGI Symbol;Acc:MGI:1336993]	chr2	126850637	126909829	+	59192	chr2:126850637-126909829	315.86	334.003	400.225	408.392	382.959	432.264	303.399	387.929	282.28	384.799	363.211	-0.0341236	0.118824	-0.287178	0.773976	0.99962
942	ENSMUSG00000001999.16	Blvra	biliverdin reductase A [Source:MGI Symbol;Acc:MGI:88170]	chr2	126912585	126939004	+	26419	chr2:126912585-126939004	142.936	161.981	159.686	110.347	146.183	122.54	129.078	129.913	106.753	139.411	134.883	-0.162493	0.120918	-1.34383	0.179004	0.99962
943	ENSMUSG00000002006.13	Pdzd4	PDZ domain containing 4 [Source:MGI Symbol;Acc:MGI:2443483]	chrX	72836965	72868575	-	31610	chrX:72836965-72868575	76.3508	91.7187	97.3308	94.539	80.9551	80.6497	73.8022	67.716	85.3314	74.3076	82.2701	-0.165628	0.124677	-1.32846	0.184027	0.99962
944	ENSMUSG00000002007.6	Srpk3	serine/arginine-rich protein specific kinase 3 [Source:MGI Symbol;Acc:MGI:1891338]	chrX	72818011	72822531	+	4520	chrX:72818011-72822531	26.9442	6.74791	19.7875	23.8068	9.23554	28.3056	15.1776	21.7828	20.9993	29.9871	20.2774	0.154253	0.152808	1.00946	0.312755	0.99962
945	ENSMUSG00000002010.18	Idh3g	isocitrate dehydrogenase 3 (NAD+), gamma [Source:MGI Symbol;Acc:MGI:1099463]	chrX	72822569	72830503	-	7934	chrX:72822569-72830503	630.984	628.658	558.391	631.263	530.434	652.396	569.842	609.614	609.399	575.973	599.695	0.0159042	0.0787005	0.202085	0.83985	0.99962
946	ENSMUSG00000002012.14	Pnck	pregnancy upregulated non-ubiquitously expressed CaM kinase [Source:MGI Symbol;Acc:MGI:1347357]	chrX	72699600	72703723	-	4123	chrX:72699600-72703723	18.4655	18.4434	6.84518	32.5549	15.8273	18.026	11.1142	13.5027	18.2365	12.4611	16.5477	-0.116199	0.154393	-0.752621	0.451678	0.99962
947	ENSMUSG00000002014.13	Ssr4	signal sequence receptor, delta [Source:MGI Symbol;Acc:MGI:1099464]	chrX	72830634	72834436	+	3802	chrX:72830634-72834436	405.999	433.595	362.904	429.285	448.58	450.91	411.743	401.183	404.46	371.147	411.981	-0.0278313	0.0855334	-0.325385	0.74489	0.99962
948	ENSMUSG00000002015.6	Bcap31	B cell receptor associated protein 31 [Source:MGI Symbol;Acc:MGI:1350933]	chrX	72729784	72759781	-	29997	chrX:72729784-72759781	828.298	877.805	724.212	884.896	1044.2	1074.57	1026.29	864.418	1009.65	840.163	917.449	0.126072	0.103065	1.22323	0.221243	0.99962
949	ENSMUSG00000002017.11	Fam98a	family with sequence similarity 98, member A [Source:MGI Symbol;Acc:MGI:1919972]	chr17	75844081	75858941	-	14860	chr17:75844081-75858941	341.692	312.731	322.261	307.101	391.743	376.634	358.033	276.015	299.113	377.024	336.235	0.00828181	0.108351	0.0764348	0.939073	0.99962
950	ENSMUSG00000002020.16	Ltbp2	latent transforming growth factor beta binding protein 2 [Source:MGI Symbol;Acc:MGI:99502]	chr12	84829986	84923306	-	93320	chr12:84829986-84923306	1753.49	1460.7	2277.79	1313.43	1050.13	1638.63	1336.47	1753.06	1540.66	1694.07	1581.84	0.0147959	0.138237	0.107033	0.914763	0.99962
951	ENSMUSG00000002028.14	Kmt2a	lysine (K)-specific methyltransferase 2A [Source:MGI Symbol;Acc:MGI:96995]	chr9	44714652	44792594	-	77942	chr9:44714652-44792594	4461.24	4266.01	4519.85	4598.78	5795.74	4922.11	4245.67	4150.97	4563.4	3900.84	4542.46	-0.106625	0.094185	-1.13208	0.257602	0.99962
952	ENSMUSG00000002031.14	Ift46	intraflagellar transport 46 [Source:MGI Symbol;Acc:MGI:1923818]	chr9	44679205	44704744	+	25539	chr9:44679205-44704744	333.238	343.48	295.157	526.335	365.903	388.034	432.534	363.234	369.29	322.812	374.002	0.00674844	0.128225	0.0526297	0.958027	0.99962
953	ENSMUSG00000002033.15	Cd3g	CD3 antigen, gamma polypeptide [Source:MGI Symbol;Acc:MGI:88333]	chr9	44880870	44891729	-	10859	chr9:44880870-44891729	64.9808	48.7832	40.2278	43.0237	81.4232	52.7292	25.4976	57.9241	46.0735	38.5486	49.9211	-0.186419	0.158284	-1.17775	0.238896	0.99962
954	ENSMUSG00000002043.18	Trappc6a	trafficking protein particle complex 6A [Source:MGI Symbol;Acc:MGI:1914341]	chr7	19242320	19250070	+	7750	chr7:19242320-19250070	104.669	94.9172	110.066	101.495	110.377	126.282	125.337	100.831	141.547	101.826	111.735	0.160598	0.120639	1.33123	0.183114	0.99962
955	ENSMUSG00000002052.7	Supt6	SPT6, histone chaperone and transcription elongation factor [Source:MGI Symbol;Acc:MGI:107726]	chr11	78097572	78136813	-	39241	chr11:78097572-78136813	1733.34	1803.04	1802.81	1830.66	1793.74	1764.77	1715.63	1813.62	1839.46	1727.83	1782.49	-0.0162154	0.0470886	-0.344359	0.730576	0.99962
956	ENSMUSG00000002055.10	Spag5	sperm associated antigen 5 [Source:MGI Symbol;Acc:MGI:1927470]	chr11	78192355	78213283	+	20928	chr11:78192355-78213283	65.1165	26.6552	23.9306	100.526	120.073	42.8488	15.7152	54.539	34.5116	16.236	50.0151	-0.296671	0.144726	-2.04988	0.0403762	0.99962
957	ENSMUSG00000002058.14	Unc119	unc-119 lipid binding chaperone [Source:MGI Symbol;Acc:MGI:1328357]	chr11	78234308	78239990	+	5682	chr11:78234308-78239990	231.272	279.543	201.617	176.764	155.588	194.864	239.86	244.556	186.168	167.763	207.8	-0.0121195	0.137564	-0.0881006	0.929797	0.99962
958	ENSMUSG00000002059.19	Rab34	RAB34, member RAS oncogene family [Source:MGI Symbol;Acc:MGI:104606]	chr11	78079256	78083019	+	3763	chr11:78079256-78083019	227.332	217.624	250.159	161.163	162.1	247.894	262.559	256.905	193.833	227.941	220.751	0.180805	0.127098	1.42256	0.154865	0.99962
959	ENSMUSG00000002064.11	Sdf2	stromal cell derived factor 2 [Source:MGI Symbol;Acc:MGI:108019]	chr11	78136572	78146322	+	9750	chr11:78136572-78146322	344.034	319.743	264.596	316.837	316.275	308.676	283.464	284.711	321.393	307.927	306.766	-0.048116	0.0898873	-0.535292	0.592448	0.99962
960	ENSMUSG00000002068.17	Ccne1	cyclin E1 [Source:MGI Symbol;Acc:MGI:88316]	chr7	37797409	37806959	-	9550	chr7:37797409-37806959	25.0034	26.2451	23.8372	27.4255	28.9835	42.4926	15.9798	14.7338	13.8525	13.4364	23.199	-0.247884	0.15896	-1.55942	0.118897	0.99962
961	ENSMUSG00000002076.13	Hsf2bp	heat shock transcription factor 2 binding protein [Source:MGI Symbol;Acc:MGI:1921627]	chr17	32163743	32255323	-	91580	chr17:32163743-32255323	0	5.18969	1.43394	0.594796	4.99319	5.78494	1.31087	1.41562	19.346	2.2343	4.23034	0.0887307	0.0900087	0.985802	0.32423	0.99962
962	ENSMUSG00000002083.14	Bbc3	BCL2 binding component 3 [Source:MGI Symbol;Acc:MGI:2181667]	chr7	16042318	16052130	+	9812	chr7:16042318-16052130	121.856	91.261	90.6351	69.0471	109.445	112.085	93.2582	113.154	142.311	110.51	105.356	0.184727	0.139056	1.32844	0.184034	0.99962
963	ENSMUSG00000002100.16	Mybpc3	myosin binding protein C, cardiac [Source:MGI Symbol;Acc:MGI:102844]	chr2	90948489	90966861	+	18372	chr2:90948489-90966861	37.3585	18.8003	35.5024	309.364	192.127	407.582	29.6232	5.51791	11.7574	63.359	111.099	-0.0137921	0.0815347	-0.169156	0.865674	0.99962
964	ENSMUSG00000002102.16	Psmc3	proteasome (prosome, macropain) 26S subunit, ATPase 3 [Source:MGI Symbol;Acc:MGI:1098754]	chr2	90884354	90896714	+	12360	chr2:90884354-90896714	980.725	930.407	944.511	996.596	901.15	987.408	1021.06	914.118	1112.14	955.575	974.369	0.0667125	0.0700279	0.952655	0.340765	0.99962
965	ENSMUSG00000002103.17	Acp2	acid phosphatase 2, lysosomal [Source:MGI Symbol;Acc:MGI:87882]	chr2	91033230	91044443	+	11213	chr2:91033230-91044443	588.436	481.171	603.062	478.663	582.112	445.002	470.133	618.972	458.763	518.775	524.509	-0.105785	0.107143	-0.987324	0.323484	0.99962
966	ENSMUSG00000002104.12	Rapsn	receptor-associated protein of the synapse [Source:MGI Symbol;Acc:MGI:99422]	chr2	90865965	90876074	+	10109	chr2:90865965-90876074	5.40841	16.3469	9.56875	7.12227	15.2019	12.8168	11.3023	17.8256	9.77199	21.9223	12.7287	0.165772	0.151771	1.09225	0.274722	0.99962
967	ENSMUSG00000002105.16	Slc39a13	solute carrier family 39 (metal ion transporter), member 13 [Source:MGI Symbol;Acc:MGI:1915677]	chr2	90892136	90900762	-	8626	chr2:90892136-90900762	451.321	384.573	568.834	445.973	414.814	412.284	625.252	536.807	516.715	512.557	486.913	0.169639	0.116654	1.4542	0.145891	0.99962
968	ENSMUSG00000002107.20	Celf2	CUGBP, Elav-like family member 2 [Source:MGI Symbol;Acc:MGI:1338822]	chr2	6544505	7514374	-	969869	chr2:6544505-7514374	2319.99	2455.55	2163.56	1884.17	2086.63	2328.85	1927.2	2332.18	2067.12	2025.57	2159.08	-0.0282756	0.0873281	-0.323785	0.746101	0.99962
969	ENSMUSG00000002108.11	Nr1h3	nuclear receptor subfamily 1, group H, member 3 [Source:MGI Symbol;Acc:MGI:1352462]	chr2	91014406	91033179	-	18773	chr2:91014406-91033179	344.73	352.226	411.548	330.556	350.908	393.901	300.982	335.07	286.707	384.627	349.126	-0.0641874	0.105639	-0.607611	0.543446	0.99962
970	ENSMUSG00000002109.15	Ddb2	damage specific DNA binding protein 2 [Source:MGI Symbol;Acc:MGI:1355314]	chr2	91041917	91067327	-	25410	chr2:91041917-91067327	137.419	149.034	147.763	107.967	120.276	114.573	124.984	156.303	116.201	157.332	133.185	0.0120871	0.126749	0.0953628	0.924027	0.99962
971	ENSMUSG00000002111.10	Spi1	spleen focus forming virus (SFFV) proviral integration oncogene [Source:MGI Symbol;Acc:MGI:98282]	chr2	90912735	90946101	+	33366	chr2:90912735-90946101	693.701	984.83	500.119	485.336	525.491	398.874	478.842	446.386	624.352	400.247	553.818	-0.304874	0.14712	-2.07228	0.0382394	0.99962
972	ENSMUSG00000002129.12	Sf3a1	splicing factor 3a, subunit 1 [Source:MGI Symbol;Acc:MGI:1914715]	chr11	4110350	4132541	+	22191	chr11:4110350-4132541	748.498	756.52	797.246	770.724	765.099	656.856	719.134	786.203	772.014	726.619	749.891	-0.0652999	0.0679906	-0.960424	0.336842	0.99962
973	ENSMUSG00000002147.19	Stat6	signal transducer and activator of transcription 6 [Source:MGI Symbol;Acc:MGI:103034]	chr10	127478855	127496826	+	17971	chr10:127478855-127496826	1868.7	2032.44	2043.15	1790.3	2064.55	1928.12	1916.66	1875.84	2001.91	1770.99	1929.27	-0.0434389	0.0640226	-0.678493	0.497459	0.99962
974	ENSMUSG00000002190.14	Clgn	calmegin [Source:MGI Symbol;Acc:MGI:107472]	chr8	84116496	84155181	+	38685	chr8:84116496-84155181	0	0	3.97974	1.6513	1.55517	0	0.909444	1.96495	0	0	1.00606	-0.0437728	0.0588421	-0.743903	0.456935	0.99962
975	ENSMUSG00000002204.10	Napsa	napsin A aspartic peptidase [Source:MGI Symbol;Acc:MGI:109365]	chr7	44221804	44236286	+	14482	chr7:44221804-44236286	3247.28	3090.22	2633.52	1944.78	2614.13	2716.99	3491.54	3173.26	2947.7	2768.42	2862.78	0.132673	0.117235	1.13168	0.257769	0.99962
976	ENSMUSG00000002205.17	Vrk3	vaccinia related kinase 3 [Source:MGI Symbol;Acc:MGI:2182465]	chr7	44397837	44426939	+	29102	chr7:44397837-44426939	469.367	510.512	505.424	477.503	497.798	542.436	389.999	532.949	519.491	437.541	488.302	-0.0231804	0.0976881	-0.23729	0.812432	0.99962
977	ENSMUSG00000002210.12	Smg9	SMG9 nonsense mediated mRNA decay factor [Source:MGI Symbol;Acc:MGI:1919247]	chr7	24099044	24122203	+	23159	chr7:24099044-24122203	224.781	267.899	248.114	268.009	248.36	243.69	267.032	240.175	244.829	296.818	254.971	0.0379638	0.0951134	0.399142	0.689788	0.99962
978	ENSMUSG00000002221.12	Paxip1	PAX interacting (with transcription-activation domain) protein 1 [Source:MGI Symbol;Acc:MGI:1890430]	chr5	27945078	27996689	-	51611	chr5:27945078-27996689	635.547	606.525	468.356	568.519	757.24	557.872	664.242	514.997	631.891	685.379	609.057	0.00804465	0.116501	0.069052	0.944948	0.99962
979	ENSMUSG00000002222.15	Rmnd5a	required for meiotic nuclear division 5 homolog A [Source:MGI Symbol;Acc:MGI:1915727]	chr6	71365618	71417621	-	52003	chr6:71365618-71417621	1996.69	2013.63	1745.74	1576.09	1686.47	2050.65	1848.67	1959.4	1939.76	1647.55	1846.46	0.0608313	0.0886825	0.685945	0.492748	0.99962
980	ENSMUSG00000002227.16	Mov10	Mov10 RISC complex RNA helicase [Source:MGI Symbol;Acc:MGI:97054]	chr3	104702152	104725879	-	23727	chr3:104702152-104725879	406.816	446.318	447.3	507.276	636.416	446.968	420.864	402.093	480.408	392.07	458.653	-0.161796	0.113747	-1.42242	0.154904	0.99962
981	ENSMUSG00000002228.8	Ppm1j	protein phosphatase 1J [Source:MGI Symbol;Acc:MGI:1919137]	chr3	104688372	104693334	+	4962	chr3:104688372-104693334	34.4605	15.6186	81.587	32.3672	62.4368	42.6944	49.3865	32.102	38.2802	42.0538	43.0987	-0.0489414	0.156815	-0.312097	0.754967	0.99962
982	ENSMUSG00000002233.14	Rhoc	ras homolog family member C [Source:MGI Symbol;Acc:MGI:106028]	chr3	104695691	104701775	+	6084	chr3:104695691-104701775	690.981	760.806	923.913	697.158	781.971	830.584	747.669	1016.17	911.18	946.251	830.669	0.183994	0.102182	1.80065	0.0717587	0.99962
983	ENSMUSG00000002249.22	Tead3	TEA domain family member 3 [Source:MGI Symbol;Acc:MGI:109241]	chr17	28550645	28569791	-	19146	chr17:28550645-28569791	598.23	622.911	737.297	767.095	611.245	740.082	749.913	665.481	702.683	750.603	694.554	0.103724	0.0885477	1.17139	0.241442	0.99962
984	ENSMUSG00000002250.17	Ppard	peroxisome proliferator activator receptor delta [Source:MGI Symbol;Acc:MGI:101884]	chr17	28451674	28520448	+	68774	chr17:28451674-28520448	470.582	512.838	603.343	580.058	557.113	510.278	542.629	506.875	557.44	633.261	547.442	0.0135609	0.0924777	0.14664	0.883416	0.99962
985	ENSMUSG00000002257.9	Def6	differentially expressed in FDCP 6 [Source:MGI Symbol;Acc:MGI:1346328]	chr17	28426752	28447582	+	20830	chr17:28426752-28447582	217.889	231.801	151.545	132.025	178.555	112.108	174.609	169.118	214.334	136.285	171.827	-0.124624	0.147373	-0.845641	0.397753	0.99962
986	ENSMUSG00000002265.18	Peg3	paternally expressed 3 [Source:MGI Symbol;Acc:MGI:104748]	chr7	6706891	6733430	-	26539	chr7:6706891-6733430	407.481	521.848	386.901	519.657	293.123	614.908	354.342	559.898	277.082	372.897	430.814	0.0213202	0.152108	0.140165	0.88853	0.99962
987	ENSMUSG00000002266.18	Zim1	zinc finger, imprinted 1 [Source:MGI Symbol;Acc:MGI:1341879]	chr7	6674268	6699449	-	25181	chr7:6674268-6699449	0.851876	7.0539	4.81095	10.9487	0.903798	33.3993	2.19961	6.85295	3.45249	5.3518	7.58254	0.109585	0.100151	1.09419	0.27387	0.99962
988	ENSMUSG00000002274.15	Metrn	meteorin, glial cell differentiation regulator [Source:MGI Symbol;Acc:MGI:1917333]	chr17	26012195	26016057	-	3862	chr17:26012195-26016057	93.0631	88.0314	78.6408	97.1505	91.1906	74.7917	98.2858	91.7401	74.6813	74.226	86.1801	-0.0961345	0.125651	-0.765092	0.444217	0.99962
989	ENSMUSG00000002279.20	Lmf1	lipase maturation factor 1 [Source:MGI Symbol;Acc:MGI:1923733]	chr17	25798059	25881800	+	83741	chr17:25798059-25881800	244.883	239.602	262.074	251.598	273.791	190.293	247.993	189.294	212.764	257.639	236.993	-0.18374	0.10578	-1.73701	0.0823863	0.99962
990	ENSMUSG00000002280.12	Ciao3	cytosolic iron-sulfur assembly component 3 [Source:MGI Symbol;Acc:MGI:1914813]	chr17	25992750	26002306	+	9556	chr17:25992750-26002306	172.67	194.826	212.394	231.835	256.209	175.354	215.031	259.998	196.655	179.573	209.455	-0.0482708	0.124844	-0.386649	0.699016	0.99962
991	ENSMUSG00000002289.17	Angptl4	angiopoietin-like 4 [Source:MGI Symbol;Acc:MGI:1888999]	chr17	33992724	34000804	-	8080	chr17:33992724-34000804	859.873	1241.71	971.875	1158.7	708.347	1103.71	703.266	656.059	1090.04	837.662	933.124	-0.124326	0.14148	-0.878755	0.379534	0.99962
992	ENSMUSG00000002297.17	Dbf4	DBF4 zinc finger [Source:MGI Symbol;Acc:MGI:1351328]	chr5	8446973	8472716	-	25743	chr5:8446973-8472716	147.743	118.265	119.642	150.956	183.978	163.92	121.966	153.604	130.106	133.705	142.389	-0.0295069	0.128756	-0.22917	0.818737	0.99962
993	ENSMUSG00000002307.17	Daxx	Fas death domain-associated protein [Source:MGI Symbol;Acc:MGI:1197015]	chr17	34128388	34134564	+	6176	chr17:34128388-34134564	374.188	361.927	298.268	403.525	550.679	394.621	430.974	416.665	431.168	366.652	402.867	0.0311341	0.125012	0.24905	0.803322	0.99962
994	ENSMUSG00000002308.17	Cd320	CD320 antigen [Source:MGI Symbol;Acc:MGI:1860083]	chr17	34062065	34068748	+	6683	chr17:34062065-34068748	53.1959	58.1752	38.1383	64.791	90.0764	80.5417	57.3402	45.999	68.1068	43.7096	60.0074	-0.0218875	0.156927	-0.139476	0.889074	0.99962
995	ENSMUSG00000002319.17	Ipo4	importin 4 [Source:MGI Symbol;Acc:MGI:1923001]	chr14	55862857	55873414	-	10557	chr14:55862857-55873414	291.056	308.406	314.045	542.287	443.596	358.59	370.049	303.893	596.792	410.879	393.959	0.0695847	0.149508	0.465425	0.641627	0.99962
996	ENSMUSG00000002320.16	Tm9sf1	transmembrane 9 superfamily member 1 [Source:MGI Symbol;Acc:MGI:1921390]	chr14	55873422	55881263	-	7841	chr14:55873422-55881263	711.059	667.44	696.489	752.194	895.41	723.658	713.863	687.399	785.018	729.79	736.232	-0.0287525	0.0875278	-0.328496	0.742537	0.99962
997	ENSMUSG00000002324.9	Rec8	REC8 meiotic recombination protein [Source:MGI Symbol;Acc:MGI:1929645]	chr14	55855494	55862852	+	7358	chr14:55855494-55862852	41.9605	45.7659	55.074	41.304	73.2132	68.247	107.995	45.4467	54.5143	52.1515	58.5672	0.203185	0.158103	1.28514	0.198742	0.99962
998	ENSMUSG00000002325.16	Irf9	interferon regulatory factor 9 [Source:MGI Symbol;Acc:MGI:107587]	chr14	55841028	55847487	+	6459	chr14:55841028-55847487	781.596	892.288	855.696	1190.5	1484.78	1074.39	744.813	720.565	788.771	746.791	928.019	-0.26037	0.140135	-1.85799	0.0631703	0.99962
999	ENSMUSG00000002326.7	Gmpr2	guanosine monophosphate reductase 2 [Source:MGI Symbol;Acc:MGI:1917903]	chr14	55909398	55916657	+	7259	chr14:55909398-55916657	188.999	146.474	172.158	183.478	147.599	174.095	161.919	152.345	139.954	146.885	161.391	-0.0957817	0.110628	-0.865803	0.386598	0.99962
1000	ENSMUSG00000002329.8	Mdp1	magnesium-dependent phosphatase 1 [Source:MGI Symbol;Acc:MGI:1915131]	chr14	55895336	55897965	-	2629	chr14:55895336-55897965	178.621	187.7	159.334	164.718	153.732	186.048	190.516	181.464	207.981	166.142	177.626	0.123688	0.102007	1.21254	0.225304	0.99962
1001	ENSMUSG00000002332.17	Dhrs1	dehydrogenase/reductase (SDR family) member 1 [Source:MGI Symbol;Acc:MGI:1196314]	chr14	55976477	55983147	-	6670	chr14:55976477-55983147	412.811	373.224	351.021	303.084	254.458	350.297	392.618	304.934	420.938	341.708	350.509	0.0786348	0.122479	0.642028	0.520855	0.99962
1002	ENSMUSG00000002341.9	Ncan	neurocan [Source:MGI Symbol;Acc:MGI:104694]	chr8	70545735	70573523	-	27788	chr8:70545735-70573523	4.6827	3.94248	0	12.0087	1.98716	2.05486	5.08491	0	0	0	2.97608	-0.0918203	0.0757028	-1.21291	0.225166	0.99962
1003	ENSMUSG00000002342.18	Tmem161a	transmembrane protein 161A [Source:MGI Symbol;Acc:MGI:2384577]	chr8	70625006	70636331	+	11325	chr8:70625006-70636331	276.35	217.424	258.743	236.31	300.074	315.36	295.737	242.074	348.101	216.901	270.707	0.111153	0.125586	0.885078	0.376114	0.99962
1004	ENSMUSG00000002343.12	Armc6	armadillo repeat containing 6 [Source:MGI Symbol;Acc:MGI:1924063]	chr8	70672822	70687116	-	14294	chr8:70672822-70687116	59.4018	53.286	82.8182	87.6895	78.6961	57.6283	81.12	52.2702	68.0649	95.0705	71.6045	-0.0173675	0.15042	-0.11546	0.908081	0.99962
1005	ENSMUSG00000002345.19	Borcs8	BLOC-1 related complex subunit 8 [Source:MGI Symbol;Acc:MGI:1919618]	chr8	70592149	70599969	+	7820	chr8:70592149-70599969	208.164	169.739	142.52	156.615	120.105	125.978	173.093	136.548	168.61	148.549	154.992	-0.064657	0.132533	-0.487856	0.625652	0.99962
1006	ENSMUSG00000002346.18	Slc25a42	solute carrier family 25, member 42 [Source:MGI Symbol;Acc:MGI:1920345]	chr8	70636990	70664955	-	27965	chr8:70636990-70664955	168.494	213.581	196.529	211.743	142.156	213.675	164.034	147.768	168.781	194.624	182.138	-0.054491	0.126549	-0.43059	0.666766	0.99962
1007	ENSMUSG00000002365.11	Snx9	sorting nexin 9 [Source:MGI Symbol;Acc:MGI:1913866]	chr17	5891604	5982229	+	90625	chr17:5891604-5982229	831.249	819.584	859.162	819.324	763.303	806.922	746.621	868.684	835.866	851.717	820.243	0.00614188	0.0666908	0.0920949	0.926623	0.99962
1008	ENSMUSG00000002372.10	Ranbp3	RAN binding protein 3 [Source:MGI Symbol;Acc:MGI:1919060]	chr17	56980294	57018764	+	38470	chr17:56980294-57018764	710.686	706.651	754.189	844.307	698.749	757.445	730.669	743.896	817.103	766.994	753.069	0.0368452	0.0743871	0.495317	0.620377	0.99962
1009	ENSMUSG00000002379.8	Ndufa11	NADH:ubiquinone oxidoreductase subunit A11 [Source:MGI Symbol;Acc:MGI:1917125]	chr17	57024767	57029141	+	4374	chr17:57024767-57029141	199.39	192.108	201.362	256.383	221.08	227.708	210.329	171.18	218.257	229.73	212.753	-0.0151236	0.110824	-0.136466	0.891453	0.99962
1010	ENSMUSG00000002384.3	Bmp8b	bone morphogenetic protein 8b [Source:MGI Symbol;Acc:MGI:107335]	chr4	122998958	123025892	+	26934	chr4:122998958-123025892	0.937182	0.985142	0	0.923411	0	1.02707	6.10506	0	0.975643	0	1.09535	0.0565483	0.0631301	0.895742	0.370391	0.99962
1011	ENSMUSG00000002393.15	Nr2f6	nuclear receptor subfamily 2, group F, member 6 [Source:MGI Symbol;Acc:MGI:1352453]	chr8	71826767	71834604	-	7837	chr8:71826767-71834604	479.671	428.188	521.275	551.865	505.765	545.198	531.489	399.834	570.955	486.675	502.091	0.0241813	0.104027	0.232453	0.816187	0.99962
1012	ENSMUSG00000002395.15	Use1	unconventional SNARE in the ER 1 homolog (S. cerevisiae) [Source:MGI Symbol;Acc:MGI:1914273]	chr8	71819492	71822376	+	2884	chr8:71819492-71822376	418.808	471.316	371.474	396.26	358.143	393.877	409.831	425.862	530.587	410.657	418.681	0.0937259	0.104086	0.900463	0.367874	0.99962
1013	ENSMUSG00000002396.9	Ocel1	occludin/ELL domain containing 1 [Source:MGI Symbol;Acc:MGI:1924340]	chr8	71823942	71832005	+	8063	chr8:71823942-71832005	289.433	259.097	343.207	335.34	308.516	253.268	277.333	228.848	294.226	278.476	286.774	-0.178172	0.103009	-1.72968	0.0836871	0.99962
1014	ENSMUSG00000002409.19	Dyrk1b	dual-specificity tyrosine-(Y)-phosphorylation regulated kinase 1b [Source:MGI Symbol;Acc:MGI:1330302]	chr7	27878894	27886719	+	7825	chr7:27878894-27886719	505.089	510.675	449.048	397.203	339.997	452.009	523.681	482.116	496.872	445.319	460.201	0.107437	0.109003	0.985637	0.324311	0.99962
1015	ENSMUSG00000002413.16	Braf	Braf transforming gene [Source:MGI Symbol;Acc:MGI:88190]	chr6	39580171	39702397	-	122226	chr6:39580171-39702397	2234.02	2241.8	2061.87	1808.33	1890.23	1978.08	1934.56	2423.66	2075.77	2060.34	2070.87	0.0299508	0.0868734	0.344764	0.730272	0.99962
1016	ENSMUSG00000002416.14	Ndufb2	NADH:ubiquinone oxidoreductase subunit B2 [Source:MGI Symbol;Acc:MGI:1915448]	chr6	39569508	39580316	+	10808	chr6:39569508-39580316	209.218	165.618	155.293	210.863	224.369	227.931	191.14	123.322	213.16	184.357	190.527	-0.029157	0.137631	-0.211849	0.832225	0.99962
1017	ENSMUSG00000002428.13	Hltf	helicase-like transcription factor [Source:MGI Symbol;Acc:MGI:1196437]	chr3	20111975	20172654	+	60679	chr3:20111975-20172654	596.833	612.948	523.665	643.224	595.854	554.828	516.672	526.762	496.28	534.954	560.202	-0.16798	0.0747885	-2.24607	0.0246993	0.99962
1018	ENSMUSG00000002455.15	Prpf6	pre-mRNA splicing factor 6 [Source:MGI Symbol;Acc:MGI:1922946]	chr2	181233661	181297453	+	63792	chr2:181233661-181297453	641.98	679.783	672.2	625.626	681.519	692.847	659.687	666.891	652.669	616.112	658.931	-0.0053092	0.0642619	-0.0826182	0.934155	0.99962
1019	ENSMUSG00000002459.18	Rgs20	regulator of G-protein signaling 20 [Source:MGI Symbol;Acc:MGI:1929866]	chr1	4979799	5140508	-	160709	chr1:4979799-5140508	2.02393	0	3.13136	3.10494	6.2178	3.91753	2.28328	0	2.736	0	2.34148	-0.0554221	0.0846789	-0.654496	0.512792	0.99962
1020	ENSMUSG00000002475.17	Abhd3	abhydrolase domain containing 3 [Source:MGI Symbol;Acc:MGI:2147183]	chr18	10642092	10706771	-	64679	chr18:10642092-10706771	48.1377	57.5841	23.0802	77.4578	76.4563	79.0583	64.3149	41.2116	51.0394	49.5062	56.7846	0.00446653	0.159332	0.0280328	0.977636	0.99962
1021	ENSMUSG00000002477.6	Snrpd1	small nuclear ribonucleoprotein D1 [Source:MGI Symbol;Acc:MGI:98344]	chr18	10617775	10642079	+	24304	chr18:10617775-10642079	96.6733	128.224	87.4994	119.879	132.752	100.019	123.502	90.8399	113.13	113.695	110.621	-0.0486683	0.130312	-0.373477	0.708794	0.99962
1022	ENSMUSG00000002486.16	Tchp	trichoplein, keratin filament binding [Source:MGI Symbol;Acc:MGI:1925082]	chr5	114845821	114860388	+	14567	chr5:114845821-114860388	170.955	149.446	151.694	209.62	180.451	164.771	167.308	123.217	158.975	154.898	163.133	-0.136849	0.118525	-1.1546	0.248254	0.99962
1023	ENSMUSG00000002489.17	Tiam1	T cell lymphoma invasion and metastasis 1 [Source:MGI Symbol;Acc:MGI:103306]	chr16	89583999	89940657	-	356658	chr16:89583999-89940657	925.159	1021.41	930.657	1192.6	2081.8	856.683	1517.47	740.54	1232.29	1497.96	1199.66	-0.0437984	0.156432	-0.279984	0.77949	0.99962
1024	ENSMUSG00000002496.11	Tsc2	TSC complex subunit 2 [Source:MGI Symbol;Acc:MGI:102548]	chr17	24814790	24851604	-	36814	chr17:24814790-24851604	2354.82	1984.54	2234.98	1742.38	1889.96	1956.3	2278.5	2081.78	2172.01	2080.97	2077.62	0.0464455	0.0882994	0.526	0.598888	0.99962
1025	ENSMUSG00000002500.16	Rpl3l	ribosomal protein L3-like [Source:MGI Symbol;Acc:MGI:1913461]	chr17	24946794	24955117	+	8323	chr17:24946794-24955117	4.78874	2.00507	2.24256	5.64081	1.45752	9.45246	2.07843	0	1.98823	56.262	8.59159	0.152556	0.087544	1.74262	0.0813999	0.99962
1026	ENSMUSG00000002504.16	Slc9a3r2	solute carrier family 9 (sodium/hydrogen exchanger), member 3 regulator 2 [Source:MGI Symbol;Acc:MGI:1890662]	chr17	24858260	24869301	-	11041	chr17:24858260-24869301	3499.03	2898.75	3858.36	2929.83	2725.32	3333.1	3109.39	3638.96	4122.33	3570.05	3368.51	0.140214	0.104596	1.34052	0.180076	0.99962
1027	ENSMUSG00000002524.18	Puf60	poly-U binding splicing factor 60 [Source:MGI Symbol;Acc:MGI:1915209]	chr15	75942031	75952773	-	10742	chr15:75942031-75952773	955.642	965.002	991.155	1063.57	1015.75	1001.54	1045.18	906.582	1106.47	939.966	999.086	0.00275293	0.0724996	0.0379716	0.96971	0.99962
1028	ENSMUSG00000002546.18	Golga2	golgi autoantigen, golgin subfamily a, 2 [Source:MGI Symbol;Acc:MGI:2139395]	chr2	32177396	32197933	+	20537	chr2:32177396-32197933	1137.58	1283.35	1246.06	1145.19	970.631	1206.39	1242.86	1295.3	1175.18	1270.98	1197.35	0.0920663	0.0810952	1.13529	0.256255	0.99962
1029	ENSMUSG00000002550.17	Uck1	uridine-cytidine kinase 1 [Source:MGI Symbol;Acc:MGI:98904]	chr2	32145014	32150171	-	5157	chr2:32145014-32150171	283.572	270.887	356.645	313.183	285.231	317.359	349.727	305.738	337.631	260.785	308.076	0.0534276	0.104094	0.513264	0.607766	0.99962
1030	ENSMUSG00000002565.17	Scin	scinderin [Source:MGI Symbol;Acc:MGI:1306794]	chr12	40109768	40184227	-	74459	chr12:40109768-40184227	7.30861	8.64328	2.17006	71.1144	177.192	52.064	25.789	2.43435	1.08071	8.30306	35.6099	-0.0890975	0.0764793	-1.16499	0.244024	0.99962
1031	ENSMUSG00000002578.19	Ikzf4	IKAROS family zinc finger 4 [Source:MGI Symbol;Acc:MGI:1343139]	chr10	128466712	128505227	-	38515	chr10:128466712-128505227	81.7765	102.997	134.67	81.5477	131.07	160.318	103.915	82.612	109.918	100.605	108.943	0.0494489	0.150103	0.329434	0.741828	0.99962
1032	ENSMUSG00000002580.8	Mien1	migration and invasion enhancer 1 [Source:MGI Symbol;Acc:MGI:1913678]	chr11	98328534	98329817	-	1283	chr11:98328534-98329817	130.874	129.717	99.2847	145.626	135.847	141.488	137.861	102.084	123.861	98.3585	124.5	-0.0716646	0.128916	-0.555903	0.578277	0.99962
1033	ENSMUSG00000002588.14	Pon1	paraoxonase 1 [Source:MGI Symbol;Acc:MGI:103295]	chr6	5168090	5193946	-	25856	chr6:5168090-5193946	358.069	446.908	264.305	426.198	303.425	545.78	490.696	304.349	544.483	386.731	407.094	0.242336	0.142951	1.69523	0.0900315	0.99962
1034	ENSMUSG00000002602.17	Axl	AXL receptor tyrosine kinase [Source:MGI Symbol;Acc:MGI:1347244]	chr7	25456698	25488130	-	31432	chr7:25456698-25488130	2096.68	1615.02	2488.21	1830.92	2327.31	1920.98	2172.19	2065.96	1753.62	1906.49	2017.74	-0.0661704	0.108812	-0.60812	0.543108	0.99962
1035	ENSMUSG00000002603.16	Tgfb1	transforming growth factor, beta 1 [Source:MGI Symbol;Acc:MGI:98725]	chr7	25386427	25404502	+	18075	chr7:25386427-25404502	1326.48	1381.33	1575.74	1160	1185.57	1030.82	1137.13	1229.88	1270	1184.02	1248.1	-0.161846	0.0943071	-1.71616	0.0861319	0.99962
1036	ENSMUSG00000002608.9	Ccdc97	coiled-coil domain containing 97 [Source:MGI Symbol;Acc:MGI:1196455]	chr7	25410531	25418513	-	7982	chr7:25410531-25418513	584.023	645.692	696.493	667.784	733.455	632.651	563.541	547.766	752.26	565.324	638.899	-0.106444	0.100136	-1.06299	0.287788	0.99962
1037	ENSMUSG00000002617.15	Zfp40	zinc finger protein 40 [Source:MGI Symbol;Acc:MGI:99185]	chr17	23392843	23412226	-	19383	chr17:23392843-23412226	104.771	127.641	109.634	111.26	136.084	129.002	105.952	138.94	100.874	167.055	123.121	0.0980846	0.133084	0.737011	0.461116	0.99962
1038	ENSMUSG00000002625.11	Akap8l	A kinase (PRKA) anchor protein 8-like [Source:MGI Symbol;Acc:MGI:1860606]	chr17	32540398	32569581	-	29183	chr17:32540398-32569581	1134.31	1245.1	1354.77	967.929	1050.09	1323.83	1323.59	1124.57	1082.34	1128.42	1173.49	0.0507458	0.100389	0.505489	0.613215	0.99962
1039	ENSMUSG00000002633.5	Shh	sonic hedgehog [Source:MGI Symbol;Acc:MGI:98297]	chr5	28661813	28672254	-	10441	chr5:28661813-28672254	89.979	72.9034	76.8071	48.0196	97.3428	94.4946	110.919	62.6383	107.327	81.3927	84.1824	0.163524	0.151195	1.08154	0.279455	0.99962
1040	ENSMUSG00000002635.12	Pdcd2l	programmed cell death 2-like [Source:MGI Symbol;Acc:MGI:1915329]	chr7	33883924	33896086	-	12162	chr7:33883924-33896086	119.717	119.63	121.053	134.652	96.0783	107.499	120.098	113.044	96.7304	96.9464	112.545	-0.125572	0.118755	-1.0574	0.290329	0.99962
1041	ENSMUSG00000002658.10	Gtf2f1	general transcription factor IIF, polypeptide 1 [Source:MGI Symbol;Acc:MGI:1923848]	chr17	57310405	57318288	-	7883	chr17:57310405-57318288	204.516	221.549	237.204	241.855	230.366	250.525	229.126	221.929	255.61	223.324	231.6	0.0519515	0.09147	0.567961	0.570061	0.99962
1042	ENSMUSG00000002660.9	Clpp	caseinolytic mitochondrial matrix peptidase proteolytic subunit [Source:MGI Symbol;Acc:MGI:1858213]	chr17	57297305	57303188	+	5883	chr17:57297305-57303188	117.13	126.342	127.437	136.387	105.844	120.233	116.648	124.528	107.886	112.592	119.503	-0.0664653	0.110833	-0.599686	0.548715	0.99962
1043	ENSMUSG00000002661.15	Alkbh7	alkB homolog 7 [Source:MGI Symbol;Acc:MGI:1913650]	chr17	57304339	57306322	+	1983	chr17:57304339-57306322	33.4105	36.4668	36.4836	45.1636	26.6752	44.1238	30.2086	31.401	39.3399	32.7024	35.5976	-0.00354277	0.152797	-0.0231861	0.981502	0.99962
1044	ENSMUSG00000002664.3	Pspn	persephin [Source:MGI Symbol;Acc:MGI:1201684]	chr17	57306457	57307018	-	561	chr17:57306457-57307018	0	0	0	0	0	0	0	0	0	0.946621	0.0946621	0.00614953	0.0318046	0.193354	0.846682	0.99962
1045	ENSMUSG00000002668.9	Dennd1c	DENN/MADD domain containing 1C [Source:MGI Symbol;Acc:MGI:1918035]	chr17	57372905	57385514	-	12609	chr17:57372905-57385514	203.781	347.803	218.553	271.676	309.234	230.697	175.78	289.346	224.983	220.077	249.193	-0.184755	0.137502	-1.34365	0.17906	0.99962
1046	ENSMUSG00000002679.15	Med6	mediator complex subunit 6 [Source:MGI Symbol;Acc:MGI:1917042]	chr12	81620331	81641782	-	21451	chr12:81620331-81641782	101.996	95.3121	97.1273	94.3161	101.857	85.5046	88.2592	87.0038	91.7776	93.8634	93.7017	-0.112829	0.11363	-0.992955	0.320732	0.99962
1047	ENSMUSG00000002699.14	Lcp2	lymphocyte cytosolic protein 2 [Source:MGI Symbol;Acc:MGI:1321402]	chr11	33996920	34042295	+	45375	chr11:33996920-34042295	396.936	705.86	485.82	475.62	639.3	402.235	405.454	498.121	491.584	351.461	485.239	-0.256353	0.133663	-1.9179	0.0551232	0.99962
1048	ENSMUSG00000002718.15	Cse1l	chromosome segregation 1-like (S. cerevisiae) [Source:MGI Symbol;Acc:MGI:1339951]	chr2	166747960	166788309	+	40349	chr2:166747960-166788309	637.428	619.083	620.41	616.938	682.653	532.001	587.934	632.733	490.582	661.737	608.15	-0.118416	0.0900565	-1.31491	0.18854	0.99962
1049	ENSMUSG00000002728.15	Naa20	N(alpha)-acetyltransferase 20, NatB catalytic subunit [Source:MGI Symbol;Acc:MGI:1915127]	chr2	145744019	145758345	+	14326	chr2:145744019-145758345	275.646	199.648	233.631	281.288	288.345	231.904	180.783	161.848	205.886	306.173	236.515	-0.176153	0.138727	-1.26978	0.204163	0.99962
1050	ENSMUSG00000002731.7	Prkra	protein kinase, interferon inducible double stranded RNA dependent activator [Source:MGI Symbol;Acc:MGI:1344375]	chr2	76460242	76478359	-	18117	chr2:76460242-76478359	128.59	122.085	108.36	100.957	126.714	107.964	132.757	126.981	85.1856	135.652	117.525	0.0034668	0.129493	0.0267721	0.978642	0.99962
1051	ENSMUSG00000002732.15	Fkbp7	FK506 binding protein 7 [Source:MGI Symbol;Acc:MGI:1336879]	chr2	76493388	76503460	-	10072	chr2:76493388-76503460	103.401	104.85	100.898	83.3354	83.5292	91.569	83.7913	83.5145	89.7191	99.6793	92.4286	-0.0687967	0.121586	-0.565828	0.571511	0.99962
1052	ENSMUSG00000002733.9	Plekha3	pleckstrin homology domain-containing, family A (phosphoinositide binding specific) member 3 [Source:MGI Symbol;Acc:MGI:1932515]	chr2	76505625	76527172	+	21547	chr2:76505625-76527172	560.279	573.562	549.938	480.959	504.74	538.049	505.291	609.764	489.861	568.474	538.092	0.0207234	0.0859891	0.241	0.809555	0.99962
1053	ENSMUSG00000002741.10	Ykt6	YKT6 v-SNARE homolog (S. cerevisiae) [Source:MGI Symbol;Acc:MGI:1927550]	chr11	5905693	5917780	+	12087	chr11:5905693-5917780	864.844	841.813	992.021	878.7	931.158	815.194	919.927	980.028	936.944	965.993	912.662	0.0331524	0.0754489	0.439402	0.66037	0.99962
1054	ENSMUSG00000002748.8	Baz1b	bromodomain adjacent to zinc finger domain, 1B [Source:MGI Symbol;Acc:MGI:1353499]	chr5	135216118	135274983	+	58865	chr5:135216118-135274983	2643.06	2626.52	3123.3	2727.75	3116.82	2808.8	2778.79	2368.11	2585.97	2724.72	2750.39	-0.0949254	0.0782004	-1.21387	0.224796	0.99962
1055	ENSMUSG00000002763.17	Pex6	peroxisomal biogenesis factor 6 [Source:MGI Symbol;Acc:MGI:2385054]	chr17	47022389	47036467	+	14078	chr17:47022389-47036467	493.827	549.558	517.518	540.429	568.369	530.764	515.125	387.148	557.477	428.476	508.869	-0.12533	0.102077	-1.2278	0.219523	0.99962
1056	ENSMUSG00000002767.14	Mrpl2	mitochondrial ribosomal protein L2 [Source:MGI Symbol;Acc:MGI:1351622]	chr17	46957155	46961065	+	3910	chr17:46957155-46961065	147.712	239.691	174.112	175.008	151.66	153.891	159.18	148.34	159.649	144.523	165.377	-0.167084	0.121423	-1.37606	0.168804	0.99962
1057	ENSMUSG00000002769.10	Gnmt	glycine N-methyltransferase [Source:MGI Symbol;Acc:MGI:1202304]	chr17	47036590	47040094	-	3504	chr17:47036590-47040094	40.7507	39.4178	36.2895	23.4517	31.4595	52.3432	51.4393	36.0836	45.4485	24.6209	38.1305	0.166125	0.157517	1.05465	0.291586	0.99962
1058	ENSMUSG00000002771.13	Grin2d	glutamate receptor, ionotropic, NMDA2D (epsilon 4) [Source:MGI Symbol;Acc:MGI:95823]	chr7	45481307	45527802	-	46495	chr7:45481307-45527802	66.5054	62.0886	50.0768	56.3449	50.6696	72.943	56.9584	46.1619	93.6732	68.1496	62.3571	0.165389	0.14867	1.11246	0.265942	0.99962
1059	ENSMUSG00000002778.15	Kdelr1	KDEL (Lys-Asp-Glu-Leu) endoplasmic reticulum protein retention receptor 1 [Source:MGI Symbol;Acc:MGI:1915387]	chr7	45522196	45533156	+	10960	chr7:45522196-45533156	757.021	781.801	726.585	722.915	755.838	707.879	677.615	680.238	658.793	719.686	718.837	-0.116248	0.0606643	-1.91625	0.0553333	0.99962
1060	ENSMUSG00000002781.20	Tmem143	transmembrane protein 143 [Source:MGI Symbol;Acc:MGI:1917459]	chr7	45546365	45566837	+	20472	chr7:45546365-45566837	59.7099	93.5426	63.1062	116.754	115.919	191.098	58.1029	43.0174	54.6589	59.3217	85.5229	-0.0667954	0.155761	-0.428833	0.668045	0.99962
1061	ENSMUSG00000002797.10	Ggct	gamma-glutamyl cyclotransferase [Source:MGI Symbol;Acc:MGI:95700]	chr6	54959565	54969935	-	10370	chr6:54959565-54969935	72.7277	84.3534	55.6297	82.8054	124.372	123.734	85.0071	127.551	114.302	90.3942	96.0877	0.244357	0.150621	1.62233	0.104733	0.99962
1062	ENSMUSG00000002799.7	Jag2	jagged 2 [Source:MGI Symbol;Acc:MGI:1098270]	chr12	112871439	112893396	-	21957	chr12:112871439-112893396	343.962	364.984	329.735	473.181	375.357	310.101	466.999	307.996	495.266	453.724	392.131	0.0820457	0.132891	0.617389	0.536978	0.99962
1063	ENSMUSG00000002803.15	Btbd6	BTB (POZ) domain containing 6 [Source:MGI Symbol;Acc:MGI:3026623]	chr12	112940102	112942565	+	2463	chr12:112940102-112942565	105.352	112.316	137.191	118.51	120.986	121.593	131.1	114.658	121.748	105.047	118.85	0.00266949	0.113501	0.0235197	0.981236	0.99962
1064	ENSMUSG00000002804.5	Nudt14	nudix (nucleoside diphosphate linked moiety X)-type motif 14 [Source:MGI Symbol;Acc:MGI:1913424]	chr12	112897911	112905744	-	7833	chr12:112897911-112905744	73.1997	67.8293	77.7601	106.983	91.8275	125.33	112.038	67.5847	98.6703	96.6795	91.7901	0.183079	0.144463	1.2673	0.205047	0.99962
1065	ENSMUSG00000002812.5	Flii	flightless I actin binding protein [Source:MGI Symbol;Acc:MGI:1342286]	chr11	60604949	60618089	-	13140	chr11:60604949-60618089	1976.96	2110.33	2060.7	2080.48	2261.49	2122.67	2159.11	1965.53	2310.44	2084.92	2113.26	0.0205029	0.0630192	0.325343	0.744921	0.99962
1066	ENSMUSG00000002814.16	Top3a	topoisomerase (DNA) III alpha [Source:MGI Symbol;Acc:MGI:1197527]	chr11	60630884	60668191	-	37307	chr11:60630884-60668191	206.944	188.904	194.142	225.459	190.974	140.13	181.799	275.842	178.604	197.379	198.018	-0.0427396	0.132768	-0.321913	0.747519	0.99962
1067	ENSMUSG00000002820.7	Atg4d	autophagy related 4D, cysteine peptidase [Source:MGI Symbol;Acc:MGI:2444308]	chr9	21176589	21189068	+	12479	chr9:21176589-21189068	434.494	468.247	474.766	475.094	560.481	502.132	500.92	438.941	619.562	475.95	495.059	0.0649586	0.101811	0.63803	0.523454	0.99962
1068	ENSMUSG00000002825.9	Qtrt1	queuine tRNA-ribosyltransferase catalytic subunit 1 [Source:MGI Symbol;Acc:MGI:1931441]	chr9	21323133	21331570	+	8437	chr9:21323133-21331570	54.453	80.8323	61.0575	93.6559	68.17	59.9957	69.1186	63.3104	61.6826	64.4383	67.6714	-0.119954	0.140526	-0.853606	0.393323	0.99962
1069	ENSMUSG00000002831.16	Plin4	perilipin 4 [Source:MGI Symbol;Acc:MGI:1929709]	chr17	56407591	56416803	-	9212	chr17:56407591-56416803	116.252	152.375	146.935	1221.53	220.846	705.534	135.399	81.7711	115.483	236.678	313.28	-0.0680424	0.105806	-0.643083	0.52017	0.99962
1070	ENSMUSG00000002833.12	Hdgfl2	HDGF like 2 [Source:MGI Symbol;Acc:MGI:1194492]	chr17	56386634	56407607	+	20973	chr17:56386634-56407607	518.894	625.374	588.061	638.992	645.309	669.435	578.658	616.726	602.188	511.273	599.491	-0.0170118	0.0915087	-0.185904	0.85252	0.99962
1071	ENSMUSG00000002835.10	Chaf1a	chromatin assembly factor 1, subunit A (p150) [Source:MGI Symbol;Acc:MGI:1351331]	chr17	56347439	56379289	+	31850	chr17:56347439-56379289	128.989	112.921	85.6345	137.731	137.2	97.6454	114.34	94.0367	164.338	163.197	123.603	0.0403291	0.14748	0.273455	0.784504	0.99962
1072	ENSMUSG00000002844.10	Adprh	ADP-ribosylarginine hydrolase [Source:MGI Symbol;Acc:MGI:1098234]	chr16	38264392	38273065	-	8673	chr16:38264392-38273065	306.793	365.69	440.71	329.28	304.829	308.204	289.47	328.676	316.536	295.053	328.524	-0.156402	0.105333	-1.48483	0.137589	0.99962
1073	ENSMUSG00000002845.15	Tmem39a	transmembrane protein 39a [Source:MGI Symbol;Acc:MGI:1915096]	chr16	38379060	38412524	+	33464	chr16:38379060-38412524	302.33	294.661	300.456	366.802	360.954	340.875	250.165	249.451	269.395	264.023	299.911	-0.211406	0.108423	-1.94983	0.051196	0.99962
1074	ENSMUSG00000002846.10	Timmdc1	translocase of inner mitochondrial membrane domain containing 1 [Source:MGI Symbol;Acc:MGI:1922139]	chr16	38318709	38343025	-	24316	chr16:38318709-38343025	99.7054	96.0762	91.8841	122.231	122.766	117.049	95.4555	80.8539	120.626	96.136	104.278	-0.0481208	0.130631	-0.368372	0.712596	0.99962
1075	ENSMUSG00000002847.8	Pla1a	phospholipase A1 member A [Source:MGI Symbol;Acc:MGI:1934677]	chr16	38216479	38253507	-	37028	chr16:38216479-38253507	20.6063	8.10135	21.5871	14.4296	42.2562	23.6519	10.8874	12.6537	8.0257	10.12	17.2319	-0.20356	0.146097	-1.39331	0.163525	0.99962
1076	ENSMUSG00000002870.9	Mcm2	minichromosome maintenance complex component 2 [Source:MGI Symbol;Acc:MGI:105380]	chr6	88860456	88875762	-	15306	chr6:88860456-88875762	187.155	144.343	158.201	200.953	239.763	126.227	186.748	209.026	139.948	257.02	184.938	-0.017134	0.148094	-0.115697	0.907893	0.99962
1077	ENSMUSG00000002871.15	Tpra1	transmembrane protein, adipocyte asscociated 1 [Source:MGI Symbol;Acc:MGI:1345190]	chr6	88879233	88889220	+	9987	chr6:88879233-88889220	557.335	657.117	511.358	599.561	589.557	543.028	513.034	545.453	701.291	553.845	577.158	-0.0257018	0.0994061	-0.258553	0.79598	0.99962
1078	ENSMUSG00000002881.15	Nab1	Ngfi-A binding protein 1 [Source:MGI Symbol;Acc:MGI:107564]	chr1	52496453	52539838	-	43385	chr1:52496453-52539838	1231.63	1096.96	960.15	1172.33	1434.46	1078.51	1183.36	1123.14	1310.51	1164.73	1175.58	-0.00726826	0.100355	-0.0724256	0.942263	0.99962
1079	ENSMUSG00000002885.15	Adgre5	adhesion G protein-coupled receptor E5 [Source:MGI Symbol;Acc:MGI:1347095]	chr8	84449880	84467955	-	18075	chr8:84449880-84467955	6119.66	5919.96	7014.59	4922.59	4323.61	5356.44	4711.22	7470.84	5167.47	6001.98	5700.84	0.0165315	0.126974	0.130196	0.896412	0.99962
1080	ENSMUSG00000002900.18	Lamb1	laminin B1 [Source:MGI Symbol;Acc:MGI:96743]	chr12	31315233	31379643	+	64410	chr12:31315233-31379643	1969.53	1713.82	1520.08	1691.88	1355.66	2234.68	1567.91	1733.89	1763.94	1753.85	1730.52	0.11542	0.10895	1.05938	0.289426	0.99962
1081	ENSMUSG00000002908.19	Kcnn1	potassium intermediate/small conductance calcium-activated channel, subfamily N, member 1 [Source:MGI Symbol;Acc:MGI:1933993]	chr8	71294693	71315902	-	21209	chr8:71294693-71315902	4.23657	16.2516	3.28322	20.4455	5.74092	2.3396	4.78244	8.1355	4.60466	1.67494	7.14949	-0.176731	0.121136	-1.45895	0.144579	0.99962
1082	ENSMUSG00000002910.12	Arrdc2	arrestin domain containing 2 [Source:MGI Symbol;Acc:MGI:1918057]	chr8	71287773	71292364	-	4591	chr8:71287773-71292364	225.168	255.258	227.478	184.365	259.723	213.376	170.227	178.231	279.182	192.62	218.563	-0.122842	0.129381	-0.949457	0.342388	0.99962
1083	ENSMUSG00000002944.16	Cd36	CD36 molecule [Source:MGI Symbol;Acc:MGI:107899]	chr5	17986688	18093799	-	107111	chr5:17986688-18093799	13626.9	13763	13183.3	8911.82	8793.69	11769	10654.1	15060.4	11171.3	12013.4	11894.7	0.0462592	0.127997	0.361408	0.717795	0.99962
1084	ENSMUSG00000002948.20	Map2k7	mitogen-activated protein kinase kinase 7 [Source:MGI Symbol;Acc:MGI:1346871]	chr8	4288740	4297897	+	9157	chr8:4288740-4297897	956.597	807.104	907.345	826.074	737.383	868.064	877.953	999.26	1002.53	807.241	878.955	0.095823	0.0919871	1.0417	0.297551	0.99962
1085	ENSMUSG00000002949.16	Timm44	translocase of inner mitochondrial membrane 44 [Source:MGI Symbol;Acc:MGI:1343262]	chr8	4309731	4325913	-	16182	chr8:4309731-4325913	299.787	348.893	338.904	334.859	318.046	293.448	344.553	334.624	265.188	314.62	319.292	-0.0717193	0.0926966	-0.7737	0.439108	0.99962
1086	ENSMUSG00000002957.12	Ap2a2	adaptor-related protein complex 2, alpha 2 subunit [Source:MGI Symbol;Acc:MGI:101920]	chr7	141142086	141212924	+	70838	chr7:141142086-141212924	2091.2	2226.36	2188.11	1848.03	1904.46	2028.4	2141.58	2185.63	2148.94	2058.54	2082.12	0.0404015	0.0685536	0.589341	0.555632	0.99962
1087	ENSMUSG00000002963.18	Pnkp	polynucleotide kinase 3'- phosphatase [Source:MGI Symbol;Acc:MGI:1891698]	chr7	44506563	44512416	+	5853	chr7:44506563-44512416	291.777	360.023	297.287	311.187	304.637	275.445	316.118	272.195	377.412	292.021	309.81	-0.0272264	0.105227	-0.25874	0.795836	0.99962
1088	ENSMUSG00000002968.10	Med25	mediator complex subunit 25 [Source:MGI Symbol;Acc:MGI:1922863]	chr7	44526189	44542136	-	15947	chr7:44526189-44542136	707.107	697.187	716.853	887.079	760.255	848.319	852.5	693.101	757.625	735.14	765.517	0.0400605	0.0911894	0.439311	0.660437	0.99962
1089	ENSMUSG00000002981.11	Clptm1	cleft lip and palate associated transmembrane protein 1 [Source:MGI Symbol;Acc:MGI:1927155]	chr7	19365496	19398958	-	33462	chr7:19365496-19398958	1290.08	1452.94	1339.21	1234.6	1350.72	1370.13	1399.29	1252.87	1237.7	1368.55	1329.61	-0.00779208	0.0676764	-0.115137	0.908336	0.99962
1090	ENSMUSG00000002983.19	Relb	avian reticuloendotheliosis viral (v-rel) oncogene related B [Source:MGI Symbol;Acc:MGI:103289]	chr7	19340142	19363363	-	23221	chr7:19340142-19363363	294.974	313.83	497.32	454.993	476.935	384.217	369.371	465.885	439.199	452.961	414.968	0.0407176	0.131012	0.310792	0.755959	0.99962
1091	ENSMUSG00000002984.18	Tomm40	translocase of outer mitochondrial membrane 40 [Source:MGI Symbol;Acc:MGI:1858259]	chr7	19435238	19449363	-	14125	chr7:19435238-19449363	332.464	263.337	335.72	392.342	342.92	311.626	319.611	257.339	322.582	318.179	319.612	-0.107904	0.107783	-1.00113	0.316765	0.99962
1092	ENSMUSG00000002985.17	Apoe	apolipoprotein E [Source:MGI Symbol;Acc:MGI:88057]	chr7	19430034	19433113	-	3079	chr7:19430034-19433113	2686.6	3079.41	2885.85	2607.16	1732.83	2503.28	2304.69	2411.05	2636.23	2214.2	2506.13	-0.0885476	0.118604	-0.746582	0.455316	0.99962
1093	ENSMUSG00000002992.18	Apoc2	apolipoprotein C2 [Source:MGI Symbol;Acc:MGI:88054]	chr7	19405504	19411866	-	6362	chr7:19405504-19411866	30.8252	46.6944	22.1192	23.7272	19.4025	22.334	17.218	30.4387	20.2879	16.8614	24.9909	-0.203385	0.159222	-1.27737	0.201472	0.99962
1094	ENSMUSG00000002996.18	Hbp1	high mobility group box transcription factor 1 [Source:MGI Symbol;Acc:MGI:894659]	chr12	31976253	32000534	-	24281	chr12:31976253-32000534	1605.34	1374.72	1131.13	1009.02	1120.1	1211.48	1280.89	1265.36	1105.27	1260.13	1236.34	-0.0235488	0.111011	-0.212131	0.832005	0.99962
1095	ENSMUSG00000002997.16	Prkar2b	protein kinase, cAMP dependent regulatory, type II beta [Source:MGI Symbol;Acc:MGI:97760]	chr12	32008475	32111295	-	102820	chr12:32008475-32111295	362.474	399.418	322.084	386.529	264.037	335.091	326.596	300.481	251.544	280.597	322.885	-0.181357	0.116607	-1.55529	0.119877	0.99962
1096	ENSMUSG00000003031.15	Cdkn1b	cyclin-dependent kinase inhibitor 1B [Source:MGI Symbol;Acc:MGI:104565]	chr6	134897364	134902476	+	5112	chr6:134897364-134902476	1405.74	1492.83	1205.39	968.88	1169.89	1457.25	1237.32	1234.8	1309.26	1151.92	1263.33	0.0291257	0.108624	0.268133	0.788597	0.99962
1097	ENSMUSG00000003032.9	Klf4	Kruppel-like factor 4 (gut) [Source:MGI Symbol;Acc:MGI:1342287]	chr4	55527143	55532466	-	5323	chr4:55527143-55532466	692.337	908.973	855.124	1015.25	1093.88	1135.64	830.246	1364.73	1381.67	1224.71	1050.26	0.299751	0.129207	2.31993	0.0203448	0.99962
1098	ENSMUSG00000003033.16	Ap1m1	adaptor-related protein complex AP-1, mu subunit 1 [Source:MGI Symbol;Acc:MGI:102776]	chr8	72993862	73011229	+	17367	chr8:72993862-73011229	436.892	505.719	478.859	524.409	468.96	407.702	464.481	385.061	437.42	481.145	459.065	-0.137866	0.0871033	-1.58278	0.113471	0.99962
1099	ENSMUSG00000003037.17	Rab8a	RAB8A, member RAS oncogene family [Source:MGI Symbol;Acc:MGI:96960]	chr8	72915044	72937748	+	22704	chr8:72915044-72937748	728.927	905.527	665.018	628.31	769.048	750.702	734.913	777.228	664.705	747.152	737.153	-0.00749692	0.0983468	-0.0762294	0.939237	0.99962
1100	ENSMUSG00000003038.16	Hmgn2	high mobility group nucleosomal binding domain 2 [Source:MGI Symbol;Acc:MGI:96136]	chr4	133692049	133695961	-	3912	chr4:133692049-133695961	581.567	618.086	660.147	511.298	610.189	570.065	565.577	563.097	534.445	520.367	573.484	-0.10608	0.0810189	-1.30932	0.190426	0.99962
1101	ENSMUSG00000003039.10	Fam32a	family with sequence similarity 32, member A [Source:MGI Symbol;Acc:MGI:1915172]	chr8	72973574	72978262	+	4688	chr8:72973574-72978262	947.546	1124.02	896.103	862.215	810.94	869.864	952.06	941.833	981.413	914.856	930.085	0.00546482	0.0899031	0.0607857	0.95153	0.99962
1102	ENSMUSG00000003051.14	Elf3	E74-like factor 3 [Source:MGI Symbol;Acc:MGI:1101781]	chr1	135181313	135186306	-	4993	chr1:135181313-135186306	252.426	235.38	169.852	730.663	591.302	716.058	313.165	147.487	321.41	217.445	369.519	-0.051781	0.138022	-0.375164	0.707538	0.99962
1103	ENSMUSG00000003053.18	Cyp2c29	cytochrome P450, family 2, subfamily c, polypeptide 29 [Source:MGI Symbol;Acc:MGI:103238]	chr19	39257849	39319157	+	61308	chr19:39257849-39319157	0	0	0	0	0	1.02763	0	0	0	0	0.102763	0.00614953	0.0318046	0.193354	0.846682	0.99962
1104	ENSMUSG00000003062.14	Stard3nl	STARD3 N-terminal like [Source:MGI Symbol;Acc:MGI:1923455]	chr13	19541846	19579965	-	38119	chr13:19541846-19579965	503.391	482.984	394.414	372.332	510.632	584.372	518.291	437.131	492.663	461.148	475.736	0.120534	0.109531	1.10045	0.271135	0.99962
1105	ENSMUSG00000003068.18	Stk11	serine/threonine kinase 11 [Source:MGI Symbol;Acc:MGI:1341870]	chr10	79951637	79966516	+	14879	chr10:79951637-79966516	1462.85	1401.01	1346.11	1432.64	1326.03	1353.21	1432.56	1308.73	1536.81	1217.48	1381.74	-0.0237742	0.0739304	-0.321575	0.747775	0.99962
1106	ENSMUSG00000003070.7	Efna2	ephrin A2 [Source:MGI Symbol;Acc:MGI:102707]	chr10	80015316	80025844	+	10528	chr10:80015316-80025844	14.0657	14.7738	20.041	12.0027	16.8832	16.4309	15.2696	14.2842	11.7079	10.4099	14.5869	-0.0876267	0.158981	-0.551176	0.581513	0.99962
1107	ENSMUSG00000003072.16	Atp5d	ATP synthase, H+ transporting, mitochondrial F1 complex, delta subunit [Source:MGI Symbol;Acc:MGI:1913293]	chr10	79974466	79981652	+	7186	chr10:79974466-79981652	733.878	700.597	670.554	731.394	759.323	827.79	786.956	653.875	787.061	811.515	746.294	0.098298	0.0790044	1.24421	0.213423	0.99962
1108	ENSMUSG00000003099.12	Ppp5c	protein phosphatase 5, catalytic subunit [Source:MGI Symbol;Acc:MGI:102666]	chr7	16738565	16761849	-	23284	chr7:16738565-16761849	618.008	638.747	606.859	778.687	685.623	727.879	541.686	485.387	715.522	561.971	636.037	-0.114486	0.115021	-0.995352	0.319565	0.99962
1109	ENSMUSG00000003119.15	Cdk12	cyclin-dependent kinase 12 [Source:MGI Symbol;Acc:MGI:1098802]	chr11	98093885	98169330	+	75445	chr11:98093885-98169330	1919.53	1909.63	2002.87	1932.04	2011.19	1780.06	1853.11	2141.45	1674.07	1912.83	1913.68	-0.0594909	0.0716608	-0.830173	0.406441	0.99962
1110	ENSMUSG00000003123.16	Lipe	lipase, hormone sensitive [Source:MGI Symbol;Acc:MGI:96790]	chr7	25078952	25098135	-	19183	chr7:25078952-25098135	1194.23	1333.32	1047.31	2009.06	1640.83	1657.23	1173.17	1312.98	1136.5	972.717	1347.73	-0.15279	0.141141	-1.08253	0.279017	0.99962
1111	ENSMUSG00000003131.8	Pafah1b2	platelet-activating factor acetylhydrolase, isoform 1b, subunit 2 [Source:MGI Symbol;Acc:MGI:108415]	chr9	45874157	45923988	-	49831	chr9:45874157-45923988	1120.21	1146.08	1230.49	1256.89	1081.98	1125.21	1333.27	1146.6	1179.4	1205.04	1182.52	0.0361051	0.0719357	0.501909	0.615732	0.99962
1112	ENSMUSG00000003134.11	Tbc1d8	TBC1 domain family, member 8 [Source:MGI Symbol;Acc:MGI:1927225]	chr1	39410573	39517836	-	107263	chr1:39410573-39517836	540.745	661.255	649.96	636.937	761.964	572.852	498.204	617.013	541.37	567.376	604.768	-0.194427	0.0956072	-2.0336	0.0419921	0.99962
1113	ENSMUSG00000003135.16	Cnot11	CCR4-NOT transcription complex, subunit 11 [Source:MGI Symbol;Acc:MGI:106580]	chr1	39574073	39585970	+	11897	chr1:39574073-39585970	268.758	377.18	276.341	311.295	275.259	259.663	257.355	332.094	295.849	325.622	297.942	-0.0298913	0.113158	-0.264156	0.79166	0.99962
1114	ENSMUSG00000003153.11	Slc2a3	solute carrier family 2 (facilitated glucose transporter), member 3 [Source:MGI Symbol;Acc:MGI:95757]	chr6	122704768	122778599	-	73831	chr6:122704768-122778599	343.75	685.122	308.239	325.625	324.134	226.316	313.345	341.277	546.559	307.55	372.192	-0.113168	0.157324	-0.719333	0.471936	0.99962
1115	ENSMUSG00000003154.17	Foxj2	forkhead box J2 [Source:MGI Symbol;Acc:MGI:1926805]	chr6	122796873	122822325	+	25452	chr6:122796873-122822325	1152.38	1029.67	1064.25	1078.4	922.145	1069.38	1051.81	1342.86	1162.67	1007.31	1088.09	0.0924493	0.0917652	1.00745	0.313716	0.99962
1116	ENSMUSG00000003161.16	Sri	sorcin [Source:MGI Symbol;Acc:MGI:98419]	chr5	8096078	8119379	+	23301	chr5:8096078-8119379	880.128	1008.58	850.782	866.376	852.482	942.081	882.312	927.419	930.811	885.496	902.646	0.0324734	0.0683927	0.474808	0.634924	0.99962
1117	ENSMUSG00000003166.21	Dgcr2	DiGeorge syndrome critical region gene 2 [Source:MGI Symbol;Acc:MGI:892866]	chr16	17657346	17716426	-	59080	chr16:17657346-17716426	1472.24	1304.22	1339.37	1459.65	1346.1	1333.15	1455.31	1335.16	1410.73	1249.16	1370.51	-0.0281256	0.066569	-0.422502	0.672658	0.99962
1118	ENSMUSG00000003184.16	Irf3	interferon regulatory factor 3 [Source:MGI Symbol;Acc:MGI:1859179]	chr7	44647072	44652272	+	5200	chr7:44647072-44652272	634.836	575.305	684.49	663.949	668.592	731.359	662.419	458.891	676.501	585.723	634.206	-0.044387	0.110083	-0.403212	0.686792	0.99962
1119	ENSMUSG00000003190.13	Bcl2l12	BCL2-like 12 (proline rich) [Source:MGI Symbol;Acc:MGI:1922986]	chr7	44640646	44648136	-	7490	chr7:44640646-44648136	69.6683	81.1617	90.8146	96.1929	112.988	70.4426	101.841	85.0752	100.916	94.1647	90.3265	0.00386038	0.136783	0.0282227	0.977485	0.99962
1120	ENSMUSG00000003198.11	Zfp959	zinc finger protein 959 [Source:MGI Symbol;Acc:MGI:2385058]	chr17	56199093	56205928	+	6835	chr17:56199093-56205928	94.6367	149.312	118.28	103.373	121.896	95.9131	105.892	90.4974	91.3922	96.8607	106.805	-0.23012	0.126967	-1.81244	0.0699188	0.99962
1121	ENSMUSG00000003199.17	Mpnd	MPN domain containing [Source:MGI Symbol;Acc:MGI:1915297]	chr17	56312711	56323790	+	11079	chr17:56312711-56323790	293.616	252.315	256.234	298.923	317.338	328.687	290.786	245.782	379.762	288.018	295.146	0.0932846	0.114344	0.815823	0.414601	0.99962
1122	ENSMUSG00000003200.11	Sh3gl1	SH3-domain GRB2-like 1 [Source:MGI Symbol;Acc:MGI:700010]	chr17	56323750	56343635	-	19885	chr17:56323750-56343635	602.281	582.087	601.227	586.197	658.663	642.448	619.118	583.952	596.713	597.764	607.045	0.00466167	0.0668285	0.0697556	0.944388	0.99962
1123	ENSMUSG00000003206.8	Ebi3	Epstein-Barr virus induced gene 3 [Source:MGI Symbol;Acc:MGI:1354171]	chr17	56259640	56264022	+	4382	chr17:56259640-56264022	32.8759	51.1664	43.457	34.138	42.6779	13.3412	21.4057	25.2612	43.8969	18.922	32.7142	-0.360187	0.159327	-2.26068	0.0237791	0.99962
1124	ENSMUSG00000003208.10	Yju2	YJU2 splicing factor [Source:MGI Symbol;Acc:MGI:1920136]	chr17	56266099	56275285	+	9186	chr17:56266099-56275285	106.296	151.155	164.904	126.901	109.677	119.523	110.917	161.476	144.233	144.442	133.952	0.0399095	0.133813	0.298249	0.765513	0.99962
1125	ENSMUSG00000003226.8	Ranbp2	RAN binding protein 2 [Source:MGI Symbol;Acc:MGI:894323]	chr10	58282742	58330178	+	47436	chr10:58282742-58330178	3615.06	3978.98	3879.88	3732.32	4058.67	3746.98	3663.89	3990.21	3583.74	4262.14	3851.19	-0.00115829	0.065833	-0.0175944	0.985962	0.99962
1126	ENSMUSG00000003227.5	Edar	ectodysplasin-A receptor [Source:MGI Symbol;Acc:MGI:1343498]	chr10	58436611	58511476	-	74865	chr10:58436611-58511476	20.6142	19.7069	17.8079	20.3184	21.8548	20.5446	20.3476	26.376	20.4903	22.7153	21.0776	0.0776532	0.157458	0.493169	0.621893	0.99962
1127	ENSMUSG00000003228.10	Grk5	G protein-coupled receptor kinase 5 [Source:MGI Symbol;Acc:MGI:109161]	chr19	60878187	61084406	+	206219	chr19:60878187-61084406	1992.51	2377.78	2115.17	1462.22	1583.19	2448.94	2146.93	2585.75	2354.65	1985.86	2105.3	0.228156	0.118862	1.9195	0.0549206	0.99962
1128	ENSMUSG00000003233.13	Dvl3	dishevelled segment polarity protein 3 [Source:MGI Symbol;Acc:MGI:108100]	chr16	20335732	20352760	+	17028	chr16:20335732-20352760	787.446	770.702	821.545	845.942	782.676	819.422	887.78	720.542	935.363	833.401	820.482	0.0621159	0.0790558	0.785722	0.43203	0.99962
1129	ENSMUSG00000003234.17	Abcf3	ATP-binding cassette, sub-family F (GCN20), member 3 [Source:MGI Symbol;Acc:MGI:1351656]	chr16	20367327	20380129	+	12802	chr16:20367327-20380129	569.701	559.474	416.076	514.842	518.936	584.468	483.751	618.578	484.69	493.681	524.42	0.0397026	0.104604	0.379551	0.704279	0.99962
1130	ENSMUSG00000003235.14	Eif2b5	eukaryotic translation initiation factor 2B, subunit 5 epsilon [Source:MGI Symbol;Acc:MGI:2446176]	chr16	20317567	20328073	+	10506	chr16:20317567-20328073	425.152	403.45	416.776	410.675	423.881	427.894	456.197	445.753	452.571	456.985	431.934	0.102028	0.0672666	1.51677	0.129324	0.99962
1131	ENSMUSG00000003269.20	Cyth2	cytohesin 2 [Source:MGI Symbol;Acc:MGI:1334255]	chr7	45456061	45464005	-	7944	chr7:45456061-45464005	618.276	544.968	600.093	642.3	565.331	672.634	594.987	558.042	660.137	569.624	602.639	0.0378586	0.0824611	0.459108	0.646157	0.99962
1132	ENSMUSG00000003271.18	Sult2b1	sulfotransferase family, cytosolic, 2B, member 1 [Source:MGI Symbol;Acc:MGI:1926342]	chr7	45379407	45434093	-	54686	chr7:45379407-45434093	9.0017	11.8915	7.1944	14.2687	7.95374	13.5852	6.28509	14.4227	17.4587	10.7663	11.2828	0.103602	0.153097	0.676705	0.498593	0.99962
1133	ENSMUSG00000003273.15	Car11	carbonic anhydrase 11 [Source:MGI Symbol;Acc:MGI:1336193]	chr7	45349267	45354106	+	4839	chr7:45349267-45354106	8.64784	1.75434	5.95363	8.22367	8.16291	5.48815	9.9816	2.93636	2.60757	8.96875	6.27248	-0.0328685	0.130142	-0.252558	0.80061	0.99962
1134	ENSMUSG00000003279.18	Dlgap1	DLG associated protein 1 [Source:MGI Symbol;Acc:MGI:1346065]	chr17	70276068	71128408	+	852340	chr17:70276068-71128408	0	3.95895	0	12.3319	4.07028	5.75749	2.33577	1.72837	3.06958	0.921673	3.4174	-0.0473813	0.0862845	-0.549129	0.582917	0.99962
1135	ENSMUSG00000003282.10	Plag1	pleiomorphic adenoma gene 1 [Source:MGI Symbol;Acc:MGI:1891916]	chr4	3900996	3938423	-	37427	chr4:3900996-3938423	22.2744	47.2721	21.5365	42.4506	29.0993	37.0227	63.7697	32.2723	59.8848	21.4853	37.7068	0.1581	0.158081	1.00012	0.317255	0.99962
1136	ENSMUSG00000003283.16	Hck	hemopoietic cell kinase [Source:MGI Symbol;Acc:MGI:96052]	chr2	152950388	152993361	+	42973	chr2:152950388-152993361	649.928	660.936	556.762	450.137	661.481	479.618	657.697	474.721	648.875	551.78	579.194	-0.0681447	0.120953	-0.563396	0.573165	0.99962
1137	ENSMUSG00000003299.11	Mrpl4	mitochondrial ribosomal protein L4 [Source:MGI Symbol;Acc:MGI:2137210]	chr9	20914034	20920135	+	6101	chr9:20914034-20920135	393.483	421.642	391.141	399.755	354.949	435.556	329.465	359.268	391.231	398.346	387.484	-0.0313219	0.0910107	-0.344157	0.730728	0.99962
1138	ENSMUSG00000003309.15	Ap1m2	adaptor protein complex AP-1, mu 2 subunit [Source:MGI Symbol;Acc:MGI:1336974]	chr9	21205571	21223633	-	18062	chr9:21205571-21223633	227.219	200.423	153.597	249.885	243.417	320.353	301.418	229.871	268.777	220.42	241.538	0.250325	0.130395	1.91975	0.0548901	0.99962
1139	ENSMUSG00000003316.15	Glg1	golgi apparatus protein 1 [Source:MGI Symbol;Acc:MGI:104967]	chr8	111881053	111985848	-	104795	chr8:111881053-111985848	3056.23	2975.62	3051.23	2746.56	2715.6	3013.7	3006.92	2967.35	2854.2	2826.11	2921.35	0.01183	0.0567058	0.20862	0.834745	0.99962
1140	ENSMUSG00000003341.10	Atp8b3	ATPase, class I, type 8B, member 3 [Source:MGI Symbol;Acc:MGI:1914581]	chr10	80355418	80374958	-	19540	chr10:80355418-80374958	0.984731	2.07122	0	0.970666	1.04406	1.86078	0	0	1.76739	0	0.869885	-0.0190082	0.0642139	-0.296013	0.76722	0.99962
1141	ENSMUSG00000003344.16	Btbd2	BTB (POZ) domain containing 2 [Source:MGI Symbol;Acc:MGI:1933831]	chr10	80478451	80492328	-	13877	chr10:80478451-80492328	350.639	399.491	399.119	419.963	348.299	370.565	432.328	378.795	476.891	404.783	398.087	0.09669	0.0948032	1.0199	0.307775	0.99962
1142	ENSMUSG00000003345.17	Csnk1g2	casein kinase 1, gamma 2 [Source:MGI Symbol;Acc:MGI:1920014]	chr10	80458672	80476583	+	17911	chr10:80458672-80476583	1572.78	1354.88	1409.9	1309.47	1122.07	1344.63	1482.06	1463.07	1638.2	1504.46	1420.15	0.123071	0.0911413	1.35033	0.176909	0.99962
1143	ENSMUSG00000003346.15	Abhd17a	abhydrolase domain containing 17A [Source:MGI Symbol;Acc:MGI:106388]	chr10	80419488	80426175	-	6687	chr10:80419488-80426175	419.099	374.481	397.451	363.74	354.447	383.672	387.663	414.062	426.723	407.165	392.85	0.0756872	0.0787458	0.961159	0.336472	0.99962
1144	ENSMUSG00000003348.11	Mob3a	MOB kinase activator 3A [Source:MGI Symbol;Acc:MGI:3050117]	chr10	80521087	80537811	-	16724	chr10:80521087-80537811	504.806	640.437	520.085	469.007	688.331	521.248	490.001	488.104	583.075	504.68	540.978	-0.107723	0.108601	-0.991916	0.321239	0.99962
1145	ENSMUSG00000003352.15	Cacnb3	calcium channel, voltage-dependent, beta 3 subunit [Source:MGI Symbol;Acc:MGI:103307]	chr15	98528721	98542410	+	13689	chr15:98528721-98542410	212.024	219.466	237.136	296.196	331.749	264.548	283.702	223.1	230.904	274.022	257.285	-0.0174962	0.124197	-0.140874	0.88797	0.99962
1146	ENSMUSG00000003354.7	Ccdc65	coiled-coil domain containing 65 [Source:MGI Symbol;Acc:MGI:2146001]	chr15	98606088	98621217	+	15129	chr15:98606088-98621217	42.2069	67.9506	36.7458	148.635	82.4225	97.5494	113.015	35.1591	85.8556	49.2087	75.8749	0.00344315	0.154226	0.0223254	0.982188	0.99962
1147	ENSMUSG00000003355.8	Fkbp11	FK506 binding protein 11 [Source:MGI Symbol;Acc:MGI:1913370]	chr15	98622247	98626079	-	3832	chr15:98622247-98626079	26.0471	37.9095	30.989	36.0979	51.7757	33.5511	28.6978	29.6069	45.8577	39.2553	35.9788	-0.0243781	0.156255	-0.156015	0.876021	0.99962
1148	ENSMUSG00000003360.16	Ddx23	DEAD box helicase 23 [Source:MGI Symbol;Acc:MGI:1921601]	chr15	98543015	98560775	-	17760	chr15:98543015-98560775	1086.89	1054.33	1105.4	1007.9	1013.77	968.56	1174.92	973.866	1117.68	981.818	1048.51	-0.0133062	0.0757417	-0.175679	0.860546	0.99962
1149	ENSMUSG00000003363.16	Pld3	phospholipase D family, member 3 [Source:MGI Symbol;Acc:MGI:1333782]	chr7	27231425	27252643	-	21218	chr7:27231425-27252643	820.927	699.96	734.056	628.407	744.894	667.636	820.611	690.273	730.381	626.529	716.367	-0.0332695	0.0937975	-0.354695	0.722818	0.99962
1150	ENSMUSG00000003378.10	Grik5	glutamate receptor, ionotropic, kainate 5 (gamma 2) [Source:MGI Symbol;Acc:MGI:95818]	chr7	24709274	24771771	-	62497	chr7:24709274-24771771	257.615	239.902	267.827	253.923	248.407	311.922	297.595	299.533	254.009	257.128	268.786	0.146446	0.0908349	1.61222	0.106914	0.99962
1151	ENSMUSG00000003379.8	Cd79a	CD79A antigen (immunoglobulin-associated alpha) [Source:MGI Symbol;Acc:MGI:101774]	chr7	24596806	24601622	+	4816	chr7:24596806-24601622	304.093	150.616	275.124	304.572	114.172	132.427	131.41	444.907	216.576	215.738	228.964	-0.00445306	0.158024	-0.0281796	0.977519	0.99962
1152	ENSMUSG00000003382.19	Etv3	ets variant 3 [Source:MGI Symbol;Acc:MGI:1350926]	chr3	87432714	87447463	+	14749	chr3:87432714-87447463	1056.94	1149.89	1265.04	1205.18	1288.88	1194.61	1077.35	1254.66	1365.77	1116.17	1197.45	0.0097223	0.0849027	0.114511	0.908833	0.99962
1153	ENSMUSG00000003402.15	Prkcsh	protein kinase C substrate 80K-H [Source:MGI Symbol;Acc:MGI:107877]	chr9	21914102	21925518	+	11416	chr9:21914102-21925518	620.544	617.823	620.816	720.851	732.721	715.535	712.398	561.319	706.303	598.85	660.716	-0.00732261	0.0945077	-0.0774816	0.93824	0.99962
1154	ENSMUSG00000003410.9	Elavl3	ELAV like RNA binding protein 3 [Source:MGI Symbol;Acc:MGI:109157]	chr9	21926301	21963319	-	37018	chr9:21926301-21963319	1.33343	0	0	4.67862	3.35491	3.62177	3.59057	0	2.47124	2.39717	2.14477	0.0226914	0.0843464	0.269027	0.787909	0.99962
1155	ENSMUSG00000003411.11	Rab3b	RAB3B, member RAS oncogene family [Source:MGI Symbol;Acc:MGI:1917158]	chr4	108736260	108800521	+	64261	chr4:108736260-108800521	9.06636	8.012	5.90479	13.8165	10.4856	9.86396	1.56738	12.0593	10.7392	7.8398	8.93549	-0.0554952	0.135308	-0.410141	0.681702	0.99962
1156	ENSMUSG00000003418.12	St8sia6	ST8 alpha-N-acetyl-neuraminide alpha-2,8-sialyltransferase 6 [Source:MGI Symbol;Acc:MGI:2386797]	chr2	13655832	13798875	-	143043	chr2:13655832-13798875	45.7927	45.5538	81.5822	395.526	242.282	196.096	70.8428	77.9472	78.7134	69.5702	130.391	-0.129884	0.123383	-1.05269	0.292481	0.99962
1157	ENSMUSG00000003420.9	Fcgrt	Fc fragment of IgG receptor and transporter [Source:MGI Symbol;Acc:MGI:103017]	chr7	44742414	44753275	-	10861	chr7:44742414-44753275	663.219	630.038	615.332	588.267	478.009	668.064	728.732	671.357	654.654	571.585	626.926	0.131203	0.097635	1.34382	0.179008	0.99962
1158	ENSMUSG00000003421.14	Nosip	nitric oxide synthase interacting protein [Source:MGI Symbol;Acc:MGI:1913644]	chr7	44711853	44727634	+	15781	chr7:44711853-44727634	327.651	329.759	358.459	311.215	321.77	303.685	362.537	416.517	456.822	346.704	353.512	0.167171	0.106592	1.56832	0.116805	0.99962
1159	ENSMUSG00000003423.16	Pih1d1	PIH1 domain containing 1 [Source:MGI Symbol;Acc:MGI:1916095]	chr7	44803727	44809489	+	5762	chr7:44803727-44809489	188.389	136.307	173.169	166.922	196.274	190.126	144.37	140.203	175.084	161.197	167.204	-0.0719632	0.11939	-0.602758	0.54667	0.99962
1160	ENSMUSG00000003429.12	Rps11	ribosomal protein S11 [Source:MGI Symbol;Acc:MGI:1351329]	chr7	44771803	44773863	-	2060	chr7:44771803-44773863	2264.66	2203.96	1833.16	1905.41	1931.59	1867.82	1940.62	2007.1	1891.8	1791.17	1963.73	-0.0889605	0.0754085	-1.17971	0.238114	0.99962
1161	ENSMUSG00000003435.10	Supt5	suppressor of Ty 5, DSIF elongation factor subunit [Source:MGI Symbol;Acc:MGI:1202400]	chr7	28014316	28038171	-	23855	chr7:28014316-28038171	1544.51	1412.1	1474.24	1589.43	1436.82	1482.78	1704.78	1444.99	1771.71	1540.39	1540.18	0.0858868	0.0752267	1.14171	0.253576	0.99962
1162	ENSMUSG00000003436.12	Dll3	delta like canonical Notch ligand 3 [Source:MGI Symbol;Acc:MGI:1096877]	chr7	27992978	28001663	-	8685	chr7:27992978-28001663	0.728719	0	0	0	1.54429	0.798431	2.78298	0	0.75849	0	0.661291	0.0113709	0.0535028	0.21253	0.831694	0.99962
1163	ENSMUSG00000003437.15	Paf1	Paf1, RNA polymerase II complex component [Source:MGI Symbol;Acc:MGI:1923988]	chr7	28092376	28098813	+	6437	chr7:28092376-28098813	561.128	615.307	620.917	591.201	608.078	567.268	566.372	543.144	665.695	572.278	591.139	-0.0364427	0.0759373	-0.479905	0.631295	0.99962
1164	ENSMUSG00000003438.18	Timm50	translocase of inner mitochondrial membrane 50 [Source:MGI Symbol;Acc:MGI:1913775]	chr7	28004941	28011497	-	6556	chr7:28004941-28011497	117.892	210.118	175.55	215.631	177.503	178.044	173.522	124.803	154.644	163.042	169.075	-0.130197	0.137056	-0.949954	0.342136	0.99962
1165	ENSMUSG00000003444.9	Med29	mediator complex subunit 29 [Source:MGI Symbol;Acc:MGI:1914474]	chr7	28085571	28092133	-	6562	chr7:28085571-28092133	93.8946	76.7665	105.838	106.121	98.2723	87.2441	119.224	64.8068	91.6993	76.6387	92.0505	-0.0945938	0.139935	-0.675985	0.49905	0.99962
1166	ENSMUSG00000003452.16	Bicd1	BICD cargo adaptor 1 [Source:MGI Symbol;Acc:MGI:1101760]	chr6	149310384	149464827	+	154443	chr6:149310384-149464827	245.953	217.52	158.43	297.519	239.465	241.352	250.392	198.252	247.789	185.158	228.183	-0.0363842	0.133532	-0.272476	0.785256	0.99962
1167	ENSMUSG00000003458.13	Ncstn	nicastrin [Source:MGI Symbol;Acc:MGI:1891700]	chr1	171893580	171910362	-	16782	chr1:171893580-171910362	1332.36	1236.98	1316.11	1213.59	1264	1237.09	1342.33	1356.39	1330.92	1266.34	1289.61	0.0367022	0.0570113	0.643769	0.519725	0.99962
1168	ENSMUSG00000003464.14	Pex19	peroxisomal biogenesis factor 19 [Source:MGI Symbol;Acc:MGI:1334458]	chr1	171954322	171964060	+	9738	chr1:171954322-171964060	630.228	620.64	693.363	601.976	584.453	609.274	717.575	692.625	615.16	771.011	653.63	0.111949	0.0863658	1.29622	0.194899	0.99962
1169	ENSMUSG00000003469.10	Phyhip	phytanoyl-CoA hydroxylase interacting protein [Source:MGI Symbol;Acc:MGI:1860417]	chr14	70694916	70706272	+	11356	chr14:70694916-70706272	6.561	0.985179	10.0183	11.0814	5.95976	10.2711	3.05283	5.49458	5.8542	4.73213	6.40106	-0.0491765	0.129752	-0.379005	0.704684	0.99962
1170	ENSMUSG00000003476.17	Crhr2	corticotropin releasing hormone receptor 2 [Source:MGI Symbol;Acc:MGI:894312]	chr6	55067034	55110001	-	42967	chr6:55067034-55110001	5.49316	0	0	10.3943	7.77975	4.52886	1.26663	2.2915	0	11.5211	4.32753	-0.0162176	0.0796276	-0.203668	0.838613	0.99962
1171	ENSMUSG00000003477.6	Inmt	indolethylamine N-methyltransferase [Source:MGI Symbol;Acc:MGI:102963]	chr6	55147611	55152028	-	4417	chr6:55147611-55152028	6094.1	5448.07	5668.76	3691.71	3869.38	4722.05	5707.8	5956.93	5802.95	5089.24	5205.1	0.113206	0.124039	0.912664	0.361419	0.99962
1172	ENSMUSG00000003484.5	Cyp4f18	cytochrome P450, family 4, subfamily f, polypeptide 18 [Source:MGI Symbol;Acc:MGI:1919304]	chr8	72742326	72763470	-	21144	chr8:72742326-72763470	196.608	299.875	184.114	161.864	181.968	134.043	160.62	197.637	223.233	128.189	186.815	-0.193463	0.147692	-1.30991	0.190226	0.99962
1173	ENSMUSG00000003500.14	Impdh1	inosine monophosphate dehydrogenase 1 [Source:MGI Symbol;Acc:MGI:96567]	chr6	29200433	29216363	-	15930	chr6:29200433-29216363	1881.69	1958.22	2028.22	1483.76	1629.5	1825.21	2039.54	2201.22	2484.86	2058.76	1959.1	0.212482	0.102431	2.07439	0.0380428	0.99962
1174	ENSMUSG00000003518.14	Dusp3	dual specificity phosphatase 3 (vaccinia virus phosphatase VH1-related) [Source:MGI Symbol;Acc:MGI:1919599]	chr11	101861969	101877839	-	15870	chr11:101861969-101877839	2949.73	2821.45	3219.01	1985.73	1951.35	2519.21	2842.32	3081.61	3263.57	3362.16	2799.61	0.177979	0.126598	1.40586	0.159766	0.99962
1175	ENSMUSG00000003526.13	Prodh	proline dehydrogenase [Source:MGI Symbol;Acc:MGI:97770]	chr16	17878221	17908067	-	29846	chr16:17878221-17908067	156.541	167.331	218.366	250.38	236.063	182.544	157.405	143.653	232.916	193.114	193.831	-0.132655	0.137573	-0.964256	0.334918	0.99962
1176	ENSMUSG00000003527.10	Ess2	ess-2 splicing factor [Source:MGI Symbol;Acc:MGI:107854]	chr16	17718573	17729212	-	10639	chr16:17718573-17729212	225.916	197.339	240.282	206.947	207.429	200.733	266.936	268.485	239.071	272.737	232.588	0.18417	0.105548	1.74489	0.0810034	0.99962
1177	ENSMUSG00000003528.16	Slc25a1	solute carrier family 25 (mitochondrial carrier, citrate transporter), member 1 [Source:MGI Symbol;Acc:MGI:1345283]	chr16	17743087	17746083	-	2996	chr16:17743087-17746083	383.648	325.607	325.955	461.199	332.981	486.236	379.207	440.178	419.702	382.302	393.702	0.173571	0.111406	1.55801	0.119232	0.99962
1178	ENSMUSG00000003531.16	Dgcr6	DiGeorge syndrome critical region gene 6 [Source:MGI Symbol;Acc:MGI:1202877]	chr16	17870724	17889496	+	18772	chr16:17870724-17889496	153.377	163.635	139.83	225.352	219.951	172.223	201.929	166.328	206.802	154.176	180.36	-0.000970522	0.132555	-0.00732169	0.994158	0.99962
1179	ENSMUSG00000003534.18	Ddr1	discoidin domain receptor family, member 1 [Source:MGI Symbol;Acc:MGI:99216]	chr17	35992459	36015513	-	23054	chr17:35992459-36015513	747.159	664.202	767.243	968.944	898.959	1000.97	1166.29	766.793	1101.68	893.753	897.599	0.236393	0.119398	1.97988	0.0477171	0.99962
1180	ENSMUSG00000003541.7	Ier3	immediate early response 3 [Source:MGI Symbol;Acc:MGI:104814]	chr17	36132576	36133815	+	1239	chr17:36132576-36133815	1453.23	1762.21	1269.22	1049.02	1952.21	1483.9	1421.02	1683.68	1488.58	1374.66	1493.77	-0.00533206	0.127344	-0.0418713	0.966601	0.99962
1181	ENSMUSG00000003545.4	Fosb	FBJ osteosarcoma oncogene B [Source:MGI Symbol;Acc:MGI:95575]	chr7	19036621	19043976	-	7355	chr7:19036621-19043976	69.2404	58.9154	144.757	41.2141	166.256	200.163	40.6616	16.4871	22.0356	42.4847	80.2216	-0.0918079	0.116929	-0.78516	0.43236	0.99962
1182	ENSMUSG00000003546.11	Klc4	kinesin light chain 4 [Source:MGI Symbol;Acc:MGI:1922014]	chr17	46941550	46956948	-	15398	chr17:46941550-46956948	290.625	313.776	259.526	285.192	243.315	296.243	314.846	276.236	307.401	248.293	283.545	0.044821	0.0993084	0.451331	0.651751	0.99962
1183	ENSMUSG00000003549.10	Ercc1	excision repair cross-complementing rodent repair deficiency, complementation group 1 [Source:MGI Symbol;Acc:MGI:95412]	chr7	19078703	19090449	+	11746	chr7:19078703-19090449	92.7914	147.249	208.328	131.817	133.028	131.429	137.724	114.608	185.578	159.447	144.2	0.0271937	0.14856	0.183049	0.854759	0.99962
1184	ENSMUSG00000003555.9	Cyp17a1	cytochrome P450, family 17, subfamily a, polypeptide 1 [Source:MGI Symbol;Acc:MGI:88586]	chr19	46655604	46661611	-	6007	chr19:46655604-46661611	0.986527	2.0713	0.864963	0	1.04435	0	0	0	1.02607	1.99047	0.798368	-0.0268646	0.0624086	-0.430463	0.666859	0.99962
1185	ENSMUSG00000003559.9	As3mt	arsenite methyltransferase [Source:MGI Symbol;Acc:MGI:1929882]	chr19	46695897	46729538	+	33641	chr19:46695897-46729538	150.828	141.112	178.179	196.352	144.463	194.36	184.124	190.284	160.35	173.154	171.321	0.132108	0.113382	1.16516	0.243955	0.99962
1186	ENSMUSG00000003573.16	Homer3	homer scaffolding protein 3 [Source:MGI Symbol;Acc:MGI:1347359]	chr8	70735477	70747011	+	11534	chr8:70735477-70747011	399.48	295.497	435.348	300.322	258.211	280.365	394.469	358.623	370.329	320.727	341.337	0.0247228	0.130312	0.189719	0.849529	0.99962
1187	ENSMUSG00000003575.14	Crtc1	CREB regulated transcription coactivator 1 [Source:MGI Symbol;Acc:MGI:2142523]	chr8	70835005	70892229	-	57224	chr8:70835005-70892229	261.097	256.726	287.797	320.081	261.022	277.126	238.692	239.099	294.219	291.963	272.782	-0.04543	0.101216	-0.448843	0.653545	0.99962
1188	ENSMUSG00000003585.14	Sec14l2	SEC14-like lipid binding 2 [Source:MGI Symbol;Acc:MGI:1915065]	chr11	4047039	4073415	-	26376	chr11:4047039-4073415	183.556	224.715	101.74	190.139	278.977	177.922	208.474	135.091	191.59	117.979	181.018	-0.145929	0.155279	-0.939782	0.347329	0.99962
1189	ENSMUSG00000003604.15	Aven	apoptosis, caspase activation inhibitor [Source:MGI Symbol;Acc:MGI:1921518]	chr2	112323309	112464918	+	141609	chr2:112323309-112464918	102.433	140.057	106.609	136.212	138.987	128.929	121.528	102.439	141.81	111.121	123.013	-0.0353294	0.125745	-0.280962	0.77874	0.99962
1190	ENSMUSG00000003617.17	Cp	ceruloplasmin [Source:MGI Symbol;Acc:MGI:88476]	chr3	20011218	20063309	+	52091	chr3:20011218-20063309	4905.44	6744.52	4230.74	8306.65	8082.85	8081.57	4608.14	4502.95	4475	5349.76	5928.76	-0.172727	0.149396	-1.15617	0.247611	0.99962
1191	ENSMUSG00000003623.5	Crot	carnitine O-octanoyltransferase [Source:MGI Symbol;Acc:MGI:1921364]	chr5	9016033	9047324	-	31291	chr5:9016033-9047324	414.578	389.031	364.762	401.57	331.491	392.891	375.834	320.427	334.897	347.582	367.306	-0.0937457	0.0912889	-1.02691	0.304461	0.99962
1192	ENSMUSG00000003644.18	Rps6ka1	ribosomal protein S6 kinase polypeptide 1 [Source:MGI Symbol;Acc:MGI:104558]	chr4	133574601	133615108	-	40507	chr4:133574601-133615108	1196.09	1344.89	1028.21	984.057	920.541	966.935	837.981	1165.28	1186.32	962.573	1059.29	-0.0816225	0.11587	-0.704434	0.481162	0.99962
1193	ENSMUSG00000003660.11	Snrnp200	small nuclear ribonucleoprotein 200 (U5) [Source:MGI Symbol;Acc:MGI:2444401]	chr2	127050306	127082371	+	32065	chr2:127050306-127082371	2401.59	2434.8	2660.19	2320.28	2353.79	2275.66	2492.14	2628.89	2358.22	2608.88	2453.44	0.0217618	0.06547	0.332393	0.739592	0.99962
1194	ENSMUSG00000003662.11	Ciao1	cytosolic iron-sulfur protein assembly 1 [Source:MGI Symbol;Acc:MGI:1346998]	chr2	127082858	127089736	-	6878	chr2:127082858-127089736	311.516	367.454	349.785	314.804	372.32	392.199	371.407	358.323	407.245	323.643	356.87	0.100921	0.0924191	1.092	0.274835	0.99962
1195	ENSMUSG00000003665.8	Has1	hyaluronan synthase 1 [Source:MGI Symbol;Acc:MGI:106590]	chr17	18063585	18075467	-	11882	chr17:18063585-18075467	28.4042	103.653	28.3474	173.32	106.673	187.711	57.3802	15.4105	28.5629	102.228	83.1689	-0.0263805	0.115091	-0.229214	0.818703	0.99962
1196	ENSMUSG00000003680.17	Taf6l	TATA-box binding protein associated factor 6 like [Source:MGI Symbol;Acc:MGI:2444957]	chr19	8751851	8763781	-	11930	chr19:8751851-8763781	99.6518	52.3444	84.5658	90.4254	100.907	71.2922	105.152	78.7084	66.1939	91.9224	84.1163	-0.0332199	0.148834	-0.223201	0.823379	0.99962
1197	ENSMUSG00000003721.15	Insig2	insulin induced gene 2 [Source:MGI Symbol;Acc:MGI:1920249]	chr1	121232082	121260318	-	28236	chr1:121232082-121260318	382.574	483.036	443.089	414.608	391.537	462.221	458.534	385.665	526.925	409.921	435.811	0.0751484	0.100456	0.748072	0.454417	0.99962
1198	ENSMUSG00000003731.14	Kpna6	karyopherin (importin) alpha 6 [Source:MGI Symbol;Acc:MGI:1100836]	chr4	129537773	129566560	-	28787	chr4:129537773-129566560	1257.83	1157.31	1326.76	1306.92	1213.88	1121.37	1203.51	1247.85	1296.2	1352.35	1248.4	-0.00893877	0.071098	-0.125725	0.89995	0.99962
1199	ENSMUSG00000003746.17	Man1a	mannosidase 1, alpha [Source:MGI Symbol;Acc:MGI:104677]	chr10	53780881	53952705	-	171824	chr10:53780881-53952705	1163.04	973.202	1082.44	1358.76	1090.64	1247.31	1019.2	1283.31	1081.63	1090.13	1138.96	0.0118658	0.098417	0.120567	0.904034	0.99962
1200	ENSMUSG00000003752.10	Itpkc	inositol 1,4,5-trisphosphate 3-kinase C [Source:MGI Symbol;Acc:MGI:2442554]	chr7	26906597	26928086	-	21489	chr7:26906597-26928086	150.786	197.35	221.989	264.171	206.912	182.026	184.317	191.947	218.354	218.015	203.587	-0.0512361	0.124964	-0.410008	0.6818	0.99962
1201	ENSMUSG00000003762.14	Coq8b	coenzyme Q8B [Source:MGI Symbol;Acc:MGI:1924139]	chr7	26932448	26957375	+	24927	chr7:26932448-26957375	261.555	346.647	269.835	488.687	410.308	419.059	338.334	212.636	281.915	291.818	332.079	-0.138898	0.148285	-0.936697	0.348914	0.99962
1202	ENSMUSG00000003778.15	Brd8	bromodomain containing 8 [Source:MGI Symbol;Acc:MGI:1925906]	chr18	34731668	34757654	-	25986	chr18:34731668-34757654	900.577	963.693	1044.46	976.491	1018.5	906.968	927.324	1071.89	970.844	976.3	975.705	-0.0139039	0.0704517	-0.197353	0.843551	0.99962
1203	ENSMUSG00000003779.17	Kif20a	kinesin family member 20A [Source:MGI Symbol;Acc:MGI:1201682]	chr18	34757666	34766330	+	8664	chr18:34757666-34766330	78.2724	47.4251	60.7629	80.0261	107.534	74.5402	49.0414	65.0004	42.5626	20.7501	62.5915	-0.275761	0.159239	-1.73174	0.0833197	0.99962
1204	ENSMUSG00000003808.19	Farsa	phenylalanyl-tRNA synthetase, alpha subunit [Source:MGI Symbol;Acc:MGI:1913840]	chr8	85583618	85595886	+	12268	chr8:85583618-85595886	283.096	298.748	372.842	355.132	377.029	335.697	297.587	282.968	328.819	295.169	322.709	-0.115061	0.102148	-1.12641	0.259992	0.99962
1205	ENSMUSG00000003809.15	Gcdh	glutaryl-Coenzyme A dehydrogenase [Source:MGI Symbol;Acc:MGI:104541]	chr8	85613022	85620550	-	7528	chr8:85613022-85620550	135.792	138.47	103.189	152.865	129.3	195.63	159.223	125.164	170.948	118.777	142.936	0.169077	0.134711	1.25511	0.20944	0.99962
1206	ENSMUSG00000003810.15	Mast2	microtubule associated serine/threonine kinase 2 [Source:MGI Symbol;Acc:MGI:894676]	chr4	116163959	116321471	-	157512	chr4:116163959-116321471	1018.22	871.456	1103.48	1391.49	1016.2	1057.62	1272.62	1453.97	1146.61	1031.4	1136.3	0.118611	0.118888	0.997665	0.318442	0.99962
1207	ENSMUSG00000003812.14	Dnase2a	deoxyribonuclease II alpha [Source:MGI Symbol;Acc:MGI:1329019]	chr8	85635189	85649544	+	14355	chr8:85635189-85649544	301.257	232.087	266.109	354.242	289.13	300.466	385.108	265.774	267.003	293.839	295.501	0.0577304	0.121931	0.473467	0.63588	0.99962
1208	ENSMUSG00000003813.16	Rad23a	RAD23 homolog A, nucleotide excision repair protein [Source:MGI Symbol;Acc:MGI:105126]	chr8	85560648	85567294	-	6646	chr8:85560648-85567294	519.669	497.801	432.596	397.37	485.56	456.413	439.28	454.475	553.948	487.409	472.452	0.0327568	0.0969458	0.337887	0.735448	0.99962
1209	ENSMUSG00000003814.9	Calr	calreticulin [Source:MGI Symbol;Acc:MGI:88252]	chr8	85568479	85573563	-	5084	chr8:85568479-85573563	4225.33	4043.49	3540.72	5303.05	7030.83	5525.88	3962.98	3880.26	4036.92	3920.76	4547.02	-0.133881	0.138377	-0.96751	0.333289	0.99962
1210	ENSMUSG00000003824.13	Syce2	synaptonemal complex central element protein 2 [Source:MGI Symbol;Acc:MGI:1919096]	chr8	85598740	85614850	+	16110	chr8:85598740-85614850	15.344	10.4008	14.6388	9.75525	16.1191	10.2436	7.73252	15.3285	7.23146	17.9185	12.4712	-0.0727445	0.15474	-0.470108	0.638278	0.99962
1211	ENSMUSG00000003847.17	Nfat5	nuclear factor of activated T cells 5 [Source:MGI Symbol;Acc:MGI:1859333]	chr8	108020102	108106149	+	86047	chr8:108020102-108106149	4919.55	4740.86	5329.08	4636.81	4979.9	4519.65	4364.21	5466.55	4463.86	5159.76	4858.02	-0.0350449	0.0785391	-0.446209	0.655446	0.99962
1212	ENSMUSG00000003848.15	Nob1	NIN1/RPN12 binding protein 1 homolog [Source:MGI Symbol;Acc:MGI:1914869]	chr8	108139118	108151683	-	12565	chr8:108139118-108151683	145.798	156.772	236.279	156.798	177.471	214.675	143.435	135.19	168.486	187.626	172.253	-0.0258497	0.1362	-0.189793	0.849472	0.99962
1213	ENSMUSG00000003849.9	Nqo1	NAD(P)H dehydrogenase, quinone 1 [Source:MGI Symbol;Acc:MGI:103187]	chr8	108114857	108129838	-	14981	chr8:108114857-108129838	38.474	40.3652	45.6645	31.3825	20.8502	41.0656	38.7046	26.3661	39.0234	38.7961	36.0692	0.0383906	0.156129	0.24589	0.805767	0.99962
1214	ENSMUSG00000003863.19	Ppfia3	protein tyrosine phosphatase, receptor type, f polypeptide (PTPRF), interacting protein (liprin), alpha 3 [Source:MGI Symbol;Acc:MGI:1924037]	chr7	44988546	45016443	-	27897	chr7:44988546-45016443	6.82826	9.69449	4.86588	8.05393	7.72394	10.947	9.29525	14.8921	5.96689	6.58019	8.4848	0.11046	0.148936	0.741663	0.458292	0.99962
1215	ENSMUSG00000003865.17	Gys1	glycogen synthase 1, muscle [Source:MGI Symbol;Acc:MGI:101805]	chr7	45084268	45106043	+	21775	chr7:45084268-45106043	443.599	373.605	364.139	448.904	385.281	463.928	447.558	447.166	432.202	483.639	429.002	0.160505	0.0849854	1.88862	0.0589429	0.99962
1216	ENSMUSG00000003868.15	Ruvbl2	RuvB-like protein 2 [Source:MGI Symbol;Acc:MGI:1342299]	chr7	45071184	45087520	-	16336	chr7:45071184-45087520	315.256	360.788	390.4	522.045	469.499	454.706	426.974	276.899	458.389	363.428	403.838	-0.0418293	0.136064	-0.307424	0.75852	0.99962
1217	ENSMUSG00000003872.10	Lin7b	lin-7 homolog B, crumbs cell polarity complex component [Source:MGI Symbol;Acc:MGI:1330858]	chr7	45017315	45020007	-	2692	chr7:45017315-45020007	0	4.36714	1.45836	0	0	1.33108	0.540632	0	0	0	0.769721	-0.0348617	0.0479986	-0.726306	0.467652	0.99962
1218	ENSMUSG00000003873.12	Bax	BCL2-associated X protein [Source:MGI Symbol;Acc:MGI:99702]	chr7	45111121	45116322	-	5201	chr7:45111121-45116322	305.561	269.049	328.577	386.501	338.249	325.76	309.745	284.476	343.884	428.863	332.066	0.0471983	0.117845	0.400513	0.688779	0.99962
1219	ENSMUSG00000003882.6	Il7r	interleukin 7 receptor [Source:MGI Symbol;Acc:MGI:96562]	chr15	9505874	9530262	-	24388	chr15:9505874-9530262	305.183	324.772	279.16	260.558	399.613	319.93	285.858	331.863	289.499	346.675	314.311	0.00346032	0.113216	0.0305638	0.975617	0.99962
1220	ENSMUSG00000003923.15	Tfam	transcription factor A, mitochondrial [Source:MGI Symbol;Acc:MGI:107810]	chr10	71061294	71074110	-	12816	chr10:71061294-71074110	278.532	262.931	248.935	195.135	225.704	231.952	192.889	240.358	188.154	251.952	231.654	-0.109562	0.117257	-0.934378	0.350109	0.99962
1221	ENSMUSG00000003929.12	Zfp81	zinc finger protein 81 [Source:MGI Symbol;Acc:MGI:1890752]	chr17	33548316	33577852	-	29536	chr17:33548316-33577852	164.871	164.581	195.261	166.194	168.61	119.092	184.84	161.013	177.386	177.99	167.984	-0.055945	0.119092	-0.469764	0.638524	0.99962
1222	ENSMUSG00000003934.6	Efnb3	ephrin B3 [Source:MGI Symbol;Acc:MGI:109196]	chr11	69444918	69451031	-	6113	chr11:69444918-69451031	19.6801	8.86735	8.90457	13.8526	25.827	15.4076	12.2099	6.59374	11.7086	7.57159	13.0623	-0.180396	0.151047	-1.1943	0.23236	0.99962
1223	ENSMUSG00000003948.18	Mmd	monocyte to macrophage differentiation-associated [Source:MGI Symbol;Acc:MGI:1914718]	chr11	90140282	90169415	+	29133	chr11:90140282-90169415	679.223	790.743	664.259	700.814	721.795	727.564	704.373	661.672	551.98	708.349	691.077	-0.0778223	0.0891226	-0.873205	0.382551	0.99962
1224	ENSMUSG00000003949.17	Hlf	hepatic leukemia factor [Source:MGI Symbol;Acc:MGI:96108]	chr11	90227362	90281721	-	54359	chr11:90227362-90281721	180.684	245.84	605.297	361.242	478.611	127.771	486.953	208.353	159.583	471.644	332.598	-0.108255	0.145763	-0.74268	0.457676	0.99962
1225	ENSMUSG00000003955.9	Fam162a	family with sequence similarity 162, member A [Source:MGI Symbol;Acc:MGI:1917436]	chr16	35864131	35891964	-	27833	chr16:35864131-35891964	123.265	144.652	103.603	161.601	111.243	101.278	135.125	87.3067	128.573	129.996	122.664	-0.111404	0.137543	-0.80996	0.417963	0.99962
1226	ENSMUSG00000003970.10	Rpl8	ribosomal protein L8 [Source:MGI Symbol;Acc:MGI:1350927]	chr15	76788278	76790514	+	2236	chr15:76788278-76790514	3498.85	3339.24	2954.61	3148.41	3192.07	3141.14	3411.36	3071.11	3719.11	3117.74	3259.37	0.0272334	0.0743226	0.366421	0.714051	0.99962
1227	ENSMUSG00000003974.7	Grm3	glutamate receptor, metabotropic 3 [Source:MGI Symbol;Acc:MGI:1351340]	chr5	9535541	9775170	-	239629	chr5:9535541-9775170	0	0	0	0.923924	0	1.02764	0	0	0	0	0.195156	0.000342881	0.0318046	0.0107809	0.991398	0.99962
1228	ENSMUSG00000003992.16	Ssbp2	single-stranded DNA binding protein 2 [Source:MGI Symbol;Acc:MGI:1914220]	chr13	91608402	91851548	+	243146	chr13:91608402-91851548	216.418	225.847	200.114	298.054	230.811	251.274	234.246	206.293	252.245	228.348	234.365	0.00130997	0.112074	0.0116884	0.990674	0.99962
1229	ENSMUSG00000004018.10	Fancl	Fanconi anemia, complementation group L [Source:MGI Symbol;Acc:MGI:1914280]	chr11	26336135	26421876	+	85741	chr11:26336135-26421876	67.5994	55.005	32.7819	45.4549	54.4408	36.3012	18.142	37.9874	71.3966	66.9667	48.6076	-0.0710734	0.158161	-0.449373	0.653163	0.99962
1230	ENSMUSG00000004031.14	Brinp2	bone morphogenic protein/retinoic acid inducible neural-specific 2 [Source:MGI Symbol;Acc:MGI:2443333]	chr1	158072839	158183896	-	111057	chr1:158072839-158183896	0	0.985437	1.11295	4.65927	2.90043	0	2.07274	6.59434	0.975762	0	1.93009	-0.00169003	0.0739118	-0.0228655	0.981758	0.99962
1231	ENSMUSG00000004032.11	Gstm5	glutathione S-transferase, mu 5 [Source:MGI Symbol;Acc:MGI:1309466]	chr3	107803137	107806002	+	2865	chr3:107803137-107806002	41.1615	39.5658	35.7915	55.6295	34.4711	67.8695	38.4052	37.3914	40.8496	45.2153	43.635	0.0934513	0.154691	0.604118	0.545765	0.99962
1232	ENSMUSG00000004035.13	Gstm7	glutathione S-transferase, mu 7 [Source:MGI Symbol;Acc:MGI:1915562]	chr3	107833650	107839133	-	5483	chr3:107833650-107839133	31.6757	17.056	13.2068	44.7694	17.2018	31.829	26.5234	28.5252	28.4699	40.524	27.9781	0.149645	0.158289	0.94539	0.34446	0.99962
1233	ENSMUSG00000004038.10	Gstm3	glutathione S-transferase, mu 3 [Source:MGI Symbol;Acc:MGI:106026]	chr3	107871012	107876599	-	5587	chr3:107871012-107876599	1.87759	0.984147	4.45578	2.76824	2.97778	3.07904	5.09431	0	2.92635	2.83827	2.70015	0.0147507	0.106121	0.138999	0.889451	0.99962
1234	ENSMUSG00000004040.17	Stat3	signal transducer and activator of transcription 3 [Source:MGI Symbol;Acc:MGI:103038]	chr11	100775924	100830366	-	54442	chr11:100775924-100830366	4582.54	5207.3	5123.62	5074.34	5471.23	5105.28	4997.78	4306.32	4754.15	4741.05	4936.36	-0.0865109	0.0684535	-1.26379	0.206305	0.99962
1235	ENSMUSG00000004043.15	Stat5a	signal transducer and activator of transcription 5A [Source:MGI Symbol;Acc:MGI:103036]	chr11	100750177	100775995	+	25818	chr11:100750177-100775995	313.761	270.046	317.32	443.855	344.244	301.072	303.629	306.496	374.056	272.217	324.67	-0.0962094	0.121751	-0.790217	0.429401	0.99962
1236	ENSMUSG00000004044.10	Cavin1	caveolae associated 1 [Source:MGI Symbol;Acc:MGI:1277968]	chr11	100847559	100861713	-	14154	chr11:100847559-100861713	6933.34	5932.62	6302.64	5237.98	4616.23	6225.97	6824.68	7333.45	7553.35	6370.27	6333.05	0.212399	0.103533	2.0515	0.0402181	0.99962
1237	ENSMUSG00000004054.10	Map3k11	mitogen-activated protein kinase kinase kinase 11 [Source:MGI Symbol;Acc:MGI:1346880]	chr19	5738770	5752893	+	14123	chr19:5738770-5752893	1639.43	1573.91	1757.94	1459.47	1549.53	1585.41	1602.02	1591.82	1798.48	1589.17	1614.72	0.0321727	0.0693547	0.463887	0.642729	0.99962
1238	ENSMUSG00000004056.17	Akt2	thymoma viral proto-oncogene 2 [Source:MGI Symbol;Acc:MGI:104874]	chr7	27290977	27340251	+	49274	chr7:27290977-27340251	1671.85	1745.27	1818.53	1788.31	1870.53	1648.43	1840.94	1525.7	1667.67	1657.14	1723.44	-0.0885178	0.0648642	-1.36466	0.172359	0.99962
1239	ENSMUSG00000004069.18	Dnaja3	DnaJ heat shock protein family (Hsp40) member A3 [Source:MGI Symbol;Acc:MGI:1933786]	chr16	4457853	4525559	+	67706	chr16:4457853-4525559	338.68	342.568	366.836	441.949	393.993	421.084	350.509	321.09	416.635	397.617	379.096	0.0155095	0.103989	0.149147	0.881438	0.99962
1240	ENSMUSG00000004070.16	Hmox2	heme oxygenase 2 [Source:MGI Symbol;Acc:MGI:109373]	chr16	4544225	4584606	+	40381	chr16:4544225-4584606	403.88	440.515	431.206	389.138	396.363	460.696	463.499	370.835	446.668	420.529	422.333	0.0642366	0.084693	0.758465	0.448173	0.99962
1241	ENSMUSG00000004071.14	Cdip1	cell death inducing Trp53 target 1 [Source:MGI Symbol;Acc:MGI:1913876]	chr16	4568212	4608156	-	39944	chr16:4568212-4608156	1009.88	893.742	1018.87	890.295	773.733	937.17	913.604	974.583	1072.48	1097.48	958.184	0.112446	0.0912183	1.23271	0.217683	0.99962
1242	ENSMUSG00000004085.15	Map3k20	mitogen-activated protein kinase kinase kinase 20 [Source:MGI Symbol;Acc:MGI:2443258]	chr2	72115981	72272954	+	156973	chr2:72115981-72272954	2615.61	2730.66	2682.28	2330.3	2306.85	2526.83	2575.65	2764.42	2574.5	2772.51	2587.96	0.0582762	0.069146	0.842799	0.399341	0.99962
1243	ENSMUSG00000004096.10	Cwc15	CWC15 spliceosome-associated protein [Source:MGI Symbol;Acc:MGI:1913320]	chr9	14411913	14421873	+	9960	chr9:14411913-14421873	398.974	440.092	382.45	415.516	375.691	419.949	417.328	421.206	426.147	363.284	406.064	0.0216956	0.0811861	0.267233	0.78929	0.99962
1244	ENSMUSG00000004098.8	Col5a3	collagen, type V, alpha 3 [Source:MGI Symbol;Acc:MGI:1858212]	chr9	20681346	20726363	-	45017	chr9:20681346-20726363	88.2252	52.7294	33.7482	124.546	34.2237	79.8795	43.041	70.3114	55.676	34.4673	61.6847	-0.0962066	0.156125	-0.616214	0.537753	0.99962
1245	ENSMUSG00000004099.17	Dnmt1	DNA methyltransferase (cytosine-5) 1 [Source:MGI Symbol;Acc:MGI:94912]	chr9	20818505	20871184	-	52679	chr9:20818505-20871184	952.49	840.803	949.939	980.642	1132	832.981	863.849	880.145	976.268	958.669	936.778	-0.0970045	0.0871334	-1.11329	0.265585	0.99962
1246	ENSMUSG00000004100.13	Ppan	peter pan homolog [Source:MGI Symbol;Acc:MGI:2178445]	chr9	20799471	20803474	+	4003	chr9:20799471-20803474	122.926	155.554	177.197	195.382	234.364	163.799	155.017	129.566	148.301	183.219	166.533	-0.137255	0.137212	-1.00031	0.317158	0.99962
1247	ENSMUSG00000004105.9	Angptl2	angiopoietin-like 2 [Source:MGI Symbol;Acc:MGI:1347002]	chr2	33106081	33137729	+	31648	chr2:33106081-33137729	727.443	610.643	1186.12	689.074	478.85	496.048	739.691	830.489	563.787	905.095	722.724	-0.0397889	0.153065	-0.259949	0.794903	0.99962
1248	ENSMUSG00000004110.19	Cacna1e	calcium channel, voltage-dependent, R type, alpha 1E subunit [Source:MGI Symbol;Acc:MGI:106217]	chr1	154266477	154760247	-	493770	chr1:154266477-154760247	139.642	61.0878	140.623	191.608	90.3185	68.1762	74.1388	148.73	91.916	80.3627	108.66	-0.216296	0.159315	-1.35766	0.174571	0.99962
1249	ENSMUSG00000004113.20	Cacna1b	calcium channel, voltage-dependent, N type, alpha 1B subunit [Source:MGI Symbol;Acc:MGI:88296]	chr2	24493899	24653164	-	159265	chr2:24493899-24653164	3.13154	8.29311	7.5705	44.3327	41.869	82.121	7.83898	7.26617	11.7283	12.375	22.6526	0.0149652	0.108496	0.137934	0.890293	0.99962
1250	ENSMUSG00000004127.13	Trmt10a	tRNA methyltransferase 10A [Source:MGI Symbol;Acc:MGI:1920421]	chr3	137849209	137865582	+	16373	chr3:137849209-137865582	25.0384	30.7979	78.2249	54.5751	63.8513	37.2515	71.3187	54.9004	27.3892	57.7152	50.1063	-0.00517781	0.157995	-0.032772	0.973856	0.99962
1251	ENSMUSG00000004151.18	Etv1	ets variant 1 [Source:MGI Symbol;Acc:MGI:99254]	chr12	38829379	38920483	+	91104	chr12:38829379-38920483	299.199	337.826	180.034	316.748	257.195	274.464	304.746	253.991	343.889	272.907	284.1	0.0445573	0.133088	0.334796	0.737779	0.99962
1252	ENSMUSG00000004187.12	Kifc2	kinesin family member C2 [Source:MGI Symbol;Acc:MGI:109187]	chr15	76544058	76552396	+	8338	chr15:76544058-76552396	144.395	173.59	167.979	133.691	125.301	146.417	150.916	169.709	159.618	129.408	150.102	0.0158856	0.117303	0.135424	0.892277	0.99962
1253	ENSMUSG00000004221.17	Ikbkg	inhibitor of kappaB kinase gamma [Source:MGI Symbol;Acc:MGI:1338074]	chrX	73436896	73497460	+	60564	chrX:73436896-73497460	706.548	702.404	650.95	883.604	1053.18	689.601	882.245	612.634	886.21	661.894	772.927	-0.0782059	0.129576	-0.603553	0.546141	0.99962
1254	ENSMUSG00000004231.17	Pax2	paired box 2 [Source:MGI Symbol;Acc:MGI:97486]	chr19	44735057	44826310	+	91253	chr19:44735057-44826310	0	0	0	0	0.993759	0	0	0	0	0	0.0993759	-0.00546385	0.0318046	-0.171795	0.863599	0.99962
1255	ENSMUSG00000004233.15	Wars2	tryptophanyl tRNA synthetase 2 (mitochondrial) [Source:MGI Symbol;Acc:MGI:1917810]	chr3	99048384	99146502	+	98118	chr3:99048384-99146502	122.553	185.836	139.722	112.213	162.386	153.808	124.618	119.453	131.125	123.566	137.528	-0.110213	0.130959	-0.841586	0.400019	0.99962
1256	ENSMUSG00000004263.16	Atn1	atrophin 1 [Source:MGI Symbol;Acc:MGI:104725]	chr6	124719507	124733487	-	13980	chr6:124719507-124733487	1608.92	1468.38	1544.79	1339.92	1681.92	1806.13	2016.86	1454.85	1995.94	1605.63	1652.34	0.192768	0.0997011	1.93346	0.0531797	0.99962
1257	ENSMUSG00000004264.18	Phb2	prohibitin 2 [Source:MGI Symbol;Acc:MGI:102520]	chr6	124689299	124693913	+	4614	chr6:124689299-124693913	544.087	510.484	526.586	633.078	483.608	534.644	551.155	471.621	628.978	606.491	549.073	0.0448066	0.0988056	0.453483	0.650201	0.99962
1258	ENSMUSG00000004267.17	Eno2	enolase 2, gamma neuronal [Source:MGI Symbol;Acc:MGI:95394]	chr6	124737016	124746636	-	9620	chr6:124737016-124746636	27.6877	32.8108	32.1592	51.1815	48.007	53.3654	27.701	32.5423	41.4489	36.7025	38.3606	-0.00956085	0.157777	-0.0605972	0.95168	0.99962
1259	ENSMUSG00000004268.12	Emg1	EMG1 N1-specific pseudouridine methyltransferase [Source:MGI Symbol;Acc:MGI:1315195]	chr6	124681048	124689141	-	8093	chr6:124681048-124689141	280.06	317.677	313.254	343.311	374.564	306.72	384.897	225.799	301.433	311.709	315.942	-0.0750698	0.120226	-0.624407	0.53236	0.99962
1260	ENSMUSG00000004270.14	Lpcat3	lysophosphatidylcholine acyltransferase 3 [Source:MGI Symbol;Acc:MGI:1315211]	chr6	124639990	124681381	+	41391	chr6:124639990-124681381	496.92	536.262	496.834	456.183	396.231	439.779	403.502	430.5	479.531	396.728	453.247	-0.133301	0.0946885	-1.40778	0.159196	0.99962
1261	ENSMUSG00000004285.13	Atp6v1f	ATPase, H+ transporting, lysosomal V1 subunit F [Source:MGI Symbol;Acc:MGI:1913394]	chr6	29467717	29470511	+	2794	chr6:29467717-29470511	474.142	472.615	388.432	391.774	385.068	436.599	431.77	379.039	499.285	396.378	425.51	0.0186278	0.100414	0.185511	0.852828	0.99962
1262	ENSMUSG00000004296.15	Il12b	interleukin 12b [Source:MGI Symbol;Acc:MGI:96540]	chr11	44290890	44304860	+	13970	chr11:44290890-44304860	6.56581	1.96953	8.90827	29.5417	43.6932	25.6704	7.12733	4.39484	7.80502	6.6242	14.23	-0.122963	0.114883	-1.07034	0.284468	0.99962
1263	ENSMUSG00000004317.15	Clcn5	chloride channel, voltage-sensitive 5 [Source:MGI Symbol;Acc:MGI:99486]	chrX	7020049	7185597	-	165548	chrX:7020049-7185597	418.469	423.327	409.8	430.12	355.211	310.209	356.961	345.507	382.036	407.157	383.88	-0.161039	0.0931437	-1.72893	0.0838216	0.99962
1264	ENSMUSG00000004319.16	Clcn3	chloride channel, voltage-sensitive 3 [Source:MGI Symbol;Acc:MGI:103555]	chr8	61363423	61436334	-	72911	chr8:61363423-61436334	1002.03	1032.14	988.839	1107.8	1014.94	981.152	1073.08	1162.99	929.289	1043.3	1033.56	0.0107442	0.0746249	0.143976	0.885519	0.99962
1265	ENSMUSG00000004328.16	Hif3a	hypoxia inducible factor 3, alpha subunit [Source:MGI Symbol;Acc:MGI:1859778]	chr7	16765432	16796352	-	30920	chr7:16765432-16796352	84.1884	165.739	37.9364	98.1989	57.5977	56.2925	94.8983	113.663	143.123	138.173	98.9811	0.127178	0.157432	0.807829	0.419189	0.99962
1266	ENSMUSG00000004347.18	Pde1c	phosphodiesterase 1C [Source:MGI Symbol;Acc:MGI:108413]	chr6	56046789	56629472	-	582683	chr6:56046789-56629472	20.4019	17.4415	20.9369	27.2501	28.9017	19.2808	20.871	19.1096	19.0184	20.224	21.3436	-0.129627	0.158169	-0.819546	0.412475	0.99962
1267	ENSMUSG00000004356.9	Utp20	UTP20 small subunit processome component [Source:MGI Symbol;Acc:MGI:1917933]	chr10	88582469	88662666	-	80197	chr10:88582469-88662666	370.728	358.03	478.585	454.943	423.171	405.253	448.668	482.336	343.919	533.782	429.941	0.0715696	0.117596	0.608606	0.542786	0.99962
1268	ENSMUSG00000004359.17	Spic	Spi-C transcription factor (Spi-1/PU.1 related) [Source:MGI Symbol;Acc:MGI:1341168]	chr10	88510634	88520877	-	10243	chr10:88510634-88520877	6.40456	2.33125	4.61783	6.96211	5.36469	6.07791	3.38229	5.20337	10.7822	3.103	5.42293	0.0169455	0.132457	0.127932	0.898203	0.99962
1269	ENSMUSG00000004360.10	9330159F19Rik	RIKEN cDNA 9330159F19 gene [Source:MGI Symbol;Acc:MGI:3036239]	chr10	29087602	29106775	+	19173	chr10:29087602-29106775	26.1181	31.6939	2.75248	27.6123	11.9879	29.4375	25.4287	13.3824	15.7048	28.1906	21.2309	0.0443659	0.145448	0.305029	0.760344	0.99962
1270	ENSMUSG00000004364.15	Cul3	cullin 3 [Source:MGI Symbol;Acc:MGI:1347360]	chr1	80242640	80318197	-	75557	chr1:80242640-80318197	1299.78	1563.6	1169.03	1271.6	1355.1	1243.78	1368.5	1517.25	1162.38	1409.25	1336.03	0.00772221	0.0947502	0.0815007	0.935044	0.99962
1271	ENSMUSG00000004366.5	Sst	somatostatin [Source:MGI Symbol;Acc:MGI:98326]	chr16	23708323	23709708	-	1385	chr16:23708323-23709708	0	0	0	0	0	0	1.01978	1.09585	0	0	0.211563	0.0119562	0.0318046	0.375928	0.70697	0.99962
1272	ENSMUSG00000004371.16	Il11	interleukin 11 [Source:MGI Symbol;Acc:MGI:107613]	chr7	4775372	4785858	-	10486	chr7:4775372-4785858	5.1003	6.60822	2.53912	4.91225	6.79356	9.47927	13.4759	5.011	9.59707	9.30766	7.28243	0.235803	0.143811	1.63967	0.101074	0.99962
1273	ENSMUSG00000004383.19	Large1	LARGE xylosyl- and glucuronyltransferase 1 [Source:MGI Symbol;Acc:MGI:1342270]	chr8	73541227	74080168	-	538941	chr8:73541227-74080168	570.322	569.244	636.043	577.483	639.531	577.395	649.338	665.101	606.901	629.935	612.129	0.0608367	0.0726645	0.837227	0.402465	0.99962
1274	ENSMUSG00000004393.11	Ddx56	DEAD box helicase 56 [Source:MGI Symbol;Acc:MGI:1277172]	chr11	6208919	6217772	-	8853	chr11:6208919-6217772	204.904	185.714	225.867	222.628	234.352	187.301	206.248	261	236.541	262.596	222.715	0.0880685	0.112143	0.785319	0.432266	0.99962
1275	ENSMUSG00000004394.13	Tmed4	transmembrane p24 trafficking protein 4 [Source:MGI Symbol;Acc:MGI:1915070]	chr11	6220369	6224870	-	4501	chr11:6220369-6224870	697.341	847.414	642.895	806.119	703.915	777.959	758.368	746.737	941.99	737.993	766.073	0.0892041	0.0973112	0.916689	0.359305	0.99962
1276	ENSMUSG00000004415.16	Col26a1	collagen, type XXVI, alpha 1 [Source:MGI Symbol;Acc:MGI:2155345]	chr5	136770613	136912063	-	141450	chr5:136770613-136912063	6.32845	5.00114	4.79385	5.35378	4.95486	28.7774	9.9884	3.72425	3.00873	3.20753	7.51384	0.106663	0.119727	0.890884	0.372992	0.99962
1277	ENSMUSG00000004446.13	Bid	BH3 interacting domain death agonist [Source:MGI Symbol;Acc:MGI:108093]	chr6	120868891	120893814	-	24923	chr6:120868891-120893814	93.2244	108.857	103.295	112.047	116.044	111.296	88.7332	105.647	114.33	80.5949	103.407	-0.0797307	0.124105	-0.642445	0.520584	0.99962
1278	ENSMUSG00000004451.15	Ralb	v-ral simian leukemia viral oncogene B [Source:MGI Symbol;Acc:MGI:1927244]	chr1	119398035	119432524	-	34489	chr1:119398035-119432524	831.889	832.533	995.194	800.051	816.873	724.054	825.347	811.654	845.967	892.867	837.643	-0.0551054	0.0838901	-0.656876	0.511261	0.99962
1279	ENSMUSG00000004455.17	Ppp1cc	protein phosphatase 1 catalytic subunit gamma [Source:MGI Symbol;Acc:MGI:104872]	chr5	122296341	122313336	+	16995	chr5:122296341-122313336	1715.41	1852.58	1746.99	1600.94	1658.58	1628.75	1777.8	1450.91	1479.97	1622.67	1653.46	-0.101026	0.0736963	-1.37084	0.170425	0.99962
1280	ENSMUSG00000004460.18	Dnajb11	DnaJ heat shock protein family (Hsp40) member B11 [Source:MGI Symbol;Acc:MGI:1915088]	chr16	22676595	22698384	+	21789	chr16:22676595-22698384	493.98	513.574	533.508	691.858	805.701	577.63	532.852	580.796	582.844	554.973	586.772	-0.0858328	0.119573	-0.71783	0.472862	0.99962
1281	ENSMUSG00000004462.8	Tbccd1	TBCC domain containing 1 [Source:MGI Symbol;Acc:MGI:1917823]	chr16	22631964	22676419	-	44455	chr16:22631964-22676419	165.498	168.177	168.032	220.438	199.761	138.577	167.695	183.322	203.204	168.794	178.35	-0.0827544	0.11946	-0.69274	0.488473	0.99962
1282	ENSMUSG00000004473.11	Clec11a	C-type lectin domain family 11, member a [Source:MGI Symbol;Acc:MGI:1298219]	chr7	43952111	43956326	-	4215	chr7:43952111-43956326	72.1664	65.0242	60.1082	63.7199	91.3851	81.144	101.756	65.936	57.5667	51.1076	70.9914	0.0122364	0.150712	0.0811904	0.935291	0.99962
1283	ENSMUSG00000004500.10	Zfp324	zinc finger protein 324 [Source:MGI Symbol;Acc:MGI:2444641]	chr7	12699765	12708163	+	8398	chr7:12699765-12708163	259.596	229.886	251.221	244.789	222.669	218.483	209.701	228.94	220.524	251.429	233.724	-0.0883818	0.0913618	-0.967383	0.333353	0.99962
1284	ENSMUSG00000004508.7	Gab2	growth factor receptor bound protein 2-associated protein 2 [Source:MGI Symbol;Acc:MGI:1333854]	chr7	96730793	96958153	+	227360	chr7:96730793-96958153	1194.18	1439.48	1260.15	913.097	969.819	1292.17	1226.13	1618.91	1334.07	1225.49	1247.35	0.178467	0.117828	1.51464	0.129863	0.99962
1285	ENSMUSG00000004530.13	Coro1c	coronin, actin binding protein 1C [Source:MGI Symbol;Acc:MGI:1345964]	chr5	113980497	114046819	-	66322	chr5:113980497-114046819	1855.62	2072.43	2209.45	1789.14	1706.48	1705.12	2211.71	2397.26	2174.27	2411.68	2053.32	0.157196	0.102737	1.53009	0.125995	0.99962
1286	ENSMUSG00000004535.13	Tax1bp1	Tax1 (human T cell leukemia virus type I) binding protein 1 [Source:MGI Symbol;Acc:MGI:1289308]	chr6	52690714	52743765	+	53051	chr6:52690714-52743765	2935.66	2797.84	3023.52	2540.9	2668.08	2546.07	2555.79	3025.74	2413.79	2785.32	2729.27	-0.063141	0.0790176	-0.799075	0.424247	0.99962
1287	ENSMUSG00000004540.8	Psg17	pregnancy specific glycoprotein 17 [Source:MGI Symbol;Acc:MGI:1347250]	chr7	18547862	18555532	-	7670	chr7:18547862-18555532	7.50193	7.87925	3.34021	4.61636	2.97935	5.13459	3.05398	10.9878	3.90261	5.67812	5.50742	0.0243944	0.132347	0.184321	0.853762	0.99962
1288	ENSMUSG00000004542.16	Psg19	pregnancy specific glycoprotein 19 [Source:MGI Symbol;Acc:MGI:1347252]	chr7	18523492	18532445	-	8953	chr7:18523492-18532445	0.594146	0.623578	0	5.63823	0	0	0	0.695777	0.699262	2.5558	1.08068	-0.0291102	0.0606514	-0.479959	0.631257	0.99962
1289	ENSMUSG00000004552.17	Ctse	cathepsin E [Source:MGI Symbol;Acc:MGI:107361]	chr1	131566044	131603243	+	37199	chr1:131566044-131603243	42.7858	41.4417	28.5034	28.3899	17.7315	9.16749	24.2336	35.3767	30.9681	29.844	28.8442	-0.125375	0.157475	-0.79616	0.425939	0.99962
1290	ENSMUSG00000004558.16	Ndrg2	N-myc downstream regulated gene 2 [Source:MGI Symbol;Acc:MGI:1352498]	chr14	52142728	52151615	-	8887	chr14:52142728-52151615	633.119	759.679	542.707	738.005	355.532	762.191	500.549	714.778	454.578	761.78	622.292	0.0517694	0.149229	0.346913	0.728656	0.99962
1291	ENSMUSG00000004561.15	Mettl17	methyltransferase like 17 [Source:MGI Symbol;Acc:MGI:1098577]	chr14	52122299	52130496	+	8197	chr14:52122299-52130496	152.21	159.4	151.97	146.934	136.382	127.001	153.368	159.171	106.156	127.435	142.003	-0.126784	0.117508	-1.07894	0.280616	0.99962
1292	ENSMUSG00000004562.17	Arhgef40	Rho guanine nucleotide exchange factor (GEF) 40 [Source:MGI Symbol;Acc:MGI:2685515]	chr14	52222176	52243708	+	21532	chr14:52222176-52243708	806.904	552.802	688.336	618.701	473.625	582.703	492.833	672.521	561.825	595.245	604.549	-0.0915655	0.122185	-0.749402	0.453615	0.99962
1293	ENSMUSG00000004565.16	Pnpla6	patatin-like phospholipase domain containing 6 [Source:MGI Symbol;Acc:MGI:1354723]	chr8	3565384	3594267	+	28883	chr8:3565384-3594267	845.936	763.115	881.672	698.604	780.015	933.099	772.563	808.963	739.674	790.015	801.366	0.0247993	0.0878	0.282452	0.777597	0.99962
1294	ENSMUSG00000004567.17	Mcoln1	mucolipin 1 [Source:MGI Symbol;Acc:MGI:1890498]	chr8	3550457	3565232	+	14775	chr8:3550457-3565232	488.281	453.942	557.843	471.567	421.846	439.834	506.541	577.418	433.293	475.742	482.631	0.0208687	0.101003	0.206615	0.83631	0.99962
1295	ENSMUSG00000004568.14	Arhgef18	rho/rac guanine nucleotide exchange factor (GEF) 18 [Source:MGI Symbol;Acc:MGI:2142567]	chr8	3403415	3506601	+	103186	chr8:3403415-3506601	2205.73	1739.59	1975.96	1589.94	1667.9	1663.84	1833.53	2353.93	2132.15	1961.77	1912.43	0.100304	0.107986	0.928856	0.352964	0.99962
1296	ENSMUSG00000004591.17	Pkn2	protein kinase N2 [Source:MGI Symbol;Acc:MGI:109211]	chr3	142496663	142587765	-	91102	chr3:142496663-142587765	1836.89	1643.1	1696.53	1524.92	1851.31	1629.1	1746.16	1807.73	1815.71	1687.3	1723.87	0.0210287	0.0710675	0.295897	0.767309	0.99962
1297	ENSMUSG00000004609.12	Cd33	CD33 antigen [Source:MGI Symbol;Acc:MGI:99440]	chr7	43173640	43193852	-	20212	chr7:43173640-43193852	625.549	1854.83	753.293	660.833	799.435	592.372	903.035	718.256	1012.57	646.809	856.699	-0.153345	0.158448	-0.967798	0.333145	0.99962
1298	ENSMUSG00000004610.5	Etfb	electron transferring flavoprotein, beta polypeptide [Source:MGI Symbol;Acc:MGI:106098]	chr7	43093507	43107224	+	13717	chr7:43093507-43107224	374.503	357.316	336.015	400.125	398.016	416.023	331.276	353.142	365.479	505.475	383.737	0.0674004	0.111379	0.605146	0.545082	0.99962
1299	ENSMUSG00000004612.10	Nkg7	natural killer cell group 7 sequence [Source:MGI Symbol;Acc:MGI:1931250]	chr7	43086497	43087673	+	1176	chr7:43086497-43087673	138.938	56.2942	88.3904	70.3744	113.112	56.5593	65.8391	61.7162	107.5	65.7417	82.4465	-0.220374	0.157849	-1.39611	0.162682	0.99962
1300	ENSMUSG00000004626.15	Stxbp2	syntaxin binding protein 2 [Source:MGI Symbol;Acc:MGI:107370]	chr8	3680955	3693644	+	12689	chr8:3680955-3693644	885.667	844.63	944.123	707.195	729.794	924.358	823.555	800.723	992.49	806.767	845.93	0.0733899	0.0983659	0.746091	0.455613	0.99962
1301	ENSMUSG00000004631.16	Sgce	sarcoglycan, epsilon [Source:MGI Symbol;Acc:MGI:1329042]	chr6	4674350	4747207	-	72857	chr6:4674350-4747207	608.528	541.516	562.382	495.474	467.298	491.225	561.115	615.223	553.78	659.042	555.558	0.0955727	0.0987283	0.968037	0.333026	0.99962
1302	ENSMUSG00000004633.18	Chn2	chimerin 2 [Source:MGI Symbol;Acc:MGI:1917243]	chr6	54016539	54278795	+	262256	chr6:54016539-54278795	116.811	108.887	83.7965	88.8612	105.861	79.4651	103.151	112.958	111.728	77.5092	98.9027	-0.0505064	0.134472	-0.375591	0.707221	0.99962
1303	ENSMUSG00000004637.16	Wwox	WW domain-containing oxidoreductase [Source:MGI Symbol;Acc:MGI:1931237]	chr8	115166395	116079447	+	913052	chr8:115166395-116079447	188.892	175.146	212.459	185.778	174.1	216.46	216.69	213.31	176.339	200.74	195.991	0.113098	0.100194	1.12878	0.258989	0.99962
1304	ENSMUSG00000004642.14	Slbp	stem-loop binding protein [Source:MGI Symbol;Acc:MGI:108402]	chr5	33792296	33809918	-	17622	chr5:33792296-33809918	267.975	243.114	263.207	269.421	278.033	214.738	221.837	208.15	264.485	233.889	246.485	-0.189998	0.0929263	-2.04461	0.0408931	0.99962
1305	ENSMUSG00000004651.7	Tyr	tyrosinase [Source:MGI Symbol;Acc:MGI:98880]	chr7	87073979	87142720	-	68741	chr7:87073979-87142720	0.936085	0	0	0	0	0	0	0	0	0	0.0936085	-0.00546385	0.0318046	-0.171795	0.863599	0.99962
1306	ENSMUSG00000004654.7	Ghrhr	growth hormone releasing hormone receptor [Source:MGI Symbol;Acc:MGI:95710]	chr6	55353280	55365515	+	12235	chr6:55353280-55365515	1.30804	0	0	0	0	0	0	0	1.39668	0	0.270472	-0.00323343	0.0318099	-0.101649	0.919036	0.99962
1307	ENSMUSG00000004655.6	Aqp1	aquaporin 1 [Source:MGI Symbol;Acc:MGI:103201]	chr6	55313417	55325540	+	12123	chr6:55313417-55325540	7410.05	6704.71	9155.01	5149.87	4747.75	6930.66	5910.79	9211.96	6722.5	7262.75	6920.6	0.0898593	0.137987	0.651215	0.514908	0.99962
1308	ENSMUSG00000004661.16	Arid3b	AT rich interactive domain 3B (BRIGHT-like) [Source:MGI Symbol;Acc:MGI:1930768]	chr9	57697636	57744076	-	46440	chr9:57697636-57744076	436.202	488.31	594.548	365.309	364.235	404.742	386.431	479.014	442.024	421.578	438.239	-0.0599409	0.12135	-0.493952	0.62134	0.99962
1309	ENSMUSG00000004665.11	Cnn2	calponin 2 [Source:MGI Symbol;Acc:MGI:105093]	chr10	79824418	79831896	+	7478	chr10:79824418-79831896	3032.1	3315.04	3032.71	2158.23	2468.93	2754.17	3381.86	3204.14	3681.67	3632.46	3066.13	0.212846	0.113346	1.87784	0.0604024	0.99962
1310	ENSMUSG00000004667.19	Polr2e	polymerase (RNA) II (DNA directed) polypeptide E [Source:MGI Symbol;Acc:MGI:1913670]	chr10	79871783	79875629	-	3846	chr10:79871783-79875629	380.332	330.766	328.922	316.567	333.644	332.87	356.485	350.019	426.008	321.017	347.663	0.0714295	0.0958595	0.745147	0.456183	0.99962
1311	ENSMUSG00000004668.15	Abca13	ATP-binding cassette, sub-family A (ABC1), member 13 [Source:MGI Symbol;Acc:MGI:2388707]	chr11	9141942	9634259	+	492317	chr11:9141942-9634259	40.7266	21.7865	16.2388	65.0996	16.8932	13.1016	43.5103	24.4027	103.544	28.2979	37.3602	0.0925518	0.138282	0.669298	0.503306	0.99962
1312	ENSMUSG00000004677.19	Myo9b	myosin IXb [Source:MGI Symbol;Acc:MGI:106624]	chr8	71725358	71813357	+	87999	chr8:71725358-71813357	2286.22	2160.85	2330.71	1949.26	2286.96	1965.14	2292.65	2288.01	2229.99	2086.92	2187.67	-0.0187188	0.0726546	-0.25764	0.796685	0.99962
1313	ENSMUSG00000004698.12	Hdac9	histone deacetylase 9 [Source:MGI Symbol;Acc:MGI:1931221]	chr12	34097579	34967094	-	869515	chr12:34097579-34967094	247.237	220.929	224.011	203.058	227.989	162.791	245.638	333.179	199.11	252.493	231.643	0.0643032	0.136644	0.470589	0.637934	0.99962
1314	ENSMUSG00000004707.15	Ly9	lymphocyte antigen 9 [Source:MGI Symbol;Acc:MGI:96885]	chr1	171416192	171434978	-	18786	chr1:171416192-171434978	157.16	81.3209	128.03	128.306	174.493	81.4615	84.2207	130.019	97.1727	88.6147	115.08	-0.321381	0.149461	-2.15027	0.0315341	0.99962
1315	ENSMUSG00000004709.15	Cd244a	CD244 molecule A [Source:MGI Symbol;Acc:MGI:109294]	chr1	171386761	171437314	+	50553	chr1:171386761-171437314	338.984	615.09	438.281	245.004	231.184	272.783	276.188	298.902	316.432	308.051	334.09	-0.215587	0.153732	-1.40236	0.160808	0.99962
1316	ENSMUSG00000004730.16	Adgre1	adhesion G protein-coupled receptor E1 [Source:MGI Symbol;Acc:MGI:106912]	chr17	57665691	57790527	+	124836	chr17:57665691-57790527	395.536	480.062	243.849	329.998	496.871	277.355	328.574	294.966	293.275	268.372	340.886	-0.307117	0.138216	-2.22201	0.0262827	0.99962
1317	ENSMUSG00000004748.6	Mtfp1	mitochondrial fission process 1 [Source:MGI Symbol;Acc:MGI:1916686]	chr11	4041480	4045445	-	3965	chr11:4041480-4045445	32.2068	41.6414	18.6353	30.8798	35.9851	29.5764	35.7977	16.3356	37.9557	29.9004	30.8914	-0.0475696	0.15907	-0.299049	0.764902	0.99962
1318	ENSMUSG00000004768.15	Rab23	RAB23, member RAS oncogene family [Source:MGI Symbol;Acc:MGI:99833]	chr1	33758968	33781645	+	22677	chr1:33758968-33781645	246.155	259.489	199.634	295.121	213.361	280.09	256.41	193.483	278.005	225.111	244.686	0.0177281	0.123153	0.143952	0.885539	0.99962
1319	ENSMUSG00000004771.13	Rab11a	RAB11A, member RAS oncogene family [Source:MGI Symbol;Acc:MGI:1858202]	chr9	64622581	64645040	-	22459	chr9:64622581-64645040	850.235	924.128	931.654	850.601	849.355	869.09	851.424	965.994	844.345	846.495	878.332	-0.00953131	0.0668683	-0.142539	0.886655	0.99962
1320	ENSMUSG00000004789.11	Dlst	dihydrolipoamide S-succinyltransferase (E2 component of 2-oxo-glutarate complex) [Source:MGI Symbol;Acc:MGI:1926170]	chr12	85157607	85181619	+	24012	chr12:85157607-85181619	1297.57	1400.83	1350.44	1481.5	1390.98	1451.76	1520.97	1459.75	1614.81	1601.71	1457.03	0.138873	0.061845	2.24551	0.0247357	0.99962
1321	ENSMUSG00000004791.8	Pgf	placental growth factor [Source:MGI Symbol;Acc:MGI:105095]	chr12	85213409	85224564	-	11155	chr12:85213409-85224564	38.1581	37.716	53.8447	38.1622	68.6292	58.739	52.0074	44.8557	42.1179	38.1516	47.2382	0.00102207	0.154176	0.00662921	0.994711	0.99962
1322	ENSMUSG00000004798.15	Ulk2	unc-51 like kinase 2 [Source:MGI Symbol;Acc:MGI:1352758]	chr11	61666475	61745899	-	79424	chr11:61666475-61745899	1332.33	1252.74	1346.27	1200.49	1177.35	1242.39	1286.58	1277.58	1371.07	1247.19	1273.4	0.0253941	0.0633091	0.401113	0.688337	0.99962
1323	ENSMUSG00000004814.11	Ccl24	chemokine (C-C motif) ligand 24 [Source:MGI Symbol;Acc:MGI:1928953]	chr5	135598791	135601903	-	3112	chr5:135598791-135601903	2.79088	0.585103	0	33.7571	6.91891	3.40279	0	1.82222	13.4938	3.37492	6.61457	-0.0595311	0.078188	-0.761385	0.446427	0.99962
1324	ENSMUSG00000004815.13	Dgkq	diacylglycerol kinase, theta [Source:MGI Symbol;Acc:MGI:102918]	chr5	108794559	108817538	-	22979	chr5:108794559-108817538	348.425	303.666	445.793	458.851	392.269	382.166	380.891	362.331	387.863	337.455	379.971	-0.0625233	0.10989	-0.568961	0.569383	0.99962
1325	ENSMUSG00000004837.3	Grap	GRB2-related adaptor protein [Source:MGI Symbol;Acc:MGI:1918770]	chr11	61544091	61563610	+	19519	chr11:61544091-61563610	1008.89	860.444	895.146	640.681	628.526	780.639	721.024	884.144	962.386	815.667	819.755	0.0374336	0.122957	0.304444	0.760789	0.99962
1326	ENSMUSG00000004843.8	Chmp2b	charged multivesicular body protein 2B [Source:MGI Symbol;Acc:MGI:1916192]	chr16	65336014	65359612	-	23598	chr16:65336014-65359612	623.598	573.004	451.932	577.778	542.068	616.976	575.137	664.566	594.019	619.692	583.877	0.134739	0.0900129	1.49688	0.134425	0.99962
1327	ENSMUSG00000004846.11	Plod3	procollagen-lysine, 2-oxoglutarate 5-dioxygenase 3 [Source:MGI Symbol;Acc:MGI:1347008]	chr5	137015873	137025502	+	9629	chr5:137015873-137025502	1055.63	1217.87	1208.59	1036.96	1459.48	1108.37	1144.75	869.344	1185.44	951.165	1123.76	-0.159544	0.10916	-1.46156	0.143863	0.99962
1328	ENSMUSG00000004849.15	Ap1s1	adaptor protein complex AP-1, sigma 1 [Source:MGI Symbol;Acc:MGI:1098244]	chr5	137063847	137074989	-	11142	chr5:137063847-137074989	291.024	262.784	247.593	278.885	274.604	272.537	321.298	243.646	318.875	266.481	277.773	0.0630814	0.0983585	0.641342	0.5213	0.99962
1329	ENSMUSG00000004864.14	Mapk13	mitogen-activated protein kinase 13 [Source:MGI Symbol;Acc:MGI:1346864]	chr17	28988271	28999207	+	10936	chr17:28988271-28999207	87.0118	131.243	80.4236	217.95	191.237	174.144	166.599	80.794	165.585	115.136	141.012	-0.00600722	0.159289	-0.0377126	0.969917	0.99962
1330	ENSMUSG00000004865.17	Srpk1	serine/arginine-rich protein specific kinase 1 [Source:MGI Symbol;Acc:MGI:106908]	chr17	28806622	28841683	-	35061	chr17:28806622-28841683	1218.76	1016.11	1132.76	1231.93	1188.35	1243.43	1075.09	1048.62	1089.86	1114.14	1135.91	-0.0522005	0.0764593	-0.682723	0.494782	0.99962
1331	ENSMUSG00000004872.16	Pax3	paired box 3 [Source:MGI Symbol;Acc:MGI:97487]	chr1	78077904	78173771	-	95867	chr1:78077904-78173771	0	0	0	0.894771	0	0	0	0	0	0.97747	0.187224	0.000529056	0.0318046	0.0166346	0.986728	0.99962
1332	ENSMUSG00000004880.12	Lbr	lamin B receptor [Source:MGI Symbol;Acc:MGI:2138281]	chr1	181642900	181670611	-	27711	chr1:181642900-181670611	1343.47	1594.4	1307.91	1209.08	1246.69	1154.99	1197.61	1494.83	1389.3	1227.74	1316.6	-0.0472618	0.0965338	-0.489588	0.624426	0.99962
1333	ENSMUSG00000004885.6	Crabp2	cellular retinoic acid binding protein II [Source:MGI Symbol;Acc:MGI:88491]	chr3	87855973	87860683	+	4710	chr3:87855973-87860683	0.854275	2.74759	1.0129	0.837887	1.80279	0	0.926822	1.99531	0.886221	1.32268	1.23865	-0.0324166	0.0826004	-0.39245	0.694726	0.99962
1334	ENSMUSG00000004891.17	Nes	nestin [Source:MGI Symbol;Acc:MGI:101784]	chr3	87878385	87887758	+	9373	chr3:87878385-87887758	1347.45	1272.2	1967.08	1131.18	1337.93	1732.37	1446.64	1605.95	1906.7	1865.59	1561.31	0.228136	0.123078	1.85359	0.063798	0.99962
1335	ENSMUSG00000004894.11	Hapln2	hyaluronan and proteoglycan link protein 2 [Source:MGI Symbol;Acc:MGI:2137300]	chr3	87929057	87934890	-	5833	chr3:87929057-87934890	0	0	0	0	0	1.50042	2.05525	0	0	1.28276	0.483843	0.0376014	0.0395778	0.950062	0.342081	0.99962
1336	ENSMUSG00000004895.10	Prcc	papillary renal cell carcinoma (translocation-associated) [Source:MGI Symbol;Acc:MGI:2137738]	chr3	87766210	87792915	-	26705	chr3:87766210-87792915	457.618	434.343	443.135	478.255	516.42	466.22	483.548	419.734	538.56	462.766	470.06	0.0235691	0.08636	0.272917	0.784917	0.99962
1337	ENSMUSG00000004896.17	Rrnad1	ribosomal RNA adenine dimethylase domain containing 1 [Source:MGI Symbol;Acc:MGI:2387197]	chr3	87829908	87838024	-	8116	chr3:87829908-87838024	293.015	318.531	321.792	280.784	280.898	286.468	260.931	268.459	307.68	314.925	293.348	-0.0493456	0.0898226	-0.549367	0.582754	0.99962
1338	ENSMUSG00000004897.18	Hdgf	heparin binding growth factor [Source:MGI Symbol;Acc:MGI:1194494]	chr3	87813628	87823439	+	9811	chr3:87813628-87823439	1681.88	1602.97	1735.13	1898.49	1929.08	1891.05	2145.2	1718.92	2260.36	1955.54	1881.86	0.158418	0.0876928	1.80651	0.0708383	0.99962
1339	ENSMUSG00000004902.8	Slc25a18	solute carrier family 25 (mitochondrial carrier), member 18 [Source:MGI Symbol;Acc:MGI:1919053]	chr6	120750539	120771297	+	20758	chr6:120750539-120771297	4.6896	13.7872	8.90803	22.1568	9.93047	14.3758	12.2177	5.49363	8.7807	7.57059	10.7911	-0.0874595	0.144865	-0.603732	0.546022	0.99962
1340	ENSMUSG00000004929.13	Thop1	thimet oligopeptidase 1 [Source:MGI Symbol;Acc:MGI:1354165]	chr10	80905869	80918393	+	12524	chr10:80905869-80918393	108.513	124.789	111.838	189.344	162.156	175.315	186.909	84.2678	139.546	145.055	142.773	0.0428985	0.152506	0.281291	0.778487	0.99962
1341	ENSMUSG00000004931.12	Apba3	amyloid beta (A4) precursor protein-binding, family A, member 3 [Source:MGI Symbol;Acc:MGI:1888527]	chr10	81102794	81109080	+	6286	chr10:81102794-81109080	338.707	341.058	341.397	370.575	363.297	340.045	324.365	234.668	328.72	290.276	327.311	-0.185469	0.101348	-1.83002	0.0672475	0.99962
1342	ENSMUSG00000004933.18	Matk	megakaryocyte-associated tyrosine kinase [Source:MGI Symbol;Acc:MGI:99259]	chr10	81088769	81099199	+	10430	chr10:81088769-81099199	19.0771	28.5707	26.7746	16.7221	25.4219	21.1454	7.41775	16.8392	26.3657	15.0118	20.3346	-0.187058	0.157902	-1.18465	0.236157	0.99962
1343	ENSMUSG00000004934.15	Pias4	protein inhibitor of activated STAT 4 [Source:MGI Symbol;Acc:MGI:2136940]	chr10	80989100	81003757	-	14657	chr10:80989100-81003757	282.639	301.288	325.116	302.784	352.977	355.073	318.811	263.067	326.012	265.638	309.34	-0.0297026	0.104393	-0.284527	0.776007	0.99962
1344	ENSMUSG00000004936.9	Map2k1	mitogen-activated protein kinase kinase 1 [Source:MGI Symbol;Acc:MGI:1346866]	chr9	64093052	64160913	-	67861	chr9:64093052-64160913	779.669	695.007	743.063	695.21	699.4	726.971	776.556	671.68	730.209	734.142	725.191	0.0110264	0.0680461	0.162043	0.871272	0.99962
1345	ENSMUSG00000004937.7	Sgta	small glutamine-rich tetratricopeptide repeat (TPR)-containing, alpha [Source:MGI Symbol;Acc:MGI:1098703]	chr10	80879909	80896015	-	16106	chr10:80879909-80896015	674.858	660.664	728.847	715.264	707.716	723.109	712.479	637.954	744.203	636.43	694.152	-0.0125011	0.0724017	-0.172663	0.862916	0.99962
1346	ENSMUSG00000004939.8	Nmrk2	nicotinamide riboside kinase 2 [Source:MGI Symbol;Acc:MGI:1916814]	chr10	81034004	81037885	-	3881	chr10:81034004-81037885	1.87545	0.984491	0	0	1.9855	0	1.01792	0	0	12.2987	1.81621	0.0453234	0.0571513	0.793042	0.427754	0.99962
1347	ENSMUSG00000004945.16	Tmem242	transmembrane protein 242 [Source:MGI Symbol;Acc:MGI:1917794]	chr17	5461145	5490534	-	29389	chr17:5461145-5490534	242.82	220.271	194.321	264.775	222.41	257.056	215.101	223.212	263.022	225.955	232.894	0.0416651	0.104412	0.399047	0.689859	0.99962
1348	ENSMUSG00000004947.16	Dtx2	deltex 2, E3 ubiquitin ligase [Source:MGI Symbol;Acc:MGI:1921448]	chr5	136023654	136061726	+	38072	chr5:136023654-136061726	319.563	292.213	298.435	302.475	340.779	337.866	325.701	227.592	345.968	265.829	305.642	-0.0385703	0.112541	-0.342724	0.731806	0.99962
1349	ENSMUSG00000004948.13	Zp3	zona pellucida glycoprotein 3 [Source:MGI Symbol;Acc:MGI:99215]	chr5	136008953	136017478	+	8525	chr5:136008953-136017478	0	0	1.11391	1.84548	0	0	0	0	0	0	0.295939	-0.0170772	0.0318046	-0.536943	0.591307	0.99962
1350	ENSMUSG00000004951.11	Hspb1	heat shock protein 1 [Source:MGI Symbol;Acc:MGI:96240]	chr5	135916773	135918417	+	1644	chr5:135916773-135918417	563.026	654.889	680.143	789.561	3540.39	1132.2	710.907	731.729	661.222	586.488	1005.06	-0.17322	0.137627	-1.25862	0.208168	0.99962
1351	ENSMUSG00000004952.14	Rasa4	RAS p21 protein activator 4 [Source:MGI Symbol;Acc:MGI:1858600]	chr5	136112770	136140714	+	27944	chr5:136112770-136140714	272.68	330.973	232.897	261.529	333.571	321.727	260.347	273.651	273.772	268.287	282.943	-0.0307106	0.110724	-0.277361	0.781503	0.99962
1352	ENSMUSG00000004961.8	Syt5	synaptotagmin V [Source:MGI Symbol;Acc:MGI:1926368]	chr7	4542764	4550540	-	7776	chr7:4542764-4550540	72.4041	77.8004	48.273	190.256	103.176	134.449	122.653	48.2267	108.549	67.1599	97.2948	-0.0139425	0.157244	-0.0886679	0.929346	0.99962
1353	ENSMUSG00000004980.17	Hnrnpa2b1	heterogeneous nuclear ribonucleoprotein A2/B1 [Source:MGI Symbol;Acc:MGI:104819]	chr6	51437912	51446874	-	8962	chr6:51437912-51446874	4090.45	4094.52	4324.61	4324.44	5017.38	4436.09	3775.12	3684.57	4041.49	4399.13	4218.78	-0.096319	0.0812394	-1.18562	0.235772	0.99962
1354	ENSMUSG00000004988.10	Fxyd4	FXYD domain-containing ion transport regulator 4 [Source:MGI Symbol;Acc:MGI:1889005]	chr6	117910520	117914653	-	4133	chr6:117910520-117914653	2.50807	6.05761	0	4.3089	2.87846	0.523217	2.71977	1.4353	4.40458	1.83255	2.66685	-0.0635003	0.0989379	-0.64182	0.52099	0.99962
1355	ENSMUSG00000004994.13	Ccdc130	coiled-coil domain containing 130 [Source:MGI Symbol;Acc:MGI:1914986]	chr8	84984424	84997009	-	12585	chr8:84984424-84997009	89.6381	62.1661	67.2351	87.8396	106.397	64.0542	50.2398	90.1945	103.518	58.8044	78.0086	-0.117436	0.154044	-0.762355	0.445848	0.99962
1356	ENSMUSG00000004996.10	Mri1	methylthioribose-1-phosphate isomerase 1 [Source:MGI Symbol;Acc:MGI:1915123]	chr8	84976535	84983955	-	7420	chr8:84976535-84983955	158.878	126.177	138.055	176.22	181.33	104.079	144.946	161.303	152.012	173.888	151.689	-0.0658163	0.132704	-0.495965	0.619919	0.99962
1357	ENSMUSG00000005034.16	Prkacb	protein kinase, cAMP dependent, catalytic, beta [Source:MGI Symbol;Acc:MGI:97594]	chr3	146435329	146518745	-	83416	chr3:146435329-146518745	1619.15	1051.92	1145.93	1190.43	1241.05	1392.69	1194.76	1325.82	1265	1307.09	1273.38	0.0478715	0.103953	0.460509	0.645151	0.99962
1358	ENSMUSG00000005043.14	Sgsh	N-sulfoglucosamine sulfohydrolase (sulfamidase) [Source:MGI Symbol;Acc:MGI:1350341]	chr11	119234251	119246362	-	12111	chr11:119234251-119246362	447.922	374.696	504.505	327.639	237.494	269.797	319.297	432.931	391.532	364.419	367.023	-0.0628428	0.144476	-0.43497	0.663584	0.99962
1359	ENSMUSG00000005045.17	Chd5	chromodomain helicase DNA binding protein 5 [Source:MGI Symbol;Acc:MGI:3036258]	chr4	152423108	152474651	+	51543	chr4:152423108-152474651	53.1546	35.5699	39.0373	36.925	37.8483	39.1379	82.6502	56.7942	34.7797	40.8001	45.6697	0.180527	0.158041	1.14228	0.253338	0.99962
1360	ENSMUSG00000005054.8	Cstb	cystatin B [Source:MGI Symbol;Acc:MGI:109514]	chr10	78261503	78263456	+	1953	chr10:78261503-78263456	211.296	212.041	206.565	235.768	250.695	225.398	218.853	195.296	213.548	238.258	220.772	-0.0290493	0.0962429	-0.301833	0.762779	0.99962
1361	ENSMUSG00000005069.13	Pex5	peroxisomal biogenesis factor 5 [Source:MGI Symbol;Acc:MGI:1098808]	chr6	124373775	124392026	-	18251	chr6:124373775-124392026	446.832	549.271	491.28	425.209	425.078	427.066	466.45	488.022	473.266	466.433	465.891	-0.00701983	0.0889852	-0.0788876	0.937122	0.99962
1362	ENSMUSG00000005078.17	Jkamp	JNK1/MAPK8-associated membrane protein [Source:MGI Symbol;Acc:MGI:1915057]	chr12	72132363	72148235	+	15872	chr12:72132363-72148235	160.574	187.793	161.05	169.304	156.563	183.658	127.571	128.026	113.651	131.642	151.983	-0.240093	0.122551	-1.95912	0.0500986	0.99962
1363	ENSMUSG00000005089.16	Slc1a2	solute carrier family 1 (glial high affinity glutamate transporter), member 2 [Source:MGI Symbol;Acc:MGI:101931]	chr2	102489004	102621129	+	132125	chr2:102489004-102621129	149.333	84.2307	42.192	24.8908	38.8194	30.6066	82.7899	168.143	26.5006	28.6859	67.6192	-0.0079642	0.134897	-0.0590392	0.952921	0.99962
1364	ENSMUSG00000005102.14	Eif2ak4	eukaryotic translation initiation factor 2 alpha kinase 4 [Source:MGI Symbol;Acc:MGI:1353427]	chr2	118219099	118305715	+	86616	chr2:118219099-118305715	624.353	729.766	666.398	522.033	574.044	524.45	615.22	554.132	484.44	730.21	602.505	-0.08412	0.115235	-0.729984	0.4654	0.99962
1365	ENSMUSG00000005103.13	Wdr1	WD repeat domain 1 [Source:MGI Symbol;Acc:MGI:1337100]	chr5	38684156	38720564	-	36408	chr5:38684156-38720564	2223.32	2290.32	2456.45	2405.74	2359.35	2409.76	2513.82	2339.83	2521.62	2435.94	2395.62	0.0575024	0.0506355	1.13561	0.256118	0.99962
1366	ENSMUSG00000005107.14	Slc2a9	solute carrier family 2 (facilitated glucose transporter), member 9 [Source:MGI Symbol;Acc:MGI:2152844]	chr5	38506616	38660486	-	153870	chr5:38506616-38660486	114.774	74.0819	93.1942	58.9418	83.2626	65.1012	67.0787	116.216	65.1529	94.0876	83.1892	-0.0366143	0.153451	-0.238606	0.811411	0.99962
1367	ENSMUSG00000005124.11	Ccn4	cellular communication network factor 4 [Source:MGI Symbol;Acc:MGI:1197008]	chr15	66763169	66795050	+	31881	chr15:66763169-66795050	70.0738	24.4341	181.155	57.8701	103.988	32.7491	40.5299	55.4732	62.3934	46.0678	67.4735	-0.313955	0.15295	-2.05266	0.0401053	0.99962
[truncated: 55,764 more rows]
