# Supplementary material for: Low PEEP ventilation in TGF-β1 induced lung injury triggers a reversible lung mechanical deterioration without promoting persistent structural damage
Source: Sci Rep. 2026 Jul 7;16:21000. doi: 10.1038/s41598-026-61155-9 (PMC13342613; doi:10.1038/s41598-026-61155-9)
Supplement: Supplementary file 2 — Supplementary Material 2 [file 41598_2026_61155_MOESM2_ESM.xlsx]

## Sheet: Result overview
Sort0	Gene ID	Gene name	Gene description	Chr	Start	End	Strand	Length	IGV coordinates	1: N5334_quant sf	2: N5335_quant sf	3: N5336_quant sf	4: N5337_quant sf	5: N6522_quant sf	6: N6523_quant sf	7: N6524_quant sf	8: N6533_quant sf	9: N6534_quant sf	Base mean	log2(FC)	StdErr	Wald-Stats	P-value	P-adj
1	ENSMUSG00000028517.9	Plpp3	phospholipid phosphatase 3 [Source:MGI Symbol;Acc:MGI:1915166]	chr4	105014544	105089961	+	75417	chr4:105014544-105089961	2932.44	3227.22	3064.41	3178.96	1662.16	1672.57	1606.29	1664.48	1509.48	2279.78	-0.921806	0.0618644	-14.9004	3.27486e-50	1.04871e-45
2	ENSMUSG00000024042.8	Sik1	salt inducible kinase 1 [Source:MGI Symbol;Acc:MGI:104754]	chr17	32063224	32074778	-	11554	chr17:32063224-32074778	4696.81	4405.05	4450.2	3298.39	1521.32	1847.71	1524.27	1609.67	1752.62	2789.56	-1.28739	0.116228	-11.0764	1.6333e-28	2.61517e-24
3	ENSMUSG00000028003.7	Lrat	lecithin-retinol acyltransferase (phosphatidylcholine-retinol-O-acyltransferase) [Source:MGI Symbol;Acc:MGI:1891259]	chr3	82799886	82811280	-	11394	chr3:82799886-82811280	964.02	701.609	722.559	719.433	238.997	199.286	288.823	176.961	246.369	473.117	-1.61007	0.151976	-10.5942	3.1691e-26	3.3828e-22
4	ENSMUSG00000031673.7	Cdh11	cadherin 11 [Source:MGI Symbol;Acc:MGI:99217]	chr8	103358727	103512274	-	153547	chr8:103358727-103512274	1612.88	1464.27	1716.38	1403.11	744.953	697.292	703.935	846.665	627.897	1090.82	-1.05573	0.105146	-10.0406	1.01011e-23	8.08673e-20
5	ENSMUSG00000096210.3	H1f0	H1.0 linker histone [Source:MGI Symbol;Acc:MGI:95893]	chr15	78912650	78914704	+	2054	chr15:78912650-78914704	812.179	1045.06	970.859	870.486	408.887	505.078	421.896	397.059	402.73	648.248	-1.06664	0.110979	-9.61114	7.17488e-22	4.59522e-18
6	ENSMUSG00000114501.2	Gm48582	predicted gene, 48582 [Source:MGI Symbol;Acc:MGI:6098150]	chr13	60770781	60777209	+	6428	chr13:60770781-60777209	672.99	795.214	818.08	577.118	295.288	249.925	288.839	313.132	320.223	481.201	-1.21132	0.128109	-9.45536	3.21897e-21	1.71802e-17
7	ENSMUSG00000074207.11	Adh1	alcohol dehydrogenase 1 (class I) [Source:MGI Symbol;Acc:MGI:87921]	chr3	137966752	137996459	+	29707	chr3:137966752-137996459	659.189	755.391	642.367	582.844	250.078	222.761	154.586	258.54	264.078	421.093	-1.39604	0.149068	-9.36514	7.59486e-21	3.47443e-17
8	ENSMUSG00000035242.17	Oaz1	ornithine decarboxylase antizyme 1 [Source:MGI Symbol;Acc:MGI:109433]	chr10	80662516	80665124	+	2608	chr10:80662516-80665124	1425.38	1355.87	1309.7	1422.6	2253.64	2166.95	1986.36	2189.14	2040.25	1794.43	0.616954	0.066484	9.27974	1.69891e-20	6.80054e-17
9	ENSMUSG00000019947.11	Arid5b	AT rich interactive domain 5B (MRF1-like) [Source:MGI Symbol;Acc:MGI:2175912]	chr10	67928350	68114570	-	186220	chr10:67928350-68114570	3107.41	2938.13	3480.78	3246.57	5217.83	5827.88	5702.64	5169.52	6367.4	4562.02	0.803291	0.0875562	9.17458	4.53353e-20	1.61308e-16
10	ENSMUSG00000058145.17	Adamts17	a disintegrin-like and metallopeptidase (reprolysin type) with thrombospondin type 1 motif, 17 [Source:MGI Symbol;Acc:MGI:3588195]	chr7	66489483	66802919	+	313436	chr7:66489483-66802919	289.369	392.892	552.816	399.104	91.3231	50.4164	29.3105	84.2372	52.2918	215.751	-2.08688	0.232385	-8.98026	2.7012e-19	8.65004e-16
11	ENSMUSG00000050708.17	Ftl1	ferritin light polypeptide 1 [Source:MGI Symbol;Acc:MGI:95589]	chr7	45107368	45109308	-	1940	chr7:45107368-45109308	7286.88	7560.21	7621.89	7881.62	10096.8	10240.1	10131.4	9881.58	9746.48	8938.55	0.398162	0.0451251	8.82353	1.10905e-18	3.22866e-15
12	ENSMUSG00000050105.6	Fam110d	family with sequence similarity 110, member D [Source:MGI Symbol;Acc:MGI:1919940]	chr4	133978421	133981417	-	2996	chr4:133978421-133981417	128.355	137.441	105.273	93.5678	313.843	361.833	427.286	266.038	388.359	246.888	1.44331	0.163953	8.80317	1.33005e-18	3.54935e-15
13	ENSMUSG00000022103.11	Gfra2	glial cell line derived neurotrophic factor family receptor alpha 2 [Source:MGI Symbol;Acc:MGI:1195462]	chr14	71127560	71217278	+	89718	chr14:71127560-71217278	383.767	410.615	362.844	334.415	194.877	124.298	155.191	142.357	145.833	250.466	-1.20381	0.137305	-8.76742	1.82812e-18	4.35708e-15
14	ENSMUSG00000039109.18	F13a1	coagulation factor XIII, A1 subunit [Source:MGI Symbol;Acc:MGI:1921395]	chr13	37051152	37234220	-	183068	chr13:37051152-37234220	326.074	251.719	210.122	151.744	968.761	2296.92	1302.74	1033.31	1080.24	846.847	1.96299	0.224014	8.76278	1.90485e-18	4.35708e-15
15	ENSMUSG00000030096.9	Slc6a6	solute carrier family 6 (neurotransmitter transporter, taurine), member 6 [Source:MGI Symbol;Acc:MGI:98488]	chr6	91661034	91736047	+	75013	chr6:91661034-91736047	3334.09	3268.74	3152.57	2749.65	5163.21	4968.08	5307.01	4796.37	4771.67	4167.93	0.664443	0.07712	8.6157	6.95183e-18	1.48412e-14
16	ENSMUSG00000029675.13	Eln	elastin [Source:MGI Symbol;Acc:MGI:95317]	chr5	134731447	134776177	-	44730	chr5:134731447-134776177	6404.76	5595.1	7422.97	4646.71	1871.11	1230.66	1127.38	1671.57	671.023	3404.59	-1.79862	0.211441	-8.50646	1.79322e-17	3.58901e-14
17	ENSMUSG00000009633.4	G0s2	G0/G1 switch gene 2 [Source:MGI Symbol;Acc:MGI:1316737]	chr1	192954469	192955525	-	1056	chr1:192954469-192955525	374.064	362.493	366.33	278.52	98.7828	115.958	147.052	98.6168	69.2687	212.343	-1.50417	0.177645	-8.46728	2.512e-17	4.73186e-14
18	ENSMUSG00000050600.6	Zfp831	zinc finger protein 831 [Source:MGI Symbol;Acc:MGI:3641861]	chr2	174485327	174552625	+	67298	chr2:174485327-174552625	335.397	345.455	291.333	342.254	177.763	166.321	187.119	173.143	165.352	242.682	-0.883266	0.105034	-8.4093	4.1246e-17	7.3379e-14
19	ENSMUSG00000078515.5	Ddi2	DNA-damage inducible protein 2 [Source:MGI Symbol;Acc:MGI:1917244]	chr4	141404860	141450730	-	45870	chr4:141404860-141450730	3004.1	2583.91	2849.97	2819.82	4074.63	4916.6	4884.48	4321.7	4963.01	3824.25	0.700171	0.0866501	8.08044	6.4534e-16	1.08767e-12
20	ENSMUSG00000054690.18	Emcn	endomucin [Source:MGI Symbol;Acc:MGI:1891716]	chr3	137046828	137137946	+	91118	chr3:137046828-137137946	391.454	454.966	444.876	422.053	794.418	667.425	776.742	727.537	673.005	594.72	0.7427	0.0926814	8.01347	1.11512e-15	1.78548e-12
21	ENSMUSG00000063455.17	D630045J12Rik	RIKEN cDNA D630045J12 gene [Source:MGI Symbol;Acc:MGI:2669829]	chr6	38100109	38230944	-	130835	chr6:38100109-38230944	733.196	688.83	713.485	585.847	329.633	365.024	401.879	395.672	323.985	504.172	-0.867382	0.108877	-7.96661	1.6308e-15	2.48681e-12
22	ENSMUSG00000030554.17	Synm	synemin, intermediate filament protein [Source:MGI Symbol;Acc:MGI:2661187]	chr7	67379908	67409490	-	29582	chr7:67379908-67409490	1440	1584.87	1690.21	1589.33	859.497	782.121	751.033	909.285	595.465	1133.53	-0.963446	0.121142	-7.95306	1.81961e-15	2.64861e-12
23	ENSMUSG00000096472.3	Cdkn2d	cyclin dependent kinase inhibitor 2D [Source:MGI Symbol;Acc:MGI:105387]	chr9	21199706	21202703	-	2997	chr9:21199706-21202703	113.964	126.53	109.422	122.104	241.933	289.242	230.604	218.572	244.077	188.494	0.996617	0.125678	7.92991	2.19307e-15	3.05342e-12
24	ENSMUSG00000040724.6	Kcna2	potassium voltage-gated channel, shaker-related subfamily, member 2 [Source:MGI Symbol;Acc:MGI:96659]	chr3	107008462	107022321	+	13859	chr3:107008462-107022321	389.801	570.493	637.098	351.51	77.4756	82.4066	62.1026	152.064	43.2725	262.914	-1.89255	0.23891	-7.9216	2.34477e-15	3.12861e-12
25	ENSMUSG00000023011.9	Faim2	Fas apoptotic inhibitory molecule 2 [Source:MGI Symbol;Acc:MGI:1919643]	chr15	99394893	99426046	-	31153	chr15:99394893-99426046	330.215	340.865	366.607	319.432	151.561	94.7342	125.143	173.47	127.902	225.548	-1.22358	0.154987	-7.89472	2.90965e-15	3.72702e-12
26	ENSMUSG00000026880.12	Stom	stomatin [Source:MGI Symbol;Acc:MGI:95403]	chr2	35203998	35226988	-	22990	chr2:35203998-35226988	841.537	1019.83	1127.52	953.17	1761.68	1812.97	1686.08	1547.11	1668.86	1379.86	0.757145	0.0976059	7.75717	8.68447e-15	1.03001e-11
27	ENSMUSG00000038233.11	Gask1a	golgi associated kinase 1A [Source:MGI Symbol;Acc:MGI:3041196]	chr9	121780054	121809275	+	29221	chr9:121780054-121809275	145.951	157.039	123.817	135.82	67.1472	46.1327	54.1707	55.3051	44.6894	92.2302	-1.25917	0.162287	-7.75894	8.56439e-15	1.03001e-11
28	ENSMUSG00000003032.9	Klf4	Kruppel-like factor 4 (gut) [Source:MGI Symbol;Acc:MGI:1342287]	chr4	55527143	55532466	-	5323	chr4:55527143-55532466	3377.74	2663.65	2525.97	1864.42	747.237	974.919	919.826	1094.01	1171.65	1704.38	-1.26898	0.164495	-7.71437	1.21581e-14	1.39049e-11
29	ENSMUSG00000056313.6	Tcim	transcriptional and immune response regulator [Source:MGI Symbol;Acc:MGI:1916318]	chr8	24927196	24929000	-	1804	chr8:24927196-24929000	563.653	510.593	441.828	502.909	175.804	249.343	205.662	229.995	281.187	351.219	-1.06453	0.139116	-7.65206	1.97778e-14	2.17435e-11
30	ENSMUSG00000090222.3	Ifi203-ps	interferon activated gene 203, pseudogene [Source:MGI Symbol;Acc:MGI:3840117]	chr1	173604095	173625836	-	21741	chr1:173604095-173625836	143.075	125.663	154.548	118.742	329.868	308.377	443.012	301.103	278.312	244.745	1.17951	0.154219	7.64827	2.03699e-14	2.17435e-11
31	ENSMUSG00000002489.17	Tiam1	T cell lymphoma invasion and metastasis 1 [Source:MGI Symbol;Acc:MGI:103306]	chr16	89583999	89940657	-	356658	chr16:89583999-89940657	419.677	511.25	378.677	332.557	1142.67	1253.67	1145.59	1470.64	2551.7	1022.94	1.5614	0.204988	7.61704	2.5956e-14	2.68125e-11
32	ENSMUSG00000001227.13	Sema6b	sema domain, transmembrane domain (TM), and cytoplasmic domain, (semaphorin) 6B [Source:MGI Symbol;Acc:MGI:1202889]	chr17	56430085	56447343	-	17258	chr17:56430085-56447343	185.807	196.952	186.518	184.911	347.485	519.749	490.709	355.579	391.065	317.642	1.07247	0.142867	7.50678	6.0601e-14	6.06445e-11
33	ENSMUSG00000093674.8	Rpl41	ribosomal protein L41 [Source:MGI Symbol;Acc:MGI:1915195]	chr10	128383983	128385174	-	1191	chr10:128383983-128385174	2458.2	2336.16	2010.11	2277.33	3577.09	3728.64	3200.32	3961.73	3801.23	3038.98	0.668038	0.0894123	7.47144	7.93224e-14	7.69739e-11
34	ENSMUSG00000024143.16	Rhoq	ras homolog family member Q [Source:MGI Symbol;Acc:MGI:1931553]	chr17	87270510	87307497	+	36987	chr17:87270510-87307497	697.626	674.076	606.024	713.819	1023.57	1047.9	1149.76	1157.13	977.531	894.16	0.652774	0.0878827	7.42779	1.10425e-13	1.04004e-10
35	ENSMUSG00000043733.15	Ptpn11	protein tyrosine phosphatase, non-receptor type 11 [Source:MGI Symbol;Acc:MGI:99511]	chr5	121268596	121329460	-	60864	chr5:121268596-121329460	2281.76	1978.08	2150.98	2167.84	2953.15	2963.55	2909.96	2865.86	2851.9	2569.23	0.434394	0.059455	7.30626	2.74674e-13	2.51311e-10
36	ENSMUSG00000031066.11	Usp11	ubiquitin specific peptidase 11 [Source:MGI Symbol;Acc:MGI:2384312]	chrX	20570145	20586778	+	16633	chrX:20570145-20586778	216.679	246.795	284.312	267.041	114.14	128.465	140.441	140.975	122.897	184.638	-0.918209	0.127259	-7.21526	5.38327e-13	4.78857e-10
37	ENSMUSG00000022206.8	Npr3	natriuretic peptide receptor 3 [Source:MGI Symbol;Acc:MGI:97373]	chr15	11839982	11907373	-	67391	chr15:11839982-11907373	3516.16	3455.84	3389.07	3699.62	1021.28	933.799	1106.11	515.294	306.13	1993.7	-1.66968	0.232584	-7.17884	7.03073e-13	6.085e-10
38	ENSMUSG00000061983.8	Rps12	ribosomal protein S12 [Source:MGI Symbol;Acc:MGI:98105]	chr10	23661081	23663173	-	2092	chr10:23661081-23663173	2477.44	2429.17	2327.85	2473.39	3363.05	3376.91	3049.91	3140.84	3280.61	2879.91	0.413403	0.0577948	7.15295	8.49332e-13	7.15741e-10
39	ENSMUSG00000061981.15	Flot2	flotillin 2 [Source:MGI Symbol;Acc:MGI:103309]	chr11	77928757	77951260	+	22503	chr11:77928757-77951260	736.315	727.457	791.565	804.15	1094.22	1120.63	1208.27	1134.37	1033.24	961.135	0.536106	0.0751399	7.13477	9.69493e-13	7.96053e-10
40	ENSMUSG00000011171.12	Vipr2	vasoactive intestinal peptide receptor 2 [Source:MGI Symbol;Acc:MGI:107166]	chr12	116041346	116109881	+	68535	chr12:116041346-116109881	329.27	356.464	341.461	362.976	157.589	190.266	108.247	100.887	144.522	232.409	-1.17704	0.166798	-7.05667	1.7054e-12	1.3653e-09
41	ENSMUSG00000052373.15	Mpp3	membrane protein, palmitoylated 3 (MAGUK p55 subfamily member 3) [Source:MGI Symbol;Acc:MGI:1328354]	chr11	101890478	101919287	-	28809	chr11:101890478-101919287	175.934	278.595	193.273	170.553	65.5879	58.0721	89.4944	48.6575	39.5676	124.415	-1.46333	0.207984	-7.03577	1.98164e-12	1.54776e-09
42	ENSMUSG00000108067.2	Gm43953	predicted gene, 43953 [Source:MGI Symbol;Acc:MGI:5690345]	chr6	101302300	101305166	-	2866	chr6:101302300-101305166	141.016	150.124	138.889	115.249	55.3068	33.0118	50.2665	59.2625	60.2448	89.2633	-1.23347	0.176506	-6.98826	2.78311e-12	2.12199e-09
43	ENSMUSG00000030495.13	Slc7a10	solute carrier family 7 (cationic amino acid transporter, y+ system), member 10 [Source:MGI Symbol;Acc:MGI:1858261]	chr7	34885810	34900539	+	14729	chr7:34885810-34900539	296.922	290.864	331.847	263.962	123.999	164.456	115.262	87.065	93.1235	196.389	-1.19532	0.171384	-6.97454	3.06877e-12	2.23344e-09
44	ENSMUSG00000052056.15	Zfp217	zinc finger protein 217 [Source:MGI Symbol;Acc:MGI:2685408]	chr2	169950563	169990023	-	39460	chr2:169950563-169990023	980.37	845.735	868.652	902.806	1371.75	1517.19	1383.32	1218.29	1408.13	1166.25	0.601572	0.0862386	6.97567	3.04421e-12	2.23344e-09
45	ENSMUSG00000023034.8	Nr4a1	nuclear receptor subfamily 4, group A, member 1 [Source:MGI Symbol;Acc:MGI:1352454]	chr15	101152150	101172676	+	20526	chr15:101152150-101172676	3308.59	1281.99	2505.13	1573.33	468.208	796.078	534.882	445.098	656.686	1285.55	-1.52371	0.219254	-6.94954	3.6648e-12	2.60795e-09
46	ENSMUSG00000002897.6	Il17ra	interleukin 17 receptor A [Source:MGI Symbol;Acc:MGI:107399]	chr6	120440208	120464520	+	24312	chr6:120440208-120464520	946.539	783.752	937.862	838.005	1608.82	2198.57	1557.21	1486.66	1559.4	1324.09	0.886063	0.127709	6.93817	3.97223e-12	2.70644e-09
47	ENSMUSG00000030217.3	Art4	ADP-ribosyltransferase 4 [Source:MGI Symbol;Acc:MGI:1202710]	chr6	136825449	136834731	-	9282	chr6:136825449-136834731	188.744	212.515	241.947	149.301	85.9239	67.0361	88.8352	86.4429	63.3453	131.565	-1.1913	0.171659	-6.93991	3.92352e-12	2.70644e-09
48	ENSMUSG00000044197.9	Gpr146	G protein-coupled receptor 146 [Source:MGI Symbol;Acc:MGI:1933113]	chr5	139363452	139382170	+	18718	chr5:139363452-139382170	1500.98	1401.9	1415.08	1437.13	2090.22	2453.5	2799.43	2082.7	2464.75	1960.64	0.699126	0.100983	6.92323	4.41466e-12	2.94522e-09
49	ENSMUSG00000014773.14	Dll1	delta like canonical Notch ligand 1 [Source:MGI Symbol;Acc:MGI:104659]	chr17	15587616	15597134	-	9518	chr17:15587616-15597134	730.407	815.024	818.219	588.745	303.284	222.744	413.974	335.125	299.537	503.007	-1.11083	0.161863	-6.86278	6.7532e-12	4.41342e-09
50	ENSMUSG00000092051.4	Gm17229	predicted gene 17229 [Source:MGI Symbol;Acc:MGI:4938056]	chr10	20393762	20395514	-	1752	chr10:20393762-20395514	73.129	81.8718	83.7684	53.2595	17.778	15.4535	29.2124	17.4664	20.7499	43.6321	-1.49412	0.218006	-6.85355	7.20402e-12	4.61388e-09
51	ENSMUSG00000030341.18	Tnfrsf1a	tumor necrosis factor receptor superfamily, member 1a [Source:MGI Symbol;Acc:MGI:1314884]	chr6	125326325	125339447	+	13122	chr6:125326325-125339447	1720.85	1300.9	1548.12	1443.89	2362.57	2598.2	2951.79	2494.16	2314.39	2081.65	0.728974	0.106563	6.84079	7.87554e-12	4.84997e-09
52	ENSMUSG00000042487.7	Leo1	Leo1, Paf1/RNA polymerase II complex component [Source:MGI Symbol;Acc:MGI:2685031]	chr9	75348806	75373714	+	24908	chr9:75348806-75373714	312.103	236.015	273.604	197.054	111.937	114.804	98.1424	129.049	118.806	176.835	-1.05081	0.153562	-6.84289	7.76114e-12	4.84997e-09
53	ENSMUSG00000027111.17	Itga6	integrin alpha 6 [Source:MGI Symbol;Acc:MGI:96605]	chr2	71575960	71688760	+	112800	chr2:71575960-71688760	3081.54	3590.52	3341.17	3268.73	2302.64	1928.03	2040.47	2094.3	1638.05	2587.27	-0.703768	0.10332	-6.81154	9.65626e-12	5.62223e-09
54	ENSMUSG00000054675.6	Tmem119	transmembrane protein 119 [Source:MGI Symbol;Acc:MGI:2385228]	chr5	113931790	113938577	-	6787	chr5:113931790-113938577	451.615	424.183	433.151	303.666	174.599	151.549	199.656	139.835	215.498	277.084	-1.084	0.159135	-6.8118	9.63859e-12	5.62223e-09
55	ENSMUSG00000058006.13	Mdn1	midasin AAA ATPase 1 [Source:MGI Symbol;Acc:MGI:1926159]	chr4	32657119	32775217	+	118098	chr4:32657119-32775217	1971.16	2062.37	1548.45	1433.04	872.841	770.721	1007.85	959.769	955.995	1286.91	-0.88415	0.129752	-6.81416	9.48189e-12	5.62223e-09
56	ENSMUSG00000028494.13	Plin2	perilipin 2 [Source:MGI Symbol;Acc:MGI:87920]	chr4	86566623	86588297	-	21674	chr4:86566623-86588297	1053.4	764.794	841.496	854.678	1743.79	2181.05	2330.73	1416.35	1755.83	1438.01	1.01285	0.148792	6.80714	9.95567e-12	5.69304e-09
57	ENSMUSG00000069378.15	Prdm6	PR domain containing 6 [Source:MGI Symbol;Acc:MGI:2684938]	chr18	53596655	53708979	+	112324	chr18:53596655-53708979	306.514	366.823	347.284	330.244	214.503	185.041	185.938	161.47	146.922	249.415	-0.86374	0.1271	-6.79575	1.07748e-11	6.05338e-09
58	ENSMUSG00000022672.9	Prkdc	protein kinase, DNA activated, catalytic polypeptide [Source:MGI Symbol;Acc:MGI:104779]	chr16	15455730	15660099	+	204369	chr16:15455730-15660099	945.13	845.609	850.834	913.346	632.28	637.783	550.226	539.794	575.147	721.128	-0.582897	0.0858277	-6.79148	1.1099e-11	6.12798e-09
59	ENSMUSG00000039005.14	Tlr4	toll-like receptor 4 [Source:MGI Symbol;Acc:MGI:96824]	chr4	66745821	66848521	+	102700	chr4:66745821-66848521	428.852	419.499	420.74	473.826	851.6	835.054	640.533	679.986	870.356	624.494	0.791666	0.116635	6.78757	1.14035e-11	6.18939e-09
60	ENSMUSG00000068263.12	Efcc1	EF hand and coiled-coil domain containing 1 [Source:MGI Symbol;Acc:MGI:3611451]	chr6	87707851	87732890	+	25039	chr6:87707851-87732890	139.926	176.688	166.189	116.017	64.3426	47.0857	67.4499	61.7173	44.4047	98.2022	-1.2196	0.180053	-6.77358	1.25635e-11	6.70535e-09
61	ENSMUSG00000095648.9	Gm2004	predicted gene 2004 [Source:MGI Symbol;Acc:MGI:3780174]	chr2	175883080	175895248	-	12168	chr2:175883080-175895248	135.766	65.1551	13.1234	37.5327	0	0	0	0	0	27.953	-1.7946	0.265477	-6.75989	1.38095e-11	7.24955e-09
62	ENSMUSG00000118669.2	Arvcf	armadillo repeat gene deleted in velocardiofacial syndrome [Source:MGI Symbol;Acc:MGI:109620]	chr16	18166046	18225826	+	59780	chr16:18166046-18225826	697.243	609.286	518.155	504.507	347.993	240.982	308.045	289.13	258.207	419.283	-0.9402	0.139141	-6.75716	1.40725e-11	7.26847e-09
63	ENSMUSG00000005320.10	Fgfr4	fibroblast growth factor receptor 4 [Source:MGI Symbol;Acc:MGI:95525]	chr13	55300453	55316572	+	16119	chr13:55300453-55316572	468.222	437.209	289.937	244.073	144.663	79.8438	116.768	127.705	121.404	225.536	-1.3521	0.200336	-6.74917	1.48696e-11	7.55826e-09
64	ENSMUSG00000001729.15	Akt1	thymoma viral proto-oncogene 1 [Source:MGI Symbol;Acc:MGI:87986]	chr12	112620255	112641318	-	21063	chr12:112620255-112641318	1798.77	1909.93	1716.91	1788.41	2473.96	2251.39	2438.58	2405.49	2401.64	2131.68	0.404146	0.0599455	6.7419	1.56327e-11	7.70163e-09
65	ENSMUSG00000030432.13	Rpl28	ribosomal protein L28 [Source:MGI Symbol;Acc:MGI:101839]	chr7	4795873	4798065	+	2192	chr7:4795873-4798065	1543.83	1548.99	1553.32	1552.59	2049.91	2345.55	1971.4	2155.87	2226.37	1883.09	0.464753	0.068931	6.74229	1.55912e-11	7.70163e-09
66	ENSMUSG00000067274.11	Rplp0	ribosomal protein, large, P0 [Source:MGI Symbol;Acc:MGI:1927636]	chr5	115697526	115701786	+	4260	chr5:115697526-115701786	4706.92	4547.68	4164.68	4257.69	6642.82	6652.37	5616.23	6265.63	6387.69	5471.3	0.50499	0.0750448	6.72917	1.70628e-11	8.27883e-09
67	ENSMUSG00000004207.16	Psap	prosaposin [Source:MGI Symbol;Acc:MGI:97783]	chr10	60113449	60138376	+	24927	chr10:60113449-60138376	10312.5	9283.33	9399.93	8897.68	13499.1	14223.6	13513.2	12089.7	13276.8	11610.7	0.483111	0.0719543	6.71414	1.89178e-11	9.04188e-09
68	ENSMUSG00000024251.11	Thada	thyroid adenoma associated [Source:MGI Symbol;Acc:MGI:3039623]	chr17	84497504	84773633	-	276129	chr17:84497504-84773633	1014.72	1106.69	1063.32	1039.33	642.599	646.647	813.942	679.339	689.112	855.077	-0.591216	0.0885671	-6.67535	2.46642e-11	1.1615e-08
69	ENSMUSG00000021190.15	Lgmn	legumain [Source:MGI Symbol;Acc:MGI:1330838]	chr12	102360343	102406072	-	45729	chr12:102360343-102406072	1029.96	901.855	924.255	926.437	1351.08	1304.2	1396.27	1247.33	1303.26	1153.85	0.473259	0.070962	6.66919	2.5722e-11	1.19376e-08
70	ENSMUSG00000103780.2	Gm37524	predicted gene, 37524 [Source:MGI Symbol;Acc:MGI:5610752]	chr1	168163549	168165240	-	1691	chr1:168163549-168165240	313.881	340.86	295.514	329.161	166.916	169.967	213.826	199.87	171.168	244.574	-0.760405	0.114092	-6.66485	2.64936e-11	1.21201e-08
71	ENSMUSG00000107290.2	Gm43282	predicted gene 43282 [Source:MGI Symbol;Acc:MGI:5663419]	chr5	67126772	67128928	+	2156	chr5:67126772-67128928	144.144	187.088	196.916	179.86	79.0115	77.3187	97.0053	68.9357	55.0187	120.589	-1.10698	0.166776	-6.63757	3.18896e-11	1.43831e-08
72	ENSMUSG00000017760.17	Ctsa	cathepsin A [Source:MGI Symbol;Acc:MGI:97748]	chr2	164674793	164682952	+	8159	chr2:164674793-164682952	1173.35	1022.01	1121.13	1078.58	1630.15	1806.86	1676.72	1460.49	1564.19	1392.61	0.553374	0.0839005	6.59561	4.2352e-11	1.88366e-08
73	ENSMUSG00000040857.16	Erf	Ets2 repressor factor [Source:MGI Symbol;Acc:MGI:109637]	chr7	24941986	24950186	-	8200	chr7:24941986-24950186	451.96	393.393	383.285	449.432	681.832	634.284	691.673	591.128	721.089	555.342	0.641253	0.0973268	6.58866	4.43813e-11	1.925e-08
74	ENSMUSG00000074505.7	Fat3	FAT atypical cadherin 3 [Source:MGI Symbol;Acc:MGI:2444314]	chr9	15821485	16412581	-	591096	chr9:15821485-16412581	950.66	1188.07	1335.07	1141	710.724	621.759	447.748	490.89	527.593	823.724	-0.962502	0.146092	-6.58832	4.44837e-11	1.925e-08
75	ENSMUSG00000074794.11	Arrdc3	arrestin domain containing 3 [Source:MGI Symbol;Acc:MGI:2145242]	chr13	81031503	81044161	+	12658	chr13:81031503-81044161	2970.76	3287.8	3959.75	3070.54	1684.61	1881.07	1041.24	1325.83	1625.58	2316.35	-1.03379	0.157022	-6.58376	4.58703e-11	1.95854e-08
76	ENSMUSG00000023828.4	Slc22a3	solute carrier family 22 (organic cation transporter), member 3 [Source:MGI Symbol;Acc:MGI:1333817]	chr17	12637847	12726591	-	88744	chr17:12637847-12726591	98.6722	79.2812	152.013	140.118	24.7647	11.3862	23.453	41.9149	16.6747	65.3642	-1.6358	0.248743	-6.57626	4.82426e-11	2.03273e-08
77	ENSMUSG00000021133.10	Susd6	sushi domain containing 6 [Source:MGI Symbol;Acc:MGI:2444661]	chr12	80837284	80927609	+	90325	chr12:80837284-80927609	3602.36	2481.24	2858.5	2873.06	4544.93	5119.18	5190.85	4835.84	5592.31	4122.03	0.741237	0.112826	6.56972	5.04091e-11	2.06955e-08
78	ENSMUSG00000074793.11	Hspa12b	heat shock protein 12B [Source:MGI Symbol;Acc:MGI:1919880]	chr2	130969200	130988241	+	19041	chr2:130969200-130988241	1201.15	1321.25	1439.57	1150.61	520.194	561.389	707.478	524.745	317.65	860.449	-1.13761	0.173139	-6.57051	5.01429e-11	2.06955e-08
79	ENSMUSG00000058230.14	Arhgap35	Rho GTPase activating protein 35 [Source:MGI Symbol;Acc:MGI:1929494]	chr7	16227644	16348918	-	121274	chr7:16227644-16348918	2701.51	2672.09	2622.06	2609.69	3511.82	3367.6	3385.65	3189.41	3294.44	3039.36	0.334482	0.0511332	6.54139	6.09495e-11	2.47062e-08
80	ENSMUSG00000108076.2	9530086O07Rik	RIKEN cDNA 9530086O07 gene [Source:MGI Symbol;Acc:MGI:1925991]	chr6	101262787	101265471	-	2684	chr6:101262787-101265471	131.901	107.254	96.5862	110.011	29.6288	25.7869	45.5886	51.484	41.5431	71.0871	-1.28885	0.197341	-6.5311	6.52864e-11	2.61333e-08
81	ENSMUSG00000022661.15	Cd200	CD200 antigen [Source:MGI Symbol;Acc:MGI:1196990]	chr16	45202498	45229416	-	26918	chr16:45202498-45229416	1189.09	1317.23	1416.42	1523.36	3154.57	2731.13	3752.92	2138.88	2482.14	2189.53	0.978636	0.150265	6.51273	7.37988e-11	2.9176e-08
82	ENSMUSG00000022883.12	Robo1	roundabout guidance receptor 1 [Source:MGI Symbol;Acc:MGI:1274781]	chr16	72105194	72842983	+	737789	chr16:72105194-72842983	538.399	604.489	644.732	690.329	365.793	379.976	362.445	305.252	263.972	461.71	-0.834811	0.128912	-6.47582	9.42957e-11	3.68248e-08
83	ENSMUSG00000038059.8	Smim3	small integral membrane protein 3 [Source:MGI Symbol;Acc:MGI:1917088]	chr18	60607263	60635059	-	27796	chr18:60607263-60635059	564.744	505.466	523.006	482.901	309.361	380.081	301.215	292.017	301.691	406.72	-0.684686	0.105956	-6.462	1.03328e-10	3.98658e-08
84	ENSMUSG00000036040.15	Adamtsl2	ADAMTS-like 2 [Source:MGI Symbol;Acc:MGI:1925044]	chr2	26969391	26998993	+	29602	chr2:26969391-26998993	1809.98	1530.22	2543.33	1279.17	670.086	559.978	835.405	393.838	650.722	1141.41	-1.28687	0.199692	-6.44429	1.16145e-10	4.42777e-08
85	ENSMUSG00000031217.9	Efnb1	ephrin B1 [Source:MGI Symbol;Acc:MGI:102708]	chrX	98179736	98192597	+	12861	chrX:98179736-98192597	1718.63	2042.4	2161.14	1785.83	1088.03	1206.7	920.874	857.715	718.351	1388.85	-0.932063	0.144742	-6.4395	1.19865e-10	4.51582e-08
86	ENSMUSG00000009621.19	Vav2	vav 2 oncogene [Source:MGI Symbol;Acc:MGI:102718]	chr2	27152116	27317045	-	164929	chr2:27152116-27317045	860.455	857.274	920.771	851.58	637.285	647.681	555.983	552.895	534.478	713.156	-0.560307	0.0873649	-6.41342	1.42293e-10	5.29842e-08
87	ENSMUSG00000054648.9	Zfp869	zinc finger protein 869 [Source:MGI Symbol;Acc:MGI:1914119]	chr8	70155306	70169633	-	14327	chr8:70155306-70169633	744.939	784.656	820.571	782.707	418.921	538.007	524.939	532.86	526.214	630.424	-0.606314	0.0952047	-6.36853	1.90846e-10	7.02467e-08
88	ENSMUSG00000102503.2	Gm37370	predicted gene, 37370 [Source:MGI Symbol;Acc:MGI:5610598]	chr1	54776325	54777734	-	1409	chr1:54776325-54777734	95.548	116.831	120.654	112.631	40.4955	46.3193	45.5586	40.7226	18.6605	70.8245	-1.28897	0.202485	-6.36577	1.94316e-10	7.07113e-08
89	ENSMUSG00000028957.13	Per3	period circadian clock 3 [Source:MGI Symbol;Acc:MGI:1277134]	chr4	151088109	151129122	-	41013	chr4:151088109-151129122	252.538	449.481	341.997	646.765	1183.96	1358.29	2451.97	1058.31	1762.57	1056.21	1.45462	0.228817	6.35712	2.05567e-10	7.39647e-08
90	ENSMUSG00000035011.16	Zbtb7a	zinc finger and BTB domain containing 7a [Source:MGI Symbol;Acc:MGI:1335091]	chr10	80971054	80988829	+	17775	chr10:80971054-80988829	1486.05	1618.12	1580.78	1582.18	2146.25	2007.95	2036.48	1938.15	2072.61	1829.84	0.376339	0.05933	6.34314	2.25123e-10	8.01012e-08
91	ENSMUSG00000031231.5	Cox7b	cytochrome c oxidase subunit 7B [Source:MGI Symbol;Acc:MGI:1913392]	chrX	105059306	105066056	+	6750	chrX:105059306-105066056	344.797	254.916	251.452	283.859	471.581	436.414	506.712	537.133	531.717	402.065	0.766716	0.121021	6.3354	2.36727e-10	8.30386e-08
92	ENSMUSG00000094910.2	D430019H16Rik	RIKEN cDNA D430019H16 gene [Source:MGI Symbol;Acc:MGI:2443127]	chr12	105420115	105459354	+	39239	chr12:105420115-105459354	203.738	191.696	166.383	165.889	81.9697	46.4692	65.4838	99.1826	62.376	120.354	-1.17383	0.185316	-6.33421	2.38565e-10	8.30386e-08
93	ENSMUSG00000032336.19	Nptn	neuroplastin [Source:MGI Symbol;Acc:MGI:108077]	chr9	58489523	58565238	+	75715	chr9:58489523-58565238	1296.93	1365.36	1280.34	1413.64	1816.24	1859.49	1761.26	1675.49	1899.53	1596.48	0.42201	0.0672307	6.27705	3.45057e-10	1.18815e-07
94	ENSMUSG00000037940.18	Inpp4b	inositol polyphosphate-4-phosphatase, type II [Source:MGI Symbol;Acc:MGI:2158925]	chr8	82069185	82854543	+	785358	chr8:82069185-82854543	931.296	996.472	711.657	867.514	564.536	454.521	458.156	553.263	470.459	667.541	-0.764701	0.122217	-6.2569	3.92693e-10	1.33779e-07
95	ENSMUSG00000059824.13	Dbp	D site albumin promoter binding protein [Source:MGI Symbol;Acc:MGI:94866]	chr7	45354512	45359627	+	5115	chr7:45354512-45359627	18.5979	79.8844	74.3204	137.873	662.269	605.558	939.392	568.96	1023.86	456.746	1.70381	0.272464	6.25336	4.01709e-10	1.3541e-07
96	ENSMUSG00000036782.14	Klhl13	kelch-like 13 [Source:MGI Symbol;Acc:MGI:1914705]	chrX	23085510	23231321	-	145811	chrX:23085510-23231321	255.96	319.881	305.533	257.927	153.584	166.85	97.9713	121.469	108.093	198.585	-1.02176	0.163454	-6.25104	4.07723e-10	1.36005e-07
97	ENSMUSG00000022676.8	Snai2	snail family zinc finger 2 [Source:MGI Symbol;Acc:MGI:1096393]	chr16	14523716	14527249	+	3533	chr16:14523716-14527249	146.199	108.4	165.649	121.362	53.3331	61.8432	42.0721	49.5088	68.5027	90.7633	-1.1339	0.181675	-6.24135	4.33817e-10	1.41756e-07
98	ENSMUSG00000024054.15	Smchd1	SMC hinge domain containing 1 [Source:MGI Symbol;Acc:MGI:1921605]	chr17	71651484	71782338	-	130854	chr17:71651484-71782338	1713.29	1570.24	1563.96	1618.83	1014.98	1158.45	1143.87	1076.14	1259.49	1346.59	-0.505103	0.0809263	-6.24152	4.33333e-10	1.41756e-07
99	ENSMUSG00000020265.17	Sumo3	small ubiquitin-like modifier 3 [Source:MGI Symbol;Acc:MGI:1336201]	chr10	77441931	77454165	+	12234	chr10:77441931-77454165	637.144	737.698	706.031	780.896	1113.38	1111.97	942.051	1102.63	1051.31	909.233	0.557731	0.0898333	6.20851	5.34878e-10	1.73014e-07
100	ENSMUSG00000025511.16	Tspan4	tetraspanin 4 [Source:MGI Symbol;Acc:MGI:1928097]	chr7	141055153	141073340	+	18187	chr7:141055153-141073340	283.09	170.861	182.391	215.813	437.502	512.696	1192.08	628.607	883.881	500.769	1.39131	0.22489	6.1866	6.1476e-10	1.96865e-07
101	ENSMUSG00000047420.9	Fam180a	family with sequence similarity 180, member A [Source:MGI Symbol;Acc:MGI:3039626]	chr6	35289603	35303076	-	13473	chr6:35289603-35303076	11.1757	8.19142	12.89	11.3504	51.3592	42.2257	52.5769	28.132	62.232	31.1259	1.50625	0.24403	6.17239	6.72644e-10	2.13268e-07
102	ENSMUSG00000027692.17	Tnik	TRAF2 and NCK interacting kinase [Source:MGI Symbol;Acc:MGI:1916264]	chr3	28317363	28730007	+	412644	chr3:28317363-28730007	875.656	1175.2	1176.74	1139.71	622.79	696.119	735.183	650.203	591.957	851.507	-0.696145	0.113308	-6.14385	8.05441e-10	2.52869e-07
103	ENSMUSG00000105128.2	Gm42870	predicted gene 42870 [Source:MGI Symbol;Acc:MGI:5663007]	chr16	19050083	19053552	+	3469	chr16:19050083-19053552	63.8941	56.1379	56.0956	79.4522	13.8265	10.3198	23.3823	19.4364	5.19509	36.4155	-1.52362	0.248266	-6.13707	8.40586e-10	2.61341e-07
104	ENSMUSG00000046364.15	Rpl27a	ribosomal protein L27A [Source:MGI Symbol;Acc:MGI:1347076]	chr7	109118354	109121574	+	3220	chr7:109118354-109121574	1090.58	1227.7	1179.39	1156.78	1731.08	1806.91	1648.96	1521.01	1528.18	1432.29	0.490642	0.0801157	6.12416	9.11619e-10	2.807e-07
105	ENSMUSG00000027007.17	Itprid2	ITPR interacting domain containing 2 [Source:MGI Symbol;Acc:MGI:1917849]	chr2	79465696	79503310	+	37614	chr2:79465696-79503310	1090.99	1065.13	974.262	1053.62	1340.85	1355.8	1365.19	1439.45	1471.41	1239.63	0.409278	0.0668634	6.1211	9.2933e-10	2.83428e-07
106	ENSMUSG00000021486.8	Prelid1	PRELI domain containing 1 [Source:MGI Symbol;Acc:MGI:1913744]	chr13	55468313	55473085	+	4772	chr13:55468313-55473085	820.675	782.754	757.679	798.469	1066.02	1137.45	1002.12	1044.88	1154.51	951.617	0.444959	0.0727216	6.11866	9.43627e-10	2.85073e-07
107	ENSMUSG00002076083.1	Klhl17	kelch-like 17 [Source:MGI Symbol;Acc:MGI:2678948]	chr4	156313792	156319314	-	5522	chr4:156313792-156319314	401.084	419.001	363.515	407.711	254.784	267.493	279.003	260.672	225.236	319.833	-0.606558	0.0995064	-6.09567	1.0898e-09	3.26157e-07
108	ENSMUSG00000025283.16	Sat1	spermidine/spermine N1-acetyl transferase 1 [Source:MGI Symbol;Acc:MGI:98233]	chrX	153996128	153999445	-	3317	chrX:153996128-153999445	1289.77	1216.71	1395.9	1488.18	2213.66	2441.89	2031.36	1841.36	2021.15	1771.11	0.622807	0.102465	6.07822	1.21524e-09	3.6033e-07
109	ENSMUSG00000039671.19	Zmynd8	zinc finger, MYND-type containing 8 [Source:MGI Symbol;Acc:MGI:1918025]	chr2	165626072	165740936	-	114864	chr2:165626072-165740936	1531.34	1598.35	1615.15	1472.54	1054.8	1115.13	1237.64	1184.88	1108.81	1324.29	-0.439714	0.0724028	-6.07317	1.25412e-09	3.68446e-07
110	ENSMUSG00000004897.18	Hdgf	heparin binding growth factor [Source:MGI Symbol;Acc:MGI:1194494]	chr3	87813628	87823439	+	9811	chr3:87813628-87823439	1373.64	1181.01	1196.23	1266.4	1727.82	1636.46	1776.53	1947.25	1966.72	1563.56	0.5167	0.086061	6.00388	1.92663e-09	5.60877e-07
111	ENSMUSG00000020773.12	Trim47	tripartite motif-containing 47 [Source:MGI Symbol;Acc:MGI:1917374]	chr11	115996578	116018036	-	21458	chr11:115996578-116018036	207.289	214.84	178.204	185.805	332.484	293.09	335.151	288.431	309.527	260.536	0.642533	0.107538	5.97494	2.30175e-09	6.64044e-07
112	ENSMUSG00000053641.10	Dennd4a	DENN/MADD domain containing 4A [Source:MGI Symbol;Acc:MGI:2142979]	chr9	64718622	64826949	+	108327	chr9:64718622-64826949	2304.95	2141.42	2701.74	2670.06	1332.25	1694.04	1490.84	1097.82	1369.27	1866.93	-0.766361	0.128361	-5.97038	2.36708e-09	6.76794e-07
113	ENSMUSG00000031490.7	Eif4ebp1	eukaryotic translation initiation factor 4E binding protein 1 [Source:MGI Symbol;Acc:MGI:103267]	chr8	27750357	27766702	+	16345	chr8:27750357-27766702	254.169	219.197	184.073	216.016	348.972	397.295	344.357	438.729	353.762	306.286	0.746161	0.125147	5.96226	2.48771e-09	7.0499e-07
114	ENSMUSG00000103779.2	Gm36931	predicted gene, 36931 [Source:MGI Symbol;Acc:MGI:5610159]	chr17	52073671	52078471	-	4800	chr17:52073671-52078471	141.931	136.676	141.58	129.219	61.2308	61.9468	86.5269	69.0268	77.9568	100.677	-0.875268	0.146925	-5.95725	2.56518e-09	7.20567e-07
115	ENSMUSG00000037410.14	Tbc1d2b	TBC1 domain family, member 2B [Source:MGI Symbol;Acc:MGI:1914266]	chr9	90084080	90152857	-	68777	chr9:90084080-90152857	1666.94	1622.7	1590.33	1524.23	2617.15	2175.33	2278.42	2045.25	2348.07	1985.38	0.505268	0.084937	5.94874	2.70207e-09	7.52422e-07
116	ENSMUSG00000022462.8	Slc38a2	solute carrier family 38, member 2 [Source:MGI Symbol;Acc:MGI:1915010]	chr15	96585273	96597611	-	12338	chr15:96585273-96597611	3089.67	2425.6	2675.45	3863.71	6215.46	5593.69	4952.15	4874.38	5990.07	4408.91	0.815398	0.137365	5.93601	2.92048e-09	8.02138e-07
117	ENSMUSG00000030695.17	Aldoa	aldolase A, fructose-bisphosphate [Source:MGI Symbol;Acc:MGI:87994]	chr7	126394406	126399923	-	5517	chr7:126394406-126399923	3182.22	3067.83	3118.25	3140.96	4055.65	4200.4	3949.45	4592.73	4840.06	3794.17	0.459262	0.0773763	5.93543	2.93071e-09	8.02138e-07
118	ENSMUSG00000030256.12	Bhlhe41	basic helix-loop-helix family, member e41 [Source:MGI Symbol;Acc:MGI:1930704]	chr6	145803969	145811284	-	7315	chr6:145803969-145811284	144.653	156.267	101.487	146.213	268.104	227.248	333.522	256.856	314.474	216.536	0.936854	0.158084	5.92631	3.09824e-09	8.26792e-07
119	ENSMUSG00000042745.10	Id1	inhibitor of DNA binding 1, HLH protein [Source:MGI Symbol;Acc:MGI:96396]	chr2	152578171	152579330	+	1159	chr2:152578171-152579330	828.541	871.113	870.083	557.781	382.041	460.917	450.448	426.426	398.927	582.92	-0.822617	0.138746	-5.92896	3.04852e-09	8.26792e-07
120	ENSMUSG00000068220.7	Lgals1	lectin, galactose binding, soluble 1 [Source:MGI Symbol;Acc:MGI:96777]	chr15	78810925	78814665	+	3740	chr15:78810925-78814665	484.199	403.37	323.476	356.335	619.501	631.784	680.826	764.55	756.648	557.854	0.770103	0.129923	5.92738	3.0781e-09	8.26792e-07
121	ENSMUSG00000028692.15	Akr1a1	aldo-keto reductase family 1, member A1 (aldehyde reductase) [Source:MGI Symbol;Acc:MGI:1929955]	chr4	116493707	116508877	-	15170	chr4:116493707-116508877	2453.86	2421.9	2521.95	2585.12	3331.72	3052.39	3001.44	3260.38	3193.12	2869.1	0.34023	0.0576844	5.89813	3.67635e-09	9.72956e-07
122	ENSMUSG00000101693.2	Gm19461	predicted gene, 19461 [Source:MGI Symbol;Acc:MGI:5011646]	chr1	133178136	133197546	-	19410	chr1:133178136-133197546	34.3235	50.9506	35.8792	18.372	3.84849	4.01895	2.73291	9.08375	4.04667	18.1396	-1.58977	0.270992	-5.8665	4.45084e-09	1.16827e-06
123	ENSMUSG00000022246.15	Rai14	retinoic acid induced 14 [Source:MGI Symbol;Acc:MGI:1922896]	chr15	10569055	10714710	-	145655	chr15:10569055-10714710	2018.93	1963.15	1916.98	1961.94	1587.18	1552.05	1526.23	1370.32	1511.3	1712.01	-0.375455	0.0641197	-5.85554	4.75475e-09	1.2379e-06
124	ENSMUSG00000058624.14	Gda	guanine deaminase [Source:MGI Symbol;Acc:MGI:95678]	chr19	21368671	21450809	-	82138	chr19:21368671-21450809	987.583	799.802	968.842	975.603	1697.56	3937.66	2124.61	1923.75	2060.21	1719.51	1.13422	0.194305	5.8373	5.30547e-09	1.37014e-06
125	ENSMUSG00000057123.15	Gja5	gap junction protein, alpha 5 [Source:MGI Symbol;Acc:MGI:95716]	chr3	96812009	96984732	+	172723	chr3:96812009-96984732	657.053	555.394	482.358	469.362	304.926	216.064	309.447	173.077	195.438	373.68	-1.03472	0.177551	-5.82771	5.61938e-09	1.41896e-06
126	ENSMUSG00000058070.15	Eml1	echinoderm microtubule associated protein like 1 [Source:MGI Symbol;Acc:MGI:1915769]	chr12	108337216	108505876	+	168660	chr12:108337216-108505876	1026.12	1226.58	1381.73	1362.16	805.451	815.263	780.118	679.811	608.347	965.065	-0.719339	0.123403	-5.82916	5.57069e-09	1.41896e-06
127	ENSMUSG00000119520.1	Gm24265	predicted gene, 24265 [Source:MGI Symbol;Acc:MGI:5454042]	chr5	115627518	115627658	+	140	chr5:115627518-115627658	477.555	396.227	606.362	623.11	1296.38	1707.74	850.178	1276.03	1030.8	918.265	1.06936	0.183504	5.82747	5.62744e-09	1.41896e-06
128	ENSMUSG00000029723.17	Spacdr	sperm acrosome developmental regulator [Source:MGI Symbol;Acc:MGI:1926079]	chr5	137743992	137766712	+	22720	chr5:137743992-137766712	641.691	679.287	677.083	734.623	905.682	975.812	894.874	888.595	948.695	816.26	0.425014	0.0730024	5.82191	5.81785e-09	1.45551e-06
129	ENSMUSG00000105864.2	Gm10484	predicted gene 10484 [Source:MGI Symbol;Acc:MGI:3642756]	chr5	5220394	5225152	-	4758	chr5:5220394-5225152	174.374	165.238	180.194	167.635	95.7966	92.9192	118.097	100.137	86.2714	131.185	-0.756132	0.130014	-5.81576	6.03578e-09	1.49832e-06
130	ENSMUSG00000030022.15	Adamts9	a disintegrin-like and metallopeptidase (reprolysin type) with thrombospondin type 1 motif, 9 [Source:MGI Symbol;Acc:MGI:1916320]	chr6	92749680	92920473	-	170793	chr6:92749680-92920473	2731.95	1778.21	2016.05	1591.23	808.763	643.538	1106.81	1034.67	996.928	1412.02	-1.01339	0.174766	-5.79854	6.68946e-09	1.64782e-06
131	ENSMUSG00000040035.15	Disp2	dispatched RND tramsporter family member 2 [Source:MGI Symbol;Acc:MGI:2388733]	chr2	118610200	118641774	+	31574	chr2:118610200-118641774	774.316	629.016	528.645	445.803	181.652	159.981	350.312	140.281	159.14	374.349	-1.27074	0.219253	-5.79576	6.80145e-09	1.66262e-06
132	ENSMUSG00000109336.3	Samd4b	sterile alpha motif domain containing 4B [Source:MGI Symbol;Acc:MGI:2448542]	chr7	28098947	28135652	-	36705	chr7:28098947-28135652	1047.15	1157.73	982.823	1062.76	1360.3	1469.43	1469.67	1507.94	1654.19	1301.33	0.478938	0.082891	5.77793	7.5626e-09	1.83468e-06
133	ENSMUSG00000078122.6	F630028O10Rik	RIKEN cDNA F630028O10 gene [Source:MGI Symbol;Acc:MGI:3641813]	chrX	95283498	95287267	+	3769	chrX:95283498-95287267	191.63	278.993	427.367	271.745	691.625	1286.25	733.016	618.179	817.082	590.654	1.22448	0.212108	5.77288	7.79267e-09	1.87627e-06
134	ENSMUSG00000030530.16	Furin	furin (paired basic amino acid cleaving enzyme) [Source:MGI Symbol;Acc:MGI:97513]	chr7	80038333	80055184	-	16851	chr7:80038333-80055184	2265.76	2361.49	2315.78	2367.93	3739.25	3589.22	2969.23	3035.2	3765.21	2934.34	0.537981	0.0935665	5.74973	8.93886e-09	2.13619e-06
135	ENSMUSG00000021981.11	Cab39l	calcium binding protein 39-like [Source:MGI Symbol;Acc:MGI:1914081]	chr14	59678421	59823213	+	144792	chr14:59678421-59823213	418.175	473.037	398.463	497.193	734.435	665.839	675.975	736.91	602.745	578.086	0.591429	0.103051	5.73919	9.51282e-09	2.25651e-06
136	ENSMUSG00000070643.12	Sox13	SRY (sex determining region Y)-box 13 [Source:MGI Symbol;Acc:MGI:98361]	chr1	133310041	133352115	-	42074	chr1:133310041-133352115	1324.12	1319.57	1583.11	1301.51	897.168	1024.3	1000.62	898.36	839.443	1132.02	-0.550711	0.0962912	-5.71923	1.07009e-08	2.51116e-06
137	ENSMUSG00000115275.2	9630050E16Rik	RIKEN cDNA 9630050E16 gene [Source:MGI Symbol;Acc:MGI:2443518]	chr14	45722102	45729542	-	7440	chr14:45722102-45729542	575.633	331.279	881.443	531.716	191.59	241.691	261.952	205.21	203.799	380.479	-1.1647	0.203671	-5.71856	1.07432e-08	2.51116e-06
138	ENSMUSG00000026003.6	Acadl	acyl-Coenzyme A dehydrogenase, long-chain [Source:MGI Symbol;Acc:MGI:87866]	chr1	66869998	66902436	-	32438	chr1:66869998-66902436	952.251	892.778	1001.83	919.424	1347.49	1465.24	1252.47	1752.5	1440.4	1224.93	0.600781	0.105115	5.71549	1.09391e-08	2.53842e-06
139	ENSMUSG00000046062.6	Ppp1r15b	protein phosphatase 1, regulatory subunit 15B [Source:MGI Symbol;Acc:MGI:2444211]	chr1	133058881	133067521	+	8640	chr1:133058881-133067521	1988.12	1809.63	1753.54	1862.65	2342.74	2561.22	2429.93	2397.41	2741.39	2209.62	0.420716	0.0738111	5.6999	1.19877e-08	2.76174e-06
140	ENSMUSG00000070576.5	Mn1	meningioma 1 [Source:MGI Symbol;Acc:MGI:1261813]	chr5	111565228	111604899	+	39671	chr5:111565228-111604899	198.26	253.11	228.217	183.983	92.9218	86.1085	117.932	126.975	69.5396	150.783	-1.00321	0.176096	-5.69695	1.21969e-08	2.78987e-06
141	ENSMUSG00000027465.14	Tbc1d20	TBC1 domain family, member 20 [Source:MGI Symbol;Acc:MGI:1914481]	chr2	152135748	152155916	+	20168	chr2:152135748-152155916	920.531	976.171	959.224	1047.8	1450.13	1209.48	1324.46	1345.82	1348.26	1175.76	0.443126	0.0778465	5.69231	1.25335e-08	2.84653e-06
142	ENSMUSG00000036894.4	Rap2b	RAP2B, member of RAS oncogene family [Source:MGI Symbol;Acc:MGI:1921262]	chr3	61269059	61275851	+	6792	chr3:61269059-61275851	281.753	237.528	253.69	249.706	404.909	415.183	361.346	349.128	406.533	328.864	0.578883	0.101733	5.69023	1.26865e-08	2.86099e-06
143	ENSMUSG00000024283.16	Wac	WW domain containing adaptor with coiled-coil [Source:MGI Symbol;Acc:MGI:2387357]	chr18	7868832	7929028	+	60196	chr18:7868832-7929028	1337.88	1388.04	1189.72	1362.29	1880.85	2005.82	1960.01	1631.71	1854.02	1623.37	0.48804	0.085969	5.67693	1.37131e-08	3.07088e-06
144	ENSMUSG00000037894.14	H2az1	H2A.Z variant histone 1 [Source:MGI Symbol;Acc:MGI:1888388]	chr3	137570248	137572683	+	2435	chr3:137570248-137572683	809.687	633.119	585.673	668.438	1059.62	961.31	1063.06	1148.14	1276.54	911.732	0.673897	0.118808	5.67216	1.41008e-08	3.13197e-06
145	ENSMUSG00000107456.2	Gm10400	predicted gene 10400 [Source:MGI Symbol;Acc:MGI:3708745]	chr6	141286279	141290113	+	3834	chr6:141286279-141290113	355.933	301.03	293.325	335.271	119.5	79.4749	196.421	86.5039	73.7802	204.582	-1.23505	0.217776	-5.67118	1.41815e-08	3.13197e-06
146	ENSMUSG00000057182.17	Scn3a	sodium channel, voltage-gated, type III, alpha [Source:MGI Symbol;Acc:MGI:98249]	chr2	65288607	65397971	-	109364	chr2:65288607-65397971	746.399	865.515	931.992	844.688	567.35	348.846	503.882	413.857	332.444	617.219	-0.883054	0.15587	-5.66531	1.46757e-08	3.2189e-06
147	ENSMUSG00000022175.10	Lrp10	low-density lipoprotein receptor-related protein 10 [Source:MGI Symbol;Acc:MGI:1929480]	chr14	54701594	54708954	+	7360	chr14:54701594-54708954	1868.1	1824.61	1998.74	1863.18	2394.83	2488.43	2524.29	2370.79	2264.26	2177.47	0.346132	0.0611164	5.66349	1.48321e-08	3.23107e-06
148	ENSMUSG00000027637.4	Rab5if	RAB5 interacting factor [Source:MGI Symbol;Acc:MGI:1914638]	chr2	156705048	156715483	+	10435	chr2:156705048-156715483	444.897	373.311	450.578	423.01	617.389	637.884	597.669	558.773	609.082	523.621	0.49988	0.0884275	5.65299	1.57677e-08	3.41168e-06
149	ENSMUSG00000030748.10	Il4ra	interleukin 4 receptor, alpha [Source:MGI Symbol;Acc:MGI:105367]	chr7	125151292	125178646	+	27354	chr7:125151292-125178646	2855.99	2332.7	2474.82	2114	3184.91	4237.77	4925.94	4503.37	4272.18	3433.52	0.741136	0.131231	5.64757	1.62727e-08	3.49732e-06
150	ENSMUSG00000024053.12	Emilin2	elastin microfibril interfacer 2 [Source:MGI Symbol;Acc:MGI:2389136]	chr17	71559167	71618973	-	59806	chr17:71559167-71618973	465.07	325.234	358.609	383.458	854.663	1630	919.079	788.745	698.227	713.676	1.13474	0.200982	5.64596	1.64264e-08	3.50682e-06
151	ENSMUSG00000025950.17	Idh1	isocitrate dehydrogenase 1 (NADP+), soluble [Source:MGI Symbol;Acc:MGI:96413]	chr1	65197775	65225659	-	27884	chr1:65197775-65225659	679.598	606.692	657.828	641.376	1098.6	1056.61	914.375	1468.56	1033.19	906.313	0.738203	0.130783	5.64447	1.65687e-08	3.51377e-06
152	ENSMUSG00000008763.17	Man1a2	mannosidase, alpha, class 1A, member 2 [Source:MGI Symbol;Acc:MGI:104676]	chr3	100469524	100592819	-	123295	chr3:100469524-100592819	1044.17	1158.66	957.951	1119.73	1625.14	1367.58	1910.35	1822.51	1678.79	1409.43	0.623165	0.110463	5.64141	1.68663e-08	3.55336e-06
153	ENSMUSG00000040713.13	Creg1	cellular repressor of E1A-stimulated genes 1 [Source:MGI Symbol;Acc:MGI:1344382]	chr1	165591315	165602877	+	11562	chr1:165591315-165602877	787.992	791.826	816.303	778.572	1347.49	1279.75	1097.13	1022.72	1125.89	1005.3	0.547662	0.0971107	5.63957	1.70478e-08	3.56812e-06
154	ENSMUSG00000030591.18	Psmd8	proteasome (prosome, macropain) 26S subunit, non-ATPase, 8 [Source:MGI Symbol;Acc:MGI:1888669]	chr7	28873613	28880126	-	6513	chr7:28873613-28880126	676.745	612.581	682.404	655.227	879.163	937.021	883.704	816.99	897.838	782.408	0.418377	0.0743638	5.62609	1.84345e-08	3.83329e-06
155	ENSMUSG00000015968.19	Cacna1d	calcium channel, voltage-dependent, L type, alpha 1D subunit [Source:MGI Symbol;Acc:MGI:88293]	chr14	29761896	30213412	-	451516	chr14:29761896-30213412	1480.33	1696.6	1683.83	1735.45	1007.49	1004.35	629.276	718.666	528.979	1165	-0.96514	0.171688	-5.62148	1.8933e-08	3.91155e-06
156	ENSMUSG00000052270.8	Fpr2	formyl peptide receptor 2 [Source:MGI Symbol;Acc:MGI:1278319]	chr17	18108086	18114214	+	6128	chr17:18108086-18114214	63.0927	60.7968	77.1203	79.0111	226.139	371.126	133.089	156.032	201.604	152.001	1.2725	0.226422	5.62004	1.90909e-08	3.91889e-06
157	ENSMUSG00000089682.11	Bcl2l2	BCL2-like 2 [Source:MGI Symbol;Acc:MGI:108052]	chr14	55120834	55125691	+	4857	chr14:55120834-55125691	1066.04	1127.39	1072.1	1063.51	1393.98	1428.05	1485.82	1297.6	1382.25	1257.42	0.363688	0.0647901	5.61332	1.98483e-08	4.04842e-06
158	ENSMUSG00000039852.18	Rere	arginine glutamic acid dipeptide (RE) repeats [Source:MGI Symbol;Acc:MGI:2683486]	chr4	150366103	150706423	+	340320	chr4:150366103-150706423	2659.01	2536.06	2336.63	2440.26	3217.11	3245.74	3931.78	3498.44	3373.38	3026.49	0.459345	0.0818595	5.61138	2.00718e-08	4.06809e-06
159	ENSMUSG00000027227.8	Sord	sorbitol dehydrogenase [Source:MGI Symbol;Acc:MGI:98266]	chr2	122065230	122095821	+	30591	chr2:122065230-122095821	268.948	422.074	353.296	419.09	719.987	654.783	703.632	556.455	643.745	526.89	0.782027	0.139751	5.59586	2.19533e-08	4.41929e-06
160	ENSMUSG00000034936.3	Arl4d	ADP-ribosylation factor-like 4D [Source:MGI Symbol;Acc:MGI:1933155]	chr11	101556367	101558658	+	2291	chr11:101556367-101558658	456.432	756.438	716.597	724.681	345.694	386.986	316.564	311.211	229.091	471.521	-0.948422	0.169517	-5.59486	2.20806e-08	4.41929e-06
161	ENSMUSG00000055148.8	Klf2	Kruppel-like factor 2 (lung) [Source:MGI Symbol;Acc:MGI:1342772]	chr8	73072877	73075500	+	2623	chr8:73072877-73075500	3251.7	2322.45	2352.62	1551.51	1044.94	1417.86	955.885	950.132	1018.98	1651.79	-0.999394	0.178955	-5.58461	2.34231e-08	4.6372e-06
162	ENSMUSG00000057614.7	Gnai1	guanine nucleotide binding protein (G protein), alpha inhibiting 1 [Source:MGI Symbol;Acc:MGI:95771]	chr5	18470133	18565353	-	95220	chr5:18470133-18565353	377.337	342.026	371.558	357.099	508.622	568.521	653.5	500.408	524.624	467.077	0.582122	0.104242	5.58434	2.3459e-08	4.6372e-06
163	ENSMUSG00000107720.2	Gm43946	predicted gene, 43946 [Source:MGI Symbol;Acc:MGI:5690338]	chr6	101324906	101325791	-	885	chr6:101324906-101325791	42.8028	35.0054	47.0559	29.6855	8.8904	9.23691	9.33706	9.66959	15.51	23.0215	-1.35831	0.243361	-5.58146	2.38503e-08	4.68564e-06
164	ENSMUSG00000040133.3	Gpr176	G protein-coupled receptor 176 [Source:MGI Symbol;Acc:MGI:2685858]	chr2	118107591	118203900	-	96309	chr2:118107591-118203900	18.2526	18.3672	8.27551	9.6041	52.343	54.7048	36.2447	46.6548	41.5672	31.7793	1.32193	0.237127	5.57476	2.4787e-08	4.83997e-06
165	ENSMUSG00000037944.9	Ccr7	chemokine (C-C motif) receptor 7 [Source:MGI Symbol;Acc:MGI:103011]	chr11	99035022	99045903	-	10881	chr11:99035022-99045903	430.498	365.122	374.566	248.835	151.111	114.402	154.261	165.02	211.723	246.171	-1.01	0.181449	-5.5663	2.6021e-08	5.05012e-06
166	ENSMUSG00000045875.14	Adra1a	adrenergic receptor, alpha 1a [Source:MGI Symbol;Acc:MGI:104773]	chr14	66872700	67008617	+	135917	chr14:66872700-67008617	626.149	684.577	732.979	663.356	358.34	229.911	205.146	176.237	84.6378	417.926	-1.29095	0.232159	-5.56064	2.68791e-08	5.18524e-06
167	ENSMUSG00000120248.1		novel transcript	chr5	9211836	9300984	+	89148	chr5:9211836-9300984	26.4	26.5942	31.2917	23.5739	54.321	55.6516	70.1173	76.6813	78.873	49.2782	1.10665	0.199172	5.55624	2.75645e-08	5.28562e-06
168	ENSMUSG00000018567.15	Gabarap	gamma-aminobutyric acid receptor associated protein [Source:MGI Symbol;Acc:MGI:1861742]	chr11	69881969	69885777	+	3808	chr11:69881969-69885777	1394.56	1328.61	1362.35	1456.89	1753.85	1939.89	1760.05	1727.01	1962.59	1631.75	0.39332	0.0708177	5.55397	2.79252e-08	5.32291e-06
169	ENSMUSG00000023066.11	Rttn	rotatin [Source:MGI Symbol;Acc:MGI:2179288]	chr18	88989914	89149140	+	159226	chr18:88989914-89149140	283.63	375.188	379.177	325.737	195.228	185.862	215.958	216.662	153.73	259.019	-0.763621	0.137712	-5.54507	2.93832e-08	5.56768e-06
170	ENSMUSG00000035722.16	Abca7	ATP-binding cassette, sub-family A (ABC1), member 7 [Source:MGI Symbol;Acc:MGI:1351646]	chr10	79832328	79851406	+	19078	chr10:79832328-79851406	1114.47	1093.73	1038.77	1044.44	1390.34	1403.52	1351.1	1283.95	1413.26	1237.06	0.34686	0.0626894	5.53299	3.14826e-08	5.93039e-06
171	ENSMUSG00000046743.7	Fat4	FAT atypical cadherin 4 [Source:MGI Symbol;Acc:MGI:3045256]	chr3	38941089	39066134	+	125045	chr3:38941089-39066134	1598.16	1941.9	1568.4	1375.38	1084.96	853.216	1069.62	1043.49	844.7	1264.43	-0.687136	0.124619	-5.5139	3.50958e-08	6.57236e-06
172	ENSMUSG00000108833.2	Gm17909	predicted gene, 17909 [Source:MGI Symbol;Acc:MGI:5010094]	chr7	66732591	66733497	+	906	chr7:66732591-66733497	12.2172	15.426	32.2629	17.4476	0	3.07704	1.16624	0.966334	0	9.17371	-1.49273	0.271119	-5.50579	3.67527e-08	6.84262e-06
173	ENSMUSG00000021756.13	Il6st	interleukin 6 signal transducer [Source:MGI Symbol;Acc:MGI:96560]	chr13	112600604	112646620	+	46016	chr13:112600604-112646620	8268.87	6110.4	6999.98	7137.73	10758.3	11883.9	15997.8	11126.2	11293	9952.91	0.728019	0.132423	5.4977	3.84781e-08	7.12246e-06
174	ENSMUSG00000025791.19	Pgm1	phosphoglucomutase 1 [Source:MGI Symbol;Acc:MGI:97565]	chr4	99786611	99844491	+	57880	chr4:99786611-99844491	363.835	364.812	312.396	371.457	496.2	518.37	461.442	531.129	546.945	440.732	0.517463	0.0942212	5.49201	3.97392e-08	7.28323e-06
175	ENSMUSG00000027848.14	Olfml3	olfactomedin-like 3 [Source:MGI Symbol;Acc:MGI:1914877]	chr3	103629538	103645317	-	15779	chr3:103629538-103645317	966.823	1082.13	1056.31	944.889	776.497	608.56	542.754	493.411	516.468	776.427	-0.734945	0.133828	-5.49173	3.98015e-08	7.28323e-06
176	ENSMUSG00000003072.16	Atp5d	ATP synthase, H+ transporting, mitochondrial F1 complex, delta subunit [Source:MGI Symbol;Acc:MGI:1913293]	chr10	79974466	79981652	+	7186	chr10:79974466-79981652	583.745	516.326	576.795	558.598	771.158	731.584	702.246	767.324	791.833	666.623	0.421598	0.0768627	5.48508	4.13283e-08	7.49348e-06
177	ENSMUSG00000062647.17	Rpl7a	ribosomal protein L7A [Source:MGI Symbol;Acc:MGI:1353472]	chr2	26800776	26803330	+	2554	chr2:26800776-26803330	2416.68	2370.7	2265.66	2295.51	3058.49	3120.31	2781.71	2819.64	3026.5	2683.91	0.337523	0.061539	5.48469	4.14185e-08	7.49348e-06
178	ENSMUSG00000001441.14	Npepps	aminopeptidase puromycin sensitive [Source:MGI Symbol;Acc:MGI:1101358]	chr11	97096668	97171464	-	74796	chr11:97096668-97171464	1137.2	1118.87	1070.83	1112.42	1512.22	1460.1	1468.12	1309.06	1536.37	1302.8	0.38607	0.0704519	5.47991	4.25552e-08	7.52898e-06
179	ENSMUSG00000004054.10	Map3k11	mitogen-activated protein kinase kinase kinase 11 [Source:MGI Symbol;Acc:MGI:1346880]	chr19	5738770	5752893	+	14123	chr19:5738770-5752893	1340.23	1272.35	1229.83	1239.02	1749.47	1669.05	1869.62	1554.95	1640.97	1507.28	0.409952	0.0747978	5.4808	4.23407e-08	7.52898e-06
180	ENSMUSG00000033107.7	Rnf125	ring finger protein 125 [Source:MGI Symbol;Acc:MGI:1914914]	chr18	21077682	21116919	+	39237	chr18:21077682-21116919	248.27	293.135	282.739	252.796	158.915	195.446	151.754	153.327	174.053	212.271	-0.656274	0.119726	-5.48149	4.21765e-08	7.52898e-06
181	ENSMUSG00000052310.10	Slc39a1	solute carrier family 39 (zinc transporter), member 1 [Source:MGI Symbol;Acc:MGI:1353474]	chr3	90155479	90160919	+	5440	chr3:90155479-90160919	1297.02	911.579	998.237	949.064	1513.06	1585.93	1741.55	1675.21	1588.61	1362.25	0.613815	0.111967	5.4821	4.20297e-08	7.52898e-06
182	ENSMUSG00000001020.9	S100a4	S100 calcium binding protein A4 [Source:MGI Symbol;Acc:MGI:1330282]	chr3	90511078	90513352	+	2274	chr3:90511078-90513352	154.172	93.3703	76.5615	92.0875	216.974	326.327	221.322	206.9	304.211	187.992	1.09143	0.199245	5.47783	4.30578e-08	7.57605e-06
183	ENSMUSG00000118232.2	Gm50269	predicted gene, 50269 [Source:MGI Symbol;Acc:MGI:6303095]	chr17	26668362	26683131	-	14769	chr17:26668362-26683131	91.3419	89.9355	96.6052	86.4373	22.7156	46.4012	36.2334	36.9023	15.5743	58.0163	-1.21408	0.221804	-5.47368	4.40784e-08	7.71323e-06
184	ENSMUSG00000121499.1	Ly6a2	lymphocyte antigen 6 complex, locus A2 [Source:NCBI gene (formerly Entrezgene);Acc:546643]	chr15	75002080	75006984	-	4904	chr15:75002080-75006984	26.2328	20.8627	8.20441	9.40749	100.943	107.74	76.8794	48.3119	49.2893	49.7635	1.43241	0.261796	5.47147	4.46317e-08	7.76761e-06
185	ENSMUSG00000112468.2	Gm47720	predicted gene, 47720 [Source:MGI Symbol;Acc:MGI:6096849]	chr12	56545473	56547613	-	2140	chr12:56545473-56547613	453.758	487.673	553.028	419.963	276.541	229.889	344.776	289.33	269.898	369.429	-0.717437	0.131167	-5.46963	4.50978e-08	7.8063e-06
186	ENSMUSG00000029622.17	Arpc1b	actin related protein 2/3 complex, subunit 1B [Source:MGI Symbol;Acc:MGI:1343142]	chr5	145051025	145067515	+	16490	chr5:145051025-145067515	1924.45	1750.08	1652.84	1669.36	2193.51	2606.92	2290.41	2371.69	2448.92	2100.91	0.4364	0.0798365	5.46617	4.59859e-08	7.89163e-06
187	ENSMUSG00000050335.18	Lgals3	lectin, galactose binding, soluble 3 [Source:MGI Symbol;Acc:MGI:96778]	chr14	47605208	47623617	+	18409	chr14:47605208-47623617	647.524	713.167	602.656	560.896	1101.15	1002.1	922.539	1374.99	955.372	875.6	0.717614	0.131292	5.4658	4.60836e-08	7.89163e-06
188	ENSMUSG00000059810.19	Rgs3	regulator of G-protein signaling 3 [Source:MGI Symbol;Acc:MGI:1354734]	chr4	62478084	62622238	+	144154	chr4:62478084-62622238	1066.5	1282.53	1139.57	1055.14	1772.6	1637.32	1742.86	1554.95	1456.55	1412	0.508779	0.0931291	5.46316	4.67736e-08	7.92503e-06
189	ENSMUSG00000106024.2	A530083M17Rik	RIKEN cDNA A530083M17 gene [Source:MGI Symbol;Acc:MGI:2444172]	chr3	153015007	153018382	-	3375	chr3:153015007-153018382	117.651	132.699	138.863	84.6908	67.1575	49.5328	47.9331	46.6454	38.4421	80.4017	-1.06042	0.194093	-5.46344	4.6699e-08	7.92503e-06
190	ENSMUSG00000041697.10	Cox6a1	cytochrome c oxidase subunit 6A1 [Source:MGI Symbol;Acc:MGI:103099]	chr5	115483701	115487040	-	3339	chr5:115483701-115487040	560.498	533.538	560.522	597.136	746.874	776.455	702.088	809.074	750.117	670.7	0.418598	0.0767102	5.45687	4.84598e-08	8.16751e-06
191	ENSMUSG00000004056.17	Akt2	thymoma viral proto-oncogene 2 [Source:MGI Symbol;Acc:MGI:104874]	chr7	27290977	27340251	+	49274	chr7:27290977-27340251	1528.32	1423.13	1393.35	1464.19	1736.55	1801.47	1882.55	1854.56	1928.15	1668.03	0.337366	0.0619928	5.44201	5.26822e-08	8.83268e-06
192	ENSMUSG00000034218.17	Atm	ataxia telangiectasia mutated [Source:MGI Symbol;Acc:MGI:107202]	chr9	53350449	53448040	-	97591	chr9:53350449-53448040	845.161	870.892	810.687	806.536	543.207	496.071	616.443	437.994	602.932	669.991	-0.603483	0.11109	-5.4324	5.56022e-08	9.2737e-06
193	ENSMUSG00000037966.16	Ninj1	ninjurin 1 [Source:MGI Symbol;Acc:MGI:1196617]	chr13	49340961	49349720	+	8759	chr13:49340961-49349720	192.181	163.305	182.432	178.042	264.275	287.106	258.838	285.784	252.725	229.41	0.569289	0.104839	5.43014	5.63114e-08	9.34332e-06
194	ENSMUSG00000050921.13	P2ry10	purinergic receptor P2Y, G-protein coupled 10 [Source:MGI Symbol;Acc:MGI:1926076]	chrX	106132098	106148580	+	16482	chrX:106132098-106148580	310.271	337.384	366.179	317.974	188.216	151.858	104.976	151.222	216.555	238.293	-0.9214	0.170005	-5.41985	5.96499e-08	9.84623e-06
195	ENSMUSG00000026080.15	Chst10	carbohydrate sulfotransferase 10 [Source:MGI Symbol;Acc:MGI:2138283]	chr1	38902948	38937242	-	34294	chr1:38902948-38937242	51.5923	44.678	43.6527	51.3286	17.246	13.2367	15.7447	17.1479	24.1785	30.9784	-1.17351	0.216627	-5.41718	6.05473e-08	9.89238e-06
196	ENSMUSG00000068854.8	H2bc21	H2B clustered histone 21 [Source:MGI Symbol;Acc:MGI:2448415]	chr3	96128435	96131054	+	2619	chr3:96128435-96131054	117.702	129.738	116.827	123.108	56.2948	79.4194	65.4594	55.3669	69.5815	90.3884	-0.826825	0.15263	-5.4172	6.05393e-08	9.89238e-06
197	ENSMUSG00000038539.16	Atf5	activating transcription factor 5 [Source:MGI Symbol;Acc:MGI:2141857]	chr7	44461680	44466082	-	4402	chr7:44461680-44466082	727.145	696.664	744.026	849.449	1010.06	1100.76	1264.07	1028.96	1244.81	962.884	0.559968	0.103476	5.41157	6.24749e-08	1.01555e-05
198	ENSMUSG00000029334.15	Prkg2	protein kinase, cGMP-dependent, type II [Source:MGI Symbol;Acc:MGI:108173]	chr5	99077632	99185210	-	107578	chr5:99077632-99185210	297.478	297.729	389.599	387.878	155.225	182.884	234.057	138.693	129.658	245.911	-0.924761	0.1711	-5.40481	6.48771e-08	1.04927e-05
199	ENSMUSG00000021814.18	Anxa7	annexin A7 [Source:MGI Symbol;Acc:MGI:88031]	chr14	20505328	20530201	-	24873	chr14:20505328-20530201	1146.05	1128.74	1219.83	1239.64	1507.31	1414.68	1572.17	1534.27	1557.99	1368.97	0.352302	0.0654344	5.38405	7.28271e-08	1.15929e-05
200	ENSMUSG00000049625.7	Tifab	TRAF-interacting protein with forkhead-associated domain, family member B [Source:MGI Symbol;Acc:MGI:2385852]	chr13	56321517	56326698	-	5181	chr13:56321517-56326698	234.453	149.43	159.619	120.553	356.757	488.693	448.863	278.426	344.751	286.838	1.03421	0.192114	5.38331	7.31274e-08	1.15929e-05
201	ENSMUSG00000074874.11	Ctla2b	cytotoxic T lymphocyte-associated protein 2 beta [Source:MGI Symbol;Acc:MGI:88555]	chr13	61043164	61045261	-	2097	chr13:61043164-61045261	123.092	114.188	112.29	108.21	66.7845	61.3972	54.645	36.5889	59.0054	81.8	-0.931838	0.173027	-5.38552	7.22366e-08	1.15929e-05
202	ENSMUSG00000093593.2	Gm20683	predicted gene 20683 [Source:MGI Symbol;Acc:MGI:5313130]	chr17	26053439	26060737	-	7298	chr17:26053439-26060737	67.9748	63.323	70.8264	58.4979	102.713	133.071	121.573	135.034	112.174	96.1319	0.817918	0.151903	5.38448	7.26536e-08	1.15929e-05
203	ENSMUSG00000027397.15	Slc20a1	solute carrier family 20, member 1 [Source:MGI Symbol;Acc:MGI:108392]	chr2	129040684	129053536	+	12852	chr2:129040684-129053536	957.13	855.703	869.584	709.456	470.013	431.251	559.852	558.019	583.633	666.071	-0.666201	0.123803	-5.38115	7.40126e-08	1.16182e-05
204	ENSMUSG00000046229.11	Scand1	SCAN domain-containing 1 [Source:MGI Symbol;Acc:MGI:1343132]	chr2	156153766	156154667	-	901	chr2:156153766-156154667	132.591	111.353	111.703	115.25	182.752	196.876	180.855	198.064	178.74	156.465	0.639832	0.118887	5.38187	7.37144e-08	1.16182e-05
205	ENSMUSG00000030790.16	Adm	adrenomedullin [Source:MGI Symbol;Acc:MGI:108058]	chr7	110226868	110229027	+	2159	chr7:110226868-110229027	135.315	127.217	137.721	123.571	281.628	498.83	682.903	320.674	218.195	280.673	1.23702	0.230257	5.37235	7.77162e-08	1.214e-05
206	ENSMUSG00000058587.10	Tmod3	tropomodulin 3 [Source:MGI Symbol;Acc:MGI:1355315]	chr9	75404989	75466939	-	61950	chr9:75404989-75466939	2034.85	2362.59	2365.1	2291.34	3452.15	2870.95	3086.78	2950.09	3071.36	2720.58	0.437487	0.0814548	5.37091	7.83387e-08	1.21779e-05
207	ENSMUSG00000001127.13	Araf	Araf proto-oncogene, serine/threonine kinase [Source:MGI Symbol;Acc:MGI:88065]	chrX	20664053	20726758	+	62705	chrX:20664053-20726758	1072.22	1138.24	1034.78	1119.08	762.413	864.237	881.412	799.588	818.465	943.382	-0.396102	0.0737915	-5.36785	7.96803e-08	1.23266e-05
208	ENSMUSG00000032294.18	Pkm	pyruvate kinase, muscle [Source:MGI Symbol;Acc:MGI:97591]	chr9	59563651	59586658	+	23007	chr9:59563651-59586658	3401.91	3003.17	3151.8	3069.38	4410.82	4869.76	3799.25	4440.73	4973.01	3902.2	0.496329	0.0925484	5.36291	8.18916e-08	1.26078e-05
209	ENSMUSG00000110206.2	Flt3l	FMS-like tyrosine kinase 3 ligand [Source:MGI Symbol;Acc:MGI:95560]	chr7	44779212	44785856	-	6644	chr7:44779212-44785856	398.518	454.218	377.175	369.86	215.856	233.151	178.91	282.205	165.421	297.257	-0.819007	0.15288	-5.35718	8.45322e-08	1.2952e-05
210	ENSMUSG00000020923.18	Ubtf	upstream binding transcription factor, RNA polymerase I [Source:MGI Symbol;Acc:MGI:98512]	chr11	102195386	102210568	-	15182	chr11:102195386-102210568	1436.08	1261.43	1325.12	1529.91	903.415	1003.99	1089.89	997.716	979.006	1169.62	-0.468653	0.0875532	-5.35277	8.66162e-08	1.32082e-05
211	ENSMUSG00000033453.9	Adamts15	a disintegrin-like and metallopeptidase (reprolysin type) with thrombospondin type 1 motif, 15 [Source:MGI Symbol;Acc:MGI:2449569]	chr9	30810451	30833748	-	23297	chr9:30810451-30833748	1906.49	2344.63	2436.33	1690.94	283.348	615.32	556.347	1209.84	608.168	1294.6	-1.26569	0.236504	-5.35166	8.71494e-08	1.32265e-05
212	ENSMUSG00000118790.1	Gm25939	predicted gene, 25939 [Source:MGI Symbol;Acc:MGI:5455716]	chr1	72294167	72294357	+	190	chr1:72294167-72294357	418.1	491.193	972.573	782.929	1846.15	1740.71	1088.21	2040.28	2036.28	1268.49	1.13496	0.212198	5.34858	8.86458e-08	1.33901e-05
213	ENSMUSG00000034007.11	Scaper	S phase cyclin A-associated protein in the ER [Source:MGI Symbol;Acc:MGI:1925976]	chr9	55457163	55845403	-	388240	chr9:55457163-55845403	514.226	602.154	592.569	572.586	417.666	406.074	380.466	337.494	309.629	459.207	-0.596885	0.111778	-5.33989	9.30038e-08	1.39171e-05
214	ENSMUSG00000059714.14	Flot1	flotillin 1 [Source:MGI Symbol;Acc:MGI:1100500]	chr17	36134122	36143683	+	9561	chr17:36134122-36143683	760.99	716.914	631.654	684.447	843.756	1154.56	1200.7	1200.44	1204.59	933.117	0.646779	0.12111	5.34043	9.27254e-08	1.39171e-05
215	ENSMUSG00000064337.1	mt-Rnr1	mitochondrially encoded 12S rRNA [Source:MGI Symbol;Acc:MGI:102493]	chrM	70	1024	+	954	chrM:70-1024	11605.5	9404.43	14079.4	18829.3	7723.58	7526.49	5570.62	6113.55	5801.77	9628.3	-0.925053	0.173266	-5.33892	9.35028e-08	1.39267e-05
216	ENSMUSG00000112734.2	Gm47644	predicted gene, 47644 [Source:MGI Symbol;Acc:MGI:6096722]	chr10	53213849	53221181	-	7332	chr10:53213849-53221181	184.91	159.546	209.516	164.698	112.873	99.5706	112.375	94.6174	106.204	138.257	-0.724563	0.135735	-5.33807	9.39408e-08	1.39272e-05
217	ENSMUSG00000067288.14	Rps28	ribosomal protein S28 [Source:MGI Symbol;Acc:MGI:1859516]	chr17	34038001	34043536	-	5535	chr17:34038001-34043536	822.122	905.722	762.408	850.97	1326.59	1304.05	1132.87	1116.11	1096.56	1035.27	0.501744	0.0940876	5.33273	9.67465e-08	1.4277e-05
218	ENSMUSG00000002111.10	Spi1	spleen focus forming virus (SFFV) proviral integration oncogene [Source:MGI Symbol;Acc:MGI:98282]	chr2	90912735	90946101	+	33366	chr2:90912735-90946101	309.801	272.548	327.163	279.924	720.071	1015.88	517.383	502.984	541.323	498.564	0.993868	0.186472	5.32986	9.82896e-08	1.44382e-05
219	ENSMUSG00000031314.20	Taf1	TATA-box binding protein associated factor 1 [Source:MGI Symbol;Acc:MGI:1336878]	chrX	100576279	100644640	+	68361	chrX:100576279-100644640	1293.72	1270.66	1205.32	1273.74	966.637	1010.9	1031.31	1015.69	1031.22	1122.13	-0.314723	0.059133	-5.3223	1.02466e-07	1.49148e-05
220	ENSMUSG00000037621.9	Atoh8	atonal bHLH transcription factor 8 [Source:MGI Symbol;Acc:MGI:1918343]	chr6	72183161	72212561	-	29400	chr6:72183161-72212561	298.658	195.907	205.509	220.961	117.977	113.828	61.2971	116.949	107.896	159.887	-0.994285	0.186796	-5.32284	1.0216e-07	1.49148e-05
221	ENSMUSG00000024515.14	Smad4	SMAD family member 4 [Source:MGI Symbol;Acc:MGI:894293]	chr18	73772080	73836851	-	64771	chr18:73772080-73836851	1256.2	1194.5	1284.04	1254.34	1682.99	1595.93	1511.83	1645.9	1503.25	1436.55	0.34376	0.064715	5.3119	1.08486e-07	1.56088e-05
222	ENSMUSG00000037902.19	Sirpa	signal-regulatory protein alpha [Source:MGI Symbol;Acc:MGI:108563]	chr2	129434755	129474148	+	39393	chr2:129434755-129474148	1900.25	1484.68	1468.28	1464.37	2469.52	2874.38	2639.06	2053.18	2496.05	2094.42	0.633226	0.119199	5.31234	1.08226e-07	1.56088e-05
223	ENSMUSG00000102594.2	Gm38381	predicted gene, 38381 [Source:MGI Symbol;Acc:MGI:5611609]	chr1	168176103	168178377	-	2274	chr1:168176103-168178377	450.648	499.811	449.923	422.582	271.601	242.3	342.456	313.649	257.479	361.161	-0.640941	0.120669	-5.31155	1.08696e-07	1.56088e-05
224	ENSMUSG00000113776.2	Gm19327	predicted gene, 19327 [Source:MGI Symbol;Acc:MGI:5011512]	chr12	84231310	84234580	-	3270	chr12:84231310-84234580	202.856	221.524	171.976	197.321	104.687	106.283	143.797	97.1732	109.087	150.523	-0.764205	0.143952	-5.30874	1.10383e-07	1.57804e-05
225	ENSMUSG00000018411.18	Mapt	microtubule-associated protein tau [Source:MGI Symbol;Acc:MGI:97180]	chr11	104122216	104222916	+	100700	chr11:104122216-104222916	2586.9	2544.89	2901.73	2745.19	1804.82	1815.74	2040.23	1507.24	1379.76	2147.39	-0.625133	0.117828	-5.30548	1.12377e-07	1.5994e-05
226	ENSMUSG00000015745.10	Plekho1	pleckstrin homology domain containing, family O member 1 [Source:MGI Symbol;Acc:MGI:1914470]	chr3	95895741	95903313	-	7572	chr3:95895741-95903313	526.871	394.488	395.716	405.133	645.84	596.91	759.906	681.118	698.733	567.191	0.621162	0.117295	5.29574	1.18536e-07	1.6796e-05
227	ENSMUSG00000021096.12	Ppm1a	protein phosphatase 1A, magnesium dependent, alpha isoform [Source:MGI Symbol;Acc:MGI:99878]	chr12	72804229	72846593	+	42364	chr12:72804229-72846593	1515.34	1512.94	1439.25	1621.26	2144.69	2023.41	1947.11	1918.48	1854.12	1775.18	0.371349	0.070269	5.28468	1.25924e-07	1.76862e-05
228	ENSMUSG00000024219.17	Anks1	ankyrin repeat and SAM domain containing 1 [Source:MGI Symbol;Acc:MGI:2446180]	chr17	28128280	28281749	+	153469	chr17:28128280-28281749	2228.29	2256.04	2350.62	2209.19	1756.37	1538.93	1865.62	1592.64	1477.13	1919.43	-0.447531	0.0846731	-5.2854	1.25431e-07	1.76862e-05
229	ENSMUSG00000114161.2	Gm48662	predicted gene, 48662 [Source:MGI Symbol;Acc:MGI:6098277]	chr13	31256713	31261828	-	5115	chr13:31256713-31261828	27.3745	34.6836	37.6953	34.0509	11.8512	4.12943	10.5233	9.72135	3.11804	19.2386	-1.36679	0.259178	-5.27358	1.33791e-07	1.87091e-05
230	ENSMUSG00000118670.1	Muc19	mucin 19 [Source:MGI Symbol;Acc:MGI:2676278]	chr15	91722531	91832447	+	109916	chr15:91722531-91832447	6.07806	8.14839	13.7829	10.4771	43.4528	35.1345	28.0706	45.7301	93.6205	31.6106	1.40302	0.266115	5.27226	1.34758e-07	1.87624e-05
231	ENSMUSG00000021699.18	Pde4d	phosphodiesterase 4D, cAMP specific [Source:MGI Symbol;Acc:MGI:99555]	chr13	108586482	110089995	+	1503513	chr13:108586482-110089995	838.832	1022.62	929.254	923.779	716.248	579.162	677.323	611.28	553.219	761.302	-0.544539	0.103472	-5.26266	1.41988e-07	1.96834e-05
232	ENSMUSG00000029338.14	Antxr2	anthrax toxin receptor 2 [Source:MGI Symbol;Acc:MGI:1919164]	chr5	98030642	98178902	-	148260	chr5:98030642-98178902	1299.82	1356.3	1295.94	1187.36	1005.14	985.537	969.517	1030.62	892.087	1113.59	-0.387116	0.0737086	-5.25198	1.50473e-07	2.07699e-05
233	ENSMUSG00000102523.2	Gm37783	predicted gene, 37783 [Source:MGI Symbol;Acc:MGI:5611011]	chr1	194332627	194334482	+	1855	chr1:194332627-194334482	149.28	188.247	129.78	143.189	65.1855	81.4048	99.3284	65.9958	74.7126	110.791	-0.881003	0.167844	-5.24894	1.52977e-07	2.10248e-05
234	ENSMUSG00000020400.18	Tnip1	TNFAIP3 interacting protein 1 [Source:MGI Symbol;Acc:MGI:1926194]	chr11	54801611	54853743	-	52132	chr11:54801611-54853743	568.172	479.751	498.777	434.367	719.75	700.35	869.854	748.563	973.52	665.901	0.656793	0.125812	5.22045	1.78488e-07	2.44262e-05
235	ENSMUSG00000031444.17	F10	coagulation factor X [Source:MGI Symbol;Acc:MGI:103107]	chr8	13087308	13106676	+	19368	chr8:13087308-13106676	98.8571	59.4762	58.1878	59.4865	154.8	238.953	125.953	145.101	175.938	124.084	1.06792	0.204673	5.21767	1.81183e-07	2.46895e-05
236	ENSMUSG00000106603.2	Gm43509	predicted gene 43509 [Source:MGI Symbol;Acc:MGI:5663646]	chr5	44908506	44911099	-	2593	chr5:44908506-44911099	367.317	393.313	275.053	261.058	113.577	82.5118	205.728	126.273	86.1963	212.336	-1.13089	0.216785	-5.21667	1.82171e-07	2.47188e-05
237	ENSMUSG00000055239.11	Kcmf1	potassium channel modulatory factor 1 [Source:MGI Symbol;Acc:MGI:1921537]	chr6	72818097	72876962	-	58865	chr6:72818097-72876962	822.684	772.971	762.873	772.308	1021.77	956.191	964.158	986.332	995.367	894.961	0.327445	0.0629633	5.20057	1.98673e-07	2.68444e-05
238	ENSMUSG00000013275.10	Slc41a1	solute carrier family 41, member 1 [Source:MGI Symbol;Acc:MGI:2444823]	chr1	131755231	131776603	+	21372	chr1:131755231-131776603	591.487	547.567	514.883	553.562	673.919	845.071	756.727	855.65	839.34	686.467	0.507976	0.0977752	5.19535	2.04338e-07	2.74938e-05
239	ENSMUSG00000027201.17	Myef2	myelin basic protein expression factor 2, repressor [Source:MGI Symbol;Acc:MGI:104592]	chr2	124926548	124965581	-	39033	chr2:124926548-124965581	657.058	567.603	640.421	610.966	476.217	456.853	474.22	461.275	454.479	533.233	-0.405354	0.0781042	-5.18991	2.10401e-07	2.81911e-05
240	ENSMUSG00000071172.14	Srsf3	serine and arginine-rich splicing factor 3 [Source:MGI Symbol;Acc:MGI:98285]	chr17	29251602	29262347	+	10745	chr17:29251602-29262347	2587.16	2210.98	2165.59	2882.97	1686.09	1676.61	1829.68	1597.02	1680.54	2035.18	-0.520721	0.100459	-5.18344	2.17831e-07	2.90651e-05
241	ENSMUSG00000121010.1		novel transcript, sense intronic to Gse1	chr8	121095902	121096418	+	516	chr8:121095902-121096418	14.3008	9.33551	11.9993	13.0455	0.984447	0	1.16022	0.957163	0	5.75366	-1.39881	0.269921	-5.18229	2.19173e-07	2.91228e-05
242	ENSMUSG00000028047.12	Thbs3	thrombospondin 3 [Source:MGI Symbol;Acc:MGI:98739]	chr3	89122487	89134144	+	11657	chr3:89122487-89134144	1140.74	1377.48	882.563	1002.21	779.717	645.665	573.055	559.324	563.858	836.068	-0.754636	0.14575	-5.17761	2.24749e-07	2.97403e-05
243	ENSMUSG00000030403.10	Vasp	vasodilator-stimulated phosphoprotein [Source:MGI Symbol;Acc:MGI:109268]	chr7	18990854	19005742	-	14888	chr7:18990854-19005742	1316.1	1189.69	1243.9	1342.22	1537.68	1750.74	1761.23	1614	1817.43	1508.11	0.404809	0.0782312	5.17452	2.28492e-07	2.98984e-05
244	ENSMUSG00000051413.18	Plagl2	pleiomorphic adenoma gene-like 2 [Source:MGI Symbol;Acc:MGI:1933165]	chr2	153069679	153083346	-	13667	chr2:153069679-153083346	578.23	517.345	522.319	587.542	777.092	757.178	676.577	822.001	834.95	674.804	0.474895	0.0917717	5.17475	2.28217e-07	2.98984e-05
245	ENSMUSG00000103216.2	Gm37248	predicted gene, 37248 [Source:MGI Symbol;Acc:MGI:5610476]	chr17	52103045	52106218	-	3173	chr17:52103045-52106218	123.748	126.596	176.579	121.361	70.1206	46.432	65.4674	72.8764	75.8382	97.6688	-0.924328	0.178638	-5.17432	2.28745e-07	2.98984e-05
246	ENSMUSG00000006586.16	Runx1t1	RUNX1 translocation partner 1 [Source:MGI Symbol;Acc:MGI:104793]	chr4	13743436	13893649	+	150213	chr4:13743436-13893649	252.07	226.341	279.027	258.847	135.168	148.224	153.082	149.846	86.4314	187.671	-0.83375	0.161297	-5.16903	2.35316e-07	3.05447e-05
247	ENSMUSG00000021559.15	Dapk1	death associated protein kinase 1 [Source:MGI Symbol;Acc:MGI:1916885]	chr13	60749761	60911005	+	161244	chr13:60749761-60911005	2571.82	2947.32	2805.06	2930.9	1784.05	1966.43	1243.27	1908.33	1767.89	2213.9	-0.658222	0.127364	-5.16805	2.36551e-07	3.05447e-05
248	ENSMUSG00000038070.16	Cntln	centlein, centrosomal protein [Source:MGI Symbol;Acc:MGI:2443104]	chr4	84802546	85050158	+	247612	chr4:84802546-85050158	279.611	369.188	353.303	313.276	221.629	185.812	212.747	166.475	143.56	249.511	-0.75807	0.146673	-5.16842	2.36077e-07	3.05447e-05
249	ENSMUSG00000056851.16	Pcbp2	poly(rC) binding protein 2 [Source:MGI Symbol;Acc:MGI:108202]	chr15	102378974	102408496	+	29522	chr15:102378974-102408496	2831.37	2790.68	2917.12	2964.96	3747.64	4052.95	3706.91	3463.84	3453.83	3325.48	0.351714	0.0681841	5.1583	2.49207e-07	3.20497e-05
250	ENSMUSG00000042626.14	Shc1	src homology 2 domain-containing transforming protein C1 [Source:MGI Symbol;Acc:MGI:98296]	chr3	89325750	89337334	+	11584	chr3:89325750-89337334	1309.24	1233.54	1241.24	1176.75	1760.52	1582.96	1636.03	1579.02	1495.15	1446.05	0.370722	0.0718838	5.15725	2.50609e-07	3.2101e-05
251	ENSMUSG00000071669.15	Snx29	sorting nexin 29 [Source:MGI Symbol;Acc:MGI:1921728]	chr16	11140772	11573336	+	432564	chr16:11140772-11573336	473.031	564.571	608.321	654.479	408.056	319.217	317.615	310.387	233.593	432.141	-0.785041	0.152283	-5.15515	2.53421e-07	3.23319e-05
252	ENSMUSG00000000826.17	Dnajc5	DnaJ heat shock protein family (Hsp40) member C5 [Source:MGI Symbol;Acc:MGI:892995]	chr2	181162278	181196926	+	34648	chr2:181162278-181196926	1623.14	1545.14	1723.9	2008.95	2356.93	2445.79	2477.67	2243.28	2481.41	2100.69	0.462984	0.0898587	5.15235	2.57238e-07	3.26296e-05
253	ENSMUSG00000004070.16	Hmox2	heme oxygenase 2 [Source:MGI Symbol;Acc:MGI:109373]	chr16	4544225	4584606	+	40381	chr16:4544225-4584606	312.224	312.931	283.729	335.529	428.503	464.45	455.955	412.206	417.333	380.318	0.471406	0.0915006	5.15195	2.57793e-07	3.26296e-05
254	ENSMUSG00000041308.7	Sntb2	syntrophin, basic 2 [Source:MGI Symbol;Acc:MGI:101771]	chr8	107662382	107746346	+	83964	chr8:107662382-107746346	1745.26	1690.03	1462.68	1595.19	2298.96	2334.07	2985.06	2104.7	2577.5	2088.16	0.573615	0.111468	5.14601	2.66089e-07	3.35471e-05
255	ENSMUSG00000034247.10	Plekhm1	pleckstrin homology domain containing, family M (with RUN domain) member 1 [Source:MGI Symbol;Acc:MGI:2443207]	chr11	103255101	103303513	-	48412	chr11:103255101-103303513	1167.78	1165.62	1195.08	1126.76	1624.44	1532.55	1735.85	1402.71	1482.43	1381.47	0.409223	0.0795547	5.14392	2.69061e-07	3.37888e-05
256	ENSMUSG00000013858.15	Tmem259	transmembrane protein 259 [Source:MGI Symbol;Acc:MGI:2177957]	chr10	79810782	79820164	-	9382	chr10:79810782-79820164	954.2	1067.87	1040.9	957.744	1321.53	1268.43	1368.72	1277.54	1231.79	1165.41	0.357955	0.0696116	5.14217	2.71579e-07	3.38396e-05
257	ENSMUSG00000035199.7	Arl6ip5	ADP-ribosylation factor-like 6 interacting protein 5 [Source:MGI Symbol;Acc:MGI:1929501]	chr6	97187650	97210276	+	22626	chr6:97187650-97210276	761.266	639.391	626.257	664.436	927.442	852.363	997.649	962.887	1077.22	834.324	0.501282	0.0974815	5.14233	2.71347e-07	3.38396e-05
258	ENSMUSG00000022357.3	Klhl38	kelch-like 38 [Source:MGI Symbol;Acc:MGI:3045310]	chr15	58177969	58187565	-	9596	chr15:58177969-58187565	28.4211	56.2226	61.6487	45.4014	120.492	138.152	82.9823	136.909	109.006	86.5817	1.06697	0.207602	5.1395	2.75477e-07	3.41922e-05
259	ENSMUSG00000021361.8	Tmem14c	transmembrane protein 14C [Source:MGI Symbol;Acc:MGI:1913404]	chr13	41169768	41176062	+	6294	chr13:41169768-41176062	313.815	265.523	317.348	302.092	399.076	428.086	442.381	404.283	428.173	366.753	0.472348	0.0919353	5.13783	2.77936e-07	3.42321e-05
260	ENSMUSG00000042870.16	Tom1	target of myb1 trafficking protein [Source:MGI Symbol;Acc:MGI:1338026]	chr8	75760333	75796749	+	36416	chr8:75760333-75796749	244.884	263.743	283.241	274.915	408.929	386.875	476.318	350.461	398.49	343.095	0.572041	0.111339	5.13783	2.77936e-07	3.42321e-05
261	ENSMUSG00000004040.17	Stat3	signal transducer and activator of transcription 3 [Source:MGI Symbol;Acc:MGI:103038]	chr11	100775924	100830366	-	54442	chr11:100775924-100830366	4086.57	3736.86	3453.36	3081.61	4593.02	5186.58	5118.06	5077.85	5442.08	4419.55	0.486873	0.0949363	5.12842	2.92186e-07	3.58494e-05
262	ENSMUSG00000021470.20	Ercc6l2	excision repair cross-complementing rodent repair deficiency, complementation group 6 like 2 [Source:MGI Symbol;Acc:MGI:1923501]	chr13	63963054	64048116	+	85062	chr13:63963054-64048116	567.352	549.192	560.845	564.611	343.113	421.622	311.985	414.398	397.743	458.985	-0.547161	0.106783	-5.12405	2.99049e-07	3.65514e-05
263	ENSMUSG00000106205.2	C230096K16Rik	RIKEN cDNA C230096K16 gene [Source:MGI Symbol;Acc:MGI:3041194]	chr5	64961357	64963078	+	1721	chr5:64961357-64963078	346.367	365.39	255.918	224.388	156.052	178.219	150.733	151.367	170.14	222.064	-0.803915	0.156991	-5.12078	3.04272e-07	3.70483e-05
264	ENSMUSG00000027602.10	Map1lc3a	microtubule-associated protein 1 light chain 3 alpha [Source:MGI Symbol;Acc:MGI:1915661]	chr2	155118217	155119993	+	1776	chr2:155118217-155119993	442.036	503.683	471.303	449.026	612.023	625.735	680.094	759.64	630.227	574.863	0.48869	0.0954758	5.11847	3.08027e-07	3.73634e-05
265	ENSMUSG00000074643.13	Cpne1	copine I [Source:MGI Symbol;Acc:MGI:2386621]	chr2	155913762	155953885	-	40123	chr2:155913762-155953885	848.327	749.579	778.576	804.464	1143.3	1148.03	1073.37	1102.24	944.357	954.694	0.433178	0.0847785	5.10953	3.22963e-07	3.90273e-05
266	ENSMUSG00000002900.18	Lamb1	laminin B1 [Source:MGI Symbol;Acc:MGI:96743]	chr12	31315233	31379643	+	64410	chr12:31315233-31379643	2312.36	2765.81	2795.04	2649.29	2048.16	1771.1	1575.45	1756.63	1399.07	2119.21	-0.591922	0.115903	-5.10705	3.27229e-07	3.92303e-05
267	ENSMUSG00000030678.8	Maz	MYC-associated zinc finger protein (purine-binding transcription factor) [Source:MGI Symbol;Acc:MGI:1338823]	chr7	126621302	126626209	-	4907	chr7:126621302-126626209	1014.31	926.582	884.12	942.583	1356.57	1165.34	1245.08	1215.68	1403.39	1128.18	0.428976	0.0840072	5.10642	3.28318e-07	3.92303e-05
268	ENSMUSG00000033379.14	Atp6v0b	ATPase, H+ transporting, lysosomal V0 subunit B [Source:MGI Symbol;Acc:MGI:1890510]	chr4	117741523	117744530	-	3007	chr4:117741523-117744530	719.983	624.951	622.95	691.783	890.404	928.761	918.181	823.043	992.717	801.419	0.442354	0.0866168	5.10702	3.27274e-07	3.92303e-05
269	ENSMUSG00000033124.17	Atg9a	autophagy related 9A [Source:MGI Symbol;Acc:MGI:2138446]	chr1	75157504	75168840	-	11336	chr1:75157504-75168840	613.133	650.826	674.475	702.428	833.5	905.205	964.614	861.749	845.057	783.443	0.407149	0.0798116	5.10138	3.37182e-07	4.01397e-05
270	ENSMUSG00000048402.15	Gli2	GLI-Kruppel family member GLI2 [Source:MGI Symbol;Acc:MGI:95728]	chr1	118761862	118981349	-	219487	chr1:118761862-118981349	130.226	122.668	83.3229	108.231	27.2082	62.1568	32.2173	55.3131	34.1884	72.8368	-1.12453	0.220574	-5.0982	3.42891e-07	4.06682e-05
271	ENSMUSG00000016528.11	Mapkapk2	MAP kinase-activated protein kinase 2 [Source:MGI Symbol;Acc:MGI:109298]	chr1	130981437	131025563	-	44126	chr1:130981437-131025563	1736.45	1540.73	1589.57	1688.76	2083.68	2132.7	1962.58	2012.82	2069.28	1868.51	0.32033	0.0629121	5.09171	3.54847e-07	4.17028e-05
272	ENSMUSG00000040653.7	Ppp1r14c	protein phosphatase 1, regulatory inhibitor subunit 14C [Source:MGI Symbol;Acc:MGI:1923392]	chr10	3316057	3414975	+	98918	chr10:3316057-3414975	842.819	830.618	888.698	800.032	681.782	606.178	515.639	558.018	505.628	692.157	-0.530325	0.104163	-5.09132	3.55572e-07	4.17028e-05
273	ENSMUSG00000078901.10	Gm14440	predicted gene 14440 [Source:MGI Symbol;Acc:MGI:3702430]	chr2	175116856	175132453	+	15597	chr2:175116856-175132453	718.684	661.086	689.51	650.147	496.847	485.241	492.489	445.305	557	577.368	-0.444887	0.0873632	-5.09238	3.53591e-07	4.17028e-05
274	ENSMUSG00000092274.5	Neat1	nuclear paraspeckle assembly transcript 1 (non-protein coding) [Source:MGI Symbol;Acc:MGI:1914211]	chr19	5874736	5895898	-	21162	chr19:5874736-5895898	44062.6	50976.6	47153.3	48575.5	33938.9	37173.9	40046.4	34918.1	37157.2	41555.8	-0.373179	0.0733066	-5.09066	3.56824e-07	4.17028e-05
275	ENSMUSG00000105801.2	C430019N01Rik	RIKEN cDNA C430019N01 gene [Source:MGI Symbol;Acc:MGI:3028058]	chr5	98147243	98148809	-	1566	chr5:98147243-98148809	49.787	49.1562	78.2653	54.1327	14.8152	20.5959	25.7035	24.2496	23.8536	37.8399	-1.12276	0.220631	-5.08885	3.60247e-07	4.19498e-05
276	ENSMUSG00000062563.16	Cys1	cystin 1 [Source:MGI Symbol;Acc:MGI:2177632]	chr12	24715832	24731812	-	15980	chr12:24715832-24731812	147.027	138.418	124.879	117.026	275.754	286.981	479.566	189.523	499.806	250.998	1.11331	0.218872	5.0866	3.64536e-07	4.22955e-05
277	ENSMUSG00000102621.2	Gm37674	predicted gene, 37674 [Source:MGI Symbol;Acc:MGI:5610902]	chr1	194351981	194353814	+	1833	chr1:194351981-194353814	82.2589	110.5	74.556	112.631	34.5681	45.3375	40.8994	36.8787	54.9949	65.8471	-0.989176	0.194571	-5.08388	3.69809e-07	4.27486e-05
278	ENSMUSG00000102642.2	A130048G24Rik	RIKEN cDNA A130048G24 gene [Source:MGI Symbol;Acc:MGI:2443520]	chr1	54953004	54955753	-	2749	chr1:54953004-54955753	432.209	371.785	480.157	296.855	231.104	185.675	246.65	184.574	142.292	285.7	-0.884407	0.173986	-5.08321	3.71112e-07	4.27486e-05
279	ENSMUSG00000057177.13	Gsk3a	glycogen synthase kinase 3 alpha [Source:MGI Symbol;Acc:MGI:2152453]	chr7	24927683	24937276	-	9593	chr7:24927683-24937276	705.796	690.676	706.703	638.998	885.962	893.057	920.27	868.744	833.866	793.786	0.355174	0.0698921	5.08175	3.7398e-07	4.29246e-05
280	ENSMUSG00000108169.2	Gm43958	predicted gene, 43958 [Source:MGI Symbol;Acc:MGI:5690350]	chr6	141388086	141391629	+	3543	chr6:141388086-141391629	168.351	185.756	163.685	169.382	75.0582	55.7289	112.236	41.7895	44.6791	112.963	-1.11112	0.219131	-5.07056	3.96637e-07	4.53625e-05
281	ENSMUSG00000022416.16	Cacna1i	calcium channel, voltage-dependent, alpha 1I subunit [Source:MGI Symbol;Acc:MGI:2178051]	chr15	80171439	80282480	+	111041	chr15:80171439-80282480	281.733	152.876	219.314	192.681	88.895	57.6129	102.437	85.8791	35.6985	135.236	-1.16539	0.230031	-5.06626	4.05709e-07	4.62349e-05
282	ENSMUSG00000030798.16	Cd37	CD37 antigen [Source:MGI Symbol;Acc:MGI:88330]	chr7	44883056	44888539	-	5483	chr7:44883056-44888539	544.401	531.122	513.276	658.998	402.004	379.112	367.299	368.636	293.971	450.98	-0.602639	0.119126	-5.05885	4.21784e-07	4.78964e-05
283	ENSMUSG00000115044.2	Gm48978	predicted gene, 48978 [Source:MGI Symbol;Acc:MGI:6118322]	chr16	94018880	94023871	-	4991	chr16:94018880-94023871	126.719	112.189	113.997	98.6602	53.33	51.6246	46.7719	77.7798	54.0521	81.6804	-0.876048	0.17321	-5.05773	4.24281e-07	4.80098e-05
284	ENSMUSG00000002799.7	Jag2	jagged 2 [Source:MGI Symbol;Acc:MGI:1098270]	chr12	112871439	112893396	-	21957	chr12:112871439-112893396	601.956	691.052	535.327	692.165	354.534	373.851	338.725	486.949	383.955	495.39	-0.657514	0.130068	-5.05515	4.30042e-07	4.80617e-05
285	ENSMUSG00000033538.14	Casp4	caspase 4, apoptosis-related cysteine peptidase [Source:MGI Symbol;Acc:MGI:107700]	chr9	5308828	5336783	+	27955	chr9:5308828-5336783	234.96	107.658	91.681	126.923	280.535	349.597	330.799	408.709	552.392	275.917	1.13783	0.225056	5.05574	4.28714e-07	4.80617e-05
286	ENSMUSG00000036819.15	Jmjd4	jumonji domain containing 4 [Source:MGI Symbol;Acc:MGI:2144404]	chr11	59340871	59349393	+	8522	chr11:59340871-59349393	213.544	235.998	261.541	258.527	320.29	388.264	384.681	341.773	367.655	308.03	0.546675	0.108149	5.05484	4.30744e-07	4.80617e-05
287	ENSMUSG00000040528.16	Milr1	mast cell immunoglobulin like receptor 1 [Source:MGI Symbol;Acc:MGI:2685731]	chr11	106642052	106659620	+	17568	chr11:106642052-106659620	32.8476	35.636	41.0096	27.9416	82.8304	146.423	83.452	62.9159	84.5042	66.3956	1.12277	0.222039	5.05664	4.26718e-07	4.80617e-05
288	ENSMUSG00000104339.2	C130089K02Rik	RIKEN cDNA C130089K02 gene [Source:MGI Symbol;Acc:MGI:2444420]	chr3	51964706	51971665	-	6959	chr3:51964706-51971665	552.348	604.505	695.801	583.229	351.579	282.991	453.732	343.298	255.777	458.14	-0.779199	0.154172	-5.05409	4.32445e-07	4.80839e-05
289	ENSMUSG00000022389.16	Tef	thyrotroph embryonic factor [Source:MGI Symbol;Acc:MGI:98663]	chr15	81686622	81711064	+	24442	chr15:81686622-81711064	920.16	1520.24	1648.46	2109.4	3178.64	3201.01	3993.29	2524.28	3564.32	2517.76	0.940568	0.186649	5.03923	4.67402e-07	5.17911e-05
290	ENSMUSG00000050666.15	Vstm4	V-set and transmembrane domain containing 4 [Source:MGI Symbol;Acc:MGI:2444633]	chr14	32578713	32661448	+	82735	chr14:32578713-32661448	273.937	315.611	350.46	297.728	145.181	183.612	121.571	128.23	61.2787	208.623	-1.05067	0.208605	-5.03668	4.7368e-07	5.23057e-05
291	ENSMUSG00000048920.9	Fkrp	fukutin related protein [Source:MGI Symbol;Acc:MGI:2447586]	chr7	16543171	16550657	-	7486	chr7:16543171-16550657	361.856	332.53	408.811	338.95	489.954	501.15	511.305	481.993	504.373	436.769	0.452055	0.0898285	5.03243	4.84309e-07	5.31131e-05
292	ENSMUSG00000087475.5	4933406I18Rik	RIKEN cDNA 4933406I18 gene [Source:MGI Symbol;Acc:MGI:1918295]	chr7	113914714	114014396	-	99682	chr7:113914714-114014396	52.7666	52.9913	60.6378	37.2736	22.5742	22.4154	18.9015	17.5377	17.6581	33.6396	-1.09253	0.217079	-5.03288	4.83167e-07	5.31131e-05
293	ENSMUSG00000021775.12	Nr1d2	nuclear receptor subfamily 1, group D, member 2 [Source:MGI Symbol;Acc:MGI:2449205]	chr14	4230569	4265642	+	35073	chr14:4230569-4265642	263.919	602.834	740.151	1146.04	1957.23	1849.23	2403.03	1694.78	2312.91	1441.12	1.18271	0.235056	5.03163	4.86332e-07	5.31529e-05
294	ENSMUSG00000035933.6	Cog5	component of oligomeric golgi complex 5 [Source:MGI Symbol;Acc:MGI:2145130]	chr12	31704868	31987629	+	282761	chr12:31704868-31987629	909.185	993.292	889.284	882.819	761.787	687.445	669.824	683.62	637.705	790.551	-0.406472	0.080835	-5.02842	4.94547e-07	5.38669e-05
295	ENSMUSG00000022884.17	Eif4a2	eukaryotic translation initiation factor 4A2 [Source:MGI Symbol;Acc:MGI:106906]	chr16	22926194	22932886	+	6692	chr16:22926194-22932886	4103.37	3775.22	4302.62	4046.7	3118.73	3340.01	2804.74	3243.21	3139.72	3541.59	-0.367665	0.0732801	-5.01725	5.24171e-07	5.69001e-05
296	ENSMUSG00000113183.2	Gm47664	predicted gene, 47664 [Source:MGI Symbol;Acc:MGI:6096754]	chr13	20684058	20685397	+	1339	chr13:20684058-20685397	82.3515	90.2199	111.46	85.5647	54.3237	44.2498	52.5635	37.8056	36.2766	66.0906	-0.909516	0.181571	-5.00916	5.46689e-07	5.9144e-05
297	ENSMUSG00000040188.11	Scamp2	secretory carrier membrane protein 2 [Source:MGI Symbol;Acc:MGI:1346518]	chr9	57468226	57496078	+	27852	chr9:57468226-57496078	628.471	582.263	601.063	577.859	770.369	806.426	711.041	823.443	794.077	699.446	0.379836	0.0760252	4.99619	5.84744e-07	6.27151e-05
298	ENSMUSG00000040390.14	Map3k10	mitogen-activated protein kinase kinase kinase 10 [Source:MGI Symbol;Acc:MGI:1346879]	chr7	27355800	27374023	-	18223	chr7:27355800-27374023	251.765	244.84	222.269	219.927	368.957	334.914	355.426	340.963	299.899	293.218	0.516527	0.10339	4.99592	5.85573e-07	6.27151e-05
299	ENSMUSG00000053310.12	Nrgn	neurogranin [Source:MGI Symbol;Acc:MGI:1927184]	chr9	37455788	37464200	-	8412	chr9:37455788-37464200	48.6301	41.4831	44.0654	75.519	91.7914	181.874	128.328	107.844	161.284	97.8688	1.0844	0.217024	4.99669	5.83215e-07	6.27151e-05
300	ENSMUSG00000034810.8	Scn7a	sodium channel, voltage-gated, type VII, alpha [Source:MGI Symbol;Acc:MGI:102965]	chr2	66503769	66615258	-	111489	chr2:66503769-66615258	6324.92	6722.53	6245.51	6673.09	10268.9	8409.51	9823.19	8192.78	8198.67	7873.23	0.454624	0.0910168	4.99494	5.88538e-07	6.28225e-05
301	ENSMUSG00000071528.5	Atp5md	ATP synthase membrane subunit DAPIT [Source:MGI Symbol;Acc:MGI:1891435]	chr19	47071903	47079086	-	7183	chr19:47071903-47079086	256.122	212.058	204.74	227.998	326.877	320.473	311.868	375.457	397.658	292.583	0.592817	0.118716	4.99359	5.92659e-07	6.30522e-05
302	ENSMUSG00000022861.18	Dgkg	diacylglycerol kinase, gamma [Source:MGI Symbol;Acc:MGI:105060]	chr16	22287211	22475971	-	188760	chr16:22287211-22475971	61.1837	66.2741	62.8474	63.8612	102.534	131.977	126.618	121.42	94.1281	92.316	0.781193	0.156554	4.98994	6.03976e-07	6.38831e-05
303	ENSMUSG00000032508.9	Myd88	myeloid differentiation primary response gene 88 [Source:MGI Symbol;Acc:MGI:108005]	chr9	119165000	119170477	-	5477	chr9:119165000-119170477	706.1	452.162	461.129	471.31	755.774	995.909	865.522	912.468	1013.43	737.09	0.735662	0.147434	4.98979	6.04459e-07	6.38831e-05
304	ENSMUSG00000062127.12	Cttnbp2nl	CTTNBP2 N-terminal like [Source:MGI Symbol;Acc:MGI:1933137]	chr3	104909231	104960462	-	51231	chr3:104909231-104960462	2939.19	3652.77	3775.4	3644.25	2615.07	2653.2	2390.42	2107.68	2207.87	2887.32	-0.527559	0.10588	-4.98261	6.27323e-07	6.60814e-05
305	ENSMUSG00000026594.15	Ralgps2	Ral GEF with PH domain and SH3 binding motif 2 [Source:MGI Symbol;Acc:MGI:1925505]	chr1	156631736	156767196	-	135460	chr1:156631736-156767196	544.476	832.365	592.037	667.465	364.735	250.78	390.165	430.97	320.567	488.173	-0.816484	0.163951	-4.98005	6.35668e-07	6.6741e-05
306	ENSMUSG00000001128.8	Cfp	complement factor properdin [Source:MGI Symbol;Acc:MGI:97545]	chrX	20791693	20797794	-	6101	chrX:20791693-20797794	219.972	165.977	168.358	170.332	274.767	391.228	257.55	401.997	336.97	265.239	0.794673	0.159835	4.97183	6.63238e-07	6.9182e-05
307	ENSMUSG00000029518.16	Rab35	RAB35, member RAS oncogene family [Source:MGI Symbol;Acc:MGI:1924657]	chr5	115769967	115785795	+	15828	chr5:115769967-115785795	714.362	642.442	654.245	738.241	878.175	854.028	939.733	986.261	916.225	813.746	0.402625	0.0809796	4.97194	6.62875e-07	6.9182e-05
308	ENSMUSG00000021938.13	Pspc1	paraspeckle protein 1 [Source:MGI Symbol;Acc:MGI:1913895]	chr14	56958167	57015773	-	57606	chr14:56958167-57015773	581.808	552.046	567.776	497.627	388.188	268.123	395.64	351.783	357.049	440.004	-0.611586	0.123051	-4.9702	6.68841e-07	6.95399e-05
309	ENSMUSG00000020440.15	Arf5	ADP-ribosylation factor 5 [Source:MGI Symbol;Acc:MGI:99434]	chr6	28423559	28426601	+	3042	chr6:28423559-28426601	602.582	595.121	602.348	605.423	786.118	731.644	803.211	885.141	764.792	708.487	0.392874	0.0790673	4.96885	6.73504e-07	6.97981e-05
310	ENSMUSG00000040613.15	Apobec1	apolipoprotein B mRNA editing enzyme, catalytic polypeptide 1 [Source:MGI Symbol;Acc:MGI:103298]	chr6	122554751	122579403	-	24652	chr6:122554751-122579403	204.695	217.027	183.27	176.041	292.36	372.317	307.947	270.655	401.447	269.529	0.701157	0.141216	4.96515	6.86482e-07	7.09136e-05
311	ENSMUSG00000042190.13	Cmklr1	chemokine-like receptor 1 [Source:MGI Symbol;Acc:MGI:109603]	chr5	113750415	113788487	-	38072	chr5:113750415-113788487	2140.91	1758.82	1864.58	1873.8	1264.06	1335.21	1561.67	1183.53	1146.74	1569.93	-0.535048	0.107899	-4.95881	7.09273e-07	7.30323e-05
312	ENSMUSG00000029823.17	Luc7l2	LUC7-like 2 (S. cerevisiae) [Source:MGI Symbol;Acc:MGI:2183260]	chr6	38528269	38586405	+	58136	chr6:38528269-38586405	4211.11	4805.21	5078.31	4408.04	3559.7	3552.92	3641.97	3215.97	3058.25	3947.94	-0.430459	0.086845	-4.95664	7.17229e-07	7.36148e-05
313	ENSMUSG00000018585.10	Atox1	antioxidant 1 copper chaperone [Source:MGI Symbol;Acc:MGI:1333855]	chr11	55337467	55352065	-	14598	chr11:55337467-55352065	211.256	161.809	175.334	186.925	312.601	281.895	259.801	291.639	256.872	237.57	0.580851	0.117518	4.94265	7.70672e-07	7.88473e-05
314	ENSMUSG00000028057.15	Rit1	Ras-like without CAAX 1 [Source:MGI Symbol;Acc:MGI:108053]	chr3	88624145	88638356	+	14211	chr3:88624145-88638356	392.355	408.127	428.265	391.196	588.017	565.014	578.483	487.491	548.093	487.449	0.437797	0.0885878	4.94195	7.73431e-07	7.88777e-05
315	ENSMUSG00000031822.21	Gse1	genetic suppressor element 1, coiled-coil protein [Source:MGI Symbol;Acc:MGI:1098275]	chr8	120955195	121308129	+	352934	chr8:120955195-121308129	1637.34	1930.38	1575.33	1777.54	1291.29	1180.42	1321.24	1313.07	1347.63	1486.03	-0.412436	0.0835442	-4.93674	7.94375e-07	8.07564e-05
316	ENSMUSG00000024639.6	Gnaq	guanine nucleotide binding protein, alpha q polypeptide [Source:MGI Symbol;Acc:MGI:95776]	chr19	16110195	16364827	+	254632	chr19:16110195-16364827	2786.37	2819.53	2554.02	2798.78	2172.91	2098.57	2114.84	1729.29	1774.27	2316.51	-0.45626	0.0925094	-4.93204	8.13752e-07	8.24645e-05
317	ENSMUSG00000025766.15	D3Ertd751e	DNA segment, Chr 3, ERATO Doi 751, expressed [Source:MGI Symbol;Acc:MGI:1289213]	chr3	41697046	41757755	+	60709	chr3:41697046-41757755	143.408	209.562	173.255	220.457	80.6137	95.8829	80.3611	129.192	85.0753	135.312	-0.873828	0.177228	-4.93053	8.20061e-07	8.28417e-05
318	ENSMUSG00000024678.7	Ms4a4d	membrane-spanning 4-domains, subfamily A, member 4D [Source:MGI Symbol;Acc:MGI:1913857]	chr19	11514165	11535831	+	21666	chr19:11514165-11535831	284.533	241.74	318.614	364.086	466.187	597.192	530.401	457.773	453.16	412.632	0.677648	0.137494	4.92855	8.28414e-07	8.3072e-05
319	ENSMUSG00000025044.17	Msr1	macrophage scavenger receptor 1 [Source:MGI Symbol;Acc:MGI:98257]	chr8	40034726	40095714	-	60988	chr8:40034726-40095714	154.607	43.448	40.035	33.8618	202.025	330.745	221.869	293.664	341.023	184.586	1.29127	0.262052	4.92754	8.32717e-07	8.3072e-05
320	ENSMUSG00000040820.17	Hlcs	holocarboxylase synthetase (biotin- [propriony-Coenzyme A-carboxylase (ATP-hydrolysing)] ligase) [Source:MGI Symbol;Acc:MGI:894646]	chr16	93929741	94114430	-	184689	chr16:93929741-94114430	330.686	378.072	403.31	356.597	206.893	272.563	245.57	212.96	171.025	286.409	-0.680215	0.138016	-4.92852	8.28554e-07	8.3072e-05
321	ENSMUSG00000120926.1		novel transcript, antisense to Nrgn	chr9	37457286	37458211	+	925	chr9:37457286-37458211	129.386	138.913	145.749	141.442	73.0977	70.842	101.552	58.0366	78.6092	104.181	-0.78713	0.159734	-4.92776	8.31782e-07	8.3072e-05
322	ENSMUSG00000059108.5	Ifitm6	interferon induced transmembrane protein 6 [Source:MGI Symbol;Acc:MGI:2686976]	chr7	140595612	140597837	-	2225	chr7:140595612-140597837	40.5789	26.4434	29.3681	28.299	123.608	342.966	112.322	71.5466	79.8895	95.0025	1.31586	0.267667	4.91605	8.83068e-07	8.78214e-05
323	ENSMUSG00000074677.12	Sirpb1c	signal-regulatory protein beta 1C [Source:MGI Symbol;Acc:MGI:3807521]	chr3	15849309	15902692	-	53383	chr3:15849309-15902692	148.375	79.575	130.184	89.5596	231.568	442.294	283.458	187.8	273.475	207.365	1.07302	0.218538	4.91	9.1078e-07	9.02969e-05
324	ENSMUSG00000021245.16	Mlh3	mutL homolog 3 [Source:MGI Symbol;Acc:MGI:1353455]	chr12	85281294	85317373	-	36079	chr12:85281294-85317373	330.921	320.738	403.863	340.069	238.358	229.936	257.172	236.453	200.522	284.226	-0.561218	0.114455	-4.90341	9.41878e-07	9.30918e-05
325	ENSMUSG00000003949.17	Hlf	hepatic leukemia factor [Source:MGI Symbol;Acc:MGI:96108]	chr11	90227362	90281721	-	54359	chr11:90227362-90281721	137.204	110.763	154.728	154.251	195.727	264.643	653.484	390.694	514.518	286.223	1.15335	0.23561	4.89514	9.82339e-07	9.67821e-05
326	ENSMUSG00000004356.9	Utp20	UTP20 small subunit processome component [Source:MGI Symbol;Acc:MGI:1917933]	chr10	88582469	88662666	-	80197	chr10:88582469-88662666	602.301	734.432	662.509	566.614	371.095	356.145	477.447	454.67	420.372	516.176	-0.592767	0.121107	-4.89456	9.85259e-07	9.67821e-05
327	ENSMUSG00000022587.16	Ly6e	lymphocyte antigen 6 complex, locus E [Source:MGI Symbol;Acc:MGI:106651]	chr15	74826900	74831752	+	4852	chr15:74826900-74831752	7797.23	6731.42	7130.28	6236.16	9432.45	10156.1	9046.56	10273.7	12469.8	8808.2	0.53599	0.109554	4.89246	9.95845e-07	9.73031e-05
328	ENSMUSG00000102428.2	Pcdhga12	protocadherin gamma subfamily A, 12 [Source:MGI Symbol;Acc:MGI:1935229]	chr18	37898633	37974926	+	76293	chr18:37898633-37974926	450.228	473.677	451.639	377.949	253.558	257.181	330.19	312.767	239.389	349.62	-0.617615	0.126242	-4.8923	9.96641e-07	9.73031e-05
329	ENSMUSG00000054252.19	Fgfr3	fibroblast growth factor receptor 3 [Source:MGI Symbol;Acc:MGI:95524]	chr5	33879018	33894412	+	15394	chr5:33879018-33894412	2072.85	2654.56	3112.56	2968.39	1693.27	2021.39	1470.76	1498.22	1423.34	2101.7	-0.685337	0.140142	-4.89032	1.00674e-06	9.79906e-05
330	ENSMUSG00000063856.9	Gpx1	glutathione peroxidase 1 [Source:MGI Symbol;Acc:MGI:104887]	chr9	108216102	108217542	+	1440	chr9:108216102-108217542	1301.86	1233.78	1146.91	1202.83	1763.96	2012.29	1694.73	1598.95	1506.32	1495.74	0.474251	0.0971023	4.88403	1.03937e-06	0.00010086
331	ENSMUSG00000025509.16	Pnpla2	patatin-like phospholipase domain containing 2 [Source:MGI Symbol;Acc:MGI:1914103]	chr7	141035111	141040656	+	5545	chr7:141035111-141040656	977.016	1290.51	1361.71	1462.41	2019.43	2467.39	1746.78	2567.78	1966.5	1762.17	0.701976	0.14383	4.88058	1.05773e-06	0.000102331
332	ENSMUSG00000028980.15	H6pd	hexose-6-phosphate dehydrogenase (glucose 1-dehydrogenase) [Source:MGI Symbol;Acc:MGI:2140356]	chr4	150063932	150093480	-	29548	chr4:150063932-150093480	3579.34	3642.97	4004.89	4330.8	5791.55	6720.93	5246.93	5488.26	4943.42	4861.01	0.514877	0.105665	4.87272	1.1007e-06	0.000106168
333	ENSMUSG00000110187.2	Gm45496	predicted gene 45496 [Source:MGI Symbol;Acc:MGI:5791332]	chr8	89286661	89289577	+	2916	chr8:89286661-89289577	274.921	319.633	232.703	248.834	109.626	122.767	195.223	133.102	154.771	199.065	-0.817621	0.167825	-4.87185	1.10556e-06	0.000106316
334	ENSMUSG00000024978.12	Gpam	glycerol-3-phosphate acyltransferase, mitochondrial [Source:MGI Symbol;Acc:MGI:109162]	chr19	55055700	55115670	-	59970	chr19:55055700-55115670	2079.05	1851.59	1937.82	2010.87	2517.81	2339.12	2783.14	2898.45	2564.35	2331.35	0.402073	0.0825661	4.86971	1.11764e-06	0.000107156
335	ENSMUSG00000104621.2	Gm43185	predicted gene 43185 [Source:MGI Symbol;Acc:MGI:5663322]	chr3	151955666	151958440	-	2774	chr3:151955666-151958440	70.0046	57.196	80.945	39.2896	15.802	21.6625	32.731	16.5148	13.5023	38.6275	-1.18691	0.244025	-4.86387	1.15112e-06	0.000110037
336	ENSMUSG00000111375.6	Btbd8	BTB (POZ) domain containing 8 [Source:MGI Symbol;Acc:MGI:3646208]	chr5	107585863	107659073	+	73210	chr5:107585863-107659073	132.174	198.446	169.145	198.991	111.754	88.2841	102.588	100.953	92.9894	132.814	-0.745752	0.153388	-4.86187	1.16284e-06	0.000110826
337	ENSMUSG00000019986.18	Ahi1	Abelson helper integration site 1 [Source:MGI Symbol;Acc:MGI:87971]	chr10	20828446	20956328	+	127882	chr10:20828446-20956328	233.309	224.243	208.846	213.043	132.505	155.767	152.341	143.568	157.672	180.144	-0.541874	0.111572	-4.85672	1.19347e-06	0.000113408
338	ENSMUSG00000093973.2	Mrgpra2a	MAS-related GPR, member A2A [Source:MGI Symbol;Acc:MGI:3821888]	chr7	47076076	47101887	-	25811	chr7:47076076-47101887	0	0	0	0	8.91544	24.7597	14.0561	5.83114	32.2134	9.53065	1.26597	0.260985	4.85076	1.2299e-06	0.000116524
339	ENSMUSG00000022179.6	4931414P19Rik	RIKEN cDNA 4931414P19 gene [Source:MGI Symbol;Acc:MGI:1921609]	chr14	54821120	54843450	-	22330	chr14:54821120-54843450	76.5676	110.112	70.0041	105.162	35.1823	45.9782	37.6322	47.3845	44.5803	63.6225	-0.925829	0.190918	-4.84935	1.23867e-06	0.000117009
340	ENSMUSG00000034116.18	Vav1	vav 1 oncogene [Source:MGI Symbol;Acc:MGI:98923]	chr17	57586100	57635031	+	48931	chr17:57586100-57635031	447.954	300.786	294.613	336.908	535.75	689.308	529.411	542.433	730.626	489.754	0.742218	0.153093	4.84814	1.24625e-06	0.000117378
341	ENSMUSG00000036867.8	Smad6	SMAD family member 6 [Source:MGI Symbol;Acc:MGI:1336883]	chr9	63860358	63929341	-	68983	chr9:63860358-63929341	2162.04	2433.66	2527.22	2298.59	1445.11	1336.81	1821.58	993.121	1104.64	1791.42	-0.744074	0.153636	-4.84308	1.2784e-06	0.000120053
342	ENSMUSG00000117332.2	Gm49942	predicted gene, 49942 [Source:MGI Symbol;Acc:MGI:6270656]	chr17	67233820	67237194	-	3374	chr17:67233820-67237194	110.551	139.845	138.863	84.6908	64.1947	45.405	70.146	45.6736	44.676	82.6717	-0.959314	0.198301	-4.83766	1.3138e-06	0.000123017
343	ENSMUSG00000003948.18	Mmd	monocyte to macrophage differentiation-associated [Source:MGI Symbol;Acc:MGI:1914718]	chr11	90140282	90169415	+	29133	chr11:90140282-90169415	594.933	468.844	549.509	551.47	720.562	833.626	702.316	742.285	759.908	658.162	0.459526	0.0950091	4.83665	1.32046e-06	0.00012328
344	ENSMUSG00000063576.13	Klhdc3	kelch domain containing 3 [Source:MGI Symbol;Acc:MGI:2651568]	chr17	46985476	46991840	-	6364	chr17:46985476-46991840	523.44	542.551	489.291	520.459	773.321	768.289	697.879	667.924	633.404	624.062	0.435899	0.0902517	4.82981	1.3666e-06	0.000127153
345	ENSMUSG00000097415.4	AU020206	expressed sequence AU020206 [Source:MGI Symbol;Acc:MGI:2142134]	chr7	75418786	75431869	-	13083	chr7:75418786-75431869	2029.51	1975.93	2131.41	1871.39	3434.37	2571.19	3095.62	2559.68	2745.93	2490.56	0.505372	0.104659	4.82876	1.37386e-06	0.000127153
346	ENSMUSG00000119838.1	Gm23444	predicted gene, 23444 [Source:MGI Symbol;Acc:MGI:5453221]	chr11	83162324	83162514	+	190	chr11:83162324-83162514	347.219	373.179	554.848	425.018	917.056	1149.09	788.096	1521.35	598.241	741.567	1.00864	0.208863	4.82918	1.37097e-06	0.000127153
347	ENSMUSG00000058715.12	Fcer1g	Fc receptor, IgE, high affinity I, gamma polypeptide [Source:MGI Symbol;Acc:MGI:95496]	chr1	171057141	171061934	-	4793	chr1:171057141-171061934	342.631	235.885	293.4	251.272	537.628	792.97	472.773	414.605	525.421	429.621	0.852509	0.176648	4.82604	1.39275e-06	0.00012853
348	ENSMUSG00000049659.16	Aftph	aftiphilin [Source:MGI Symbol;Acc:MGI:1923012]	chr11	20635084	20691589	-	56505	chr11:20635084-20691589	1215.92	1167.92	1191.62	1294.22	1539.55	1473.26	1581.22	1440.58	1513.74	1379.78	0.3052	0.0632559	4.82485	1.40112e-06	0.000128815
349	ENSMUSG00000074217.9	Misp3	MISP family member 3 [Source:MGI Symbol;Acc:MGI:1917384]	chr8	84736851	84738800	-	1949	chr8:84736851-84738800	46.9041	46.3227	61.7185	71.1762	193.378	111.392	137.09	94.1676	118.505	97.8506	0.998172	0.206899	4.82445	1.40388e-06	0.000128815
350	ENSMUSG00000116809.2	A630036G19Rik	RIKEN cDNA A630036G19 gene [Source:MGI Symbol;Acc:MGI:2442979]	chr16	74827740	74831819	-	4079	chr16:74827740-74831819	21.2935	26.5278	24.8256	28.8123	10.8636	7.22563	2.33841	4.86015	4.15695	14.5449	-1.28137	0.265645	-4.82363	1.40967e-06	0.000128977
351	ENSMUSG00000025372.17	Baiap2	brain-specific angiogenesis inhibitor 1-associated protein 2 [Source:MGI Symbol;Acc:MGI:2137336]	chr11	119833589	119897608	+	64019	chr11:119833589-119897608	732.314	975.423	1066.29	855.215	568.984	637.107	491.415	634.634	561.458	724.76	-0.611797	0.126885	-4.82165	1.42373e-06	0.000129892
352	ENSMUSG00000039936.19	Pik3cd	phosphatidylinositol-4,5-bisphosphate 3-kinase catalytic subunit delta [Source:MGI Symbol;Acc:MGI:1098211]	chr4	149733625	149787028	-	53403	chr4:149733625-149787028	1066.03	813.901	848.766	722.672	1304.11	1645.56	1214.8	1304.01	1344.5	1140.48	0.62103	0.128832	4.82045	1.43232e-06	0.000130304
353	ENSMUSG00000102147.2	Gm38055	predicted gene, 38055 [Source:MGI Symbol;Acc:MGI:5611283]	chr3	51895052	51897268	-	2216	chr3:51895052-51897268	139.06	147.2	118.696	137.951	89.8754	72.1696	87.6575	83.5053	68.5184	104.959	-0.69849	0.145003	-4.81707	1.45684e-06	0.00013216
354	ENSMUSG00000033082.11	Clec1a	C-type lectin domain family 1, member a [Source:MGI Symbol;Acc:MGI:2444151]	chr6	129401735	129428963	-	27228	chr6:129401735-129428963	2146.32	1841.54	2337.54	2508.5	4531.09	4522.12	4700.76	2812.68	3219.04	3179.95	0.763467	0.158531	4.81587	1.4656e-06	0.000132579
355	ENSMUSG00000019943.11	Atp2b1	ATPase, Ca++ transporting, plasma membrane 1 [Source:MGI Symbol;Acc:MGI:104653]	chr10	98750268	98862005	+	111737	chr10:98750268-98862005	4247.12	4446.74	4999.64	4532.34	3280.63	3414.96	3704.99	2814.15	2862.74	3811.48	-0.485425	0.100853	-4.81318	1.48549e-06	0.000133623
356	ENSMUSG00000056737.15	Capg	capping protein (actin filament), gelsolin-like [Source:MGI Symbol;Acc:MGI:1098259]	chr6	72521374	72539966	+	18592	chr6:72521374-72539966	370.672	325.309	303.885	336.345	583.877	454.899	453.119	475.829	479.338	420.364	0.529651	0.110042	4.81319	1.48537e-06	0.000133623
357	ENSMUSG00000017781.19	Pitpna	phosphatidylinositol transfer protein, alpha [Source:MGI Symbol;Acc:MGI:99887]	chr11	75478923	75519630	+	40707	chr11:75478923-75519630	1709.63	1562.57	1666.84	1512.19	2050.48	2141.97	1938.14	1949.89	2018.43	1838.9	0.320299	0.0666001	4.80929	1.51464e-06	0.000135864
358	ENSMUSG00000041417.16	Pik3r1	phosphoinositide-3-kinase regulatory subunit 1 [Source:MGI Symbol;Acc:MGI:97583]	chr13	101817071	101904725	-	87654	chr13:101817071-101904725	3201.84	3124.07	3456.28	3384.2	2694.7	2438.62	2793.72	2412.84	2360.86	2874.13	-0.366797	0.0762976	-4.80745	1.52867e-06	0.000136739
359	ENSMUSG00000119662.1	Gm22988	predicted gene, 22988 [Source:MGI Symbol;Acc:MGI:5452765]	chr11	69560461	69560604	-	143	chr11:69560461-69560604	368.483	281.922	517.183	473.078	802.245	1147.29	631.777	787.077	782.786	643.538	0.884357	0.183993	4.80646	1.53623e-06	0.000137033
360	ENSMUSG00000041538.17	H2-Ob	histocompatibility 2, O region beta locus [Source:MGI Symbol;Acc:MGI:95925]	chr17	34457877	34473388	+	15511	chr17:34457877-34473388	421.75	426.319	383.024	490.459	286.882	121.575	236.264	207.928	155.402	303.289	-0.934352	0.194474	-4.80451	1.55132e-06	0.000137994
361	ENSMUSG00000038301.16	Snx10	sorting nexin 10 [Source:MGI Symbol;Acc:MGI:1919232]	chr6	51500881	51567659	+	66778	chr6:51500881-51567659	444.325	266.551	403.599	321.793	650.729	590.68	675.187	536.224	843.976	525.896	0.789839	0.164453	4.80282	1.56445e-06	0.000138777
362	ENSMUSG00000105861.2	Gm43508	predicted gene 43508 [Source:MGI Symbol;Acc:MGI:5663645]	chr5	44781261	44785043	-	3782	chr5:44781261-44785043	356.954	538.81	415.625	509.018	197.521	126.951	296.968	148.706	93.5226	298.231	-1.09091	0.22769	-4.79122	1.65768e-06	0.00014664
363	ENSMUSG00000024121.14	Atp6v0c	ATPase, H+ transporting, lysosomal V0 subunit C [Source:MGI Symbol;Acc:MGI:88116]	chr17	24382840	24388676	-	5836	chr17:24382840-24388676	1536.8	1361.65	1405.98	1504.51	1722.99	2051.78	1859.77	1967.12	2177.64	1732.02	0.418265	0.0873342	4.78925	1.67407e-06	0.000147683
364	ENSMUSG00000054580.15	Pla2r1	phospholipase A2 receptor 1 [Source:MGI Symbol;Acc:MGI:102468]	chr2	60247887	60383652	-	135765	chr2:60247887-60383652	620.182	711.277	737.055	739.624	467.113	401.189	420.031	350.44	224.972	519.098	-0.816405	0.170546	-4.787	1.6929e-06	0.000148933
365	ENSMUSG00000094786.3	Gm14403	predicted gene 14403 [Source:MGI Symbol;Acc:MGI:3649813]	chr2	177190008	177201264	+	11256	chr2:177190008-177201264	94.2076	85.5869	83.3962	87.0857	48.9001	48.6446	48.1562	51.9129	49.9396	66.4255	-0.747978	0.156287	-4.78591	1.70214e-06	0.000149336
366	ENSMUSG00000058248.13	Kcnh1	potassium voltage-gated channel, subfamily H (eag-related), member 1 [Source:MGI Symbol;Acc:MGI:1341721]	chr1	191873082	192192467	+	319385	chr1:191873082-192192467	217.991	201.643	279.716	218.842	102.543	81.747	147.623	61.3845	47.9188	151.045	-1.08269	0.226297	-4.7844	1.71502e-06	0.000150055
367	ENSMUSG00000102607.2	Gm37265	predicted gene, 37265 [Source:MGI Symbol;Acc:MGI:5610493]	chr1	39458129	39459013	-	884	chr1:39458129-39459013	34.6502	55.5977	31.3708	46.2745	10.866	13.3421	16.3398	13.5373	18.6118	26.7322	-1.14062	0.238484	-4.7828	1.72872e-06	0.000150842
368	ENSMUSG00000109358.2	Gm44716	predicted gene 44716 [Source:MGI Symbol;Acc:MGI:5753292]	chr8	11340558	11341267	-	709	chr8:11340558-11341267	72.4999	56.8269	47.1193	25.3201	14.8185	19.4565	15.1621	12.5451	14.4474	30.9107	-1.19959	0.251074	-4.77782	1.77205e-06	0.000154202
369	ENSMUSG00000026177.12	Slc11a1	solute carrier family 11 (proton-coupled divalent metal ion transporters), member 1 [Source:MGI Symbol;Acc:MGI:1345275]	chr1	74414354	74425221	+	10867	chr1:74414354-74425221	187.631	166.444	152.589	174.023	221.211	339.44	287.535	258.01	293.812	231.188	0.668817	0.140049	4.77558	1.79188e-06	0.000155505
370	ENSMUSG00000040423.12	Rc3h1	RING CCCH (C3H) domains 1 [Source:MGI Symbol;Acc:MGI:2685397]	chr1	160733988	160802548	+	68560	chr1:160733988-160802548	2695.86	2268.9	2522.15	3014.14	3783.94	3884.68	3798.62	3205.99	3815.67	3221.1	0.476911	0.0999034	4.77372	1.80852e-06	0.000156525
371	ENSMUSG00000031861.17	Lpar2	lysophosphatidic acid receptor 2 [Source:MGI Symbol;Acc:MGI:1858422]	chr8	70275079	70283752	+	8673	chr8:70275079-70283752	75.3469	88.3222	89.693	91.0636	140.744	181.726	136.087	146.599	126.236	119.535	0.701038	0.146973	4.76985	1.84361e-06	0.000159132
372	ENSMUSG00000063011.8	Msln	mesothelin [Source:MGI Symbol;Acc:MGI:1888992]	chr17	25967587	25973352	-	5765	chr17:25967587-25973352	372.058	247.368	254.269	294.347	474.376	464.38	652.951	959.028	569.645	476.491	0.931181	0.195319	4.7675	1.86529e-06	0.00016057
373	ENSMUSG00000105842.2	Gm43329	predicted gene 43329 [Source:MGI Symbol;Acc:MGI:5663466]	chr3	105674282	105677513	-	3231	chr3:105674282-105677513	301.247	221.532	296.133	232.245	141.229	132.077	196.404	123.408	144.408	198.743	-0.758545	0.159158	-4.76597	1.87943e-06	0.000161354
374	ENSMUSG00000029614.14	Rpl6	ribosomal protein L6 [Source:MGI Symbol;Acc:MGI:108057]	chr5	121342544	121347304	+	4760	chr5:121342544-121347304	2452.28	2645.74	2629.78	2685.95	3804.41	3733.23	3062.01	3473.53	3226.01	3079.22	0.400448	0.0840467	4.76459	1.8924e-06	0.000162033
375	ENSMUSG00000021904.7	Sema3g	sema domain, immunoglobulin domain (Ig), short basic domain, secreted, (semaphorin) 3G [Source:MGI Symbol;Acc:MGI:3041242]	chr14	30939817	30952309	+	12492	chr14:30939817-30952309	3158.16	3605.97	3860.51	3581.45	2206.29	2021.39	2713.85	1773.2	1428.09	2705.43	-0.737748	0.15486	-4.76396	1.89833e-06	0.000162107
376	ENSMUSG00000064380.3	Gm26448	predicted gene, 26448 [Source:MGI Symbol;Acc:MGI:5456225]	chr9	119958417	119958619	+	202	chr9:119958417-119958619	124.442	96.8751	91.1388	144.749	252.365	332.507	239.19	159.694	230.887	185.761	0.925082	0.194212	4.76327	1.90481e-06	0.000162228
377	ENSMUSG00000010755.18	Cars	cysteinyl-tRNA synthetase [Source:MGI Symbol;Acc:MGI:1351477]	chr7	143110967	143153827	-	42860	chr7:143110967-143153827	407.753	364.008	338.27	323.753	525.707	490.192	547.443	575.917	746.811	479.984	0.643858	0.135213	4.7618	1.91878e-06	0.000162984
378	ENSMUSG00000025898.7	Cwf19l2	CWF19-like 2, cell cycle control (S. pombe) [Source:MGI Symbol;Acc:MGI:1918023]	chr9	3403592	3479236	+	75644	chr9:3403592-3479236	514.294	556.589	588.196	545.188	404.877	411.232	443.477	429.957	416.788	478.956	-0.380615	0.0800408	-4.75527	1.98183e-06	0.000167895
379	ENSMUSG00000111394.2	Gm49759	predicted gene, 49759 [Source:MGI Symbol;Acc:MGI:6215263]	chr9	59580097	59583983	+	3886	chr9:59580097-59583983	275.818	307.143	372.399	339.636	445.409	554.271	451.304	470.434	558.038	419.383	0.581635	0.122405	4.75174	2.01671e-06	0.000170399
380	ENSMUSG00000098112.9	Bin2	bridging integrator 2 [Source:MGI Symbol;Acc:MGI:3611448]	chr15	100538958	100567434	-	28476	chr15:100538958-100567434	441.441	320.792	336.395	370.917	654.164	769.974	724.705	462.792	585.706	518.543	0.730122	0.153693	4.75052	2.02892e-06	0.000170979
381	ENSMUSG00000063524.14	Eno1	enolase 1, alpha non-neuron [Source:MGI Symbol;Acc:MGI:95393]	chr4	150321178	150333336	+	12158	chr4:150321178-150333336	1522.62	1290.92	1234.43	1248.47	1714.15	2098.88	1658.29	2111.75	2097.73	1664.14	0.525116	0.110659	4.74534	2.08159e-06	0.000174957
382	ENSMUSG00000039103.13	Nexn	nexilin [Source:MGI Symbol;Acc:MGI:1916060]	chr3	151942619	151971987	-	29368	chr3:151942619-151971987	328.216	336.111	342.146	310.829	208.027	203.788	266.556	195.557	164.402	261.737	-0.62786	0.132346	-4.74409	2.09447e-06	0.000174992
383	ENSMUSG00000102744.2	5830444F18Rik	RIKEN cDNA 5830444F18 gene [Source:MGI Symbol;Acc:MGI:2444780]	chr17	52098498	52100489	-	1991	chr17:52098498-52100489	45.6888	54.2039	75.4644	69.8484	33.5802	21.6442	25.7104	26.2095	21.7955	41.5717	-1.01575	0.214126	-4.74371	2.0984e-06	0.000174992
384	ENSMUSG00000105692.2	Gm43737	predicted gene 43737 [Source:MGI Symbol;Acc:MGI:5663874]	chr3	89117732	89120471	+	2739	chr3:89117732-89120471	79.1375	62.3054	68.9883	72.4675	146.168	155.76	130.923	105.886	108.016	103.295	0.782393	0.1649	4.74465	2.08872e-06	0.000174992
385	ENSMUSG00000022789.16	Dnm1l	dynamin 1-like [Source:MGI Symbol;Acc:MGI:1921256]	chr16	16130094	16176823	-	46729	chr16:16130094-16176823	1025.71	923.279	964.159	904.552	713.292	710.33	786.148	749.628	769.997	838.566	-0.349562	0.0737039	-4.7428	2.10789e-06	0.000175327
386	ENSMUSG00000057098.15	Ebf1	early B cell factor 1 [Source:MGI Symbol;Acc:MGI:95275]	chr11	44508144	44898918	+	390774	chr11:44508144-44898918	688.211	716.291	658.236	791.272	411.794	351.835	457.462	512.019	270.493	539.735	-0.755441	0.159429	-4.7384	2.15408e-06	0.000178243
387	ENSMUSG00000066150.13	Slc31a1	solute carrier family 31, member 1 [Source:MGI Symbol;Acc:MGI:1333843]	chr4	62278964	62310006	+	31042	chr4:62278964-62310006	772.238	788.504	910.68	1013.19	1181.95	1459.72	1202.42	1191.11	1410.91	1103.41	0.539253	0.113801	4.73858	2.15219e-06	0.000178243
388	ENSMUSG00000012848.16	Rps5	ribosomal protein S5 [Source:MGI Symbol;Acc:MGI:1097682]	chr7	12656217	12660613	+	4396	chr7:12656217-12660613	2166.45	2358.89	2167.07	2221.21	3185.83	3040.44	2671.17	2744.95	2749.05	2589.45	0.36215	0.0764454	4.73737	2.16508e-06	0.000178691
389	ENSMUSG00000107813.2	Gm44434	predicted gene, 44434 [Source:MGI Symbol;Acc:MGI:5690826]	chr6	52576486	52580230	-	3744	chr6:52576486-52580230	114.592	102.05	137.011	85.5639	51.3555	47.4768	64.3039	56.3715	63.3867	80.2345	-0.843358	0.178154	-4.73387	2.2028e-06	0.000181338
390	ENSMUSG00000029674.14	Limk1	LIM-domain containing, protein kinase [Source:MGI Symbol;Acc:MGI:104572]	chr5	134684893	134717452	-	32559	chr5:134684893-134717452	480.389	489.082	428.808	407.896	325.161	327.221	330.12	337.342	279.021	378.338	-0.478767	0.101188	-4.73146	2.22915e-06	0.000183036
391	ENSMUSG00000004891.17	Nes	nestin [Source:MGI Symbol;Acc:MGI:101784]	chr3	87878385	87887758	+	9373	chr3:87878385-87887758	2672.54	2384.2	2369.17	2349.24	1410.87	1323.76	2052.74	1182.54	1390.27	1903.93	-0.677925	0.143469	-4.72523	2.2985e-06	0.00018796
392	ENSMUSG00000055116.9	Arntl	aryl hydrocarbon receptor nuclear translocator-like [Source:MGI Symbol;Acc:MGI:1096381]	chr7	112806672	112913333	+	106661	chr7:112806672-112913333	737.216	625.422	656.029	511.856	291.599	240.555	70.5656	270	99.4429	389.187	-1.19013	0.251878	-4.72503	2.30086e-06	0.00018796
393	ENSMUSG00000037062.14	Sh3glb1	SH3-domain GRB2-like B1 (endophilin) [Source:MGI Symbol;Acc:MGI:1859730]	chr3	144389439	144426096	-	36657	chr3:144389439-144426096	2683.24	2471.07	2536.86	2544.69	3638.61	3439.39	3092.89	3005.54	3283.94	2966.25	0.356481	0.0754789	4.72292	2.32478e-06	0.000189431
394	ENSMUSG00000027995.11	Tlr2	toll-like receptor 2 [Source:MGI Symbol;Acc:MGI:1346060]	chr3	83743579	83749074	-	5495	chr3:83743579-83749074	387.506	260.378	309.032	375.434	618.249	816.092	572.822	440.135	831.034	512.298	0.854349	0.181127	4.71684	2.39532e-06	0.000194684
395	ENSMUSG00000022885.17	St6gal1	beta galactoside alpha 2,6 sialyltransferase 1 [Source:MGI Symbol;Acc:MGI:108470]	chr16	23043490	23179100	+	135610	chr16:23043490-23179100	825.442	933.16	995.161	845.427	696.815	634.919	625.096	701.723	563.451	757.911	-0.462795	0.0981334	-4.71598	2.4055e-06	0.000194962
396	ENSMUSG00000058558.13	Rpl5	ribosomal protein L5 [Source:MGI Symbol;Acc:MGI:102854]	chr5	108048368	108056871	+	8503	chr5:108048368-108056871	1504.09	1487.64	1541.61	1502.2	1733.06	1826.32	1810.88	1764.03	1886.42	1672.92	0.254924	0.0540607	4.71552	2.41092e-06	0.000194962
397	ENSMUSG00000029915.15	Clec5a	C-type lectin domain family 5, member a [Source:MGI Symbol;Acc:MGI:1345151]	chr6	40551828	40562755	-	10927	chr6:40551828-40562755	73.7994	48.8736	57.8985	29.3514	151.042	170.149	79.7962	153.404	132.902	99.6907	1.07593	0.228247	4.71388	2.43048e-06	0.000196029
398	ENSMUSG00000103818.2	Gm38009	predicted gene, 38009 [Source:MGI Symbol;Acc:MGI:5611237]	chr1	153159596	153162936	-	3340	chr1:153159596-153162936	104.468	89.8296	142.543	82.9446	52.3434	44.3723	63.1311	46.6446	42.5974	74.3193	-0.918558	0.194883	-4.71338	2.43636e-06	0.000196029
399	ENSMUSG00000058921.4	Slc10a5	solute carrier family 10 (sodium/bile acid cotransporter family), member 5 [Source:MGI Symbol;Acc:MGI:2685251]	chr3	10396794	10400716	-	3922	chr3:10396794-10400716	38.533	54.0805	55.1697	59.3708	104.686	115.604	78.3355	102.058	149.643	84.1645	0.922078	0.195678	4.71223	2.45022e-06	0.00019656
400	ENSMUSG00000059409.10	Ppp2r5d	protein phosphatase 2, regulatory subunit B', delta [Source:MGI Symbol;Acc:MGI:2388481]	chr17	46993917	47016037	-	22120	chr17:46993917-47016037	529.607	477.636	498.544	521.677	653.726	684.917	676.227	652.021	607.613	589.108	0.361395	0.0766998	4.71181	2.45524e-06	0.00019656
401	ENSMUSG00000056025.13	Clca3a1	chloride channel accessory 3A1 [Source:MGI Symbol;Acc:MGI:1316732]	chr3	144435438	144466738	-	31300	chr3:144435438-144466738	30.4708	32.7098	27.629	41.0974	58.3564	68.2147	77.2782	62.4158	70.7609	52.1037	0.88416	0.187769	4.70876	2.49224e-06	0.000199025
402	ENSMUSG00000032177.19	Pde4a	phosphodiesterase 4A, cAMP specific [Source:MGI Symbol;Acc:MGI:99558]	chr9	21073005	21124544	+	51539	chr9:21073005-21124544	264.369	302.946	250.668	289.426	361.973	385.457	451.674	400.46	496.001	355.886	0.568099	0.1207	4.7067	2.51762e-06	0.000200552
403	ENSMUSG00000046753.11	Ccdc66	coiled-coil domain containing 66 [Source:MGI Symbol;Acc:MGI:2443639]	chr14	27203047	27230417	-	27370	chr14:27203047-27230417	237.183	231.56	219.897	194.003	131.98	152.746	119.041	163.16	137.982	176.395	-0.608252	0.129301	-4.70417	2.54898e-06	0.000202546
404	ENSMUSG00000020684.15	Rasl10b	RAS-like, family 10, member B [Source:MGI Symbol;Acc:MGI:2685575]	chr11	83299963	83311865	+	11902	chr11:83299963-83311865	8.21528	9.58717	14.0008	7.0714	24.0161	23.0346	31.6374	42.6855	45.7539	22.8891	1.20086	0.255814	4.69429	2.67538e-06	0.000212063
405	ENSMUSG00000044103.5	Il36g	interleukin 36G [Source:MGI Symbol;Acc:MGI:2449929]	chr2	24076488	24083580	+	7092	chr2:24076488-24083580	48.7624	59.3784	75.4939	97.788	164.941	473.8	127.357	174.628	253.099	163.917	1.194	0.254492	4.69171	2.70937e-06	0.0002137
406	ENSMUSG00000071652.9	Ints5	integrator complex subunit 5 [Source:MGI Symbol;Acc:MGI:1923578]	chr19	8870369	8875252	+	4883	chr19:8870369-8875252	310.369	295.025	321.879	319.555	398.008	408.624	413.855	478.093	488.297	381.523	0.471468	0.100489	4.69174	2.70889e-06	0.0002137
407	ENSMUSG00000020715.10	Ern1	endoplasmic reticulum (ER) to nucleus signalling 1 [Source:MGI Symbol;Acc:MGI:1930134]	chr11	106285476	106378678	-	93202	chr11:106285476-106378678	1134.9	1064.83	1148.43	1281.71	1630.88	1578.15	1706.17	1426.36	1439.32	1378.97	0.414971	0.0884816	4.68991	2.73329e-06	0.000215057
408	ENSMUSG00000027177.15	Hipk3	homeodomain interacting protein kinase 3 [Source:MGI Symbol;Acc:MGI:1314882]	chr2	104256826	104324791	-	67965	chr2:104256826-104324791	4157.9	4329.31	4133.78	4698.39	5831.26	6426.98	5167.25	6011.34	5334.75	5121.22	0.400122	0.0853508	4.68797	2.75932e-06	0.000216573
409	ENSMUSG00000024486.7	Hbegf	heparin-binding EGF-like growth factor [Source:MGI Symbol;Acc:MGI:96070]	chr18	36637980	36648858	-	10878	chr18:36637980-36648858	690.067	484.675	540.864	559.227	336.725	320.759	433.645	358.491	372.894	455.261	-0.604719	0.12903	-4.68664	2.77724e-06	0.000217376
410	ENSMUSG00000027329.10	Spef1	sperm flagellar 1 [Source:MGI Symbol;Acc:MGI:3513546]	chr2	131012181	131029202	-	17021	chr2:131012181-131029202	277.909	350.161	320.852	355.827	464.972	495.385	415.857	557.954	575.942	423.873	0.588149	0.125506	4.68621	2.78313e-06	0.000217376
411	ENSMUSG00000022836.12	Mylk	myosin, light polypeptide kinase [Source:MGI Symbol;Acc:MGI:894806]	chr16	34565580	34822790	+	257210	chr16:34565580-34822790	6158.86	7776.37	7055.37	6825.56	4955.81	4802.75	4996.42	5274.17	3749.9	5732.8	-0.524241	0.11195	-4.6828	2.82986e-06	0.000220488
412	ENSMUSG00000004937.7	Sgta	small glutamine-rich tetratricopeptide repeat (TPR)-containing, alpha [Source:MGI Symbol;Acc:MGI:1098703]	chr10	80879909	80896015	-	16106	chr10:80879909-80896015	551.414	571.957	605.292	553.13	705.701	686.54	759.592	746.763	734.437	657.203	0.342046	0.0731876	4.67355	2.96031e-06	0.00023004
413	ENSMUSG00000007891.17	Ctsd	cathepsin D [Source:MGI Symbol;Acc:MGI:88562]	chr7	141929648	141941775	-	12127	chr7:141929648-141941775	3727.4	3848.2	4426.33	4276.18	6152.97	5769.86	5588.93	4833.1	5319.92	4882.54	0.430171	0.0920657	4.67243	2.9766e-06	0.00023004
414	ENSMUSG00000020695.15	Mrc2	mannose receptor, C type 2 [Source:MGI Symbol;Acc:MGI:107818]	chr11	105183469	105241965	+	58496	chr11:105183469-105241965	2360.38	2550.47	2815.99	1991.47	1887.05	1432.93	1559.53	1189.5	1303.63	1898.99	-0.667595	0.142862	-4.673	2.96828e-06	0.00023004
415	ENSMUSG00000038274.14	Fau	Finkel-Biskis-Reilly murine sarcoma virus (FBR-MuSV) ubiquitously expressed (fox derived) [Source:MGI Symbol;Acc:MGI:102547]	chr19	6107874	6109554	+	1680	chr19:6107874-6109554	1764.02	1722.68	1596.9	1680.18	2597.64	2590.11	2122.05	2068.8	2208.53	2038.99	0.441069	0.0944046	4.67211	2.98119e-06	0.00023004
416	ENSMUSG00000053929.19	Cyhr1	cysteine and histidine rich 1 [Source:MGI Symbol;Acc:MGI:1859320]	chr15	76531127	76541120	-	9993	chr15:76531127-76541120	332.982	374.297	346.629	325.356	613.399	467.193	517.277	483.3	448.432	434.318	0.528344	0.113156	4.66916	3.02435e-06	0.00023281
417	ENSMUSG00000025804.6	Ccr1	chemokine (C-C motif) receptor 1 [Source:MGI Symbol;Acc:MGI:104618]	chr9	123762161	123768729	-	6568	chr9:123762161-123768729	259.717	209.364	285.14	271.535	450.356	1381.31	469.93	541.122	663.717	503.576	1.09559	0.234677	4.66851	3.03396e-06	0.000232989
418	ENSMUSG00000072972.4	Adam4	a disintegrin and metallopeptidase domain 4 [Source:MGI Symbol;Acc:MGI:104731]	chr12	81466217	81468720	-	2503	chr12:81466217-81468720	136.993	139.976	149.033	114.376	76.0476	69.0979	94.6793	59.2468	82.0364	102.387	-0.750469	0.160795	-4.66725	3.05263e-06	0.000233862
419	ENSMUSG00000067279.4	Ppp1r3c	protein phosphatase 1, regulatory subunit 3C [Source:MGI Symbol;Acc:MGI:1858229]	chr19	36709131	36714053	-	4922	chr19:36709131-36714053	294.232	181.812	271.356	141.443	87.8986	83.5523	56.1096	132.114	88.2816	148.533	-1.0369	0.22236	-4.66317	3.1138e-06	0.000237979
420	ENSMUSG00000020612.17	Prkar1a	protein kinase, cAMP dependent regulatory, type I, alpha [Source:MGI Symbol;Acc:MGI:104878]	chr11	109540231	109560482	+	20251	chr11:109540231-109560482	3940.81	3743.88	3968.24	4014.23	3083.44	3374.04	3424.26	3125.02	3174.21	3538.68	-0.272711	0.0585278	-4.65952	3.16954e-06	0.000241662
421	ENSMUSG00000018286.7	Psmb6	proteasome (prosome, macropain) subunit, beta type 6 [Source:MGI Symbol;Acc:MGI:104880]	chr11	70416193	70418684	+	2491	chr11:70416193-70418684	567.167	520.89	493.387	464.1	697.663	662.539	635.922	709.668	686.156	604.166	0.399506	0.0857642	4.65819	3.19008e-06	0.00024265
422	ENSMUSG00000030339.8	Ltbr	lymphotoxin B receptor [Source:MGI Symbol;Acc:MGI:104875]	chr6	125283534	125290848	-	7314	chr6:125283534-125290848	769.099	744.784	804.977	666.694	918.187	1058.34	1100.28	1071.51	938.305	896.907	0.43366	0.0931133	4.65734	3.20327e-06	0.000243076
423	ENSMUSG00000051627.4	H1f4	H1.4 linker histone, cluster member [Source:MGI Symbol;Acc:MGI:1931527]	chr13	23804612	23806541	-	1929	chr13:23804612-23806541	1392.11	1852.43	1515.82	747.378	710.124	755.409	631.053	598.883	701.546	989.416	-0.879093	0.188899	-4.65377	3.25923e-06	0.000246738
424	ENSMUSG00000047497.11	Adamts12	a disintegrin-like and metallopeptidase (reprolysin type) with thrombospondin type 1 motif, 12 [Source:MGI Symbol;Acc:MGI:2146046]	chr15	11064876	11349317	+	284441	chr15:11064876-11349317	183.34	205.335	202.68	178.928	80.8424	42.7765	48.3592	123.718	35.1431	122.347	-1.12958	0.242954	-4.64934	3.33004e-06	0.000251457
425	ENSMUSG00000121059.1		novel transcript, sense intronic to Tlr4	chr4	66762713	66764269	+	1556	chr4:66762713-66764269	80.2706	91.1476	91.1575	86.4377	150.127	186.388	123.843	140.644	137.933	120.883	0.698842	0.150324	4.64889	3.33726e-06	0.000251457
426	ENSMUSG00000024387.14	Csnk2b	casein kinase 2, beta polypeptide [Source:MGI Symbol;Acc:MGI:88548]	chr17	35335172	35341029	-	5857	chr17:35335172-35341029	460.901	404.261	445.65	490.76	652.591	611.229	585.032	587.88	573.949	534.695	0.407683	0.0877667	4.64508	3.39943e-06	0.000255148
427	ENSMUSG00000035673.11	Sbno2	strawberry notch 2 [Source:MGI Symbol;Acc:MGI:2448490]	chr10	79892826	79941405	-	48579	chr10:79892826-79941405	2952.79	1892.38	1810.63	1733.83	2750.75	4030.59	3883.35	4523.48	4996.16	3174.88	0.830105	0.178713	4.64491	3.40219e-06	0.000255148
428	ENSMUSG00000049086.9	Bmyc	brain expressed myelocytomatosis oncogene [Source:MGI Symbol;Acc:MGI:88184]	chr2	25596751	25597733	+	982	chr2:25596751-25597733	90.6348	104.88	114.354	102.153	53.3404	67.7931	65.3766	56.1255	53.8072	78.7183	-0.728553	0.157009	-4.6402	3.48077e-06	0.000260431
429	ENSMUSG00000106749.2	Gm43281	predicted gene 43281 [Source:MGI Symbol;Acc:MGI:5663418]	chr5	67073351	67076054	+	2703	chr5:67073351-67076054	499.187	512.766	567.554	373.688	297.275	246.527	337.825	210.796	176.561	358.02	-0.830524	0.179048	-4.63856	3.50848e-06	0.000261893
430	ENSMUSG00000032288.10	Imp3	IMP3, U3 small nucleolar ribonucleoprotein [Source:MGI Symbol;Acc:MGI:1916119]	chr9	56844759	56845682	+	923	chr9:56844759-56845682	226.174	258.282	257.37	293.362	415.867	372.684	345.51	359.821	363.045	321.346	0.499064	0.107609	4.63776	3.52206e-06	0.000262295
431	ENSMUSG00000046805.12	Mpeg1	macrophage expressed gene 1 [Source:MGI Symbol;Acc:MGI:1333743]	chr19	12438143	12442649	+	4506	chr19:12438143-12442649	2872.14	2217.9	2430.08	2146.96	4652.62	5943.04	3780.18	2998.01	4513.77	3506.08	0.769159	0.166141	4.62955	3.6646e-06	0.000272277
432	ENSMUSG00000032609.13	Klhdc8b	kelch domain containing 8B [Source:MGI Symbol;Acc:MGI:1925517]	chr9	108324835	108338780	-	13945	chr9:108324835-108338780	590.752	617.911	734.791	592.602	500.965	399.88	350.938	344.402	286.378	490.958	-0.692931	0.149794	-4.62588	3.73008e-06	0.000276501
433	ENSMUSG00000037857.17	Nufip2	nuclear FMR1 interacting protein 2 [Source:MGI Symbol;Acc:MGI:1915814]	chr11	77576981	77632747	+	55766	chr11:77576981-77632747	1970.8	1819.73	1752.71	2070.14	2392.91	2668.04	2501.12	2278.94	2711.38	2240.64	0.389455	0.084227	4.62387	3.76649e-06	0.000278555
434	ENSMUSG00000027808.9	Serp1	stress-associated endoplasmic reticulum protein 1 [Source:MGI Symbol;Acc:MGI:92638]	chr3	58427238	58433313	-	6075	chr3:58427238-58433313	1590.71	1312.8	1402.05	1641.43	2059.14	2162.87	1794.82	2074.61	2325.09	1818.17	0.469378	0.101602	4.61976	3.84178e-06	0.000282817
435	ENSMUSG00000054555.12	Adam12	a disintegrin and metallopeptidase domain 12 (meltrin alpha) [Source:MGI Symbol;Acc:MGI:105378]	chr7	133484928	133833875	-	348947	chr7:133484928-133833875	69.196	87.4415	82.8331	70.1401	39.5266	33.701	51.1779	42.8952	30.9161	56.4253	-0.858864	0.18591	-4.61977	3.84163e-06	0.000282817
436	ENSMUSG00000034300.18	Fam53c	family with sequence similarity 53, member C [Source:MGI Symbol;Acc:MGI:1913556]	chr18	34891959	34906813	+	14854	chr18:34891959-34906813	554.646	549.246	632.082	614.985	800.784	779.11	783.535	707.348	764.806	687.394	0.374241	0.0810571	4.61701	3.89312e-06	0.000285939
437	ENSMUSG00000029178.16	Klf3	Kruppel-like factor 3 (basic) [Source:MGI Symbol;Acc:MGI:1342773]	chr5	64960731	64990244	+	29513	chr5:64960731-64990244	3532.17	4232.63	3989.77	3247.76	2694	2848.9	2869.67	2859.16	2747.03	3224.57	-0.408313	0.0885158	-4.61288	3.97134e-06	0.000291016
438	ENSMUSG00000035954.11	Dock4	dedicator of cytokinesis 4 [Source:MGI Symbol;Acc:MGI:1918006]	chr12	40495951	40896873	+	400922	chr12:40495951-40896873	3566.68	3943.94	3478.58	3495.96	2837.64	2343.77	2865.1	2042.79	2187.29	2973.53	-0.53459	0.115942	-4.61084	4.01054e-06	0.000293218
439	ENSMUSG00000104125.2	Gm37488	predicted gene, 37488 [Source:MGI Symbol;Acc:MGI:5610716]	chr3	60511805	60515178	+	3373	chr3:60511805-60515178	281.957	260.295	253.817	258.438	185.671	180.588	210.438	175.892	181.821	220.991	-0.479341	0.10398	-4.60995	4.02761e-06	0.000293795
440	ENSMUSG00000053094.16	Tmem248	transmembrane protein 248 [Source:MGI Symbol;Acc:MGI:1918917]	chr5	130245922	130272606	+	26684	chr5:130245922-130272606	946.71	921.157	907.989	966.239	1260.34	1195.13	1426.16	1709.42	1243.51	1175.18	0.521599	0.113191	4.60812	4.06325e-06	0.000295051
441	ENSMUSG00000104012.2	Gm37364	predicted gene, 37364 [Source:MGI Symbol;Acc:MGI:5610592]	chr7	142851435	142855354	+	3919	chr7:142851435-142855354	83.1502	108.161	114.937	103.026	44.4421	48.5122	67.8128	62.2068	43.6459	75.0993	-0.828807	0.179841	-4.60856	4.05463e-06	0.000295051
442	ENSMUSG00000028030.13	Tbck	TBC1 domain containing kinase [Source:MGI Symbol;Acc:MGI:2445052]	chr3	132389905	132547449	+	157544	chr3:132389905-132547449	872.492	856.087	836.218	908.646	716.214	707.804	722.219	680.946	664.324	773.883	-0.309982	0.0672847	-4.60702	4.08473e-06	0.000295271
443	ENSMUSG00000043445.8	Pgp	phosphoglycolate phosphatase [Source:MGI Symbol;Acc:MGI:1914328]	chr17	24689366	24692084	+	2718	chr17:24689366-24692084	245.266	254.061	261.107	249.055	392.393	363.185	295.574	367.223	376.822	311.632	0.490274	0.106417	4.60709	4.08341e-06	0.000295271
444	ENSMUSG00000019920.19	Lims1	LIM and senescent cell antigen-like domains 1 [Source:MGI Symbol;Acc:MGI:1195263]	chr10	58159288	58260513	+	101225	chr10:58159288-58260513	2286.34	2567.58	2607.98	2488.61	2080.16	1820.8	1876.47	1565.13	1851.75	2127.2	-0.423353	0.0919993	-4.6017	4.1906e-06	0.000302242
445	ENSMUSG00000025868.7	Higd2a	HIG1 domain family, member 2A [Source:MGI Symbol;Acc:MGI:1914294]	chr13	54738020	54738971	+	951	chr13:54738020-54738971	214.652	236.01	223.74	228.755	322.067	302.76	310.132	318.117	285.56	271.31	0.433298	0.0941762	4.60093	4.20609e-06	0.000302678
446	ENSMUSG00000006498.17	Ptbp1	polypyrimidine tract binding protein 1 [Source:MGI Symbol;Acc:MGI:97791]	chr10	79690261	79700605	+	10344	chr10:79690261-79700605	2626.63	2298.05	2319.03	2377.44	2823.23	2967.04	2998.3	2919.95	3004.58	2703.81	0.287019	0.0624267	4.59769	4.272e-06	0.000306147
447	ENSMUSG00000050390.13	C77080	expressed sequence C77080 [Source:MGI Symbol;Acc:MGI:2140651]	chr4	129113371	129155197	-	41826	chr4:129113371-129155197	788.946	1050.68	808.735	966.67	1367.68	1301.81	1120.12	1414.79	1456.28	1141.75	0.533787	0.116101	4.59762	4.27342e-06	0.000306147
448	ENSMUSG00000010797.7	Wnt2	wingless-type MMTV integration site family, member 2 [Source:MGI Symbol;Acc:MGI:98954]	chr6	17988939	18030584	-	41645	chr6:17988939-18030584	156.309	155.366	169.299	123.108	98.764	63.9245	67.7894	53.4067	32.1842	102.239	-1.00559	0.219122	-4.58919	4.44973e-06	0.000317358
449	ENSMUSG00000053886.5	Sh2d4a	SH2 domain containing 4A [Source:MGI Symbol;Acc:MGI:1919531]	chr8	68729219	68800351	+	71132	chr8:68729219-68800351	263.071	231.687	230.419	221.174	441.208	304.781	327.814	368.302	365.978	306.048	0.58	0.126382	4.58925	4.44834e-06	0.000317358
450	ENSMUSG00000087365.10	C430049B03Rik	RIKEN cDNA C430049B03 gene [Source:MGI Symbol;Acc:MGI:1924903]	chrX	52141992	52146093	-	4101	chrX:52141992-52146093	212.812	135.451	147.024	194.149	113.914	92.8241	83.2729	72.7743	60.0246	123.583	-0.881985	0.192232	-4.58812	4.47251e-06	0.000318274
451	ENSMUSG00000032637.16	Atxn2l	ataxin 2-like [Source:MGI Symbol;Acc:MGI:2446242]	chr7	126090880	126102609	-	11729	chr7:126090880-126102609	2418.56	2207.64	2245.33	2195.32	2652.31	2722.26	2775.99	2694.33	2939.33	2539.01	0.278964	0.0609246	4.57883	4.67582e-06	0.000332004
452	ENSMUSG00000010095.14	Slc3a2	solute carrier family 3 (activators of dibasic and neutral amino acid transport), member 2 [Source:MGI Symbol;Acc:MGI:96955]	chr19	8684246	8700733	-	16487	chr19:8684246-8700733	2131.86	1845.21	2000.07	2070.8	2476.18	2600.53	3229.17	2718.32	2645.15	2413.03	0.428725	0.0936756	4.5767	4.72377e-06	0.000334667
453	ENSMUSG00000121151.1		novel transcript, antisense to Nrmand Ppp1r18	chr17	36174665	36176598	-	1933	chr17:36174665-36176598	105.6	93.0806	90.1941	97.7878	35.5556	65.957	51.4192	49.5028	53.9654	71.4514	-0.808286	0.176628	-4.5762	4.73499e-06	0.000334721
454	ENSMUSG00000040693.8	Slco4c1	solute carrier organic anion transporter family, member 4C1 [Source:MGI Symbol;Acc:MGI:2442784]	chr1	96743995	96799896	-	55901	chr1:96743995-96799896	721.806	581.36	511.152	608.55	944.139	881.731	768.224	886.674	903.279	756.324	0.51136	0.111871	4.57097	4.85471e-06	0.000342428
455	ENSMUSG00000007817.16	Zmiz1	zinc finger, MIZ-type containing 1 [Source:MGI Symbol;Acc:MGI:3040693]	chr14	25459609	25667167	+	207558	chr14:25459609-25667167	4214.1	4612.45	4812.11	4473.23	3548.95	3433.86	3889.01	3288.27	3072.62	3927.18	-0.384361	0.0841041	-4.57006	4.87574e-06	0.000342901
456	ENSMUSG00000106617.2	Gm36266	predicted gene, 36266 [Source:MGI Symbol;Acc:MGI:5595425]	chr5	137611114	137613509	+	2395	chr5:137611114-137613509	26.4079	35.8194	24.8545	31.4318	69.1366	70.0555	58.4247	47.5471	66.3994	47.7863	0.905847	0.198226	4.56976	4.88283e-06	0.000342901
457	ENSMUSG00000033769.17	Exoc6b	exocyst complex component 6B [Source:MGI Symbol;Acc:MGI:1923164]	chr6	84595469	85046495	-	451026	chr6:84595469-85046495	1364.95	1373.81	1402.04	1481.47	1128.49	1040.62	1210.44	1148.72	1116.04	1251.84	-0.312665	0.0684543	-4.5675	4.93567e-06	0.000345853
458	ENSMUSG00000038388.15	Pals2	protein associated with LIN7 2, MAGUK family member [Source:MGI Symbol;Acc:MGI:1927340]	chr6	50087221	50175919	+	88698	chr6:50087221-50175919	238.129	194.851	190.64	162.208	294.196	290.072	295.263	415.232	345.619	269.579	0.682456	0.149452	4.56639	4.96188e-06	0.000346931
459	ENSMUSG00000004455.17	Ppp1cc	protein phosphatase 1 catalytic subunit gamma [Source:MGI Symbol;Acc:MGI:104872]	chr5	122296341	122313336	+	16995	chr5:122296341-122313336	1551.99	1390.61	1423.44	1331.59	1818.84	1952	1846.09	1694.77	1745.22	1639.39	0.340549	0.0745864	4.56583	4.97515e-06	0.0003471
460	ENSMUSG00000027751.15	Supt20	SPT20 SAGA complex component [Source:MGI Symbol;Acc:MGI:1929651]	chr3	54600228	54636187	+	35959	chr3:54600228-54636187	889.873	943.696	951.034	1057.96	690.514	701.496	755.313	703.713	802.776	832.93	-0.386474	0.0846656	-4.56471	5.00189e-06	0.000348208
461	ENSMUSG00000021027.19	Ralgapa1	Ral GTPase activating protein, alpha subunit 1 [Source:MGI Symbol;Acc:MGI:1931050]	chr12	55649681	55867952	-	218271	chr12:55649681-55867952	2725.31	2590.24	2630.59	2481.02	1854.34	2275.88	2014.34	2029.61	2073.55	2297.21	-0.340408	0.0746554	-4.55973	5.12193e-06	0.000355791
462	ENSMUSG00000012405.17	Rpl15	ribosomal protein L15 [Source:MGI Symbol;Acc:MGI:1913730]	chr14	4198305	4201873	+	3568	chr14:4198305-4201873	1831.22	1712.19	1807.73	1790.16	2579.03	2454.61	2065.91	2190.55	2306.75	2082.02	0.369299	0.0810404	4.55698	5.18949e-06	0.000359577
463	ENSMUSG00000031065.15	Cdk16	cyclin-dependent kinase 16 [Source:MGI Symbol;Acc:MGI:97516]	chrX	20554193	20566119	+	11926	chrX:20554193-20566119	998.251	1058.91	1030.62	1060.18	1518.87	1304.67	1321.65	1381.35	1211.76	1209.59	0.369496	0.0810902	4.5566	5.19889e-06	0.000359577
464	ENSMUSG00000021144.15	Mta1	metastasis associated 1 [Source:MGI Symbol;Acc:MGI:2150037]	chr12	113061898	113100826	+	38928	chr12:113061898-113100826	732.037	770.392	717.037	740.341	865.157	930.333	948.559	930.38	895.787	836.669	0.300056	0.0658623	4.5558	5.21854e-06	0.000360158
465	ENSMUSG00000025429.10	Pstpip2	proline-serine-threonine phosphatase-interacting protein 2 [Source:MGI Symbol;Acc:MGI:1335088]	chr18	77877614	77970579	+	92965	chr18:77877614-77970579	89.1753	85.1738	89.1724	97.2716	152.092	169.186	129.558	132.213	136.354	120.022	0.624809	0.137218	4.5534	5.27867e-06	0.000361968
466	ENSMUSG00000039834.18	Zfp335	zinc finger protein 335 [Source:MGI Symbol;Acc:MGI:2682313]	chr2	164733802	164753677	-	19875	chr2:164733802-164753677	682.627	661.99	603.79	557.907	795.529	781.93	880.464	835.11	871.473	741.202	0.400557	0.0879567	4.55403	5.26286e-06	0.000361968
467	ENSMUSG00000119668.1	Gm23472	predicted gene, 23472 [Source:MGI Symbol;Acc:MGI:5453249]	chr1	72276105	72276295	+	190	chr1:72276105-72276295	446.864	381.685	587.539	422.437	934.113	1178.22	751.468	1506.99	628.05	759.707	0.932118	0.204699	4.55359	5.27374e-06	0.000361968
468	ENSMUSG00000089417.3	Gm22009	predicted gene, 22009 [Source:MGI Symbol;Acc:MGI:5451786]	chr3	68992438	68992780	-	342	chr3:68992438-68992780	1206.49	1222.59	1141.71	1220.52	880.128	795.94	1008.56	737.261	909.109	1013.59	-0.452616	0.0994146	-4.55282	5.29327e-06	0.000362193
469	ENSMUSG00000041130.11	Zfp598	zinc finger protein 598 [Source:MGI Symbol;Acc:MGI:2670965]	chr17	24888661	24900990	+	12329	chr17:24888661-24900990	884.211	867.497	783.761	822.513	1067.54	977.076	1186.52	1104.83	1161.96	983.99	0.380204	0.0835287	4.55177	5.31953e-06	0.000363214
470	ENSMUSG00000038489.9	Polr2l	polymerase (RNA) II (DNA directed) polypeptide L [Source:MGI Symbol;Acc:MGI:1913741]	chr7	141051773	141055045	-	3272	chr7:141051773-141055045	216.382	163.801	140.86	173.748	266.672	241.021	276.914	312.392	326.748	235.393	0.660261	0.145238	4.54606	5.46588e-06	0.000372412
471	ENSMUSG00000018572.11	Phf23	PHD finger protein 23 [Source:MGI Symbol;Acc:MGI:1925496]	chr11	69886603	69890835	+	4232	chr11:69886603-69890835	380.989	369.238	337.087	454.574	538.058	599.125	583.007	501.568	536.339	477.776	0.494986	0.108933	4.54395	5.52094e-06	0.000373814
472	ENSMUSG00000032698.16	Lmo2	LIM domain only 2 [Source:MGI Symbol;Acc:MGI:102811]	chr2	103788331	103812223	+	23892	chr2:103788331-103812223	435.369	372.445	376.92	370.098	912.833	648.589	822.01	516.2	549.415	555.987	0.744855	0.163923	4.54393	5.52147e-06	0.000373814
473	ENSMUSG00000051379.13	Flrt3	fibronectin leucine rich transmembrane protein 3 [Source:MGI Symbol;Acc:MGI:1918686]	chr2	140492834	140513389	-	20555	chr2:140492834-140513389	1071.72	750.721	1012.17	756.014	601.344	525.412	557.491	370.667	556.352	689.099	-0.71176	0.15662	-4.54449	5.50686e-06	0.000373814
474	ENSMUSG00000102844.2	Gm38034	predicted gene, 38034 [Source:MGI Symbol;Acc:MGI:5611262]	chr3	52189662	52191730	+	2068	chr3:52189662-52191730	214.208	188.146	259.506	206.053	124.444	132.972	165.955	116.499	112.102	168.876	-0.678891	0.149564	-4.53913	5.64875e-06	0.000381624
475	ENSMUSG00000023348.12	Trip6	thyroid hormone receptor interactor 6 [Source:MGI Symbol;Acc:MGI:1343458]	chr5	137307916	137312666	-	4750	chr5:137307916-137312666	227.284	214.114	246.081	241.807	294.362	370.087	338.951	340.903	306.665	286.695	0.484534	0.106759	4.53856	5.66394e-06	0.000381845
476	ENSMUSG00000039201.11	Tbc1d25	TBC1 domain family, member 25 [Source:MGI Symbol;Acc:MGI:2444862]	chrX	8020711	8042420	-	21709	chrX:8020711-8042420	132.115	163.965	119.304	142.152	193.859	200.128	223.969	216.254	226.312	179.784	0.572311	0.126116	4.53797	5.67976e-06	0.000382107
477	ENSMUSG00000049103.15	Ccr2	chemokine (C-C motif) receptor 2 [Source:MGI Symbol;Acc:MGI:106185]	chr9	123901987	123913594	+	11607	chr9:123901987-123913594	1057.77	440.819	391.147	283.219	1913.08	3790.15	2394.18	1583.92	1771.17	1513.94	1.21789	0.268487	4.53612	5.72991e-06	0.000384673
478	ENSMUSG00000049164.8	Zfp518a	zinc finger protein 518A [Source:MGI Symbol;Acc:MGI:1919922]	chr19	40883149	40906391	+	23242	chr19:40883149-40906391	570.893	495.576	568.628	560.626	388.069	463.814	377.748	363.947	393.202	464.723	-0.450951	0.0995115	-4.53165	5.85257e-06	0.000392086
479	ENSMUSG00000108693.2	Gm45153	predicted gene 45153 [Source:MGI Symbol;Acc:MGI:5753729]	chr7	116981097	116982997	+	1900	chr7:116981097-116982997	77.1732	62.4001	92.9583	62.8636	29.6297	45.343	38.5637	24.2649	28.0191	51.2462	-0.952016	0.210122	-4.53078	5.87651e-06	0.000392867
480	ENSMUSG00000003123.16	Lipe	lipase, hormone sensitive [Source:MGI Symbol;Acc:MGI:96790]	chr7	25078952	25098135	-	19183	chr7:25078952-25098135	961.773	724.012	821.616	840.85	1255.78	1393.27	1097.58	2109.23	1712.28	1212.93	0.764061	0.168679	4.52966	5.90782e-06	0.000394138
481	ENSMUSG00000026589.15	Sec16b	SEC16 homolog B (S. cerevisiae) [Source:MGI Symbol;Acc:MGI:2148802]	chr1	157334298	157395995	+	61697	chr1:157334298-157395995	154.03	141.232	143.51	126.259	92.4253	76.7469	43.4604	50.8315	34.7271	95.9135	-0.991476	0.218967	-4.52796	5.95555e-06	0.000396496
482	ENSMUSG00000058881.14	Zfp516	zinc finger protein 516 [Source:MGI Symbol;Acc:MGI:2443957]	chr18	82928788	83023439	+	94651	chr18:82928788-83023439	952.417	1005.37	1092.49	867.95	1224.49	1471.41	1363.98	1473.11	1233.06	1187.14	0.450516	0.0995536	4.52536	6.02924e-06	0.000400569
483	ENSMUSG00000058301.9	Upf1	UPF1 regulator of nonsense transcripts homolog (yeast) [Source:MGI Symbol;Acc:MGI:107995]	chr8	70784175	70805928	-	21753	chr8:70784175-70805928	1402.64	1323.44	1430.78	1473.44	1750	1613.98	1761.35	1714.78	1821.62	1588	0.294672	0.0651523	4.52282	6.10211e-06	0.000404571
484	ENSMUSG00000021796.16	Bmpr1a	bone morphogenetic protein receptor, type 1A [Source:MGI Symbol;Acc:MGI:1338938]	chr14	34132691	34225298	-	92607	chr14:34132691-34225298	1172.79	1176.17	1235.47	1372.72	1868.58	1608.87	1778.55	1622.47	1481.48	1479.68	0.418747	0.0926337	4.52046	6.17042e-06	0.000407278
485	ENSMUSG00000021916.17	Glt8d1	glycosyltransferase 8 domain containing 1 [Source:MGI Symbol;Acc:MGI:1923735]	chr14	30723357	30733948	+	10591	chr14:30723357-30733948	325.143	325.522	320.237	322.118	236.353	221.239	236.989	258	247.432	277.004	-0.416436	0.0921195	-4.52061	6.16614e-06	0.000407278
486	ENSMUSG00000060419.9	Rps16-ps2	ribosomal protein S16, pseudogene 2 [Source:MGI Symbol;Acc:MGI:3704259]	chr5	129205141	129205581	-	440	chr5:129205141-129205581	57.5708	58.631	58.4579	55.8481	23.7273	28.4415	10.4733	29.7011	28.694	39.0605	-0.99144	0.21934	-4.5201	6.18109e-06	0.000407278
487	ENSMUSG00000001794.14	Capns1	calpain, small subunit 1 [Source:MGI Symbol;Acc:MGI:88266]	chr7	29886361	29898236	-	11875	chr7:29886361-29898236	1811.58	1729.26	1921.5	1780.69	2428.72	2294.32	2218.48	2124.47	2156.52	2051.73	0.305023	0.0675176	4.51768	6.25197e-06	0.000411102
488	ENSMUSG00000044921.6	Rassf9	Ras association (RalGDS/AF-6) domain family (N-terminal) member 9 [Source:MGI Symbol;Acc:MGI:2384307]	chr10	102348083	102385597	+	37514	chr10:102348083-102385597	636.138	615.955	695.421	639.351	945.183	804.87	840.29	961.929	791.053	770.021	0.413403	0.0915312	4.51652	6.28627e-06	0.000412511
489	ENSMUSG00000002603.16	Tgfb1	transforming growth factor, beta 1 [Source:MGI Symbol;Acc:MGI:98725]	chr7	25386427	25404502	+	18075	chr7:25386427-25404502	1047.73	891.75	764.28	1000.11	1401.16	1449.98	1658.85	1223.36	1242.81	1186.67	0.559224	0.123859	4.51501	6.33136e-06	0.000413764
490	ENSMUSG00000046330.11	Rpl37a	ribosomal protein L37a [Source:MGI Symbol;Acc:MGI:98068]	chr1	72750449	72752972	+	2523	chr1:72750449-72752972	1634.53	1766.02	1614.55	1793.02	2355.55	2199.79	1976.88	2144.74	2107.2	1954.7	0.335501	0.0743126	4.51472	6.33993e-06	0.000413764
491	ENSMUSG00000048832.10	Vps37c	vacuolar protein sorting 37C [Source:MGI Symbol;Acc:MGI:2147661]	chr19	10666099	10691991	+	25892	chr19:10666099-10691991	357.862	326.867	314.52	304.851	405.652	420.758	468.485	452.743	496.451	394.243	0.445745	0.0987345	4.51458	6.34413e-06	0.000413764
492	ENSMUSG00000047592.18	Nxpe5	neurexophilin and PC-esterase domain family, member 5 [Source:MGI Symbol;Acc:MGI:3584036]	chr5	138224160	138251625	+	27465	chr5:138224160-138251625	8.78442	4.39291	2.72293	2.64094	11.2248	47.2048	38.1812	41.1185	15.6289	19.0999	1.23697	0.274142	4.51216	6.417e-06	0.000417666
493	ENSMUSG00000059070.17	Rpl18	ribosomal protein L18 [Source:MGI Symbol;Acc:MGI:98003]	chr7	45364881	45370260	+	5379	chr7:45364881-45370260	1607.58	1689.22	1474.42	1602.77	2082.6	2052.95	1805.42	2045.37	2052.76	1823.68	0.328126	0.0727945	4.50756	6.55761e-06	0.000425952
494	ENSMUSG00000055980.3	Irs1	insulin receptor substrate 1 [Source:MGI Symbol;Acc:MGI:99454]	chr1	82210822	82269137	-	58315	chr1:82210822-82269137	1048.78	972.226	1134.11	1196.14	1870.47	1647.65	1746.03	1408.44	1339.41	1373.7	0.531093	0.11802	4.50002	6.79477e-06	0.000440463
495	ENSMUSG00000072568.5	Lratd2	LRAT domain containing 1 [Source:MGI Symbol;Acc:MGI:3026924]	chr15	60690843	60725627	-	34784	chr15:60690843-60725627	1602.66	1732.64	1614.07	1741.59	2343.45	2063.68	2068.54	2404.18	1992.77	1951.51	0.369973	0.0822654	4.49731	6.88177e-06	0.000445202
496	ENSMUSG00000040606.15	Kazn	kazrin, periplakin interacting protein [Source:MGI Symbol;Acc:MGI:1918779]	chr4	141829701	142205056	-	375355	chr4:141829701-142205056	568.725	658.316	544.931	538.191	869.839	774.653	1423.5	960.599	949.726	809.831	0.713279	0.158656	4.49576	6.93224e-06	0.000447563
497	ENSMUSG00000094410.9	Zbed6	zinc finger, BED type containing 6 [Source:MGI Symbol;Acc:MGI:3828086]	chr1	133547678	133589056	-	41378	chr1:133547678-133589056	4142.23	3946.63	4210.95	4993.24	6402.44	5997.99	6318.82	5160.33	5700.05	5208.08	0.437534	0.0973321	4.49527	6.94808e-06	0.000447683
498	ENSMUSG00000030157.6	Clec2d	C-type lectin domain family 2, member d [Source:MGI Symbol;Acc:MGI:2135589]	chr6	129157578	129163497	+	5919	chr6:129157578-129163497	2456.42	1774.09	2189.36	2007.28	3250.59	3701.65	3676.5	2622.86	2925.67	2733.82	0.582061	0.129505	4.49452	6.97271e-06	0.000448368
499	ENSMUSG00000020130.10	Tbc1d15	TBC1 domain family, member 15 [Source:MGI Symbol;Acc:MGI:1913937]	chr10	115033777	115087372	-	53595	chr10:115033777-115087372	511.042	532.009	564.23	640.68	797.829	972.488	832.207	734.39	732.388	701.918	0.509251	0.11337	4.49194	7.05777e-06	0.000451244
500	ENSMUSG00000033542.14	Arhgef5	Rho guanine nucleotide exchange factor (GEF) 5 [Source:MGI Symbol;Acc:MGI:1858952]	chr6	43242516	43266254	+	23738	chr6:43242516-43266254	1265.1	1221.67	1270.58	1449.45	1831.41	1532.72	1678.05	1688.78	1822.87	1528.96	0.384082	0.0855058	4.49188	7.05971e-06	0.000451244
501	ENSMUSG00000066568.13	Lsm14a	LSM14A mRNA processing body assembly factor [Source:MGI Symbol;Acc:MGI:1914320]	chr7	34044071	34092740	-	48669	chr7:34044071-34092740	1274.98	1387	1333.9	1435.54	1736.74	1708.73	1668.34	1562.95	1674.83	1531.45	0.29461	0.0655868	4.49191	7.05863e-06	0.000451244
502	ENSMUSG00000091058.3	Gm17538	predicted gene, 17538 [Source:MGI Symbol;Acc:MGI:4937172]	chr17	77981370	77981694	-	324	chr17:77981370-77981694	11.3611	22.2585	20.4278	14.7993	49.5293	46.407	59.3394	54.3283	27.5314	33.998	1.07649	0.239688	4.49123	7.08141e-06	0.000451729
503	ENSMUSG00000025871.19	4833439L19Rik	RIKEN cDNA 4833439L19 gene [Source:MGI Symbol;Acc:MGI:1921162]	chr13	54699031	54713248	-	14217	chr13:54699031-54713248	1120.26	1038.64	1215.43	1137.67	1432.26	1539.17	1353.79	1367.92	1455.67	1295.65	0.335559	0.0747292	4.49033	7.1113e-06	0.000452734
504	ENSMUSG00000052698.16	Tln2	talin 2 [Source:MGI Symbol;Acc:MGI:1917799]	chr9	67124369	67466985	-	342616	chr9:67124369-67466985	890.753	858.045	903.769	920.876	773.798	711.204	720.346	698.338	707.985	798.346	-0.301767	0.0672936	-4.48433	7.31438e-06	0.000464739
505	ENSMUSG00000020032.15	Nuak1	NUAK family, SNF1-like kinase, 1 [Source:MGI Symbol;Acc:MGI:1925226]	chr10	84206769	84276461	-	69692	chr10:84206769-84276461	709.712	697.89	752.252	740.548	583.51	444.364	336.236	459.603	337.821	562.437	-0.68251	0.152221	-4.48368	7.33652e-06	0.000465223
506	ENSMUSG00000115686.2	Gm49310	predicted gene, 49310 [Source:MGI Symbol;Acc:MGI:6118813]	chr14	48371681	48374703	+	3022	chr14:48371681-48374703	93.3255	161.331	190.385	156.285	68.1456	78.4113	68.9726	89.3878	52.9787	106.58	-0.90003	0.200869	-4.48067	7.44083e-06	0.000470904
507	ENSMUSG00000028691.13	Prdx1	peroxiredoxin 1 [Source:MGI Symbol;Acc:MGI:99523]	chr4	116542741	116558019	+	15278	chr4:116542741-116558019	1660.04	1589.49	1629.98	1852.72	2318.75	2231.03	1928.04	2502.16	2514.35	2025.17	0.435332	0.097212	4.47817	7.52864e-06	0.000475522
508	ENSMUSG00000032436.18	Cmtm7	CKLF-like MARVEL transmembrane domain containing 7 [Source:MGI Symbol;Acc:MGI:2447166]	chr9	114585904	114610924	-	25020	chr9:114585904-114610924	167.448	197.032	168.574	158.637	234.189	260.299	229.393	260.491	295.062	219.014	0.540392	0.120764	4.47477	7.64934e-06	0.000482195
509	ENSMUSG00000034987.5	Hrh2	histamine receptor H2 [Source:MGI Symbol;Acc:MGI:108482]	chr13	54346148	54390199	+	44051	chr13:54346148-54390199	111.294	59.401	50.0886	62.0186	146.499	247.513	136.07	128.116	208.232	127.692	1.01116	0.225992	4.47432	7.66547e-06	0.000482254
510	ENSMUSG00000037664.14	Cdkn1c	cyclin-dependent kinase inhibitor 1C (P57) [Source:MGI Symbol;Acc:MGI:104564]	chr7	143012076	143014787	-	2711	chr7:143012076-143014787	310.303	363.341	320.03	319.778	270.184	220.118	221.097	192.097	196.296	268.138	-0.548682	0.122648	-4.47363	7.69025e-06	0.000482254
511	ENSMUSG00000057561.12	Eif1a	eukaryotic translation initiation factor 1A [Source:MGI Symbol;Acc:MGI:95298]	chr18	46730768	46749523	+	18755	chr18:46730768-46749523	681.902	520.92	573.148	626.717	778.497	831.444	957.828	826.547	1063.6	762.289	0.540154	0.120746	4.47349	7.69546e-06	0.000482254
512	ENSMUSG00000035678.9	Tnfsf9	tumor necrosis factor (ligand) superfamily, member 9 [Source:MGI Symbol;Acc:MGI:1101058]	chr17	57412325	57414757	+	2432	chr17:57412325-57414757	34.5731	20.5108	21.1891	39.2899	96.7955	96.7133	56.0643	48.4603	92.2308	56.203	1.06404	0.238026	4.47029	7.81139e-06	0.000488563
513	ENSMUSG00000021408.16	Ripk1	receptor (TNFRSF)-interacting serine-threonine kinase 1 [Source:MGI Symbol;Acc:MGI:108212]	chr13	34186346	34221130	+	34784	chr13:34186346-34221130	878.117	688.414	791.401	774.506	1032.47	1063.27	1073.94	974.618	1216.38	943.68	0.438404	0.0981181	4.46813	7.89069e-06	0.000492561
514	ENSMUSG00000036362.3	P2ry13	purinergic receptor P2Y, G-protein coupled 13 [Source:MGI Symbol;Acc:MGI:1921441]	chr3	59115313	59118303	-	2990	chr3:59115313-59118303	80.1646	66.4097	76.3554	63.7365	149.132	199.048	108.707	106.841	146.422	110.757	0.849248	0.190149	4.46623	7.96114e-06	0.000495991
515	ENSMUSG00000020387.16	Jade2	jade family PHD finger 2 [Source:MGI Symbol;Acc:MGI:1924151]	chr11	51704282	51748480	-	44198	chr11:51704282-51748480	1564.55	1930.01	2208.2	2007.08	1246.08	1497.09	1418.77	1290.05	1317.77	1608.84	-0.488783	0.109467	-4.4651	8.00314e-06	0.00049764
516	ENSMUSG00000055932.16	Fto	fat mass and obesity associated [Source:MGI Symbol;Acc:MGI:1347093]	chr8	92040153	92395067	+	354914	chr8:92040153-92395067	1299.74	1495.83	1443.4	1411.43	1143.65	1138.35	1141.99	1197.18	1099.77	1263.48	-0.29917	0.0671285	-4.45668	8.32374e-06	0.000515573
517	ENSMUSG00000079018.11	Ly6c1	lymphocyte antigen 6 complex, locus C1 [Source:MGI Symbol;Acc:MGI:96882]	chr15	74915867	74920679	-	4812	chr15:74915867-74920679	1859.37	1458.78	1767.98	1727.84	2149.14	2610.46	2864.86	2135.48	2628.22	2133.57	0.514897	0.115532	4.45675	8.32127e-06	0.000515573
518	ENSMUSG00000037905.14	Bri3bp	Bri3 binding protein [Source:MGI Symbol;Acc:MGI:1924059]	chr5	125518632	125537434	+	18802	chr5:125518632-125537434	227.778	156.742	154.167	133.592	260.207	322.179	264.653	311.177	260.585	232.342	0.695929	0.156202	4.45531	8.37719e-06	0.000517833
519	ENSMUSG00000038526.15	Car14	carbonic anhydrase 14 [Source:MGI Symbol;Acc:MGI:1344341]	chr3	95805080	95812003	-	6923	chr3:95805080-95812003	124.71	126.65	131.681	161.984	87.6225	86.4703	86.3628	70.7412	56.3756	103.622	-0.732944	0.164525	-4.45492	8.39257e-06	0.000517833
520	ENSMUSG00000040631.9	Dok4	docking protein 4 [Source:MGI Symbol;Acc:MGI:2148865]	chr8	95590456	95602958	-	12502	chr8:95590456-95602958	452.6	390.551	463.587	391.096	280.932	223.455	309.235	281.231	181.076	330.418	-0.674852	0.151629	-4.45068	8.55985e-06	0.000527138
521	ENSMUSG00000097099.4	Gm9917	predicted gene 9917 [Source:MGI Symbol;Acc:MGI:3704343]	chr9	107436008	107445614	-	9606	chr9:107436008-107445614	973.794	959.975	1315.82	1057.42	585.993	691.418	805.186	510.344	429.414	814.374	-0.746555	0.167844	-4.44791	8.67087e-06	0.000532951
522	ENSMUSG00000026077.16	Npas2	neuronal PAS domain protein 2 [Source:MGI Symbol;Acc:MGI:109232]	chr1	39232812	39402317	+	169505	chr1:39232812-39402317	494.231	382.56	362.417	241.174	60.5799	41.611	8.19668	117.466	37.3395	193.953	-1.21039	0.272316	-4.44481	8.79706e-06	0.000539671
523	ENSMUSG00000017776.16	Crk	v-crk avian sarcoma virus CT10 oncogene homolog [Source:MGI Symbol;Acc:MGI:88508]	chr11	75570085	75597734	+	27649	chr11:75570085-75597734	2136.31	2128.99	2076.98	2341.99	2616.28	2655.22	2679.11	2536.07	2873.7	2449.4	0.29482	0.0663525	4.44324	8.86146e-06	0.000542582
524	ENSMUSG00000119132.1	Gm24407	predicted gene, 24407 [Source:MGI Symbol;Acc:MGI:5454184]	chr5	115628313	115628453	+	140	chr5:115628313-115628453	363.268	277.359	307.188	340.189	664.321	1109.22	628.915	717.829	379.77	532.007	0.923784	0.207946	4.44241	8.89551e-06	0.000543628
525	ENSMUSG00000106341.2	Gm43330	predicted gene 43330 [Source:MGI Symbol;Acc:MGI:5663467]	chr3	105690191	105692343	-	2152	chr3:105690191-105692343	245.655	190.157	242.005	161.524	122.468	115.462	143.755	124.278	123.532	163.204	-0.675462	0.152135	-4.43989	9.00068e-06	0.000549007
526	ENSMUSG00000003545.4	Fosb	FBJ osteosarcoma oncogene B [Source:MGI Symbol;Acc:MGI:95575]	chr7	19036621	19043976	-	7355	chr7:19036621-19043976	246.18	277.962	306.639	353.327	70.9443	59.9879	147.821	42.1612	169.054	186.008	-1.11832	0.252165	-4.43489	9.21214e-06	0.000560837
527	ENSMUSG00000057666.19	Gapdh	glyceraldehyde-3-phosphate dehydrogenase [Source:MGI Symbol;Acc:MGI:95640]	chr6	125138678	125143430	-	4752	chr6:125138678-125143430	1463.77	1333.96	1197.74	1484.65	2108.75	2273.71	1540.79	2276.17	2551.74	1803.48	0.606876	0.136903	4.43289	9.298e-06	0.00056499
528	ENSMUSG00000052160.8	Pld4	phospholipase D family, member 4 [Source:MGI Symbol;Acc:MGI:2144765]	chr12	112727089	112735424	+	8335	chr12:112727089-112735424	472.42	407.201	366.285	265.34	668.841	688.708	590.338	547.96	616.082	513.686	0.664298	0.149989	4.42897	9.46842e-06	0.000574256
529	ENSMUSG00000111490.2	Gm47159	predicted gene, 47159 [Source:MGI Symbol;Acc:MGI:6095931]	chr9	122967531	122968706	+	1175	chr9:122967531-122968706	43.7443	48.2392	52.5282	34.9244	23.7054	13.3684	16.3495	15.5002	5.1792	28.171	-1.11258	0.251296	-4.42737	9.53883e-06	0.000577433
530	ENSMUSG00000032518.7	Rpsa	ribosomal protein SA [Source:MGI Symbol;Acc:MGI:105381]	chr9	119956755	119961435	+	4680	chr9:119956755-119961435	3835.35	3616.76	3136.74	3629.62	4859.87	4887.94	4113.95	4577.63	4790.13	4160.89	0.376978	0.0851706	4.42616	9.59275e-06	0.000578772
531	ENSMUSG00000092341.6	Malat1	metastasis associated lung adenocarcinoma transcript 1 (non-coding RNA) [Source:MGI Symbol;Acc:MGI:1919539]	chr19	5845717	5852706	-	6989	chr19:5845717-5852706	367662	379514	382504	391636	297706	308961	341880	281528	307441	339870	-0.301836	0.0681951	-4.42606	9.5971e-06	0.000578772
532	ENSMUSG00000060063.10	Alox5ap	arachidonate 5-lipoxygenase activating protein [Source:MGI Symbol;Acc:MGI:107505]	chr5	149201577	149224963	+	23386	chr5:149201577-149224963	318.78	294.376	280.611	357.069	540.927	1316.22	635.977	477.298	631.216	539.164	0.96465	0.217992	4.42516	9.63711e-06	0.000580092
533	ENSMUSG00000005683.9	Cs	citrate synthase [Source:MGI Symbol;Acc:MGI:88529]	chr10	128173603	128198348	+	24745	chr10:128173603-128198348	1451.94	1263.88	1235.82	1289.73	1693.28	1632	1627.99	2002.97	1748.18	1549.53	0.398974	0.090179	4.42425	9.67784e-06	0.000581328
534	ENSMUSG00000006736.10	Tspan31	tetraspanin 31 [Source:MGI Symbol;Acc:MGI:1914375]	chr10	126903149	126906133	-	2984	chr10:126903149-126906133	525.153	465.846	455.153	440.274	584.047	636.719	587.639	627.499	659.887	553.58	0.384268	0.086862	4.42389	9.69394e-06	0.000581328
535	ENSMUSG00000079419.5	Ms4a6c	membrane-spanning 4-domains, subfamily A, member 6C [Source:MGI Symbol;Acc:MGI:2385644]	chr19	11446730	11459556	+	12826	chr19:11446730-11459556	361.51	116.707	168.798	120.893	391.487	862.413	567.483	374.797	646.174	401.14	1.10154	0.249201	4.4203	9.85643e-06	0.000589967
536	ENSMUSG00000018171.10	Vmp1	vacuole membrane protein 1 [Source:MGI Symbol;Acc:MGI:1923159]	chr11	86474691	86574662	-	99971	chr11:86474691-86574662	1558.16	1138.08	1027.62	965.166	1514.26	2252.97	1903.96	2623.21	3181.22	1796.07	0.835087	0.189006	4.4183	9.94794e-06	0.000591669
537	ENSMUSG00000040502.6	Marchf9	membrane associated ring-CH-type finger 9 [Source:MGI Symbol;Acc:MGI:2446144]	chr10	126890880	126896053	-	5173	chr10:126890880-126896053	60.864	65.3483	74.4981	59.3709	112.588	108.332	94.6915	113.679	103.88	88.1392	0.658171	0.148954	4.4186	9.93411e-06	0.000591669
538	ENSMUSG00000041115.19	Iqsec2	IQ motif and Sec7 domain 2 [Source:MGI Symbol;Acc:MGI:3528396]	chrX	150927193	151008232	+	81039	chrX:150927193-151008232	799.044	987.365	873.462	865.822	1182.47	1035.99	1200.23	1319.71	1233.87	1055.33	0.42504	0.0962019	4.41821	9.95197e-06	0.000591669
539	ENSMUSG00000073902.6	Gvin3	GTPase, very large interferon inducible, family member 3 [Source:MGI Symbol;Acc:MGI:3584360]	chr7	106195950	106203242	-	7292	chr7:106195950-106203242	1516.12	1022.4	1026.67	997.951	1963.31	2179.32	1730.75	1495.78	1946.46	1542.09	0.65218	0.147617	4.41807	9.95876e-06	0.000591669
540	ENSMUSG00000104612.2	Gm42449	predicted gene 42449 [Source:MGI Symbol;Acc:MGI:5662586]	chr3	130930434	130932691	+	2257	chr3:130930434-130932691	53.7945	53.1513	55.206	65.4828	24.691	24.7451	36.2323	29.131	17.6494	40.0093	-0.917346	0.207789	-4.41479	1.0111e-05	0.000599601
541	ENSMUSG00000024317.16	Rnf138	ring finger protein 138 [Source:MGI Symbol;Acc:MGI:1929211]	chr18	21134398	21161281	+	26883	chr18:21134398-21161281	378.653	302.324	349.632	349.727	214.962	271.028	194.308	206.898	255.479	280.334	-0.563139	0.127626	-4.41242	1.0222e-05	0.000605066
542	ENSMUSG00000024947.18	Men1	multiple endocrine neoplasia 1 [Source:MGI Symbol;Acc:MGI:1316736]	chr19	6385009	6390921	+	5912	chr19:6385009-6390921	429.53	452.232	419.396	484.267	555.372	571.373	605.31	554.042	597.442	518.774	0.359865	0.0816115	4.40949	1.03616e-05	0.000611331
543	ENSMUSG00000024965.10	Fermt3	fermitin family member 3 [Source:MGI Symbol;Acc:MGI:2147790]	chr19	6976326	6996837	-	20511	chr19:6976326-6996837	522.097	410.883	420.631	432.006	700.104	826.944	670.826	547.648	646.64	575.309	0.568951	0.129032	4.40939	1.03661e-05	0.000611331
544	ENSMUSG00000113557.2	Gm47657	predicted gene, 47657 [Source:MGI Symbol;Acc:MGI:6096742]	chr13	20688965	20690768	+	1803	chr13:20688965-20690768	87.3409	102.323	111.378	110.885	70.124	46.3653	64.2694	51.4335	59.1425	78.1401	-0.738951	0.167614	-4.40865	1.04016e-05	0.0006123
545	ENSMUSG00000026048.17	Ercc5	excision repair cross-complementing rodent repair deficiency, complementation group 5 [Source:MGI Symbol;Acc:MGI:103582]	chr1	44186904	44220420	+	33516	chr1:44186904-44220420	486.61	555.156	582.154	632.231	360.488	431.092	444.545	363.618	382.102	470.889	-0.48948	0.111078	-4.40662	1.04995e-05	0.000616926
546	ENSMUSG00000037475.16	Thoc2	THO complex 2 [Source:MGI Symbol;Acc:MGI:2442413]	chrX	40883868	41009551	-	125683	chrX:40883868-41009551	1624.4	1550.24	1600.78	1652.15	1269.76	1268.32	1395.49	1312.08	1138.87	1423.57	-0.326702	0.0741465	-4.40617	1.05217e-05	0.000617098
547	ENSMUSG00000035509.18	Fbxl21	F-box and leucine-rich repeat protein 21 [Source:MGI Symbol;Acc:MGI:2442921]	chr13	56670285	56685711	+	15426	chr13:56670285-56685711	36.3917	21.4558	24.678	17.8528	5.94833	8.39402	4.4974	9.46142	4.51365	14.7992	-1.16948	0.265583	-4.40345	1.06544e-05	0.000622087
548	ENSMUSG00000036136.10	Fam110c	family with sequence similarity 110, member C [Source:MGI Symbol;Acc:MGI:1918813]	chr12	31123860	31130250	+	6390	chr12:31123860-31130250	48.6899	52.0719	32.19	33.1779	70.1207	71.1921	90.0162	92.3059	84.1455	63.7678	0.84059	0.19092	4.40284	1.06844e-05	0.000622087
549	ENSMUSG00000101389.2	Ms4a4a	membrane-spanning 4-domains, subfamily A, member 4A [Source:MGI Symbol;Acc:MGI:3643932]	chr19	11352887	11370154	+	17267	chr19:11352887-11370154	48.9401	31.9428	39.687	18.3352	69.1488	270.809	110.86	81.1862	111.621	86.9477	1.16624	0.264869	4.40306	1.06734e-05	0.000622087
550	ENSMUSG00000115264.2	Gm49260	predicted gene, 49260 [Source:MGI Symbol;Acc:MGI:6118734]	chr14	122923728	122925790	+	2062	chr14:122923728-122925790	26.3956	30.6764	22.0857	24.4469	5.92589	7.21548	10.5182	9.70815	9.34177	16.2571	-1.10924	0.25192	-4.40314	1.06696e-05	0.000622087
551	ENSMUSG00000036435.14	Exoc1	exocyst complex component 1 [Source:MGI Symbol;Acc:MGI:2445020]	chr5	76677158	76718141	+	40983	chr5:76677158-76718141	621.346	632.4	581.627	477.766	370.442	364.482	352.177	477.121	359.504	470.763	-0.554625	0.126088	-4.39871	1.08897e-05	0.000632889
552	ENSMUSG00000022451.13	Twf1	twinfilin actin binding protein 1 [Source:MGI Symbol;Acc:MGI:1100520]	chr15	94475832	94487770	-	11938	chr15:94475832-94487770	775.375	636.069	732.346	753.052	1030.24	911.727	884.777	951.371	979.813	850.53	0.384083	0.0873325	4.39794	1.09282e-05	0.000633975
553	ENSMUSG00000029735.18	Tpk1	thiamine pyrophosphokinase [Source:MGI Symbol;Acc:MGI:1352500]	chr6	43321935	43643212	-	321277	chr6:43321935-43643212	96.3472	110.289	97.019	119.537	67.5511	65.8211	67.5851	61.2267	57.2342	82.5122	-0.666087	0.151496	-4.39674	1.09888e-05	0.000636335
554	ENSMUSG00000019173.12	Rab5c	RAB5C, member RAS oncogene family [Source:MGI Symbol;Acc:MGI:105306]	chr11	100605835	100629041	-	23206	chr11:100605835-100629041	1681.76	1532.1	1522.7	1411.05	2082.06	1946.78	1986.41	1806.87	1908	1764.19	0.334183	0.0760205	4.39596	1.10282e-05	0.000637467
555	ENSMUSG00000027540.14	Ptpn1	protein tyrosine phosphatase, non-receptor type 1 [Source:MGI Symbol;Acc:MGI:97805]	chr2	167773977	167821305	+	47328	chr2:167773977-167821305	1625.96	1342.19	1234.84	1379.98	1612.96	2578.65	2189.68	2111.66	2312.01	1820.88	0.590029	0.134312	4.39296	1.11816e-05	0.000645169
556	ENSMUSG00000044030.5	Irf2bp1	interferon regulatory factor 2 binding protein 1 [Source:MGI Symbol;Acc:MGI:2442159]	chr7	18737969	18740702	+	2733	chr7:18737969-18740702	390.616	430.012	358.74	444.409	553.07	527.105	555.252	536.229	518.268	479.3	0.394646	0.0900058	4.38467	1.16162e-05	0.000669038
557	ENSMUSG00000020101.15	Vsir	V-set immunoregulatory receptor [Source:MGI Symbol;Acc:MGI:1921298]	chr10	60182630	60208463	+	25833	chr10:60182630-60208463	1595.33	1183.63	1167.74	1200.69	1885.57	2493.65	2496.03	1877.29	1667.69	1729.74	0.641827	0.146544	4.37976	1.18811e-05	0.000683065
558	ENSMUSG00000002617.15	Zfp40	zinc finger protein 40 [Source:MGI Symbol;Acc:MGI:99185]	chr17	23392843	23412226	-	19383	chr17:23392843-23412226	211.473	172.428	183.338	182.423	110.653	133.964	115.399	117.32	142.632	152.181	-0.567844	0.129699	-4.37818	1.19675e-05	0.000685571
559	ENSMUSG00000020241.14	Col6a2	collagen, type VI, alpha 2 [Source:MGI Symbol;Acc:MGI:88460]	chr10	76431596	76459464	-	27868	chr10:76431596-76459464	2537.3	2646.79	2572.43	2431.92	2218	1837.18	1971.61	2074.47	1786.65	2230.71	-0.356623	0.0814485	-4.37851	1.19492e-05	0.000685571
560	ENSMUSG00000041886.8	Macc1	metastasis associated in colon cancer 1 [Source:MGI Symbol;Acc:MGI:2685113]	chr12	119278005	119433722	+	155717	chr12:119278005-119433722	202.461	177.976	229.243	271.125	421.031	374.967	314.536	307.651	358.648	295.293	0.635869	0.145252	4.37769	1.19942e-05	0.000685875
561	ENSMUSG00000062591.6	Tubb4a	tubulin, beta 4A class IVA [Source:MGI Symbol;Acc:MGI:107848]	chr17	57387066	57394782	-	7716	chr17:57387066-57394782	257.816	249.416	294.438	261.058	173.825	162.899	211.548	141.766	124.58	208.594	-0.651694	0.148981	-4.37433	1.21808e-05	0.000695303
562	ENSMUSG00000028495.15	Rps6	ribosomal protein S6 [Source:MGI Symbol;Acc:MGI:98159]	chr4	86772897	86775649	-	2752	chr4:86772897-86775649	3082.56	2997.58	2961.43	3160.86	3972.96	4008.55	3459.19	3604.31	3690.17	3437.51	0.292288	0.0668443	4.37267	1.22735e-05	0.000698479
563	ENSMUSG00000041219.16	Arhgap11a	Rho GTPase activating protein 11A [Source:MGI Symbol;Acc:MGI:2444300]	chr2	113661837	113679006	-	17169	chr2:113661837-113679006	176.404	120.899	143.908	126.241	216.498	219.043	214.193	206.777	222.803	182.974	0.56983	0.130322	4.37247	1.2285e-05	0.000698479
564	ENSMUSG00000104867.2	Gm43728	predicted gene 43728 [Source:MGI Symbol;Acc:MGI:5663865]	chr5	5359002	5361623	-	2621	chr5:5359002-5361623	146.112	116.457	150.863	123.108	83.9483	60.8539	98.1892	67.0232	58.1578	100.524	-0.768015	0.17566	-4.37217	1.23019e-05	0.000698479
565	ENSMUSG00000026723.11	Trdmt1	tRNA aspartic acid methyltransferase 1 [Source:MGI Symbol;Acc:MGI:1274787]	chr2	13513825	13549479	-	35654	chr2:13513825-13549479	144.372	203.551	160.385	177.279	89.5119	112.783	101.836	67.035	51.782	123.171	-0.870498	0.199524	-4.36288	1.28359e-05	0.000727513
566	ENSMUSG00000024939.7	Fam89b	family with sequence similarity 89, member B [Source:MGI Symbol;Acc:MGI:106595]	chr19	5778115	5779681	-	1566	chr19:5778115-5779681	213.445	170.423	179.602	187.129	372.144	284.765	309.299	262.339	249.404	247.617	0.609781	0.139899	4.35873	1.30817e-05	0.000740131
567	ENSMUSG00000041203.10	Trir	telomerase RNA component interacting RNase [Source:MGI Symbol;Acc:MGI:1922833]	chr8	85753452	85756915	+	3463	chr8:85753452-85756915	479.94	469.372	475.129	530.846	605.532	596.383	638.453	632.478	621.515	561.072	0.332206	0.0762269	4.35811	1.31189e-05	0.00074093
568	ENSMUSG00000007670.11	Khsrp	KH-type splicing regulatory protein [Source:MGI Symbol;Acc:MGI:1336214]	chr17	57328051	57338522	-	10471	chr17:57328051-57338522	1681.51	1649.93	1604.07	1658.82	1917.39	1859.28	1928.76	1957.06	1927.7	1798.28	0.216741	0.0497423	4.35728	1.31688e-05	0.000741846
569	ENSMUSG00000028578.9	Caap1	caspase activity and apoptosis inhibitor 1 [Source:MGI Symbol;Acc:MGI:1915020]	chr4	94388318	94445033	-	56715	chr4:94388318-94445033	144.143	132.84	139.716	153.387	71.1454	95.8656	86.5714	78.6857	107.083	112.16	-0.644886	0.148009	-4.35707	1.31815e-05	0.000741846
570	ENSMUSG00000112343.3	Sfta3-ps	surfactant associated 3, pseudogene [Source:MGI Symbol;Acc:MGI:2144804]	chr12	56535106	56576373	-	41267	chr12:56535106-56576373	2395.34	2748.04	2888.35	2486.03	2065.56	1918.08	2212.3	1830.14	1773.56	2257.49	-0.411257	0.0944031	-4.35639	1.32223e-05	0.000742838
571	ENSMUSG00000041930.8	Fam222a	family with sequence similarity 222, member A [Source:MGI Symbol;Acc:MGI:3605543]	chr5	114706077	114751281	+	45204	chr5:114706077-114751281	94.7685	111.639	202.561	119.386	52.8297	70.5809	67.8721	62.1033	41.0321	91.4192	-0.942584	0.216503	-4.35367	1.33877e-05	0.000750812
572	ENSMUSG00000063146.12	Clip2	CAP-GLY domain containing linker protein 2 [Source:MGI Symbol;Acc:MGI:1313136]	chr5	134518237	134581288	-	63051	chr5:134518237-134581288	763.785	738.964	650.477	616.967	525.751	456.123	522.171	544.05	499.291	590.842	-0.427161	0.0981716	-4.35116	1.35416e-05	0.000758118
573	ENSMUSG00000110325.2	Gm45293	predicted gene 45293 [Source:MGI Symbol;Acc:MGI:5791129]	chr8	92359707	92361518	+	1811	chr8:92359707-92361518	50.7789	68.5551	61.6713	55.0057	28.6422	26.7893	26.8764	35.9069	30.0905	42.7018	-0.843027	0.193818	-4.34959	1.36395e-05	0.000762263
574	ENSMUSG00000039497.9	Dse	dermatan sulfate epimerase [Source:MGI Symbol;Acc:MGI:2443455]	chr10	34027389	34083711	-	56322	chr10:34027389-34083711	493.456	486.523	383.607	562.612	697.805	692.77	759.715	619.297	740.647	604.048	0.518676	0.119307	4.34741	1.37752e-05	0.000768507
575	ENSMUSG00000022707.18	Gbe1	glucan (1,4-alpha-), branching enzyme 1 [Source:MGI Symbol;Acc:MGI:1921435]	chr16	70110837	70366604	+	255767	chr16:70110837-70366604	318.507	304.918	332.142	330.837	378.305	467.453	495.834	425.322	449.1	389.157	0.443851	0.102136	4.34568	1.38845e-05	0.000773256
576	ENSMUSG00000025104.14	Hdgfl3	HDGF like 3 [Source:MGI Symbol;Acc:MGI:1352760]	chr7	81530999	81584221	-	53222	chr7:81530999-81584221	376.231	342.043	433.644	458.116	256.288	274.364	269.461	237.001	161.3	312.05	-0.682023	0.156998	-4.34414	1.39823e-05	0.000777354
577	ENSMUSG00000113003.2	Gm47138	predicted gene, 47138 [Source:MGI Symbol;Acc:MGI:6095896]	chr12	99332803	99336172	-	3369	chr12:99332803-99336172	138.95	134.741	149.899	135.331	98.7611	73.267	92.3588	95.2341	90.3907	112.104	-0.592343	0.136379	-4.34336	1.40319e-05	0.000778758
578	ENSMUSG00000103291.2	Gm38235	predicted gene, 38235 [Source:MGI Symbol;Acc:MGI:5611463]	chr1	106147044	106151995	+	4951	chr1:106147044-106151995	321.363	282.516	380.603	343.128	184.68	144.548	267.769	179.864	144.484	249.884	-0.755163	0.173976	-4.34062	1.42078e-05	0.000784443
579	ENSMUSG00000104213.6	Ighd	immunoglobulin heavy constant delta [Source:MGI Symbol;Acc:MGI:96447]	chr12	113370224	113379944	-	9720	chr12:113370224-113379944	589.216	621.92	545.78	640.26	310.261	154.754	394.163	291.719	134.453	409.17	-0.968084	0.223026	-4.34067	1.42046e-05	0.000784443
580	ENSMUSG00000109555.2	Gm44891	predicted gene 44891 [Source:MGI Symbol;Acc:MGI:5753467]	chr7	131913585	131915807	-	2222	chr7:131913585-131915807	129.923	189.108	166.542	142.316	79.0113	82.4801	113.371	51.4629	66.4425	113.406	-0.851944	0.196251	-4.3411	1.41769e-05	0.000784443
581	ENSMUSG00000028646.17	Rragc	Ras-related GTP binding C [Source:MGI Symbol;Acc:MGI:1858751]	chr4	123811239	123830790	+	19551	chr4:123811239-123830790	675.237	694.529	666.137	695.416	912.923	883.738	967.673	788.686	836.366	791.189	0.353297	0.0814129	4.33957	1.4276e-05	0.00078685
582	ENSMUSG00000037166.6	Ppp1r14a	protein phosphatase 1, regulatory inhibitor subunit 14A [Source:MGI Symbol;Acc:MGI:1931139]	chr7	28988733	28993226	+	4493	chr7:28988733-28993226	342.472	457.876	507.373	437.987	260.78	236.488	265.507	222.551	116.473	316.39	-0.841994	0.194188	-4.33597	1.45121e-05	0.000798487
583	ENSMUSG00000041671.14	Pyroxd1	pyridine nucleotide-disulphide oxidoreductase domain 1 [Source:MGI Symbol;Acc:MGI:2676395]	chr6	142291380	142308983	+	17603	chr6:142291380-142308983	196.972	203.144	207.637	218.525	145.154	135.893	150.054	156.266	145.622	173.252	-0.474503	0.109478	-4.33423	1.46269e-05	0.000803426
584	ENSMUSG00000052105.18	Mtcl1	microtubule crosslinking factor 1 [Source:MGI Symbol;Acc:MGI:1915867]	chr17	66643977	66756745	-	112768	chr17:66643977-66756745	2079.14	2133.86	2581.94	2225.42	1671.18	1608.67	1719.08	1158.72	1379.01	1839.67	-0.548669	0.126675	-4.33132	1.48215e-05	0.00081272
585	ENSMUSG00000103303.2	Gm37802	predicted gene, 37802 [Source:MGI Symbol;Acc:MGI:5611030]	chr1	156683787	156686429	-	2642	chr1:156683787-156686429	60.8791	61.2915	61.6325	73.3406	34.5669	16.5031	39.7435	31.0837	27.0022	45.1159	-0.913465	0.211039	-4.32841	1.50192e-05	0.000822152
586	ENSMUSG00000039883.6	Lrrc17	leucine rich repeat containing 17 [Source:MGI Symbol;Acc:MGI:1921761]	chr5	21748557	21780902	+	32345	chr5:21748557-21780902	36.3725	58.7643	45.2253	48.989	24.9422	12.313	5.81631	21.2602	11.3655	29.4498	-1.10686	0.255793	-4.32716	1.51045e-05	0.000825413
587	ENSMUSG00000029231.16	Pdgfra	platelet derived growth factor receptor, alpha polypeptide [Source:MGI Symbol;Acc:MGI:97530]	chr5	75312953	75358876	+	45923	chr5:75312953-75358876	6093.12	6423	7469.03	6942.41	4152.06	4735.78	5642.55	4135.84	5048.15	5626.88	-0.483584	0.111768	-4.32667	1.51379e-05	0.000825828
588	ENSMUSG00000053907.11	Mat2a	methionine adenosyltransferase II, alpha [Source:MGI Symbol;Acc:MGI:2443731]	chr6	72409782	72416541	-	6759	chr6:72409782-72416541	5083.92	3304.47	4631.05	4178.3	2608.06	3183.61	3106.52	2502.91	2836.27	3492.79	-0.559365	0.129376	-4.32356	1.53534e-05	0.000836158
589	ENSMUSG00000095788.7	Sirpb1a	signal-regulatory protein beta 1A [Source:MGI Symbol;Acc:MGI:2444824]	chr3	15436713	15491580	-	54867	chr3:15436713-15491580	72.6854	50.2101	51.0124	67.0292	133.484	162.094	96.2098	89.3216	124.814	94.0956	0.85236	0.197178	4.32279	1.54067e-05	0.000837639
590	ENSMUSG00000028399.19	Ptprd	protein tyrosine phosphatase, receptor type, D [Source:MGI Symbol;Acc:MGI:97812]	chr4	75859475	78130198	-	2270723	chr4:75859475-78130198	1776.11	2490.28	2413.47	2138.35	1660.48	1450.22	1694.9	1334.4	1421.7	1819.99	-0.516635	0.119554	-4.32136	1.55071e-05	0.000841665
591	ENSMUSG00000082051.2	Gm16072	predicted gene 16072 [Source:MGI Symbol;Acc:MGI:3801776]	chr18	12420461	12422837	+	2376	chr18:12420461-12422837	38.5652	25.5482	35.881	25.32	6.91345	16.4989	5.84417	11.6538	8.30657	19.3924	-1.10965	0.257457	-4.31006	1.63212e-05	0.000884356
592	ENSMUSG00000024927.9	Rela	v-rel reticuloendotheliosis viral oncogene homolog A (avian) [Source:MGI Symbol;Acc:MGI:103290]	chr19	5687511	5698158	+	10647	chr19:5687511-5698158	1323.13	1141.61	1105.47	1018.5	1380.84	1704.12	1896.96	1551.2	1619.68	1415.72	0.48486	0.112554	4.30781	1.6488e-05	0.000891884
593	ENSMUSG00000024851.15	Pitpnm1	phosphatidylinositol transfer protein, membrane-associated 1 [Source:MGI Symbol;Acc:MGI:1197524]	chr19	4149998	4163965	+	13967	chr19:4149998-4163965	741.551	871.996	741.934	877.975	1076.72	1083.5	1045.52	976.274	1051.41	940.764	0.364836	0.084722	4.30628	1.66027e-05	0.000896571
594	ENSMUSG00000036948.18	Trappc14	trafficking protein particle complex 14 [Source:MGI Symbol;Acc:MGI:2385896]	chr5	138257918	138262295	-	4377	chr5:138257918-138262295	374.68	268.687	303.546	314.946	411.576	519.011	472.509	433.369	577.745	408.452	0.574893	0.133519	4.30572	1.66447e-05	0.000897327
595	ENSMUSG00000025969.16	Nrp2	neuropilin 2 [Source:MGI Symbol;Acc:MGI:1100492]	chr1	62742444	62857854	+	115410	chr1:62742444-62857854	1291.63	1349.43	1248.43	1367.02	1718.8	1599.87	2164.65	1643.84	1858.19	1582.43	0.435142	0.101152	4.30184	1.69384e-05	0.000911626
596	ENSMUSG00000048677.10	Tpcn2	two pore segment channel 2 [Source:MGI Symbol;Acc:MGI:2385297]	chr7	144740261	144837748	-	97487	chr7:144740261-144837748	459.487	418.308	532.97	449.47	307.142	291.901	367.493	356.624	319.431	389.203	-0.480012	0.111596	-4.30135	1.6976e-05	0.000912121
597	ENSMUSG00000121135.1	Hmga2-ps1	high mobility group AT-hook 2, pseudogene 1 [Source:NCBI gene (formerly Entrezgene);Acc:15365]	chr1	176662183	176663734	-	1551	chr1:176662183-176663734	29.4668	25.6038	29.4653	24.447	61.2362	57.6661	56.0796	40.7379	61.1875	42.8767	0.859593	0.200052	4.29685	1.73239e-05	0.000929253
598	ENSMUSG00000109564.2	Muc16	mucin 16 [Source:MGI Symbol;Acc:MGI:1920982]	chr9	18406751	18585826	-	179075	chr9:18406751-18585826	495.834	516.883	425.032	615.302	1076.74	736.444	1200.95	2618.15	940.692	958.448	1.01673	0.236645	4.29642	1.73575e-05	0.000929497
599	ENSMUSG00000059995.13	Atxn7l3	ataxin 7-like 3 [Source:MGI Symbol;Acc:MGI:3036270]	chr11	102180126	102187457	-	7331	chr11:102180126-102187457	784.727	766.158	756.191	767.329	939.371	905.281	1051.05	915.452	1038.83	880.487	0.328491	0.0764643	4.29601	1.73903e-05	0.000929698
600	ENSMUSG00000029771.13	Irf5	interferon regulatory factor 5 [Source:MGI Symbol;Acc:MGI:1350924]	chr6	29526624	29541870	+	15246	chr6:29526624-29541870	416.168	318.367	232.811	253.073	466.575	591.268	459.595	520.295	557.66	423.979	0.693886	0.161603	4.29377	1.75664e-05	0.000937355
601	ENSMUSG00000034245.11	Hdac11	histone deacetylase 11 [Source:MGI Symbol;Acc:MGI:2385252]	chr6	91133647	91151674	+	18027	chr6:91133647-91151674	117.476	127.342	136.037	132.132	169.904	187.126	208.972	184.814	182.847	160.739	0.508189	0.118364	4.29345	1.7592e-05	0.000937355
602	ENSMUSG00000047547.15	Cltb	clathrin, light polypeptide (Lcb) [Source:MGI Symbol;Acc:MGI:1921575]	chr13	54740214	54759157	-	18943	chr13:54740214-54759157	920.377	836.325	841.363	840.761	1023.08	1028.07	1186.65	1123.38	1252.9	1005.88	0.374865	0.0873776	4.29017	1.78536e-05	0.00094971
603	ENSMUSG00000044496.7	2510039O18Rik	RIKEN cDNA 2510039O18 gene [Source:MGI Symbol;Acc:MGI:1924284]	chr4	148025352	148031771	+	6419	chr4:148025352-148031771	613.827	634.296	595.142	612.045	735.78	737.533	744.622	825.714	838.16	704.124	0.332629	0.0775565	4.28886	1.79593e-05	0.000953751
604	ENSMUSG00000024055.16	Cyp4f13	cytochrome P450, family 4, subfamily f, polypeptide 13 [Source:MGI Symbol;Acc:MGI:2158641]	chr17	33143662	33166376	-	22714	chr17:33143662-33166376	310.625	330.339	310.071	361.977	242.747	255.709	235.893	189.957	195.624	270.327	-0.522104	0.121785	-4.2871	1.81018e-05	0.000959724
605	ENSMUSG00000028967.11	Errfi1	ERBB receptor feedback inhibitor 1 [Source:MGI Symbol;Acc:MGI:1921405]	chr4	150938376	150953349	+	14973	chr4:150938376-150953349	4062.83	5429.45	6424.52	4813.57	2183.74	3769.4	1857.63	2100.88	3347.96	3776.66	-0.827192	0.192966	-4.28672	1.81334e-05	0.000959812
606	ENSMUSG00000019487.12	Trip10	thyroid hormone receptor interactor 10 [Source:MGI Symbol;Acc:MGI:2146901]	chr17	57556455	57570665	+	14210	chr17:57556455-57570665	561.752	562.684	537.411	505.308	667.702	666.793	727.27	652.331	739.246	624.5	0.34354	0.080155	4.28595	1.81963e-05	0.00096155
607	ENSMUSG00000047832.10	Cdca4	cell division cycle associated 4 [Source:MGI Symbol;Acc:MGI:1919213]	chr12	112783849	112793043	-	9194	chr12:112783849-112793043	216.267	189.867	170.864	225.095	267.001	277.179	297.476	286.588	294.733	247.23	0.481475	0.112447	4.28181	1.85383e-05	0.000978011
608	ENSMUSG00000021614.17	Vcan	versican [Source:MGI Symbol;Acc:MGI:102889]	chr13	89803431	89890628	-	87197	chr13:89803431-89890628	784.543	298.135	276.039	242.678	1002.77	4254.94	1780.15	1541.13	1752.31	1325.85	1.17288	0.273957	4.28128	1.85823e-05	0.000978719
609	ENSMUSG00000080810.2	Gm11737	predicted gene 11737 [Source:MGI Symbol;Acc:MGI:3650525]	chr11	118095538	118096005	-	467	chr11:118095538-118096005	32.8635	40.744	40.8076	31.4227	15.8147	10.1705	15.1323	19.1831	7.18086	23.7021	-1.04129	0.24336	-4.2788	1.879e-05	0.000988035
610	ENSMUSG00000035493.11	Tgfbi	transforming growth factor, beta induced [Source:MGI Symbol;Acc:MGI:99959]	chr13	56757336	56787375	+	30039	chr13:56757336-56787375	1696.67	792.72	789.944	843.999	1633.88	3294.15	2021.94	2026.75	2332.12	1714.69	0.917846	0.214646	4.27609	1.90201e-05	0.000998492
611	ENSMUSG00000037712.18	Fermt2	fermitin family member 2 [Source:MGI Symbol;Acc:MGI:2385001]	chr14	45696252	45767575	-	71323	chr14:45696252-45767575	3500.62	3582.71	4203.39	3860.62	3209.93	2733.97	2711.38	2301.49	2272.13	3152.91	-0.493382	0.115431	-4.27427	1.91765e-05	0.00100506
612	ENSMUSG00000018677.10	Slc25a39	solute carrier family 25, member 39 [Source:MGI Symbol;Acc:MGI:1196386]	chr11	102293811	102298772	-	4961	chr11:102293811-102298772	548.349	552.575	432.988	539.039	718.826	641.566	705.526	688.814	732.125	617.757	0.415816	0.0973973	4.26928	1.96109e-05	0.00102614
613	ENSMUSG00000038508.8	Gdf15	growth differentiation factor 15 [Source:MGI Symbol;Acc:MGI:1346047]	chr8	71082043	71085106	-	3063	chr8:71082043-71085106	8.33398	7.46682	16.1925	9.93185	28.599	25.5438	35.4325	30.5672	74.3871	26.2728	1.13741	0.26652	4.26763	1.97556e-05	0.00103203
614	ENSMUSG00000046402.11	Rbp1	retinol binding protein 1, cellular [Source:MGI Symbol;Acc:MGI:97876]	chr9	98305014	98328628	+	23614	chr9:98305014-98328628	238.442	249.249	294.363	240.976	204.439	141.308	137.934	174.847	154.745	204.034	-0.60419	0.141588	-4.26723	1.97914e-05	0.00103222
615	ENSMUSG00000036334.13	Igsf10	immunoglobulin superfamily, member 10 [Source:MGI Symbol;Acc:MGI:1923481]	chr3	59224156	59251815	-	27659	chr3:59224156-59251815	685.903	777.629	925.397	670.307	588.972	410.863	257.658	405.202	294.416	557.372	-0.826428	0.193695	-4.26664	1.98436e-05	0.00103325
616	ENSMUSG00000020372.16	Rack1	receptor for activated C kinase 1 [Source:MGI Symbol;Acc:MGI:101849]	chr11	48691159	48697261	+	6102	chr11:48691159-48697261	2940.97	2950.7	2901.21	2830.77	4081.81	3931.29	3165.1	3718.65	3779.82	3366.7	0.353972	0.0830308	4.26314	2.01576e-05	0.0010479
617	ENSMUSG00000035674.14	Ndufa3	NADH:ubiquinone oxidoreductase subunit A3 [Source:MGI Symbol;Acc:MGI:1913341]	chr7	3620372	3623326	+	2954	chr7:3620372-3623326	249.667	226.613	233.58	166.755	303.159	366.971	303.232	368.13	339.237	284.149	0.580729	0.136261	4.26187	2.0272e-05	0.00105214
618	ENSMUSG00000038828.14	Tmem214	transmembrane protein 214 [Source:MGI Symbol;Acc:MGI:1916046]	chr5	31025356	31036524	+	11168	chr5:31025356-31036524	798.993	714.159	676.933	755.422	861.127	918.794	978.888	965.272	972.003	849.066	0.344001	0.0807509	4.26003	2.04404e-05	0.00105811
619	ENSMUSG00000102841.2	Gm38036	predicted gene, 38036 [Source:MGI Symbol;Acc:MGI:5611264]	chr1	194359310	194362873	+	3563	chr1:194359310-194362873	172.406	238.825	142.534	247.961	102.711	90.8182	142.634	85.5233	97.6714	146.787	-0.816239	0.19161	-4.25989	2.04531e-05	0.00105811
620	ENSMUSG00000107756.2	Gm44164	predicted gene, 44164 [Source:MGI Symbol;Acc:MGI:5690556]	chr6	145184393	145186953	-	2560	chr6:145184393-145186953	269.914	289.124	310.015	245.342	159.996	157.799	229.104	166.093	189.004	224.044	-0.586973	0.137812	-4.25924	2.05127e-05	0.00105948
621	ENSMUSG00000021418.16	Rpp40	ribonuclease P 40 subunit [Source:MGI Symbol;Acc:MGI:1346084]	chr13	36077455	36090342	-	12887	chr13:36077455-36090342	50.967	38.0277	40.6302	54.1984	18.4584	21.3201	29.2895	14.8765	17.4396	31.6897	-0.95728	0.224806	-4.25825	2.0603e-05	0.00106181
622	ENSMUSG00000022119.16	Rbm26	RNA binding motif protein 26 [Source:MGI Symbol;Acc:MGI:1921463]	chr14	105344187	105414763	-	70576	chr14:105344187-105414763	1175.77	1195.18	1168.42	1253.01	982.741	949.043	971.056	1054.11	997.844	1083.02	-0.270004	0.0634106	-4.25802	2.06242e-05	0.00106181
623	ENSMUSG00000020653.13	Klf11	Kruppel-like factor 11 [Source:MGI Symbol;Acc:MGI:2653368]	chr12	24701273	24712788	+	11515	chr12:24701273-24712788	590.735	560.554	591.041	457.759	828.884	892.578	888.968	736.392	664.91	690.202	0.51682	0.121422	4.25641	2.07735e-05	0.00106673
624	ENSMUSG00000107176.2	Gm9794	predicted pseudogene 9794 [Source:MGI Symbol;Acc:MGI:3642653]	chr6	66852305	66852727	-	422	chr6:66852305-66852727	104.936	156.244	75.1874	79.3928	41.5299	39.578	12.7986	25.8495	53.248	65.4182	-1.08393	0.254667	-4.25627	2.07863e-05	0.00106673
625	ENSMUSG00000049999.5	Ppp1r3d	protein phosphatase 1, regulatory subunit 3D [Source:MGI Symbol;Acc:MGI:1917664]	chr2	178052999	178056265	-	3266	chr2:178052999-178056265	134.899	90.856	129.672	114.376	201.473	423.069	194.067	212.809	224.408	191.737	0.896917	0.21087	4.25341	2.10541e-05	0.00107874
626	ENSMUSG00000025262.9	Fam120c	family with sequence similarity 120, member C [Source:MGI Symbol;Acc:MGI:2387687]	chrX	150127171	150254838	+	127667	chrX:150127171-150254838	305.122	281.346	316.999	301.636	191.996	226.596	191.668	238.146	229.092	253.622	-0.46274	0.108802	-4.25303	2.10896e-05	0.00107884
627	ENSMUSG00000096188.2	Cmtm4	CKLF-like MARVEL transmembrane domain containing 4 [Source:MGI Symbol;Acc:MGI:2142888]	chr8	105074823	105122439	-	47616	chr8:105074823-105122439	1157.32	1357.68	1372.23	1456.33	1987.01	1795.17	1588.1	1716.61	1856.07	1587.39	0.407617	0.095878	4.25141	2.12425e-05	0.00108493
628	ENSMUSG00000026271.16	Gpr35	G protein-coupled receptor 35 [Source:MGI Symbol;Acc:MGI:1929509]	chr1	92878587	92914113	+	35526	chr1:92878587-92914113	253.617	119.264	139.875	108.145	312.619	633.165	333.218	277.803	346.095	280.422	0.987527	0.232386	4.24952	2.14229e-05	0.0010924
629	ENSMUSG00000073274.6	Gm14636	predicted gene 14636 [Source:MGI Symbol;Acc:MGI:3641976]	chrX	19011600	19034490	-	22890	chrX:19011600-19034490	137.397	96.1463	141.834	177.486	302.601	233.72	507.893	214.57	281.628	232.586	0.92501	0.217732	4.24839	2.15312e-05	0.00109617
630	ENSMUSG00000036751.8	Cox6b1	cytochrome c oxidase, subunit 6B1 [Source:MGI Symbol;Acc:MGI:107460]	chr7	30316286	30325576	-	9290	chr7:30316286-30325576	606.339	486.759	465.377	538.481	716.621	817.928	628.955	827.325	749.833	648.624	0.490257	0.115465	4.24594	2.17678e-05	0.00110646
631	ENSMUSG00000037379.8	Spon2	spondin 2, extracellular matrix protein [Source:MGI Symbol;Acc:MGI:1923724]	chr5	33355528	33375799	-	20271	chr5:33355528-33375799	815.692	528.712	490.762	241.405	149.324	84.4916	18.3128	99.6984	28.6823	273.009	-1.15092	0.271135	-4.2448	2.18786e-05	0.00111033
632	ENSMUSG00000020250.12	Txnrd1	thioredoxin reductase 1 [Source:MGI Symbol;Acc:MGI:1354175]	chr10	82669785	82733546	+	63761	chr10:82669785-82733546	1414.64	1197.13	1162.83	1089.46	1465.92	1571.89	1943.95	2049.28	1887.3	1531.38	0.523459	0.123331	4.24433	2.1925e-05	0.00111093
633	ENSMUSG00000040414.9	Slc25a28	solute carrier family 25, member 28 [Source:MGI Symbol;Acc:MGI:2180509]	chr19	43652240	43663320	-	11080	chr19:43652240-43663320	379.212	377.686	355.964	336.327	466.688	539.456	519.047	515.571	422.18	434.681	0.428238	0.100911	4.2437	2.19868e-05	0.0011123
634	ENSMUSG00000053063.12	Clec12a	C-type lectin domain family 12, member a [Source:MGI Symbol;Acc:MGI:3040968]	chr6	129319654	129342266	+	22612	chr6:129319654-129342266	109.524	82.1746	78.8865	115.769	221.168	140.609	157.282	157.418	242.252	145.009	0.800998	0.188797	4.24264	2.20904e-05	0.00111577
635	ENSMUSG00000044533.16	Rps2	ribosomal protein S2 [Source:MGI Symbol;Acc:MGI:105110]	chr17	24937090	24940903	+	3813	chr17:24937090-24940903	3192.49	2839.69	2637.29	2736.06	3795.43	3534.83	3378.1	4225.27	4205.19	3393.81	0.411371	0.0971145	4.23594	2.27594e-05	0.00114775
636	ENSMUSG00000079481.12	Nhsl2	NHS-like 2 [Source:MGI Symbol;Acc:MGI:3645090]	chrX	100892991	101135661	+	242670	chrX:100892991-101135661	1020.19	1205.26	1086.28	1031.72	791.082	835.437	924.874	765.184	849.822	945.54	-0.371851	0.0878047	-4.23498	2.28568e-05	0.00115085
637	ENSMUSG00000046516.12	Cox17	cytochrome c oxidase assembly protein 17, copper chaperone [Source:MGI Symbol;Acc:MGI:1333806]	chr16	38167353	38182659	+	15306	chr16:38167353-38182659	390.103	318.554	356.494	374.637	224.57	227.015	216.963	263.909	295.856	296.456	-0.521434	0.123168	-4.23354	2.30045e-05	0.00115647
638	ENSMUSG00000078578.10	Ube2d3	ubiquitin-conjugating enzyme E2D 3 [Source:MGI Symbol;Acc:MGI:1913355]	chr3	135143910	135173959	+	30049	chr3:135143910-135173959	4237.19	4001.63	3957.52	3880.23	4397.32	5345.9	5153.48	5147.47	5569.16	4632.21	0.342134	0.0808311	4.2327	2.30902e-05	0.00115896
639	ENSMUSG00000034161.9	Scx	scleraxis [Source:MGI Symbol;Acc:MGI:102934]	chr15	76341652	76343658	+	2006	chr15:76341652-76343658	67.3024	52.2444	68.3046	52.6593	33.8035	26.0045	34.9448	18.4	13.9691	40.848	-0.968233	0.228938	-4.22924	2.34478e-05	0.00117507
640	ENSMUSG00000119577.1	Gm24727	predicted gene, 24727 [Source:MGI Symbol;Acc:MGI:5454504]	chr8	34181829	34181972	+	143	chr8:34181829-34181972	20.4146	13.574	24.9675	23.0978	55.4315	93.7594	38.4351	48.3463	43.7777	40.2004	1.03555	0.245271	4.22206	2.42081e-05	0.00121128
641	ENSMUSG00000042406.9	Atf4	activating transcription factor 4 [Source:MGI Symbol;Acc:MGI:88096]	chr15	80139385	80141742	+	2357	chr15:80139385-80141742	1550.14	1324.85	1554.68	1737.63	1920.66	1987.25	2040.99	2000.58	2258.2	1819.44	0.392486	0.0931128	4.21516	2.49598e-05	0.00124694
642	ENSMUSG00000002249.22	Tead3	TEA domain family member 3 [Source:MGI Symbol;Acc:MGI:109241]	chr17	28550645	28569791	-	19146	chr17:28550645-28569791	460.383	525.511	507.902	493.968	617.022	638.462	757.897	789.933	625.656	601.859	0.44645	0.105929	4.21463	2.50192e-05	0.00124796
643	ENSMUSG00000062157.7	Ifnlr1	interferon lambda receptor 1 [Source:MGI Symbol;Acc:MGI:2429859]	chr4	135413598	135435492	+	21894	chr4:135413598-135435492	194.678	239.758	250.089	265.422	412.817	397.423	306.335	314.947	372.058	305.948	0.563862	0.133907	4.21084	2.54425e-05	0.0012671
644	ENSMUSG00000033777.5	Tlr13	toll-like receptor 13 [Source:MGI Symbol;Acc:MGI:3045213]	chrX	105186810	105204099	+	17289	chrX:105186810-105204099	256.278	226.393	271.648	255.444	450.288	1018.59	428.452	366.464	540.229	423.754	0.920517	0.218667	4.20968	2.55737e-05	0.00127166
645	ENSMUSG00000025499.19	Hras	Harvey rat sarcoma virus oncogene [Source:MGI Symbol;Acc:MGI:96224]	chr7	140769018	140773918	-	4900	chr7:140769018-140773918	342.066	363.78	312.115	361.766	454.94	436.77	436.734	529.934	459.42	410.836	0.413573	0.09827	4.20853	2.57035e-05	0.00127415
646	ENSMUSG00000039706.12	Ldb2	LIM domain binding 2 [Source:MGI Symbol;Acc:MGI:894670]	chr5	44629474	44957022	-	327548	chr5:44629474-44957022	795.175	880.762	998.16	1090.33	612.153	439.908	691.855	507.543	324.235	704.458	-0.762261	0.18112	-4.2086	2.5696e-05	0.00127415
647	ENSMUSG00000001248.16	Gramd1a	GRAM domain containing 1A [Source:MGI Symbol;Acc:MGI:105490]	chr7	30829552	30855321	-	25769	chr7:30829552-30855321	964.599	902.111	773.29	907.214	1130.52	1104.88	1287.8	1155.39	1420.67	1071.83	0.442558	0.10526	4.20441	2.61765e-05	0.00129559
648	ENSMUSG00000110068.2	Gm45294	predicted gene 45294 [Source:MGI Symbol;Acc:MGI:5791130]	chr8	92305916	92308017	+	2101	chr8:92305916-92308017	96.4407	101.223	112.266	87.3105	64.197	56.6962	56.0982	67.9603	53.9772	77.3521	-0.662557	0.157616	-4.20361	2.62691e-05	0.00129817
649	ENSMUSG00000045128.10	Rpl18a	ribosomal protein L18A [Source:MGI Symbol;Acc:MGI:1924058]	chr8	71347366	71350056	-	2690	chr8:71347366-71350056	2894.01	3172.8	3026.97	3216.55	4433.17	4524.05	3703.21	3725.61	3749.12	3605.05	0.377196	0.0897513	4.20268	2.63769e-05	0.00130149
650	ENSMUSG00000048758.15	Rpl29	ribosomal protein L29 [Source:MGI Symbol;Acc:MGI:99687]	chr9	106306653	106308767	+	2114	chr9:106306653-106308767	1251.14	1224.45	1249.91	1207.19	1795.99	1794.34	1456.87	1513.27	1498.44	1443.51	0.375877	0.0894634	4.20146	2.65197e-05	0.00130652
651	ENSMUSG00000104063.2	Pcdhgb7	protocadherin gamma subfamily B, 7 [Source:MGI Symbol;Acc:MGI:1935199]	chr18	37884653	37974926	+	90273	chr18:37884653-37974926	605.247	568.143	626.087	613.789	368.373	405.743	533.189	398.598	429.274	505.382	-0.478113	0.113837	-4.19997	2.66948e-05	0.00131313
652	ENSMUSG00000107448.2	Gm43947	predicted gene, 43947 [Source:MGI Symbol;Acc:MGI:5690339]	chr6	101321853	101322811	-	958	chr6:101321853-101322811	57.0381	40.1131	50.7273	38.4164	12.8413	7.18885	21.0127	25.1554	18.6225	30.124	-1.03958	0.247573	-4.19907	2.68018e-05	0.00131637
653	ENSMUSG00000000552.11	Zfp385a	zinc finger protein 385A [Source:MGI Symbol;Acc:MGI:1352495]	chr15	103222322	103248520	-	26198	chr15:103222322-103248520	121.37	113.681	88.0567	89.427	170.17	151.371	168.438	186.074	142.884	136.83	0.619113	0.147455	4.19865	2.68516e-05	0.0013165
654	ENSMUSG00000018774.14	Cd68	CD68 antigen [Source:MGI Symbol;Acc:MGI:88342]	chr11	69555039	69556979	-	1940	chr11:69555039-69556979	327.263	249.769	310.409	264.099	483.38	541.545	466.685	337.049	439.869	380.008	0.606758	0.144523	4.19835	2.68866e-05	0.0013165
655	ENSMUSG00000005982.15	Naa60	N(alpha)-acetyltransferase 60, NatF catalytic subunit [Source:MGI Symbol;Acc:MGI:1922013]	chr16	3690239	3722634	+	32395	chr16:3690239-3722634	599.251	605.892	662.035	637.664	774.249	829.146	951.615	742.304	839.033	737.91	0.388314	0.0925197	4.19709	2.70364e-05	0.00132181
656	ENSMUSG00000105347.2	Gm43503	predicted gene 43503 [Source:MGI Symbol;Acc:MGI:5663640]	chr5	44837536	44840943	-	3407	chr5:44837536-44840943	99.3934	88.8042	55.177	83.8177	36.5416	31.9904	53.7789	40.8153	28.0528	57.5968	-0.894781	0.213477	-4.19147	2.77158e-05	0.00135296
657	ENSMUSG00000046561.10	Arsj	arylsulfatase J [Source:MGI Symbol;Acc:MGI:2443513]	chr3	126157333	126234024	+	76691	chr3:126157333-126234024	44.618	52.0417	55.1705	43.655	22.7149	20.643	22.2144	31.1028	15.5875	34.1942	-0.903496	0.215629	-4.19006	2.78886e-05	0.00135932
658	ENSMUSG00000022146.13	Osmr	oncostatin M receptor [Source:MGI Symbol;Acc:MGI:1330819]	chr15	6843058	6904450	-	61392	chr15:6843058-6904450	2538.9	1586.31	1502.08	1623.21	2353.33	2714.88	3612.97	3692.66	3595.77	2580.01	0.724973	0.173274	4.18396	2.8647e-05	0.00139417
659	ENSMUSG00000024646.15	Cyb5a	cytochrome b5 type A (microsomal) [Source:MGI Symbol;Acc:MGI:1926952]	chr18	84856829	84897996	+	41167	chr18:84856829-84897996	978.818	1026.01	1049.16	1057.07	1368.93	1368.41	1253.74	1162.41	1265.12	1169.96	0.314319	0.075143	4.18295	2.87757e-05	0.00139831
660	ENSMUSG00000021732.15	Fgf10	fibroblast growth factor 10 [Source:MGI Symbol;Acc:MGI:1099809]	chr13	118806327	118928651	+	122324	chr13:118806327-118928651	253.492	284.658	294.227	257.565	184.681	183.74	101.721	154.554	92.4931	200.792	-0.794903	0.190106	-4.18136	2.89765e-05	0.00140381
661	ENSMUSG00000032500.11	Dclk3	doublecortin-like kinase 3 [Source:MGI Symbol;Acc:MGI:3039580]	chr9	111268149	111318186	+	50037	chr9:111268149-111318186	11.1548	12.249	9.19426	15.7104	2.96184	0	0	2.91379	1.03843	6.13583	-1.12594	0.269273	-4.18141	2.89703e-05	0.00140381
662	ENSMUSG00000013236.18	Ptprs	protein tyrosine phosphatase, receptor type, S [Source:MGI Symbol;Acc:MGI:97815]	chr17	56719426	56783483	-	64057	chr17:56719426-56783483	1953.85	2236.19	2059.38	1773.64	1592.75	1410.53	1480.81	1670.82	1524.87	1744.76	-0.373943	0.0894885	-4.17867	2.93216e-05	0.00141838
663	ENSMUSG00000023963.11	Cyp39a1	cytochrome P450, family 39, subfamily a, polypeptide 1 [Source:MGI Symbol;Acc:MGI:1927096]	chr17	43978316	44062322	+	84006	chr17:43978316-44062322	197.268	225.24	215.851	251.602	340.726	397.27	294.943	279.837	360.211	284.772	0.551593	0.132094	4.17575	2.97002e-05	0.00143236
664	ENSMUSG00000034595.18	Ppp1r18	protein phosphatase 1, regulatory subunit 18 [Source:MGI Symbol;Acc:MGI:1923698]	chr17	36176485	36186488	+	10003	chr17:36176485-36186488	888.549	843.578	754.717	806.503	1141.38	1288.75	1161.62	936.828	1096	990.881	0.433115	0.103714	4.17605	2.9661e-05	0.00143236
665	ENSMUSG00000022553.17	Maf1	MAF1 homolog, negative regulator of RNA polymerase III [Source:MGI Symbol;Acc:MGI:1916127]	chr15	76235494	76238580	+	3086	chr15:76235494-76238580	565.559	636.527	681.373	770.469	1012.22	953.744	901.53	853.958	851.293	802.964	0.444608	0.106594	4.17106	3.03187e-05	0.00145999
666	ENSMUSG00000002393.15	Nr2f6	nuclear receptor subfamily 2, group F, member 6 [Source:MGI Symbol;Acc:MGI:1352453]	chr8	71826767	71834604	-	7837	chr8:71826767-71834604	353.142	361.731	371.996	390.516	480.266	426.039	520.164	551.67	502.545	439.785	0.410881	0.0985391	4.16973	3.04964e-05	0.00146635
667	ENSMUSG00000102509.2	Gm37368	predicted gene, 37368 [Source:MGI Symbol;Acc:MGI:5610596]	chr1	133702948	133706159	-	3211	chr1:133702948-133706159	38.5437	31.648	43.2246	39.2896	14.8142	13.414	17.536	21.3775	16.6224	26.2744	-0.935373	0.224357	-4.16912	3.05772e-05	0.00146803
668	ENSMUSG00000106671.2	Gm42900	predicted gene 42900 [Source:MGI Symbol;Acc:MGI:5663037]	chr5	107402204	107404370	-	2166	chr5:107402204-107404370	72.0713	85.8749	75.4532	110.011	44.444	38.1444	60.7747	41.7503	35.2955	62.6466	-0.821302	0.197159	-4.16567	3.10437e-05	0.00148819
669	ENSMUSG00000066026.15	Dhrs3	dehydrogenase/reductase (SDR family) member 3 [Source:MGI Symbol;Acc:MGI:1315215]	chr4	144619397	144654779	+	35382	chr4:144619397-144654779	1069.81	1416.73	1304.2	1302.88	931.219	1031.02	755.52	674.953	684.063	1018.93	-0.595752	0.143159	-4.16148	3.16195e-05	0.00151353
670	ENSMUSG00000103984.2	Gm37447	predicted gene, 37447 [Source:MGI Symbol;Acc:MGI:5610675]	chr1	86964445	86967372	+	2927	chr1:86964445-86967372	56.8099	63.3132	66.2234	61.9903	32.5915	21.6649	42.0842	14.5733	18.6973	41.9942	-0.968852	0.232948	-4.15908	3.19528e-05	0.0015272
671	ENSMUSG00000034616.18	Ssh3	slingshot protein phosphatase 3 [Source:MGI Symbol;Acc:MGI:2683546]	chr19	4311696	4319208	-	7512	chr19:4311696-4319208	656.057	571.534	520.739	493.443	692.768	779.629	752.148	924.015	870.675	695.667	0.4959	0.119316	4.15617	3.23623e-05	0.00154447
672	ENSMUSG00000023832.15	Acat2	acetyl-Coenzyme A acetyltransferase 2 [Source:MGI Symbol;Acc:MGI:87871]	chr17	13161777	13179634	-	17857	chr17:13161777-13179634	170.479	243.199	238.72	264.22	352.115	334.105	304.817	384.74	416.699	301.01	0.596857	0.143643	4.15515	3.25077e-05	0.0015491
673	ENSMUSG00000020752.12	Recql5	RecQ protein-like 5 [Source:MGI Symbol;Acc:MGI:2156841]	chr11	115783421	115824303	-	40882	chr11:115783421-115824303	403.594	334.764	288.808	356.721	224.65	222.503	258.429	254.448	242.401	287.369	-0.497356	0.119719	-4.15436	3.26194e-05	0.00154981
674	ENSMUSG00000058099.17	Nfam1	Nfat activating molecule with ITAM motif 1 [Source:MGI Symbol;Acc:MGI:1921289]	chr15	82877174	82917507	-	40333	chr15:82877174-82917507	770.572	759.92	905.024	876.681	1400.46	2304.46	1412.28	1065.36	1262.29	1195.23	0.743436	0.178948	4.15448	3.26023e-05	0.00154981
675	ENSMUSG00000059552.14	Trp53	transformation related protein 53 [Source:MGI Symbol;Acc:MGI:98834]	chr11	69471185	69482699	+	11514	chr11:69471185-69482699	461.285	420.025	396.505	473.529	605.498	593.528	645.891	582.362	512.082	521.189	0.410301	0.0987805	4.15366	3.27192e-05	0.00155225
676	ENSMUSG00000027495.5	Fam210b	family with sequence similarity 210, member B [Source:MGI Symbol;Acc:MGI:1914267]	chr2	172187485	172197669	+	10184	chr2:172187485-172197669	486.784	468.448	462.54	454.012	397.018	374.634	326.19	327.522	307.567	400.524	-0.41695	0.1004	-4.15291	3.2828e-05	0.0015551
677	ENSMUSG00000029553.11	Tfec	transcription factor EC [Source:MGI Symbol;Acc:MGI:1333760]	chr6	16833372	16898440	-	65068	chr6:16833372-16898440	79.0691	55.9291	61.301	53.4513	133.982	135.897	83.3975	102.011	113.926	90.996	0.762118	0.183637	4.15014	3.32276e-05	0.00156988
678	ENSMUSG00000042507.16	Mideas	mitotic deacetylase associated SANT domain protein [Source:MGI Symbol;Acc:MGI:2685106]	chr12	84195950	84265655	-	69705	chr12:84195950-84265655	2107.46	2101.68	2033.76	2016	1690.59	1686.79	1880.73	1600.45	1654.41	1863.54	-0.274442	0.066135	-4.14973	3.3287e-05	0.00156988
679	ENSMUSG00000043017.10	Ptgir	prostaglandin I receptor (IP) [Source:MGI Symbol;Acc:MGI:99535]	chr7	16640415	16644830	+	4415	chr7:16640415-16644830	100.901	69.6937	58.0093	55.3208	145.448	126.887	215.728	119.392	125.344	112.969	0.862356	0.207804	4.14986	3.32682e-05	0.00156988
680	ENSMUSG00000111605.2	4632418H02Rik	RIKEN cDNA 4632418H02 gene [Source:MGI Symbol;Acc:MGI:1925515]	chr9	121956360	121959080	+	2720	chr9:121956360-121959080	433.233	341.156	337.586	277.647	240.98	225.9	229.114	155.427	203.566	271.623	-0.65384	0.157706	-4.14595	3.38402e-05	0.00159362
681	ENSMUSG00000022867.12	Usp25	ubiquitin specific peptidase 25 [Source:MGI Symbol;Acc:MGI:1353655]	chr16	76810594	76913668	+	103074	chr16:76810594-76913668	1536.19	1416.2	1455.97	1384.97	1700.65	1794.64	1853.95	1643.7	1795.95	1620.25	0.274824	0.0663184	4.14402	3.41275e-05	0.0016048
682	ENSMUSG00000006333.15	Rps9	ribosomal protein S9 [Source:MGI Symbol;Acc:MGI:1924096]	chr7	3706992	3709896	+	2904	chr7:3706992-3709896	2931.36	2871.51	2933.82	3131.3	3826.81	4031.37	3313.43	3570.25	3663.33	3363.68	0.305441	0.0737207	4.14322	3.42457e-05	0.00160799
683	ENSMUSG00000027533.11	Fabp5	fatty acid binding protein 5, epidermal [Source:MGI Symbol;Acc:MGI:101790]	chr3	10077608	10081667	+	4059	chr3:10077608-10081667	609.737	712.493	598.152	788.477	501.582	527.693	357.374	433.836	395.187	547.17	-0.569787	0.137604	-4.14078	3.46121e-05	0.00162044
684	ENSMUSG00000046722.15	Cdc42se1	CDC42 small effector 1 [Source:MGI Symbol;Acc:MGI:1889510]	chr3	95136043	95143720	+	7677	chr3:95136043-95143720	1228.38	1167.4	1060.68	1339.89	1490.33	1781.17	1483.18	1530.19	1688.54	1418.86	0.398281	0.0961799	4.141	3.45792e-05	0.00162044
685	ENSMUSG00000021314.14	Amph	amphiphysin [Source:MGI Symbol;Acc:MGI:103574]	chr13	19132375	19335091	+	202716	chr13:19132375-19335091	213.004	321.552	321.694	320.517	206.968	178.574	117.628	104.187	90.5197	208.294	-0.877983	0.212269	-4.13618	3.53132e-05	0.00165085
686	ENSMUSG00000121486.1	Zfp783	zinc finger protein 783 [Source:NCBI gene (formerly Entrezgene);Acc:232785]	chr6	47920067	47932847	+	12780	chr6:47920067-47932847	65.3562	110.09	98.9554	93.9665	58.7005	34.0031	49.3032	48.7642	48.3216	67.4956	-0.809632	0.195773	-4.13556	3.54089e-05	0.00165292
687	ENSMUSG00000104034.2	2900092N22Rik	RIKEN cDNA 2900092N22 gene [Source:MGI Symbol;Acc:MGI:1920357]	chr2	14678215	14679623	+	1408	chr2:14678215-14679623	77.2518	84.0366	80.1292	57.6252	35.557	17.4983	45.5585	40.7225	23.8439	51.3581	-0.935797	0.226412	-4.13316	3.57808e-05	0.00166784
688	ENSMUSG00000060402.9	Chst8	carbohydrate sulfotransferase 8 [Source:MGI Symbol;Acc:MGI:1916197]	chr7	34373893	34512136	-	138243	chr7:34373893-34512136	60.4576	41.6294	66.8118	57.575	16.2031	10.0287	26.2064	4.81894	26.9435	34.5194	-1.10604	0.267685	-4.13189	3.598e-05	0.00167469
689	ENSMUSG00000109539.2	Gm44667	predicted gene 44667 [Source:MGI Symbol;Acc:MGI:5753243]	chr7	66918654	66921990	-	3336	chr7:66918654-66921990	356.002	353.195	377.051	301.22	199.498	229.085	291.104	204.07	237.922	283.238	-0.544565	0.131871	-4.12952	3.63528e-05	0.00168959
690	ENSMUSG00000115087.2	Gm48998	predicted gene, 48998 [Source:MGI Symbol;Acc:MGI:6118348]	chr14	78835210	78837916	-	2706	chr14:78835210-78837916	121.753	160.366	157.296	162.397	79.01	87.6771	121.57	77.7129	77.8946	116.186	-0.68813	0.166685	-4.12833	3.65405e-05	0.00169585
691	ENSMUSG00000092569.4	Gm20544	predicted gene 20544 [Source:MGI Symbol;Acc:MGI:5142009]	chr18	75446742	75500211	-	53469	chr18:75446742-75500211	83.6982	121.353	98.2187	119.56	167.81	170.158	148.554	160.015	165.588	137.217	0.583189	0.141293	4.1275	3.66725e-05	0.00169951
692	ENSMUSG00000028559.18	Osbpl9	oxysterol binding protein-like 9 [Source:MGI Symbol;Acc:MGI:1923784]	chr4	108918342	109059469	-	141127	chr4:108918342-109059469	1901.36	1918.12	1909.77	1937.15	2578.36	2686.23	2347.51	2205.95	2243.14	2191.95	0.324911	0.0787951	4.1235	3.73162e-05	0.00172684
693	ENSMUSG00000099681.2	1700052K11Rik	RIKEN cDNA 1700052K11 gene [Source:MGI Symbol;Acc:MGI:1920681]	chr11	105068552	105072259	-	3707	chr11:105068552-105072259	108.509	101.032	91.0346	95.168	66.1696	69.15	59.6269	52.4831	56.1121	77.6983	-0.641059	0.155483	-4.12302	3.7394e-05	0.00172795
694	ENSMUSG00000005161.16	Prdx2	peroxiredoxin 2 [Source:MGI Symbol;Acc:MGI:109486]	chr8	85696216	85701463	+	5247	chr8:85696216-85701463	638.171	644.08	506.495	551.832	802.93	752.005	716.86	825.177	861.266	699.868	0.42243	0.102507	4.12098	3.77258e-05	0.00174053
695	ENSMUSG00000021294.8	Kif26a	kinesin family member 26A [Source:MGI Symbol;Acc:MGI:2447072]	chr12	112112642	112148181	+	35539	chr12:112112642-112148181	818.321	797.762	856.232	681.528	607.103	460.538	571.387	394.052	339.719	614.071	-0.663072	0.160913	-4.12068	3.77749e-05	0.00174053
696	ENSMUSG00000115381.2	Gm49266	predicted gene, 49266 [Source:MGI Symbol;Acc:MGI:6118744]	chr15	26743318	26746223	-	2905	chr15:26743318-26746223	79.1291	85.7812	84.6195	82.0716	55.3067	44.3608	54.9429	31.0893	44.6653	62.4407	-0.745737	0.181008	-4.11991	3.79022e-05	0.00174388
697	ENSMUSG00000112964.3	E430024I08Rik	RIKEN cDNA E430024I08 gene [Source:MGI Symbol;Acc:MGI:3649010]	chr13	74581040	74611548	-	30508	chr13:74581040-74611548	264.729	236.142	280.033	286.659	193.597	176.53	216.973	151.757	152.776	217.688	-0.550423	0.133618	-4.11938	3.79893e-05	0.00174538
698	ENSMUSG00000022091.7	Sorbs3	sorbin and SH3 domain containing 3 [Source:MGI Symbol;Acc:MGI:700013]	chr14	70417917	70449438	-	31521	chr14:70417917-70449438	1782.14	2483.95	2701.83	2643.5	1699.29	1735.54	1670.67	1240.63	1352.73	1923.37	-0.594277	0.144353	-4.11685	3.84089e-05	0.00176068
699	ENSMUSG00000102553.2	D930036K23Rik	RIKEN cDNA D930036K23 gene [Source:MGI Symbol;Acc:MGI:2442341]	chr2	14020897	14024860	-	3963	chr2:14020897-14024860	31.4344	43.8756	32.1821	40.1626	9.87602	17.5472	15.1995	20.4119	11.4312	24.6801	-0.978345	0.237652	-4.11671	3.84322e-05	0.00176068
700	ENSMUSG00000016319.4	Slc25a5	solute carrier family 25 (mitochondrial carrier, adenine nucleotide translocator), member 5 [Source:MGI Symbol;Acc:MGI:1353496]	chrX	36059304	36062460	+	3156	chrX:36059304-36062460	1541.81	1517.34	1339.08	1474.57	1920.34	1905.39	1630.74	2064.27	2076.87	1718.93	0.376241	0.0914088	4.11603	3.85457e-05	0.00176336
701	ENSMUSG00000120798.1		novel transcript	chr1	133905262	133918369	+	13107	chr1:133905262-133918369	23.353	34.775	35.8927	36.6704	17.7778	13.3981	7.01181	4.85341	9.34052	20.3414	-1.07097	0.260237	-4.11534	3.86602e-05	0.00176607
702	ENSMUSG00000074165.11	Zfp788	zinc finger protein 788 [Source:MGI Symbol;Acc:MGI:1914857]	chr7	41282627	41300954	+	18327	chr7:41282627-41300954	226.846	252.656	265.937	274.947	174.145	184.233	176.494	203.183	149.272	211.968	-0.499189	0.121334	-4.11418	3.88564e-05	0.0017725
703	ENSMUSG00000039529.10	Atp8b1	ATPase, class I, type 8B, member 1 [Source:MGI Symbol;Acc:MGI:1859665]	chr18	64662038	64794338	-	132300	chr18:64662038-64794338	688.075	362.167	311.284	523.256	975.41	686.354	1069.66	987.645	818.135	713.554	0.805095	0.195722	4.11347	3.89749e-05	0.00177538
704	ENSMUSG00000027412.13	Lpin3	lipin 3 [Source:MGI Symbol;Acc:MGI:1891342]	chr2	160722590	160747922	+	25332	chr2:160722590-160747922	190.28	194.362	225.63	221.335	105.132	117.567	52.384	128.508	127.59	151.421	-0.817901	0.198897	-4.11218	3.91943e-05	0.00178284
705	ENSMUSG00000047675.16	Rps8	ribosomal protein S8 [Source:MGI Symbol;Acc:MGI:98166]	chr4	117011024	117013440	-	2416	chr4:117011024-117013440	3038.32	2981.95	2736.35	2915.98	3802.49	3572.03	3213.82	3609.94	3789.86	3295.64	0.297061	0.0722451	4.11185	3.92504e-05	0.00178286
706	ENSMUSG00000045665.6	Mfsd5	major facilitator superfamily domain containing 5 [Source:MGI Symbol;Acc:MGI:2145901]	chr15	102187889	102190189	+	2300	chr15:102187889-102190189	339.237	270.176	275.239	283.76	360.498	389.43	399.626	419.195	409.812	349.664	0.422719	0.102853	4.10995	3.9575e-05	0.00179252
707	ENSMUSG00000051853.11	Arf3	ADP-ribosylation factor 3 [Source:MGI Symbol;Acc:MGI:99432]	chr15	98634515	98661095	-	26580	chr15:98634515-98661095	2638.89	2499.3	2684.64	2799.57	3322.02	3049.74	3265.26	3028.24	3395.98	2964.85	0.270211	0.0657428	4.11012	3.95455e-05	0.00179252
708	ENSMUSG00000099798.2	Gm29168	predicted gene 29168 [Source:MGI Symbol;Acc:MGI:5579874]	chr17	87147458	87148144	+	686	chr17:87147458-87148144	22.4725	26.8807	49.903	11.3504	4.93959	5.11806	3.49852	5.78796	10.3159	15.5852	-1.12584	0.273975	-4.10928	3.96901e-05	0.00179519
709	ENSMUSG00000031555.17	Adam9	a disintegrin and metallopeptidase domain 9 (meltrin gamma) [Source:MGI Symbol;Acc:MGI:105376]	chr8	25439627	25506943	-	67316	chr8:25439627-25506943	2146.37	1695.56	1809.78	1949.37	2365.37	2425.13	2338.76	2379.36	2531.15	2182.32	0.33398	0.0812945	4.10827	3.98628e-05	0.00180046
710	ENSMUSG00000032042.12	Srpr	signal recognition particle receptor ('docking protein') [Source:MGI Symbol;Acc:MGI:1914648]	chr9	35111471	35159269	+	47798	chr9:35111471-35159269	1495.07	1357.51	1402.6	1447.39	1623.86	1730.18	1824.38	1718.27	1941.18	1615.6	0.303723	0.0739356	4.10794	3.99211e-05	0.00180055
711	ENSMUSG00000029373.8	Pf4	platelet factor 4 [Source:MGI Symbol;Acc:MGI:1888711]	chr5	90920294	90921242	+	948	chr5:90920294-90921242	39.8038	47.191	30.6243	38.8939	83.0374	121.338	77.6845	71.9948	57.7387	63.1452	0.873171	0.212679	4.10559	4.03286e-05	0.00181607
712	ENSMUSG00000104114.2	Gm37297	predicted gene, 37297 [Source:MGI Symbol;Acc:MGI:5610525]	chr1	89411160	89413543	+	2383	chr1:89411160-89413543	181.661	200.296	231.846	192.956	141.232	96.9318	155.455	111.683	94.4879	156.283	-0.676716	0.164839	-4.1053	4.03785e-05	0.00181607
713	ENSMUSG00000025059.17	Gk	glycerol kinase [Source:MGI Symbol;Acc:MGI:106594]	chrX	84745543	84820425	-	74882	chrX:84745543-84820425	274.946	174.55	223.712	290.823	332.185	506.471	352.022	430.954	415.69	333.484	0.681176	0.165956	4.10455	4.05104e-05	0.0018177
714	ENSMUSG00000052384.15	Nrros	negative regulator of reactive oxygen species [Source:MGI Symbol;Acc:MGI:2445095]	chr16	31961603	31984412	-	22809	chr16:31961603-31984412	729.68	498.989	547.639	483.728	889.27	963.58	916.702	731.332	792.621	728.171	0.563604	0.137315	4.10445	4.05283e-05	0.0018177
715	ENSMUSG00000050721.10	Plekho2	pleckstrin homology domain containing, family O member 2 [Source:MGI Symbol;Acc:MGI:2143132]	chr9	65459980	65487322	-	27342	chr9:65459980-65487322	971.618	764.602	851.144	708.906	1067.1	1538.59	1467.32	1103.64	1153.1	1069.56	0.575615	0.140283	4.10325	4.07388e-05	0.00182459
716	ENSMUSG00000028413.14	B4galt1	UDP-Gal:betaGlcNAc beta 1,4- galactosyltransferase, polypeptide 1 [Source:MGI Symbol;Acc:MGI:95705]	chr4	40804602	40854005	-	49403	chr4:40804602-40854005	1992.43	1715.2	1592.57	1697.1	2089.99	2140.31	2729.29	2590.54	2761.24	2145.41	0.470571	0.114778	4.09985	4.13411e-05	0.00184686
717	ENSMUSG00000121664.1			chr15	26728356	26730853	-	2497	chr15:26728356-26730853	108.58	104.217	95.6758	88.1834	59.2579	41.2523	72.4704	58.2752	40.4988	74.2678	-0.756154	0.184437	-4.0998	4.13516e-05	0.00184686
718	ENSMUSG00000032359.15	Ctsh	cathepsin H [Source:MGI Symbol;Acc:MGI:107285]	chr9	89936205	89958142	+	21937	chr9:89936205-89958142	2088.21	2005.76	1899.69	2147.41	3424.21	3641.55	2510.31	2401.07	3851.47	2663.3	0.589771	0.143935	4.09747	4.17689e-05	0.00186291
719	ENSMUSG00000027510.18	Rbm38	RNA binding motif protein 38 [Source:MGI Symbol;Acc:MGI:1889294]	chr2	172862291	172876527	+	14236	chr2:172862291-172876527	206.277	192.879	185.393	205.63	306.027	252.588	260.522	254.651	309.969	241.549	0.463871	0.113267	4.09538	4.21484e-05	0.00187722
720	ENSMUSG00000006304.15	Arpc2	actin related protein 2/3 complex, subunit 2 [Source:MGI Symbol;Acc:MGI:1923959]	chr1	74275243	74307368	+	32125	chr1:74275243-74307368	2057.4	1919.46	1904.61	2050.32	2551.81	2657.09	2424.72	2199.4	2448.71	2245.95	0.303034	0.0740422	4.09272	4.26349e-05	0.00189625
721	ENSMUSG00000027035.11	Cers6	ceramide synthase 6 [Source:MGI Symbol;Acc:MGI:2442564]	chr2	68691785	68944626	+	252841	chr2:68691785-68944626	1306.52	958.314	906.985	1062.91	1428.54	1802.59	1735.45	1340.56	2158.03	1411.1	0.620708	0.151681	4.09219	4.2731e-05	0.00189788
722	ENSMUSG00000052915.15	Msl1	male specific lethal 1 [Source:MGI Symbol;Acc:MGI:1921276]	chr11	98686342	98698685	+	12343	chr11:98686342-98698685	1351.4	1405.35	1501.5	1721.97	2063.17	2235.45	2070.75	1810.7	1854.57	1779.43	0.409681	0.100145	4.09087	4.29758e-05	0.00190612
723	ENSMUSG00000024002.19	Brd4	bromodomain containing 4 [Source:MGI Symbol;Acc:MGI:1888520]	chr17	32415248	32503696	-	88448	chr17:32415248-32503696	2278.51	2190.42	2251.75	2300.56	2528.84	2808.21	2771.12	2714.94	2541.89	2487.36	0.24184	0.0591244	4.09036	4.30708e-05	0.00190768
724	ENSMUSG00000095545.9	Zfp969	zinc finger protein 969 [Source:MGI Symbol;Acc:MGI:3782422]	chr2	175479717	175495472	-	15755	chr2:175479717-175495472	1077.88	1006.73	995.299	1196.98	775.855	911.359	811.204	820.477	718.038	923.759	-0.39266	0.0960085	-4.08985	4.31654e-05	0.00190923
725	ENSMUSG00000075705.14	Msrb1	methionine sulfoxide reductase B1 [Source:MGI Symbol;Acc:MGI:1351642]	chr17	24955616	24961752	+	6136	chr17:24955616-24961752	434.469	455.95	567.391	586.131	892.864	1369.15	751.502	759.81	754.984	730.25	0.726576	0.177679	4.08925	4.32767e-05	0.00191152
726	ENSMUSG00000048076.15	Arf1	ADP-ribosylation factor 1 [Source:MGI Symbol;Acc:MGI:99431]	chr11	59102238	59119096	-	16858	chr11:59102238-59119096	3003.56	2768.8	2933.79	2959.81	3412.16	3580.29	3275.35	3355.27	3392.98	3186.89	0.220484	0.053996	4.08334	4.43924e-05	0.0019581
727	ENSMUSG00000045658.17	Pid1	phosphotyrosine interaction domain containing 1 [Source:MGI Symbol;Acc:MGI:2138391]	chr1	84014017	84341901	-	327884	chr1:84014017-84341901	699.311	783.755	877.307	731.212	628.147	592.712	533.388	594.238	589.673	669.971	-0.382488	0.0937093	-4.08164	4.47182e-05	0.00196975
728	ENSMUSG00000075408.7	Smim41	small integral membrane protein 41 [Source:MGI Symbol;Acc:MGI:1924967]	chr15	101191113	101195307	+	4194	chr15:101191113-101195307	104.583	83.8721	92.954	89.9299	42.4691	47.4076	53.7568	46.5918	71.6093	70.3526	-0.728226	0.178502	-4.07965	4.51037e-05	0.00198401
729	ENSMUSG00000104851.2	E030026E10Rik	RIKEN cDNA E030026E10 gene [Source:MGI Symbol;Acc:MGI:2444788]	chr5	44893679	44895895	-	2216	chr5:44893679-44895895	256.803	310.755	190.466	208.672	78.0237	72.1696	177.653	111.664	52.946	162.128	-0.970452	0.238317	-4.07211	4.65887e-05	0.00204652
730	ENSMUSG00000020828.14	Pld2	phospholipase D2 [Source:MGI Symbol;Acc:MGI:892877]	chr11	70430890	70448936	+	18046	chr11:70430890-70448936	358.776	415.243	420.54	394.255	636.694	521.26	543.076	472.801	660.841	491.498	0.48679	0.119647	4.06855	4.73075e-05	0.00207524
731	ENSMUSG00000088088.2	Rmrp	RNA component of mitochondrial RNAase P [Source:MGI Symbol;Acc:MGI:97937]	chr4	43492788	43493058	-	270	chr4:43492788-43493058	18490.7	19572.9	21761.2	25204	30066.8	30385.3	27753.1	25657.6	31921.6	25645.9	0.437552	0.107573	4.06751	4.75185e-05	0.00208165
732	ENSMUSG00000107865.2	Gm44417	predicted gene, 44417 [Source:MGI Symbol;Acc:MGI:5690809]	chr6	87229232	87232590	-	3358	chr6:87229232-87232590	75.0537	81.6621	85.5256	49.7668	32.5912	29.9258	45.5948	41.7862	29.0911	52.333	-0.847921	0.208559	-4.06562	4.79047e-05	0.0020957
733	ENSMUSG00000020069.17	Hnrnph3	heterogeneous nuclear ribonucleoprotein H3 [Source:MGI Symbol;Acc:MGI:1926462]	chr10	62850443	62859996	-	9553	chr10:62850443-62859996	454.661	552.449	528.037	457.073	361.617	373.317	386.11	276.432	345.08	414.975	-0.490257	0.120646	-4.0636	4.83222e-05	0.00211108
734	ENSMUSG00000059208.16	Hnrnpm	heterogeneous nuclear ribonucleoprotein M [Source:MGI Symbol;Acc:MGI:1926465]	chr17	33865207	33905834	-	40627	chr17:33865207-33905834	2075.14	1908.24	1975.29	1900.53	1413.67	1633.14	1636.39	1671.34	1623.2	1759.66	-0.294975	0.0726205	-4.06187	4.86805e-05	0.00212384
735	ENSMUSG00000029106.15	Add1	adducin 1 (alpha) [Source:MGI Symbol;Acc:MGI:87918]	chr5	34731008	34789652	+	58644	chr5:34731008-34789652	3044.22	3326.15	3254.62	3000.17	2751.98	2532.87	2590.31	2390.37	2199.19	2787.77	-0.332503	0.0818872	-4.06051	4.89662e-05	0.00213339
736	ENSMUSG00000068876.17	Cgn	cingulin [Source:MGI Symbol;Acc:MGI:1927237]	chr3	94667376	94693826	-	26450	chr3:94667376-94693826	1523.56	1770.34	1421.13	1523.48	2267.24	1917.97	1917.53	1939.78	2200.22	1831.25	0.38183	0.094045	4.06008	4.90559e-05	0.0021344
737	ENSMUSG00000037548.16	H2-DMb2	histocompatibility 2, class II, locus Mb2 [Source:MGI Symbol;Acc:MGI:95923]	chr17	34362281	34370529	+	8248	chr17:34362281-34370529	286.754	279.731	233.071	270.7	189.639	124.547	130.784	185.202	194.853	210.587	-0.633132	0.15599	-4.0588	4.93255e-05	0.00214321
738	ENSMUSG00000029082.18	Bst1	bone marrow stromal cell antigen 1 [Source:MGI Symbol;Acc:MGI:105370]	chr5	43976227	44001328	+	25101	chr5:43976227-44001328	215.952	196.608	218.547	237.062	294.076	615.497	370.944	303.992	426.864	319.949	0.764614	0.188488	4.05657	4.9799e-05	0.00216086
739	ENSMUSG00000032744.5	Heyl	hairy/enhancer-of-split related with YRPW motif-like [Source:MGI Symbol;Acc:MGI:1860511]	chr4	123127349	123143668	+	16319	chr4:123127349-123143668	640.945	662.404	811.867	617.42	338.198	318.146	514.513	258.153	153.097	479.416	-0.889742	0.219424	-4.0549	5.01564e-05	0.00217342
740	ENSMUSG00000028042.16	Zbtb7b	zinc finger and BTB domain containing 7B [Source:MGI Symbol;Acc:MGI:102755]	chr3	89284951	89302083	-	17132	chr3:89284951-89302083	667.5	730.479	721.777	733.069	1055.6	1153.42	822.861	948.552	1351.66	909.435	0.542745	0.133892	4.0536	5.04348e-05	0.00218253
741	ENSMUSG00000018932.10	Map2k3	mitogen-activated protein kinase kinase 3 [Source:MGI Symbol;Acc:MGI:1346868]	chr11	60822859	60843637	+	20778	chr11:60822859-60843637	651.608	722.822	662.733	723.808	784.005	888.645	863.077	928.318	960.321	798.371	0.349042	0.0861257	4.0527	5.06295e-05	0.00218505
742	ENSMUSG00000031812.17	Map1lc3b	microtubule-associated protein 1 light chain 3 beta [Source:MGI Symbol;Acc:MGI:1914693]	chr8	122317100	122325499	+	8399	chr8:122317100-122325499	1746.67	1929.02	1930.9	2193.03	2534.28	2915.31	2465.63	2429.06	2404.8	2283.19	0.375262	0.0925899	4.05295	5.05759e-05	0.00218505
743	ENSMUSG00000026389.17	Steap3	STEAP family member 3 [Source:MGI Symbol;Acc:MGI:1915678]	chr1	120118487	120200435	-	81948	chr1:120118487-120200435	242.645	287.203	228.298	236.618	174.374	162.974	185.668	163.918	192.798	208.277	-0.474594	0.117161	-4.05079	5.10445e-05	0.0022
744	ENSMUSG00000034390.17	Cmip	c-Maf inducing protein [Source:MGI Symbol;Acc:MGI:1921690]	chr8	117983803	118186169	+	202366	chr8:117983803-118186169	1321.2	1359.86	1234.96	1328.09	1508.38	1811.88	1782.19	1623.71	1550.3	1502.29	0.328612	0.0811485	4.04951	5.13244e-05	0.00220909
745	ENSMUSG00000046688.15	Tifa	TRAF-interacting protein with forkhead-associated domain [Source:MGI Symbol;Acc:MGI:2182965]	chr3	127583454	127625813	+	42359	chr3:127583454-127625813	152.3	84.6778	112.216	95.8172	171.254	211.172	164.413	211.839	287.29	165.664	0.781002	0.193119	4.04414	5.25149e-05	0.0022573
746	ENSMUSG00000014470.5	Rnf166	ring finger protein 166 [Source:MGI Symbol;Acc:MGI:1915968]	chr8	123192886	123202803	-	9917	chr8:123192886-123202803	240.07	246.18	239.353	326.07	414.048	369.124	411.617	394.289	327.026	329.753	0.514121	0.127157	4.04321	5.27239e-05	0.00226324
747	ENSMUSG00000026159.14	Agfg1	ArfGAP with FG repeats 1 [Source:MGI Symbol;Acc:MGI:1333754]	chr1	82817204	82878903	+	61699	chr1:82817204-82878903	2022.57	1830.57	1899.27	1914.27	2715.49	2696.4	2750.87	2114.19	2355.32	2255.44	0.385883	0.0954487	4.04283	5.28096e-05	0.00226388
748	ENSMUSG00000106560.2	Gm43119	predicted gene 43119 [Source:MGI Symbol;Acc:MGI:5663256]	chr5	111571455	111573576	+	2121	chr5:111571455-111573576	20.3028	22.4931	26.6856	18.3352	2.96294	6.18521	10.5185	5.82531	8.30438	13.5126	-1.06908	0.264668	-4.03932	5.36059e-05	0.00229495
749	ENSMUSG00000060703.13	Cd302	CD302 antigen [Source:MGI Symbol;Acc:MGI:1913455]	chr2	60082337	60114832	-	32495	chr2:60082337-60114832	297.413	191.01	218.438	241.849	355.074	383.501	361.294	336.416	321.365	300.706	0.532722	0.131993	4.036	5.43697e-05	0.00232454
750	ENSMUSG00000024401.15	Tnf	tumor necrosis factor [Source:MGI Symbol;Acc:MGI:104798]	chr17	35418357	35420983	-	2626	chr17:35418357-35420983	51.3782	24.3659	22.8244	44.1565	66.6007	74.5602	91.5328	87.1488	182.063	71.6257	1.02179	0.253216	4.03524	5.45474e-05	0.00232903
751	ENSMUSG00000037364.14	Srrt	serrate RNA effector molecule homolog (Arabidopsis) [Source:MGI Symbol;Acc:MGI:1933527]	chr5	137293973	137305928	-	11955	chr5:137293973-137305928	1301.53	1218.32	1169.19	1148.12	1444.07	1417.73	1867.21	1809.25	1664.92	1448.93	0.422874	0.104852	4.03308	5.50515e-05	0.00234742
752	ENSMUSG00000064061.14	Dzip3	DAZ interacting protein 3, zinc finger [Source:MGI Symbol;Acc:MGI:1917433]	chr16	48744595	48814528	-	69933	chr16:48744595-48814528	319.929	281.462	269.355	292.184	245.623	175.584	180.145	204.821	200.614	241.08	-0.501364	0.124404	-4.03014	5.57436e-05	0.00237377
753	ENSMUSG00000026620.12	Mark1	MAP/microtubule affinity regulating kinase 1 [Source:MGI Symbol;Acc:MGI:2664902]	chr1	184628986	184731767	-	102781	chr1:184628986-184731767	107.171	106.864	90.1788	108.47	149.577	157.773	199.796	173.094	131.622	136.061	0.600167	0.148981	4.02848	5.6138e-05	0.00238739
754	ENSMUSG00000050965.15	Prkca	protein kinase C, alpha [Source:MGI Symbol;Acc:MGI:97595]	chr11	107824213	108234754	-	410541	chr11:107824213-108234754	965.554	1193.7	1100.56	1176.51	857.483	765.468	724.575	879.097	908.47	952.38	-0.409348	0.101678	-4.02593	5.67504e-05	0.00241024
755	ENSMUSG00000020720.14	Psmd12	proteasome (prosome, macropain) 26S subunit, non-ATPase, 12 [Source:MGI Symbol;Acc:MGI:1914247]	chr11	107370310	107395188	+	24878	chr11:107370310-107395188	417.574	352.459	376.836	366.518	465.501	479.801	465.813	536.772	534.452	443.969	0.380567	0.09456	4.02462	5.70684e-05	0.00242053
756	ENSMUSG00000007041.10	Clic1	chloride intracellular channel 1 [Source:MGI Symbol;Acc:MGI:2148924]	chr17	35268942	35277725	+	8783	chr17:35268942-35277725	1119.43	1002.5	937.471	957.232	1157.15	1288.23	1279.1	1401.08	1295.81	1159.78	0.346603	0.0861325	4.02406	5.72027e-05	0.00242302
757	ENSMUSG00000047866.21	Lonp2	lon peptidase 2, peroxisomal [Source:MGI Symbol;Acc:MGI:1914137]	chr8	87350672	87450501	+	99829	chr8:87350672-87450501	862.268	939.695	862.852	923.872	768.55	730.602	742.313	751.904	720.934	811.443	-0.267969	0.0666506	-4.0205	5.80752e-05	0.00245673
758	ENSMUSG00000030187.16	Klra2	killer cell lectin-like receptor, subfamily A, member 2 [Source:MGI Symbol;Acc:MGI:101906]	chr6	131196186	131224325	-	28139	chr6:131196186-131224325	155.473	98.4048	157.353	99.2682	348.868	378.702	222.84	163.192	245.236	207.704	0.875101	0.217772	4.01843	5.85884e-05	0.00247516
759	ENSMUSG00000021282.18	Eif5	eukaryotic translation initiation factor 5 [Source:MGI Symbol;Acc:MGI:95309]	chr12	111504450	111513186	+	8736	chr12:111504450-111513186	2530.47	2323.68	2502.12	2738.41	3136.96	3220.08	2830.66	3413.38	3516.2	2912.44	0.344015	0.0856703	4.01557	5.93026e-05	0.00250204
760	ENSMUSG00000067780.4	Pi15	peptidase inhibitor 15 [Source:MGI Symbol;Acc:MGI:1934659]	chr1	17672125	17701163	+	29038	chr1:17672125-17701163	583.768	478.103	709.59	368.447	230.107	309.843	374.211	319.957	275.531	405.506	-0.724072	0.18045	-4.01259	6.00561e-05	0.00253049
761	ENSMUSG00000028466.17	Creb3	cAMP responsive element binding protein 3 [Source:MGI Symbol;Acc:MGI:99946]	chr4	43562332	43567060	+	4728	chr4:43562332-43567060	353.812	429.699	486.203	445.206	579.632	567.096	586.696	569.339	560.771	508.717	0.404031	0.100814	4.00769	6.13162e-05	0.0025802
762	ENSMUSG00000020614.14	Fam20a	FAM20A, golgi associated secretory pathway pseudokinase [Source:MGI Symbol;Acc:MGI:2388266]	chr11	109560575	109613105	-	52530	chr11:109560575-109613105	110.394	168.607	191.126	162.681	80.391	76.4859	70.0915	95.5265	31.7419	109.672	-0.908433	0.226737	-4.00655	6.1613e-05	0.00258928
763	ENSMUSG00000059049.16	Frem1	Fras1 related extracellular matrix protein 1 [Source:MGI Symbol;Acc:MGI:2670972]	chr4	82816164	82970576	-	154412	chr4:82816164-82970576	304.498	411.763	302.363	363.46	192.991	192.217	145.554	191.692	287.568	265.79	-0.69054	0.172444	-4.00444	6.21646e-05	0.00260904
764	ENSMUSG00000002265.18	Peg3	paternally expressed 3 [Source:MGI Symbol;Acc:MGI:104748]	chr7	6706891	6733430	-	26539	chr7:6706891-6733430	625.384	671.752	855.989	851.601	428.765	545.674	405.74	545.931	306.091	581.881	-0.672297	0.167926	-4.00354	6.24026e-05	0.0026156
765	ENSMUSG00000034544.18	Rsrc1	arginine/serine-rich coiled-coil 1 [Source:MGI Symbol;Acc:MGI:1914130]	chr3	66888723	67265729	+	377006	chr3:66888723-67265729	389.075	388.636	373.979	350.365	299.159	284.866	273.387	309.214	287.573	328.473	-0.357202	0.0892353	-4.00292	6.25651e-05	0.00261898
766	ENSMUSG00000052406.15	Rexo4	REX4, 3'-5' exonuclease [Source:MGI Symbol;Acc:MGI:2684957]	chr2	26843575	26854398	-	10823	chr2:26843575-26854398	348.472	300.164	317.428	316.146	428.421	406.603	400.754	427.325	391.477	370.754	0.349774	0.0873999	4.002	6.28102e-05	0.00262581
767	ENSMUSG00000105224.2	Gm3364	predicted gene 3364 [Source:MGI Symbol;Acc:MGI:3781542]	chr5	44858218	44864232	-	6014	chr5:44858218-44864232	54.9253	55.4066	46.072	67.2295	27.6561	15.4281	32.7009	32.9437	20.7204	39.2314	-0.885213	0.221219	-4.00153	6.2935e-05	0.0026276
768	ENSMUSG00000025888.7	Casp1	caspase 1 [Source:MGI Symbol;Acc:MGI:96544]	chr9	5298508	5307290	+	8782	chr9:5298508-5307290	99.0848	107.201	84.3586	70.7259	141.591	166.834	149.371	117.732	172.521	123.269	0.659002	0.164716	4.00083	6.31216e-05	0.00263196
769	ENSMUSG00000031729.7	Ist1	increased sodium tolerance 1 homolog (yeast) [Source:MGI Symbol;Acc:MGI:1919205]	chr8	110397957	110419892	-	21935	chr8:110397957-110419892	1244.5	1249.75	1326.24	1319.14	1561.77	1649.92	1516.2	1439	1677.28	1442.64	0.282737	0.0707012	3.99904	6.36001e-05	0.00264171
770	ENSMUSG00000039004.7	Bmp6	bone morphogenetic protein 6 [Source:MGI Symbol;Acc:MGI:88182]	chr13	38529083	38684278	+	155195	chr13:38529083-38684278	2176.21	2229.67	2216.3	2308.94	1433	1326.99	1710.96	913.634	736.04	1672.42	-0.750255	0.187599	-3.99925	6.35439e-05	0.00264171
771	ENSMUSG00000108286.2	Gm44224	predicted gene, 44224 [Source:MGI Symbol;Acc:MGI:5690616]	chr6	93056089	93057551	+	1462	chr6:93056089-93057551	55.8976	86.063	67.2279	90.8033	42.4706	38.0911	39.7199	21.3341	40.437	53.5605	-0.852557	0.213191	-3.99903	6.3603e-05	0.00264171
772	ENSMUSG00000022561.14	Gpaa1	GPI anchor attachment protein 1 [Source:MGI Symbol;Acc:MGI:1202392]	chr15	76215431	76219107	+	3676	chr15:76215431-76219107	312.067	286.048	324.265	325.45	417.789	384.51	407.363	448.497	380.629	365.18	0.375522	0.0939217	3.99825	6.38123e-05	0.00264697
773	ENSMUSG00000094651.3	Gal3st2	galactose-3-O-sulfotransferase 2 [Source:MGI Symbol;Acc:MGI:2685834]	chr1	93789028	93804216	+	15188	chr1:93789028-93804216	4.16406	2.99415	5.93264	2.55974	12.5286	11.1794	33.7772	27.2481	11.5718	12.4395	1.09516	0.274057	3.9961	6.43939e-05	0.0026642
774	ENSMUSG00000118841.1	Rn7s2	7S RNA 2 [Source:MGI Symbol;Acc:MGI:97953]	chr12	69407956	69408255	-	299	chr12:69407956-69408255	303241	173004	87860.8	280338	482363	654038	451105	365301	481677	364325	0.923864	0.231188	3.99616	6.43792e-05	0.0026642
775	ENSMUSG00000053110.14	Yap1	yes-associated protein 1 [Source:MGI Symbol;Acc:MGI:103262]	chr9	7932000	8004597	-	72597	chr9:7932000-8004597	1907.89	1725.18	2007.98	1813.79	2436.55	2379	2305.43	2165.84	2170.3	2101.33	0.292734	0.0733286	3.99208	6.54951e-05	0.00270626
776	ENSMUSG00000028426.11	Rad23b	RAD23 homolog B, nucleotide excision repair protein [Source:MGI Symbol;Acc:MGI:105128]	chr4	55350043	55392237	+	42194	chr4:55350043-55392237	1169.43	997.769	1082.68	1148.28	1330.61	1287.69	1336.22	1430.7	1380.38	1240.42	0.293487	0.0735652	3.98947	6.62204e-05	0.0027327
777	ENSMUSG00000039770.7	Ypel5	yippee like 5 [Source:MGI Symbol;Acc:MGI:1916937]	chr17	73143448	73158190	+	14742	chr17:73143448-73158190	546.097	529.289	566.53	532.162	708.046	767.059	647.758	672.711	642.734	623.598	0.331927	0.0832189	3.98859	6.6466e-05	0.00273931
778	ENSMUSG00000046711.17	Hmga1	high mobility group AT-hook 1 [Source:MGI Symbol;Acc:MGI:96160]	chr17	27775471	27782648	+	7177	chr17:27775471-27782648	310.244	303.191	292.298	267.279	417.694	397.521	337.785	500.254	443.2	363.274	0.489411	0.122803	3.98534	6.73838e-05	0.00277356
779	ENSMUSG00000114267.2	Gm48600	predicted gene, 48600 [Source:MGI Symbol;Acc:MGI:6098178]	chr14	10560615	10565094	-	4479	chr14:10560615-10565094	221.023	133.633	228.93	215.656	87.8961	57.8122	156.68	67.0774	69.6364	137.594	-0.918171	0.230556	-3.98242	6.82165e-05	0.00280423
780	ENSMUSG00000028953.11	Abcf2	ATP-binding cassette, sub-family F (GCN20), member 2 [Source:MGI Symbol;Acc:MGI:1351657]	chr5	24770343	24782465	-	12122	chr5:24770343-24782465	546.928	463.819	473.761	485.445	597.516	618.825	617.18	623.581	616.863	560.435	0.31373	0.0787926	3.98172	6.84188e-05	0.00280894
781	ENSMUSG00000030663.13	1110004F10Rik	RIKEN cDNA 1110004F10 gene [Source:MGI Symbol;Acc:MGI:1929274]	chr7	115638632	115704445	+	65813	chr7:115638632-115704445	419.403	396.333	397.676	449.594	349.183	327.386	302.127	318.905	287.936	360.949	-0.378683	0.0951385	-3.98034	6.88181e-05	0.00281815
782	ENSMUSG00000031146.7	Plp2	proteolipid protein 2 [Source:MGI Symbol;Acc:MGI:1298382]	chrX	7534180	7537629	-	3449	chrX:7534180-7537629	626.45	687.599	577.553	693.127	896.317	957.873	717.511	924.501	883.325	773.806	0.422454	0.106135	3.98033	6.88192e-05	0.00281815
783	ENSMUSG00000061477.5	Rps7	ribosomal protein S7 [Source:MGI Symbol;Acc:MGI:1333818]	chr12	28680853	28685952	-	5099	chr12:28680853-28685952	1797.76	1860.67	1760.16	1827.79	2697.34	2570.38	2300.29	2086.16	2145.96	2116.28	0.37025	0.0930402	3.97946	6.90719e-05	0.00282489
784	ENSMUSG00000028978.13	Nos3	nitric oxide synthase 3, endothelial cell [Source:MGI Symbol;Acc:MGI:97362]	chr5	24569808	24589472	+	19664	chr5:24569808-24589472	416.618	387.744	341.197	335.288	205.453	168.946	261.723	288.183	157.156	284.701	-0.688249	0.172973	-3.97895	6.92204e-05	0.00282735
785	ENSMUSG00000028420.14	Tmem38b	transmembrane protein 38B [Source:MGI Symbol;Acc:MGI:1098718]	chr4	53826045	53862019	+	35974	chr4:53826045-53862019	278.207	309.147	351.485	383.865	478.873	543.524	509.316	509.551	389.084	417.006	0.52046	0.13083	3.97814	6.94579e-05	0.00283344
786	ENSMUSG00000025358.17	Cdk2	cyclin-dependent kinase 2 [Source:MGI Symbol;Acc:MGI:104772]	chr10	128533808	128540900	-	7092	chr10:128533808-128540900	282.775	270.319	275.319	272.811	390.657	359.436	342.222	376.639	325.946	321.792	0.372481	0.0936519	3.97729	6.97049e-05	0.00283832
787	ENSMUSG00000121840.1			chr1	156662857	156665494	-	2637	chr1:156662857-156665494	39.5716	38.8182	43.2349	50.64	23.7031	10.3144	18.7028	24.2841	10.3854	28.8505	-0.958371	0.240971	-3.97712	6.97548e-05	0.00283832
788	ENSMUSG00000121399.1		novel transcript	chr11	83115280	83151786	+	36506	chr11:83115280-83151786	9.87059	8.21758	4.53077	10.767	21.481	20.9627	21.4239	26.4153	50.2025	19.319	1.0611	0.267013	3.97398	7.06814e-05	0.00287237
789	ENSMUSG00000006219.13	Fblim1	filamin binding LIM protein 1 [Source:MGI Symbol;Acc:MGI:1921452]	chr4	141303373	141333407	-	30034	chr4:141303373-141333407	800.612	581.793	605.1	538.818	798.287	866.813	1198.94	995.5	1006.91	821.42	0.576809	0.145199	3.97255	7.11082e-05	0.00288605
790	ENSMUSG00000041189.10	Chrnb1	cholinergic receptor, nicotinic, beta polypeptide 1 (muscle) [Source:MGI Symbol;Acc:MGI:87890]	chr11	69674862	69686769	-	11907	chr11:69674862-69686769	160.178	151.354	188.818	121.456	246.632	229.919	348.704	220.447	244.734	212.471	0.655538	0.165062	3.97147	7.14299e-05	0.00289544
791	ENSMUSG00000021767.21	Kat6b	K(lysine) acetyltransferase 6B [Source:MGI Symbol;Acc:MGI:1858746]	chr14	21531502	21722546	+	191044	chr14:21531502-21722546	1042.05	1360.89	1296.94	1161.42	934.7	943.643	973.543	934.08	862.734	1056.67	-0.37427	0.0942518	-3.97096	7.15832e-05	0.00289799
792	ENSMUSG00000032640.11	Chsy1	chondroitin sulfate synthase 1 [Source:MGI Symbol;Acc:MGI:2681120]	chr7	65759263	65823546	+	64283	chr7:65759263-65823546	1154.89	966.175	997.601	1039.86	1367.83	1421.43	1288.48	1188.83	1345.85	1196.77	0.338654	0.0853414	3.96823	7.24091e-05	0.00292772
793	ENSMUSG00000062593.18	Gm49339	predicted gene, 49339 [Source:MGI Symbol;Acc:MGI:6121530]	chr10	51356708	51372709	+	16001	chr10:51356708-51372709	227.674	164.985	208.223	221.592	284.972	728.648	311.003	358.163	462.219	329.72	0.85598	0.215766	3.96717	7.27318e-05	0.00293706
794	ENSMUSG00000022064.11	Pibf1	progesterone immunomodulatory binding factor 1 [Source:MGI Symbol;Acc:MGI:1261910]	chr14	99336860	99491929	+	155069	chr14:99336860-99491929	426.316	378.93	394.189	402.401	268.264	293.014	318.846	307.499	334.358	347.091	-0.384199	0.0969226	-3.96398	7.37094e-05	0.00297279
795	ENSMUSG00000000134.18	Tfe3	transcription factor E3 [Source:MGI Symbol;Acc:MGI:98511]	chrX	7628799	7641441	+	12642	chrX:7628799-7641441	645.962	614.727	649.408	731.704	833.512	935.221	1108.83	795.413	888.791	800.397	0.443906	0.11208	3.96062	7.47564e-05	0.00300742
796	ENSMUSG00000089809.10	Rasgef1b	RasGEF domain family, member 1B [Source:MGI Symbol;Acc:MGI:2443755]	chr5	99365285	99876924	-	511639	chr5:99365285-99876924	877.41	883.094	1276.12	1216.6	765.692	793.53	541.145	518.523	628.622	833.414	-0.642355	0.162198	-3.96032	7.48498e-05	0.00300742
797	ENSMUSG00000106472.2	Gm43111	predicted gene 43111 [Source:MGI Symbol;Acc:MGI:5663248]	chr5	4918348	4920266	-	1918	chr5:4918348-4920266	122.865	106.382	123.329	116.996	80.0001	61.8332	75.9596	87.356	72.6442	94.1516	-0.58487	0.147666	-3.96077	7.47074e-05	0.00300742
798	ENSMUSG00000078994.10	Zfp429	zinc finger protein 429 [Source:MGI Symbol;Acc:MGI:1920057]	chr13	67536024	67547938	-	11914	chr13:67536024-67547938	87.6573	59.1841	66.21	71.2444	101.821	117.475	102.017	128.066	127.045	95.6355	0.632199	0.159653	3.95982	7.5006e-05	0.00300992
799	ENSMUSG00000061079.15	Zfp143	zinc finger protein 143 [Source:MGI Symbol;Acc:MGI:1277969]	chr7	109660424	109694601	+	34177	chr7:109660424-109694601	234.969	201.497	250.55	248.174	349.781	336.57	349.62	299.656	285.997	284.09	0.450023	0.113677	3.95878	7.53346e-05	0.00301932
800	ENSMUSG00000089951.10	Zfp968-ps	zinc finger protein 968, pseudogene [Source:MGI Symbol;Acc:MGI:3702420]	chr2	176115387	176128006	+	12619	chr2:176115387-176128006	6.70765	28.0715	37.0811	29.9343	8.64337	1.11846	1.27501	0	2.2546	12.7873	-1.03566	0.2617	-3.95743	7.57616e-05	0.00303264
801	ENSMUSG00000074406.6	Zfp628	zinc finger protein 628 [Source:MGI Symbol;Acc:MGI:2665174]	chr7	4918216	4925001	+	6785	chr7:4918216-4925001	304.251	324.567	297.946	295.108	357.514	381.842	406.856	448.018	438.475	361.62	0.398661	0.100788	3.95543	7.63968e-05	0.00305425
802	ENSMUSG00000051351.15	Zfp46	zinc finger protein 46 [Source:MGI Symbol;Acc:MGI:99192]	chr4	136011994	136021253	+	9259	chr4:136011994-136021253	592.783	460.415	580.39	681.227	936.208	789.42	978.573	714.269	839.641	730.325	0.521874	0.131989	3.95393	7.68771e-05	0.0030658
803	ENSMUSG00000103114.2	Gm32200	predicted gene, 32200 [Source:MGI Symbol;Acc:MGI:5591359]	chr1	191168537	191197245	-	28708	chr1:191168537-191197245	31.4608	27.5917	36.8009	30.5586	82.9613	62.9026	70.1302	50.5001	47.7632	48.9633	0.81765	0.206784	3.95413	7.68125e-05	0.0030658
804	ENSMUSG00000099757.3	BE692007	expressed sequence BE692007 [Source:MGI Symbol;Acc:MGI:3035348]	chr19	11447462	11461994	-	14532	chr19:11447462-11461994	185.481	223.156	168.738	231.123	136.835	70.0988	118.278	123.627	126.287	153.736	-0.715779	0.181045	-3.95359	7.69871e-05	0.00306636
805	ENSMUSG00000024856.11	Cdk2ap2	CDK2-associated protein 2 [Source:MGI Symbol;Acc:MGI:1098779]	chr19	4147182	4149019	+	1837	chr19:4147182-4149019	512.269	439.026	417.33	478.113	551.545	708.753	609.17	588.738	679.381	553.814	0.424961	0.107523	3.95228	7.741e-05	0.003076
806	ENSMUSG00000064262.8	Gimap8	GTPase, IMAP family member 8 [Source:MGI Symbol;Acc:MGI:2685303]	chr6	48624168	48637809	+	13641	chr6:48624168-48637809	937.274	878.533	897.418	900.934	735.082	615.288	797.969	599.968	634.55	777.446	-0.403269	0.102036	-3.95225	7.74211e-05	0.003076
807	ENSMUSG00000008730.18	Hipk1	homeodomain interacting protein kinase 1 [Source:MGI Symbol;Acc:MGI:1314873]	chr3	103647131	103698879	-	51748	chr3:103647131-103698879	5524.63	6344.46	6001.29	6746.17	8815.4	9402.06	8086.99	7535.85	7172.54	7292.15	0.399808	0.101176	3.95163	7.76207e-05	0.00307629
808	ENSMUSG00000060090.17	Rp2	retinitis pigmentosa 2 homolog [Source:MGI Symbol;Acc:MGI:1277953]	chrX	20230720	20271892	+	41172	chrX:20230720-20271892	464.869	394.981	379.22	427.104	560.206	604.149	495.369	521.722	613.14	495.64	0.409295	0.103571	3.95185	7.75487e-05	0.00307629
809	ENSMUSG00000020171.9	Yeats4	YEATS domain containing 4 [Source:MGI Symbol;Acc:MGI:1927224]	chr10	117051126	117060412	-	9286	chr10:117051126-117060412	209.003	194.69	184.941	223.645	291.735	261.51	274.937	267.962	266.504	241.659	0.40796	0.103281	3.95	7.81508e-05	0.00308837
810	ENSMUSG00000022584.15	Ly6c2	lymphocyte antigen 6 complex, locus C2 [Source:MGI Symbol;Acc:MGI:3712069]	chr15	74980007	74983819	-	3812	chr15:74980007-74983819	412.121	193.001	194.141	144.937	587.234	742.262	418.281	348.174	716.024	417.353	0.937459	0.237343	3.94981	7.82147e-05	0.00308837
811	ENSMUSG00000034028.17	Cd226	CD226 antigen [Source:MGI Symbol;Acc:MGI:3039602]	chr18	89195091	89290353	+	95262	chr18:89195091-89290353	129.006	86.2323	113.521	119.507	148.623	177.969	187.795	163.199	203.158	147.668	0.599134	0.15168	3.94999	7.81548e-05	0.00308837
812	ENSMUSG00000005824.8	Tnfsf14	tumor necrosis factor (ligand) superfamily, member 14 [Source:MGI Symbol;Acc:MGI:1355317]	chr17	57496492	57501177	-	4685	chr17:57496492-57501177	40.6208	28.647	40.499	56.7519	92.84	243.18	79.4623	67.9359	120.369	85.5895	1.01753	0.257667	3.949	7.84768e-05	0.00309491
813	ENSMUSG00000021461.18	Fancc	Fanconi anemia, complementation group C [Source:MGI Symbol;Acc:MGI:95480]	chr13	63432857	63645092	-	212235	chr13:63432857-63645092	390.579	411.856	463.062	399.458	337.819	270.103	323.042	262.765	222.878	342.396	-0.522084	0.132257	-3.94749	7.89733e-05	0.00310736
814	ENSMUSG00000029068.17	Ccnl2	cyclin L2 [Source:MGI Symbol;Acc:MGI:1927119]	chr4	155896946	155909000	+	12054	chr4:155896946-155909000	1953.81	1902.14	1817.93	2000.38	2145.95	2306.26	2309.98	2473.7	2586.42	2166.29	0.295696	0.0749079	3.94745	7.89868e-05	0.00310736
815	ENSMUSG00000020821.18	Kif1c	kinesin family member 1C [Source:MGI Symbol;Acc:MGI:1098260]	chr11	70591374	70622790	+	31416	chr11:70591374-70622790	3270.04	3054.21	3326.62	3241.57	4164.39	3921.96	4183.84	3729.22	3589.75	3609.07	0.276727	0.0701143	3.9468	7.92018e-05	0.003112
816	ENSMUSG00000054237.7	Fra10ac1	FRA10AC1 homolog (human) [Source:MGI Symbol;Acc:MGI:1917817]	chr19	38176929	38212604	-	35675	chr19:38176929-38212604	119.47	126.852	122.595	117.896	50.3942	70.5768	71.178	94.8084	76.4428	94.4682	-0.665599	0.168682	-3.94589	7.95056e-05	0.00312011
817	ENSMUSG00000031150.14	Ccdc120	coiled-coil domain containing 120 [Source:MGI Symbol;Acc:MGI:1859619]	chrX	7597953	7617144	-	19191	chrX:7597953-7617144	222.804	281.513	219.877	232.015	307.947	329.685	379.553	304.376	350.512	292.031	0.460261	0.116693	3.94421	8.0064e-05	0.00313434
818	ENSMUSG00000103748.2	Gm38243	predicted gene, 38243 [Source:MGI Symbol;Acc:MGI:5611471]	chr1	21909172	21910738	-	1566	chr1:21909172-21910738	46.7388	64.5175	71.8199	79.4528	29.6304	31.9236	42.0602	26.1896	14.5196	45.2058	-0.91464	0.231893	-3.94423	8.00556e-05	0.00313434
819	ENSMUSG00000030055.17	Rab43	RAB43, member RAS oncogene family [Source:MGI Symbol;Acc:MGI:1917084]	chr6	87765835	87789146	-	23311	chr6:87765835-87789146	846.764	696.779	758.282	704.999	1039.45	1021.21	971.676	1049.09	1493.62	953.541	0.53122	0.134717	3.94322	8.03937e-05	0.00313957
820	ENSMUSG00000120432.1		novel transcript	chr16	19059954	19061435	+	1481	chr16:19059954-19061435	40.6508	46.1011	29.4688	50.6403	20.7414	13.3841	24.5333	13.5769	17.6273	28.5249	-0.925565	0.234722	-3.94324	8.03869e-05	0.00313957
821	ENSMUSG00000049922.9	Slc35c1	solute carrier family 35, member C1 [Source:MGI Symbol;Acc:MGI:2443301]	chr2	92283109	92290883	-	7774	chr2:92283109-92290883	308.944	294.771	252.246	276.325	360.633	389.623	362.054	447.907	515.665	356.463	0.51926	0.131733	3.94176	8.08856e-05	0.00315493
822	ENSMUSG00000093668.4	Pou5f2	POU domain class 5, transcription factor 2 [Source:MGI Symbol;Acc:MGI:1922757]	chr13	78173021	78174414	+	1393	chr13:78173021-78174414	64.0405	63.5449	58.9474	53.2597	27.6555	28.8193	40.8852	20.3603	36.2827	43.755	-0.805731	0.204451	-3.94096	8.11572e-05	0.00316168
823	ENSMUSG00000030148.16	Clec4a2	C-type lectin domain family 4, member a2 [Source:MGI Symbol;Acc:MGI:1349412]	chr6	123083387	123120958	+	37571	chr6:123083387-123120958	34.3682	34.2319	44.3218	36.9635	86.4725	178.304	80.4916	53.4524	77.3329	69.5488	0.963711	0.244682	3.93863	8.19491e-05	0.00318865
824	ENSMUSG00000019990.16	Pde7b	phosphodiesterase 7B [Source:MGI Symbol;Acc:MGI:1352752]	chr10	20273750	20600824	-	327074	chr10:20273750-20600824	697.34	668.051	759.937	855.709	444.434	540.92	487.474	276.806	250.594	553.474	-0.766045	0.194545	-3.93763	8.22919e-05	0.0031981
825	ENSMUSG00000024941.10	Scyl1	SCY1-like 1 (S. cerevisiae) [Source:MGI Symbol;Acc:MGI:1931787]	chr19	5808379	5821447	-	13068	chr19:5808379-5821447	844.641	823.341	807.28	812.799	1164.69	1042.64	1117.64	992.022	922.235	947.477	0.340625	0.0865385	3.9361	8.28152e-05	0.00321454
826	ENSMUSG00000112254.2	Gm47690	predicted gene, 47690 [Source:MGI Symbol;Acc:MGI:6096796]	chr12	75552574	75555519	-	2945	chr12:75552574-75555519	100.431	90.8834	110.371	99.5336	62.22	48.4888	71.3095	59.2653	69.5964	79.1221	-0.628822	0.159836	-3.93418	8.34804e-05	0.00323341
827	ENSMUSG00000115801.3	Gm55330	predicted gene, 55330 [Source:MGI Symbol;Acc:MGI:6847131]	chr14	44783650	44786942	-	3292	chr14:44783650-44786942	138.955	139.854	114.956	131.838	207.399	276.546	277.073	146.733	226.488	184.427	0.694072	0.176424	3.93412	8.35035e-05	0.00323341
828	ENSMUSG00000021423.7	Ly86	lymphocyte antigen 86 [Source:MGI Symbol;Acc:MGI:1321404]	chr13	37529184	37603012	+	73828	chr13:37529184-37603012	174.6	129.151	121.522	129.774	208.041	238.238	179.283	203.422	262.421	182.939	0.600285	0.152661	3.93214	8.41947e-05	0.00324732
829	ENSMUSG00000055862.8	Izumo4	IZUMO family member 4 [Source:MGI Symbol;Acc:MGI:1918814]	chr10	80538018	80541207	+	3189	chr10:80538018-80541207	194.812	237.131	185.739	240.859	170.351	136.303	111.978	117.502	86.6976	164.597	-0.695393	0.176844	-3.93223	8.41613e-05	0.00324732
830	ENSMUSG00000057531.16	Dtnbp1	dystrobrevin binding protein 1 [Source:MGI Symbol;Acc:MGI:2137586]	chr13	45075551	45155623	-	80072	chr13:45075551-45155623	249.352	218.551	221.235	267.9	321.898	312.276	329.401	345.014	299.022	284.961	0.410141	0.10431	3.93193	8.42683e-05	0.00324732
831	ENSMUSG00000114431.2	Gm48601	predicted gene, 48601 [Source:MGI Symbol;Acc:MGI:6098180]	chr14	10599148	10602179	-	3031	chr14:10599148-10602179	208.967	140.908	220.736	201.686	91.8484	69.1261	156.65	72.8708	61.2893	136.009	-0.873141	0.22205	-3.93218	8.41775e-05	0.00324732
832	ENSMUSG00000017428.17	Psmd11	proteasome (prosome, macropain) 26S subunit, non-ATPase, 11 [Source:MGI Symbol;Acc:MGI:1916327]	chr11	80319441	80364074	+	44633	chr11:80319441-80364074	1038.59	1009.46	924.438	985.925	1129.28	1236.46	1183.37	1307.78	1381.22	1132.95	0.326786	0.0831262	3.9312	8.45228e-05	0.00325321
833	ENSMUSG00000016024.10	Lbp	lipopolysaccharide binding protein [Source:MGI Symbol;Acc:MGI:1098776]	chr2	158148413	158174772	+	26359	chr2:158148413-158174772	504.032	526.811	584.659	475.361	722.532	748.048	728.066	1406.93	978.269	741.634	0.709866	0.180786	3.92654	8.6176e-05	0.00331286
834	ENSMUSG00000038725.14	Pkhd1l1	polycystic kidney and hepatic disease 1-like 1 [Source:MGI Symbol;Acc:MGI:2183153]	chr15	44320890	44464765	+	143875	chr15:44320890-44464765	545.398	383.627	281.554	318.254	757.017	451.604	808.013	726.89	755.026	558.598	0.75059	0.191238	3.92491	8.67625e-05	0.00333141
835	ENSMUSG00000107134.2	Gm42528	predicted gene 42528 [Source:MGI Symbol;Acc:MGI:5662665]	chr5	39764270	39767687	-	3417	chr5:39764270-39767687	132.862	102.073	160.013	180.732	246.903	265.212	365.931	239.062	195.331	209.791	0.743217	0.189412	3.92382	8.71572e-05	0.00334256
836	ENSMUSG00000027288.17	Zfp106	zinc finger protein 106 [Source:MGI Symbol;Acc:MGI:1270153]	chr2	120337301	120394324	-	57023	chr2:120337301-120394324	3725.87	3338.72	3270.84	3699.83	4973.05	4432.34	4705.71	4218.14	4001.8	4040.7	0.339105	0.0864401	3.923	8.74527e-05	0.00334988
837	ENSMUSG00000038954.15	Supt3	SPT3, SAGA and STAGA complex component [Source:MGI Symbol;Acc:MGI:1923723]	chr17	45088039	45430177	+	342138	chr17:45088039-45430177	111.901	102.531	113.059	112.044	73.5289	67.1031	73.5505	81.564	65.0649	88.9274	-0.561632	0.143194	-3.92219	8.77496e-05	0.00335723
838	ENSMUSG00000042408.14	Zmym6	zinc finger, MYM-type 6 [Source:MGI Symbol;Acc:MGI:106505]	chr4	126971176	127018165	+	46989	chr4:126971176-127018165	418.227	552.278	355.663	422.257	248.01	275.389	283.675	267.404	348.83	352.415	-0.569082	0.145192	-3.91951	8.87299e-05	0.00339069
839	ENSMUSG00000045917.18	Tmem268	transmembrane protein 268 [Source:MGI Symbol;Acc:MGI:1913920]	chr4	63477018	63504594	+	27576	chr4:63477018-63504594	248.127	228.136	187.598	215.982	289.968	524.564	316.467	339.345	356.197	300.709	0.654852	0.167144	3.9179	8.93231e-05	0.00340929
840	ENSMUSG00000025228.6	Actr1a	ARP1 actin-related protein 1A, centractin alpha [Source:MGI Symbol;Acc:MGI:1858964]	chr19	46365250	46384187	-	18937	chr19:46365250-46384187	1654.98	1582.37	1590.55	1583.54	2045.72	1970.75	1853.79	1822.6	1826.99	1770.15	0.24538	0.0626555	3.91633	8.9906e-05	0.00342205
841	ENSMUSG00000036427.6	Gpi1	glucose-6-phosphate isomerase 1 [Source:MGI Symbol;Acc:MGI:95797]	chr7	33900755	33929761	-	29006	chr7:33900755-33929761	1798.98	2073.2	1889.19	1903.42	2300.69	2424.14	2242.99	2380.53	2783.96	2199.68	0.332515	0.084909	3.91614	8.99781e-05	0.00342205
842	ENSMUSG00000036814.14	Slc6a20a	solute carrier family 6 (neurotransmitter transporter), member 20A [Source:MGI Symbol;Acc:MGI:2143217]	chr9	123463835	123507950	-	44115	chr9:123463835-123507950	60.6315	51.2706	58.4491	67.111	117.584	93.4919	128.47	73.1186	140.04	87.7963	0.758432	0.193656	3.9164	8.98822e-05	0.00342205
843	ENSMUSG00000028436.9	Dcaf12	DDB1 and CUL4 associated factor 12 [Source:MGI Symbol;Acc:MGI:1916220]	chr4	41291300	41314889	-	23589	chr4:41291300-41314889	849.903	726.746	760.515	795.395	1013.29	1074.28	944.643	930.019	946.534	893.48	0.31887	0.0814466	3.91508	9.03724e-05	0.00343297
844	ENSMUSG00000022820.5	Ndufb4	NADH:ubiquinone oxidoreductase subunit B4 [Source:MGI Symbol;Acc:MGI:1915444]	chr16	37467532	37474815	-	7283	chr16:37467532-37474815	83.9716	86.149	77.1776	72.3065	127.526	132.923	123.324	98.8281	141.266	104.83	0.589733	0.15067	3.91406	9.07559e-05	0.00343532
845	ENSMUSG00000055866.10	Per2	period circadian clock 2 [Source:MGI Symbol;Acc:MGI:1195265]	chr1	91343704	91387046	-	43342	chr1:91343704-91387046	357.806	565.903	378.727	516.001	501.694	880.856	1776.25	798.328	2007.48	864.783	0.977004	0.249603	3.91423	9.06934e-05	0.00343532
846	ENSMUSG00000116185.2	Gm49411	predicted gene, 49411 [Source:MGI Symbol;Acc:MGI:6155037]	chr15	77059989	77062464	-	2475	chr15:77059989-77062464	96.4046	94.0026	105.797	98.6607	68.1466	55.6894	64.2879	70.9002	52.959	78.5386	-0.604095	0.154329	-3.91433	9.06548e-05	0.00343532
847	ENSMUSG00000049872.9	Calhm5	calcium homeostasis modulator family member 5 [Source:MGI Symbol;Acc:MGI:2143897]	chr10	33963811	33972515	-	8704	chr10:33963811-33972515	76.0272	77.504	84.5746	106.518	131.349	137.331	159.028	137.095	116.427	113.984	0.599221	0.153145	3.91276	9.12477e-05	0.00344985
848	ENSMUSG00000032051.10	Fdx1	ferredoxin 1 [Source:MGI Symbol;Acc:MGI:103224]	chr9	51854606	51874856	-	20250	chr9:51854606-51874856	262.698	315.583	336.108	371.464	532.794	532.676	376.726	442.783	527.181	410.89	0.544282	0.139239	3.90897	9.26896e-05	0.00350023
849	ENSMUSG00000028878.12	Fam76a	family with sequence similarity 76, member A [Source:MGI Symbol;Acc:MGI:2385211]	chr4	132626524	132649869	-	23345	chr4:132626524-132649869	588.072	568.885	609.024	636.106	725.355	754.567	852.405	749.232	707.88	687.947	0.32613	0.0835266	3.9045	9.44208e-05	0.00352177
850	ENSMUSG00000030264.15	Thumpd3	THUMP domain containing 3 [Source:MGI Symbol;Acc:MGI:1277973]	chr6	113023186	113045234	+	22048	chr6:113023186-113045234	262.082	242.804	228.246	218.137	157.713	149.347	171.976	182.582	187.286	200.019	-0.462441	0.118454	-3.90396	9.46303e-05	0.00352177
851	ENSMUSG00000034330.11	Plcg2	phospholipase C, gamma 2 [Source:MGI Symbol;Acc:MGI:97616]	chr8	118225030	118361881	+	136851	chr8:118225030-118361881	668.17	575.386	506.604	516.875	826.62	819.65	745.97	709.626	720.236	676.571	0.415789	0.106503	3.90402	9.46095e-05	0.00352177
852	ENSMUSG00000040612.14	Ildr2	immunoglobulin-like domain containing receptor 2 [Source:MGI Symbol;Acc:MGI:1196370]	chr1	166081708	166144392	+	62684	chr1:166081708-166144392	117.654	92.7295	101.529	97.7545	184.053	106.401	218.639	224.659	271.883	157.256	0.804543	0.205949	3.90652	9.36347e-05	0.00352177
853	ENSMUSG00000048668.17	Rhno1	RAD9-HUS1-RAD1 interacting nuclear orphan 1 [Source:MGI Symbol;Acc:MGI:1915315]	chr6	128333963	128339874	-	5911	chr6:128333963-128339874	178.013	193.572	166.02	156.601	243.025	225.057	215.949	265.327	262.502	211.785	0.461678	0.118175	3.90673	9.35533e-05	0.00352177
854	ENSMUSG00000069601.15	Ank3	ankyrin 3, epithelial [Source:MGI Symbol;Acc:MGI:88026]	chr10	69234603	69863268	+	628665	chr10:69234603-69863268	3198.75	3889.9	3364.82	3549.93	2767.34	2428.34	1933.42	2854.45	1978.07	2885	-0.515185	0.131924	-3.90517	9.41599e-05	0.00352177
855	ENSMUSG00000087013.9	2610027K06Rik	RIKEN cDNA 2610027K06 gene [Source:MGI Symbol;Acc:MGI:1917159]	chr11	85682487	85723126	-	40639	chr11:85682487-85723126	64.08	55.1916	65.1069	63.3401	42.9978	34.5392	36.5438	27.9237	23.9225	45.9606	-0.764827	0.195918	-3.90381	9.46896e-05	0.00352177
856	ENSMUSG00000093904.3	Tomm20	translocase of outer mitochondrial membrane 20 [Source:MGI Symbol;Acc:MGI:1915202]	chr8	127657417	127672594	-	15177	chr8:127657417-127672594	602.961	590.46	579.611	483.003	810.571	764.124	738.761	887.138	656.003	679.181	0.433719	0.111058	3.90534	9.40931e-05	0.00352177
857	ENSMUSG00000098188.2	Sowahc	sosondowah ankyrin repeat domain family member C [Source:MGI Symbol;Acc:MGI:3606051]	chr10	59057775	59062256	+	4481	chr10:59057775-59062256	588.043	464.146	534.17	573.626	735.76	867.183	769.368	650.36	1055.98	693.182	0.552104	0.141364	3.90555	9.40119e-05	0.00352177
858	ENSMUSG00000102153.2	Gm37474	predicted gene, 37474 [Source:MGI Symbol;Acc:MGI:5610702]	chr9	32436441	32438254	-	1813	chr9:32436441-32438254	223.427	163.713	200.661	155.413	114.569	104.066	149.573	97.046	95.4597	144.881	-0.65467	0.167659	-3.90477	9.43136e-05	0.00352177
859	ENSMUSG00000102863.2	Gm37639	predicted gene, 37639 [Source:MGI Symbol;Acc:MGI:5610867]	chr17	71673047	71675831	-	2784	chr17:71673047-71675831	75.0769	57.1953	64.3878	65.4827	38.5173	37.1361	40.9138	33.0298	39.4687	50.1343	-0.699178	0.179083	-3.90421	9.45328e-05	0.00352177
860	ENSMUSG00000103509.2	Gm38372	predicted gene, 38372 [Source:MGI Symbol;Acc:MGI:5611600]	chr1	7218334	7222361	+	4027	chr1:7218334-7222361	244.372	238.757	270.326	232.245	174.805	164.122	209.287	162.326	139.256	203.944	-0.506473	0.129668	-3.90592	9.38667e-05	0.00352177
861	ENSMUSG00000113840.2	Gm18955	predicted gene, 18955 [Source:MGI Symbol;Acc:MGI:5011140]	chr12	117687707	117688355	+	648	chr12:117687707-117688355	55.1952	132.493	65.642	124.855	37.5415	37.8457	50.1344	46.2725	31.9585	64.6597	-0.919887	0.23553	-3.9056	9.39932e-05	0.00352177
862	ENSMUSG00000000340.11	Dbt	dihydrolipoamide branched chain transacylase E2 [Source:MGI Symbol;Acc:MGI:105386]	chr3	116306719	116343630	+	36911	chr3:116306719-116343630	255.062	231.996	248.037	248.114	161.502	195.3	178.321	197.118	175.983	210.159	-0.421127	0.107887	-3.90339	9.48534e-05	0.00352377
863	ENSMUSG00000118839.1	Gm25360	predicted gene, 25360 [Source:MGI Symbol;Acc:MGI:5455137]	chr1	72265399	72265589	+	190	chr1:72265399-72265589	42.1182	20.2006	36.3239	33.5541	77.2575	75.3338	38.9913	136.912	119.237	64.4365	0.987476	0.252997	3.90311	9.49656e-05	0.00352385
864	ENSMUSG00000120210.1		novel transcript	chr11	79227826	79230128	-	2302	chr11:79227826-79230128	22.3288	42.9264	32.2025	33.178	9.87638	11.3421	19.8697	11.653	10.3825	21.5288	-0.973924	0.249644	-3.90125	9.5697e-05	0.00354688
865	ENSMUSG00000011658.17	Fuz	fuzzy planar cell polarity protein [Source:MGI Symbol;Acc:MGI:1917550]	chr7	44545503	44552055	+	6552	chr7:44545503-44552055	345.796	252.389	336.237	245.667	162.576	157.309	217.922	202.208	119.041	226.572	-0.690363	0.177004	-3.90026	9.60904e-05	0.00355421
866	ENSMUSG00000043556.11	Fbxl7	F-box and leucine-rich repeat protein 7 [Source:MGI Symbol;Acc:MGI:3052506]	chr15	26540545	26895666	-	355121	chr15:26540545-26895666	264.119	251.506	264.13	269.253	194.584	190.908	222.249	166.712	157.746	220.134	-0.469884	0.120477	-3.90019	9.61168e-05	0.00355421
867	ENSMUSG00000105282.2	Gm42981	predicted gene 42981 [Source:MGI Symbol;Acc:MGI:5663118]	chr5	44649512	44652763	-	3251	chr5:44649512-44652763	229.229	194.986	218.879	217.402	110.613	68.1032	167.178	55.3882	51.9459	145.969	-0.932361	0.239076	-3.89986	9.62492e-05	0.003555
868	ENSMUSG00000054676.18	1600014C10Rik	RIKEN cDNA 1600014C10 gene [Source:MGI Symbol;Acc:MGI:1919494]	chr7	37882642	37896992	+	14350	chr7:37882642-37896992	315.718	223.305	238.178	161.87	328.256	467.907	328.27	485.648	455.038	333.799	0.713079	0.18298	3.89704	9.73749e-05	0.00359244
869	ENSMUSG00000035285.7	Nat14	N-acetyltransferase 14 [Source:MGI Symbol;Acc:MGI:3039561]	chr7	4925027	4928005	+	2978	chr7:4925027-4928005	38.5076	36.8185	44.7878	51.5168	67.3422	72.0999	69.4727	73.2404	102.13	61.7684	0.731015	0.187693	3.89474	9.83058e-05	0.00362082
870	ENSMUSG00000104990.2	Gm43504	predicted gene 43504 [Source:MGI Symbol;Acc:MGI:5663641]	chr5	44822036	44824073	-	2037	chr5:44822036-44824073	175.637	286.329	202.457	250.581	121.481	75.2444	160.109	97.0783	47.7453	157.407	-0.908986	0.233398	-3.89458	9.83702e-05	0.00362082
871	ENSMUSG00000035407.9	Kank4	KN motif and ankyrin repeat domains 4 [Source:MGI Symbol;Acc:MGI:3043381]	chr4	98643135	98705774	-	62639	chr4:98643135-98705774	630.581	410.029	515.757	497.667	354.546	305.604	390.54	235.274	224.515	396.057	-0.679	0.174385	-3.89368	9.8735e-05	0.00363007
872	ENSMUSG00000016458.16	Wt1	WT1 transcription factor [Source:MGI Symbol;Acc:MGI:98968]	chr2	104956874	105003961	+	47087	chr2:104956874-105003961	41.2493	26.7255	33.9229	24.3354	54.5348	52.334	82.511	62.0823	59.7416	48.6041	0.811532	0.208448	3.89321	9.89261e-05	0.00363293
873	ENSMUSG00000072620.4	Slfn2	schlafen 2 [Source:MGI Symbol;Acc:MGI:1313258]	chr11	82955938	82961504	+	5566	chr11:82955938-82961504	701.953	542.564	593.811	509.895	797.051	1258.71	812.056	774.212	1154.54	793.866	0.638234	0.163978	3.8922	9.934e-05	0.00364395
874	ENSMUSG00000020027.19	Socs2	suppressor of cytokine signaling 2 [Source:MGI Symbol;Acc:MGI:1201787]	chr10	95221224	95253042	-	31818	chr10:95221224-95253042	1311.6	1492.28	1296.98	1207.77	1658.86	1576.8	1748.71	1725.98	2040.95	1562.22	0.386006	0.0991964	3.89133	9.96964e-05	0.00365215
875	ENSMUSG00000032412.9	Atp1b3	ATPase, Na+/K+ transporting, beta 3 polypeptide [Source:MGI Symbol;Acc:MGI:107788]	chr9	96214708	96246495	-	31787	chr9:96214708-96246495	1462.72	1428.02	1449.67	1394.58	1664.15	1718.46	1740.35	1606.27	1625.05	1565.47	0.218266	0.0560936	3.8911	9.97917e-05	0.00365215
876	ENSMUSG00000044674.7	Fzd1	frizzled class receptor 1 [Source:MGI Symbol;Acc:MGI:1196625]	chr5	4803839	4808035	-	4196	chr5:4803839-4808035	1065.65	927.396	791.641	830.318	589.597	600.783	724.917	719.327	568.482	757.568	-0.470776	0.121031	-3.88971	0.000100365	0.00366475
877	ENSMUSG00000044707.8	Ccnjl	cyclin J-like [Source:MGI Symbol;Acc:MGI:2685723]	chr11	43419611	43477824	+	58213	chr11:43419611-43477824	153.156	81.1187	75.6898	63.4876	48.1918	42.4359	36.9074	46.47	24.8419	63.5888	-0.917284	0.235813	-3.88988	0.000100296	0.00366475
878	ENSMUSG00000002058.14	Unc119	unc-119 lipid binding chaperone [Source:MGI Symbol;Acc:MGI:1328357]	chr11	78234308	78239990	+	5682	chr11:78234308-78239990	123.562	118.26	144.45	134.628	241.511	290.094	209.834	184.296	161.242	178.653	0.658029	0.169194	3.88919	0.000100579	0.00366838
879	ENSMUSG00000028532.15	Cachd1	cache domain containing 1 [Source:MGI Symbol;Acc:MGI:2444177]	chr4	100633872	100886417	+	252545	chr4:100633872-100886417	454.755	558.902	374.126	407.22	726.717	624.146	766.834	547.771	682.638	571.457	0.53983	0.138824	3.88859	0.000100829	0.00367331
880	ENSMUSG00000005142.11	Man2b1	mannosidase 2, alpha B1 [Source:MGI Symbol;Acc:MGI:107286]	chr8	85809899	85824911	+	15012	chr8:85809899-85824911	1450.87	1476.11	1492.33	1440.89	2010.53	2132.2	2069.22	1602.41	1771.18	1716.19	0.375275	0.0965239	3.88789	0.000101118	0.00367549
881	ENSMUSG00000048429.11	Timm29	translocase of inner mitochondrial membrane 29 [Source:MGI Symbol;Acc:MGI:1917023]	chr9	21504018	21507266	+	3248	chr9:21504018-21507266	398.632	380.81	402.822	377.18	508.622	466.382	453.595	501.388	522.555	445.776	0.324551	0.0834742	3.88804	0.000101056	0.00367549
882	ENSMUSG00000003477.6	Inmt	indolethylamine N-methyltransferase [Source:MGI Symbol;Acc:MGI:102963]	chr6	55147611	55152028	-	4417	chr6:55147611-55152028	6454.56	8650.37	8949.33	10920.8	6409.71	5694.4	5942.27	3876.72	4038.85	6770.77	-0.668822	0.172123	-3.88573	0.000102024	0.00369583
883	ENSMUSG00000032261.17	Sh3bgrl2	SH3 domain binding glutamic acid-rich protein like 2 [Source:MGI Symbol;Acc:MGI:1915350]	chr9	83430380	83520854	+	90474	chr9:83430380-83520854	321.496	348.133	322.701	387.692	443.724	503.543	412.956	622.797	544.851	434.21	0.517503	0.13317	3.88603	0.000101896	0.00369583
884	ENSMUSG00000038733.15	Wdr26	WD repeat domain 26 [Source:MGI Symbol;Acc:MGI:1923825]	chr1	181000793	181039566	-	38773	chr1:181000793-181039566	2844.44	2728.62	3052.42	3157.02	3501.95	3706.88	3378.58	3462.76	3643.16	3275.09	0.260414	0.0670141	3.88596	0.000101925	0.00369583
885	ENSMUSG00000017715.12	Pgs1	phosphatidylglycerophosphate synthase 1 [Source:MGI Symbol;Acc:MGI:1921701]	chr11	117877118	117914837	+	37719	chr11:117877118-117914837	1250.71	1105.04	947.327	1018.31	1371.52	1361.62	1375.42	1576.01	1732.07	1304.22	0.437638	0.112637	3.88539	0.000102167	0.00369683
886	ENSMUSG00000027660.17	Skil	SKI-like [Source:MGI Symbol;Acc:MGI:106203]	chr3	31149207	31176726	+	27519	chr3:31149207-31176726	2190.51	1797.08	2087.54	1847.05	1268.79	1475.77	1390.14	1409.85	1748.09	1690.53	-0.423242	0.10898	-3.88368	0.000102887	0.00371868
887	ENSMUSG00000024235.12	Map3k8	mitogen-activated protein kinase kinase kinase 8 [Source:MGI Symbol;Acc:MGI:1346878]	chr18	4331327	4353015	-	21688	chr18:4331327-4353015	353.882	310.003	334.377	449.203	498.463	575.657	560.83	443.458	551.374	453.027	0.505166	0.130095	3.88306	0.000103152	0.00372404
888	ENSMUSG00000024349.11	Sting1	stimulator of interferon response cGAMP interactor 1 [Source:MGI Symbol;Acc:MGI:1919762]	chr18	35866732	35873607	-	6875	chr18:35866732-35873607	479.45	169.579	208.442	231.347	428.368	548.736	579.403	608.499	872.915	458.527	0.89325	0.230065	3.8826	0.000103348	0.00372559
889	ENSMUSG00000026826.14	Nr4a2	nuclear receptor subfamily 4, group A, member 2 [Source:MGI Symbol;Acc:MGI:1352456]	chr2	56996842	57014015	-	17173	chr2:56996842-57014015	384.262	148.462	335.578	163.604	75.3898	134.453	72.7116	131.46	121.59	174.168	-0.935968	0.241079	-3.88241	0.000103427	0.00372559
890	ENSMUSG00000023993.8	Treml1	triggering receptor expressed on myeloid cells-like 1 [Source:MGI Symbol;Acc:MGI:1918576]	chr17	48666944	48674204	+	7260	chr17:48666944-48674204	4.84636	6.84396	9.65908	14.3966	31.63	47.0539	26.713	23.0868	17.7733	20.2225	1.03417	0.266555	3.87976	0.00010456	0.00376215
891	ENSMUSG00000013787.16	Ehmt2	euchromatic histone lysine N-methyltransferase 2 [Source:MGI Symbol;Acc:MGI:2148922]	chr17	35117445	35133028	+	15583	chr17:35117445-35133028	1211.62	1355.27	1482.87	1281.06	1777.37	1576.7	1756.18	1762.86	1563.58	1529.72	0.332024	0.0856385	3.87704	0.000105734	0.00379997
892	ENSMUSG00000055850.13	Rnf181	ring finger protein 181 [Source:MGI Symbol;Acc:MGI:1913760]	chr6	72336697	72343939	-	7242	chr6:72336697-72343939	843.574	872.971	825.619	1031.93	1318.64	1280.82	1110.79	1042.67	1236.29	1062.59	0.406594	0.104879	3.87678	0.000105848	0.00379997
893	ENSMUSG00000042377.9	Fam83g	family with sequence similarity 83, member G [Source:MGI Symbol;Acc:MGI:1916890]	chr11	61574917	61600777	+	25860	chr11:61574917-61600777	59.8538	65.272	55.653	70.3433	101.669	96.3846	91.6518	92.0528	108.071	82.3279	0.587682	0.151635	3.87563	0.000106349	0.00381368
894	ENSMUSG00000049037.9	Clec4a1	C-type lectin domain family 4, member a1 [Source:MGI Symbol;Acc:MGI:3036291]	chr6	122898807	122911578	+	12771	chr6:122898807-122911578	125.994	71.6888	67.2171	56.752	144.201	271.859	165.903	121.246	182.528	134.154	0.884245	0.228203	3.87482	0.000106705	0.00382215
895	ENSMUSG00000008036.12	Ap2s1	adaptor-related protein complex 2, sigma 1 subunit [Source:MGI Symbol;Acc:MGI:2141861]	chr7	16472335	16483219	+	10884	chr7:16472335-16483219	346.288	319.881	280.344	318.809	408.219	429.049	398.014	408.848	393.652	367.012	0.356684	0.0920617	3.8744	0.000106887	0.00382441
896	ENSMUSG00000029234.14	Tmem165	transmembrane protein 165 [Source:MGI Symbol;Acc:MGI:894407]	chr5	76331727	76357092	+	25365	chr5:76331727-76357092	392.799	428.208	404.078	482.038	570.716	550.353	503.425	655.618	587.885	508.347	0.409339	0.105719	3.87195	0.000107966	0.0038587
897	ENSMUSG00000004263.16	Atn1	atrophin 1 [Source:MGI Symbol;Acc:MGI:104725]	chr6	124719507	124733487	-	13980	chr6:124719507-124733487	1238.17	1313.05	1210.23	1417.16	1753.28	1590.12	1677.72	1457.82	1818.9	1497.38	0.347864	0.0898498	3.87161	0.000108118	0.00385983
898	ENSMUSG00000036912.19	Piwil4	piwi-like RNA-mediated gene silencing 4 [Source:MGI Symbol;Acc:MGI:3041167]	chr9	14607526	14652036	-	44510	chr9:14607526-14652036	40.3276	39.989	48.6555	44.1339	89.6961	78.31	49.3175	127.884	114.092	70.2673	0.860285	0.22222	3.87132	0.000108248	0.00386015
899	ENSMUSG00000040044.12	Orc3	origin recognition complex, subunit 3 [Source:MGI Symbol;Acc:MGI:1354944]	chr4	34570796	34614944	-	44148	chr4:34570796-34614944	416.365	398.776	472.577	403.569	304.358	309.117	317.718	318.816	363.113	367.157	-0.379232	0.0980136	-3.86917	0.000109205	0.00388995
900	ENSMUSG00000024589.19	Nedd4l	neural precursor cell expressed, developmentally down-regulated gene 4-like [Source:MGI Symbol;Acc:MGI:1933754]	chr18	65020776	65350899	+	330123	chr18:65020776-65350899	2286	2729.36	2944.96	3003.3	2063.36	2273.07	1918.66	2158.35	2050.17	2380.8	-0.376881	0.0974175	-3.86872	0.000109409	0.00389291
901	ENSMUSG00000031904.6	Slc7a6	solute carrier family 7 (cationic amino acid transporter, y+ system), member 6 [Source:MGI Symbol;Acc:MGI:2142598]	chr8	106895489	106925338	+	29849	chr8:106895489-106925338	335.052	308.202	325.3	390.171	438.256	670.465	658.218	494.192	428.424	449.809	0.600926	0.15548	3.86498	0.0001111	0.00394431
902	ENSMUSG00000039753.17	Fbxl5	F-box and leucine-rich repeat protein 5 [Source:MGI Symbol;Acc:MGI:2152883]	chr5	43901957	43978980	-	77023	chr5:43901957-43978980	1417.1	1475.55	1535.28	1745.11	1965.07	2872.84	1905.66	2068.52	2366.36	1927.94	0.502582	0.130035	3.86499	0.000111096	0.00394431
903	ENSMUSG00000043487.5	Acot6	acyl-CoA thioesterase 6 [Source:MGI Symbol;Acc:MGI:1921287]	chr12	84147428	84158123	+	10695	chr12:84147428-84158123	38.8612	48.1128	38.2251	45.1708	19.8202	24.6922	22.2873	22.472	17.5775	30.8021	-0.815133	0.210934	-3.86439	0.000111366	0.00394779
904	ENSMUSG00000055923.17	Aasdh	aminoadipate-semialdehyde dehydrogenase [Source:MGI Symbol;Acc:MGI:2442517]	chr5	77021506	77053361	-	31855	chr5:77021506-77053361	186.496	185.035	195.744	254.893	115.907	98.1942	149.683	103.208	156.005	160.574	-0.653822	0.169199	-3.86422	0.000111445	0.00394779
905	ENSMUSG00000033444.15	Specc1l	sperm antigen with calponin homology and coiled-coil domains 1-like [Source:MGI Symbol;Acc:MGI:1921642]	chr10	75047905	75148577	+	100672	chr10:75047905-75148577	3528.38	4125.66	4116.44	3998.86	3234.3	2965.62	3264.83	2523.09	2397.77	3350.55	-0.4346	0.112491	-3.8634	0.000111818	0.00395226
906	ENSMUSG00000055660.10	Mettl4	methyltransferase like 4 [Source:MGI Symbol;Acc:MGI:1924031]	chr17	95030018	95057447	-	27429	chr17:95030018-95057447	387.793	347.839	357.36	407.602	259.428	295.944	272.728	286.893	310.854	325.16	-0.38312	0.0991617	-3.86359	0.000111735	0.00395226
907	ENSMUSG00000045613.10	Chrm2	cholinergic receptor, muscarinic 2, cardiac [Source:MGI Symbol;Acc:MGI:88397]	chr6	36365019	36505349	+	140330	chr6:36365019-36505349	175.606	273.959	278.359	273.123	362.997	331.603	456.394	499.657	381.419	337.013	0.629987	0.163105	3.86247	0.000112248	0.00396309
908	ENSMUSG00000074884.13	Serf2	small EDRK-rich factor 2 [Source:MGI Symbol;Acc:MGI:1337041]	chr2	121279676	121288794	+	9118	chr2:121279676-121288794	1948.28	1820.93	1782.82	1863.61	2336.2	2171.66	2157.86	2079.2	2187.89	2038.72	0.235263	0.0609312	3.86112	0.000112868	0.00398058
909	ENSMUSG00000073418.5	C4b	complement component 4B (Chido blood group) [Source:MGI Symbol;Acc:MGI:88228]	chr17	34947354	34962856	-	15502	chr17:34947354-34962856	3146.15	2008.27	1902.6	2157.5	3390.7	3276.09	3121.18	4429.71	4796.26	3136.5	0.647529	0.167728	3.86059	0.000113113	0.00398361
910	ENSMUSG00000102808.2	5430420F09Rik	RIKEN cDNA 5430420F09 gene [Source:MGI Symbol;Acc:MGI:1921741]	chr3	51979010	51980808	-	1798	chr3:51979010-51980808	145.231	182.138	183.176	144.062	97.7786	89.6388	133.213	104.807	81.9688	129.113	-0.625248	0.161965	-3.8604	0.000113203	0.00398361
911	ENSMUSG00000020176.18	Grb10	growth factor receptor bound protein 10 [Source:MGI Symbol;Acc:MGI:103232]	chr11	11880508	11988683	-	108175	chr11:11880508-11988683	1213.01	1096.63	1203.85	1016.8	755.08	829.043	924.726	950.708	715.807	967.295	-0.421994	0.109355	-3.85894	0.000113882	0.00400312
912	ENSMUSG00000004266.16	Ptpn6	protein tyrosine phosphatase, non-receptor type 6 [Source:MGI Symbol;Acc:MGI:96055]	chr6	124697670	124715677	-	18007	chr6:124697670-124715677	687.816	438.759	494.543	557.815	816.642	1248.83	691.888	797.197	1170.04	767.059	0.695634	0.180342	3.85731	0.000114642	0.00402541
913	ENSMUSG00000107096.4	Gm43597	predicted gene 43597 [Source:MGI Symbol;Acc:MGI:5663734]	chr5	150523397	150530468	-	7071	chr5:150523397-150530468	94.9583	78.2099	102.674	105.154	182.535	152.181	111.17	169.65	202.118	133.183	0.678657	0.175999	3.85603	0.000115242	0.00404204
914	ENSMUSG00000000562.6	Adora3	adenosine A3 receptor [Source:MGI Symbol;Acc:MGI:104847]	chr3	105778174	105816242	+	38068	chr3:105778174-105816242	14.8942	7.98515	11.2701	14.5691	24.9245	42.4253	21.1127	34.3898	32.3171	22.6542	0.96211	0.249999	3.84845	0.000118865	0.00416458
915	ENSMUSG00000031955.11	Bcar1	breast cancer anti-estrogen resistance 1 [Source:MGI Symbol;Acc:MGI:108091]	chr8	112437106	112470441	-	33335	chr8:112437106-112470441	720.191	679.228	676.045	656.426	879.296	796.46	1154.27	900.792	924.639	820.816	0.427317	0.11109	3.84659	0.000119772	0.00418885
916	ENSMUSG00000051041.9	Olfml1	olfactomedin-like 1 [Source:MGI Symbol;Acc:MGI:2679264]	chr7	107166653	107190301	+	23648	chr7:107166653-107190301	136.827	108.729	85.882	103.231	53.8231	54.7116	60.4366	81.5494	57.4895	82.5199	-0.705253	0.18335	-3.84649	0.00011982	0.00418885
917	ENSMUSG00000026663.7	Atf6	activating transcription factor 6 [Source:MGI Symbol;Acc:MGI:1926157]	chr1	170532243	170695340	-	163097	chr1:170532243-170695340	1677.08	1579.62	1587.51	1706.46	2132.62	2248.89	2458.22	2022.39	1807.61	1913.38	0.369389	0.0960709	3.84497	0.000120569	0.00420706
918	ENSMUSG00000027188.9	Pamr1	peptidase domain containing associated with muscle regeneration 1 [Source:MGI Symbol;Acc:MGI:2445082]	chr2	102380357	102473386	+	93029	chr2:102380357-102473386	145.696	198.438	150.088	184.36	295.692	298.007	253.856	262.367	200.182	220.965	0.576236	0.14987	3.8449	0.000120603	0.00420706
919	ENSMUSG00000030067.18	Foxp1	forkhead box P1 [Source:MGI Symbol;Acc:MGI:1914004]	chr6	98902299	99499682	-	597383	chr6:98902299-99499682	3883.61	4277.59	4693.46	4436.27	3274.54	2996.38	3906.2	2809.54	3001.69	3697.7	-0.417422	0.108618	-3.84303	0.000121523	0.00423453
920	ENSMUSG00000021939.9	Ctsb	cathepsin B [Source:MGI Symbol;Acc:MGI:88561]	chr14	63359911	63383372	+	23461	chr14:63359911-63383372	4390.19	3343.23	3609.27	3802.9	5041.47	4665.01	4507.26	5393.28	5668.33	4491.21	0.401251	0.104434	3.84216	0.000121955	0.00424497
921	ENSMUSG00000038422.3	Hdhd3	haloacid dehalogenase-like hydrolase domain containing 3 [Source:MGI Symbol;Acc:MGI:1919998]	chr4	62417245	62421704	-	4459	chr4:62417245-62421704	39.7305	37.0742	56.851	27.2825	11.5739	8.03435	23.9485	17.9759	12.1392	26.0678	-0.982957	0.255908	-3.84106	0.000122504	0.00425943
922	ENSMUSG00000035305.6	Ror1	receptor tyrosine kinase-like orphan receptor 1 [Source:MGI Symbol;Acc:MGI:1347520]	chr4	99952988	100301962	+	348974	chr4:99952988-100301962	274.693	237.582	233.488	189.462	156.039	154.897	187.096	138.077	128.91	188.916	-0.564596	0.147041	-3.83973	0.000123171	0.00427797
923	ENSMUSG00000040350.17	Trim7	tripartite motif-containing 7 [Source:MGI Symbol;Acc:MGI:2137353]	chr11	48716967	48743036	+	26069	chr11:48716967-48743036	130.885	171.54	153.41	156.522	77.5033	48.9735	120.196	96.8676	61.463	113.04	-0.782045	0.203699	-3.83921	0.000123429	0.00428232
924	ENSMUSG00000071637.6	Cebpd	CCAAT/enhancer binding protein (C/EBP), delta [Source:MGI Symbol;Acc:MGI:103573]	chr16	15705150	15708895	+	3745	chr16:15705150-15708895	1847.87	1376.1	1544.61	1863.27	2328.04	3735.88	2333.18	2077.07	3097.71	2244.86	0.638091	0.166255	3.83802	0.000124029	0.00429848
925	ENSMUSG00000024640.10	Psat1	phosphoserine aminotransferase 1 [Source:MGI Symbol;Acc:MGI:2183441]	chr19	15882042	15924701	-	42659	chr19:15882042-15924701	128.021	88.6453	86.7664	91.7202	156.162	139.943	151.526	290.533	275.472	156.532	0.833314	0.217403	3.83304	0.000126569	0.00438175
926	ENSMUSG00000027932.15	Slc27a3	solute carrier family 27 (fatty acid transporter), member 3 [Source:MGI Symbol;Acc:MGI:1347358]	chr3	90292546	90297245	-	4699	chr3:90292546-90297245	174.154	133.055	127.287	102.758	59.3329	90.7406	61.0702	92.5803	67.4435	100.936	-0.731081	0.190753	-3.83261	0.000126792	0.00438473
927	ENSMUSG00000021573.16	Tppp	tubulin polymerization promoting protein [Source:MGI Symbol;Acc:MGI:1920198]	chr13	74157526	74183872	+	26346	chr13:74157526-74183872	281.816	368.977	461.402	511.601	284.283	265.661	255.901	212.779	202.896	316.146	-0.653891	0.170644	-3.83189	0.000127162	0.00439024
928	ENSMUSG00000037936.16	Scarb1	scavenger receptor class B, member 1 [Source:MGI Symbol;Acc:MGI:893578]	chr5	125354151	125418158	-	64007	chr5:125354151-125418158	964.804	1093.3	1112.08	987.077	1642.54	1317.49	2371.82	1393.54	1487	1374.4	0.600444	0.156703	3.83174	0.000127242	0.00439024
929	ENSMUSG00000074247.11	Dda1	DET1 and DDB1 associated 1 [Source:MGI Symbol;Acc:MGI:1913748]	chr8	71921843	71928742	+	6899	chr8:71921843-71928742	452.015	466.898	479.022	466.303	573.326	555.087	565.83	547.949	593.637	522.23	0.277854	0.0725183	3.8315	0.000127363	0.00439024
930	ENSMUSG00000027500.11	Stmn2	stathmin-like 2 [Source:MGI Symbol;Acc:MGI:98241]	chr3	8574420	8626666	+	52246	chr3:8574420-8626666	409.674	401.406	444.674	463.752	298.323	273.5	314.95	194.435	149.193	327.767	-0.702857	0.183456	-3.8312	0.000127522	0.00439099
931	ENSMUSG00000015340.11	Cybb	cytochrome b-245, beta polypeptide [Source:MGI Symbol;Acc:MGI:88574]	chrX	9301491	9354010	-	52519	chrX:9301491-9354010	1601.92	1031.49	1269.27	1006.9	2057.64	2530.06	1992.7	1399	2190.09	1675.45	0.650317	0.16983	3.82923	0.000128544	0.00442146
932	ENSMUSG00000107355.3	AI839979	expressed sequence AI839979 [Source:MGI Symbol;Acc:MGI:2140975]	chr5	31714166	31728817	-	14651	chr5:31714166-31728817	18.1398	22.0701	12.6601	9.8594	24.859	59.3223	40.4956	36.9882	40.0834	29.3864	0.960044	0.250956	3.82555	0.000130483	0.00448331
933	ENSMUSG00000021892.15	Sh3bp5	SH3-domain binding protein 5 (BTK-associated) [Source:MGI Symbol;Acc:MGI:1344391]	chr14	31081837	31158035	-	76198	chr14:31081837-31158035	1265.43	1191.59	1110.01	1092.43	992.374	539.791	786.366	548.777	463.745	887.834	-0.703085	0.183871	-3.8238	0.000131412	0.00450076
934	ENSMUSG00000025586.18	Cpeb1	cytoplasmic polyadenylation element binding protein 1 [Source:MGI Symbol;Acc:MGI:108442]	chr7	80996774	81105213	-	108439	chr7:80996774-81105213	138.857	185.761	135.243	140.558	189.349	253.7	369.704	236.12	242.98	210.252	0.685835	0.179351	3.82398	0.000131314	0.00450076
935	ENSMUSG00000035268.15	Pkig	protein kinase inhibitor, gamma [Source:MGI Symbol;Acc:MGI:1343086]	chr2	163500306	163568078	+	67772	chr2:163500306-163568078	365.256	451.381	402.518	466.636	531.086	522.264	918.237	696.098	735.615	565.455	0.622857	0.162869	3.82428	0.000131156	0.00450076
936	ENSMUSG00000005413.9	Hmox1	heme oxygenase 1 [Source:MGI Symbol;Acc:MGI:96163]	chr8	75820249	75827217	+	6968	chr8:75820249-75827217	324.718	208.617	218.275	309.945	398.282	522.778	349.479	976.359	593.634	433.565	0.860696	0.225106	3.82351	0.000131566	0.00450121
937	ENSMUSG00000028649.23	Macf1	microtubule-actin crosslinking factor 1 [Source:MGI Symbol;Acc:MGI:108559]	chr4	123243426	123581331	-	337905	chr4:123243426-123581331	65654.7	66820.8	70777.9	67097.7	55955.5	49360	56518.2	40631.7	39707.6	56947.1	-0.456735	0.119477	-3.82279	0.000131951	0.00450958
938	ENSMUSG00000019832.6	Rab32	RAB32, member RAS oncogene family [Source:MGI Symbol;Acc:MGI:1915094]	chr10	10420746	10434009	-	13263	chr10:10420746-10434009	172.167	138.124	151.334	131.368	217.579	279.656	216.04	177.929	269.417	194.846	0.591307	0.154732	3.82148	0.000132651	0.00452867
939	ENSMUSG00000018167.11	Stard3	START domain containing 3 [Source:MGI Symbol;Acc:MGI:1929618]	chr11	98249194	98271938	+	22744	chr11:98249194-98271938	589.578	518.043	513.71	497.544	702.623	624.374	646.891	669.583	669.548	603.544	0.31678	0.0829369	3.81953	0.000133707	0.00455986
940	ENSMUSG00000042985.8	Upk3b	uroplakin 3B [Source:MGI Symbol;Acc:MGI:2140882]	chr5	136067350	136075341	+	7991	chr5:136067350-136075341	450.29	292.925	349.442	348.367	590.59	465.436	749.41	463.569	680.573	487.845	0.637138	0.167047	3.81413	0.000136662	0.00465567
941	ENSMUSG00000027315.14	Spint1	serine protease inhibitor, Kunitz type 1 [Source:MGI Symbol;Acc:MGI:1338033]	chr2	119067843	119080008	+	12165	chr2:119067843-119080008	388.569	413.135	353.461	449.729	584.629	559.63	462.067	649.108	778.587	515.435	0.551963	0.144838	3.81091	0.000138454	0.0047017
942	ENSMUSG00000028923.15	Necap2	NECAP endocytosis associated 2 [Source:MGI Symbol;Acc:MGI:1913397]	chr4	140793823	140805668	-	11845	chr4:140793823-140805668	615.474	574.179	503.704	631.646	733.095	718.936	723.088	757.005	737.143	666.03	0.328569	0.0862156	3.81102	0.000138395	0.0047017
943	ENSMUSG00000031818.13	Cox4i1	cytochrome c oxidase subunit 4I1 [Source:MGI Symbol;Acc:MGI:88473]	chr8	121394961	121400946	+	5985	chr8:121394961-121400946	1220.39	1206.75	1135.76	1190.15	1481.09	1424	1353.41	1673.38	1430.2	1346.13	0.303408	0.0796088	3.81124	0.000138272	0.0047017
944	ENSMUSG00000020528.15	Prpsap2	phosphoribosyl pyrophosphate synthetase-associated protein 2 [Source:MGI Symbol;Acc:MGI:2384838]	chr11	61620476	61652914	-	32438	chr11:61620476-61652914	197.241	164.49	203.407	178.689	118.441	117.513	139.593	148.887	110.77	153.226	-0.51542	0.135362	-3.8077	0.000140263	0.00475808
945	ENSMUSG00000058317.13	Ube2e2	ubiquitin-conjugating enzyme E2E 2 [Source:MGI Symbol;Acc:MGI:2384997]	chr14	3575429	3896121	+	320692	chr14:3575429-3896121	132.044	154.217	158.29	141.088	200.985	310.387	216.758	197.887	212.504	191.573	0.582674	0.153047	3.80716	0.000140573	0.00476355
946	ENSMUSG00000031284.17	Pak3	p21 (RAC1) activated kinase 3 [Source:MGI Symbol;Acc:MGI:1339656]	chrX	142301587	142580792	+	279205	chrX:142301587-142580792	11.7856	16.0366	10.6887	12.5429	73.9359	53.0678	15.2003	26.6143	57.3325	30.8005	1.02649	0.269686	3.80622	0.000141108	0.00477665
947	ENSMUSG00000019122.9	Ccl9	chemokine (C-C motif) ligand 9 [Source:MGI Symbol;Acc:MGI:104533]	chr11	83463745	83469462	-	5717	chr11:83463745-83469462	244.962	175.978	94.0993	73.435	279.537	845.093	336.479	354.129	305.069	300.976	0.99193	0.260689	3.80503	0.000141785	0.00478578
948	ENSMUSG00000020264.6	Slc36a2	solute carrier family 36 (proton/amino acid symporter), member 2 [Source:MGI Symbol;Acc:MGI:1891430]	chr11	55049296	55075903	-	26607	chr11:55049296-55075903	361.105	333.051	341.996	331.309	196.804	223.034	189.197	307.489	177.297	273.476	-0.586753	0.154207	-3.80496	0.000141826	0.00478578
949	ENSMUSG00000102352.2	Gm38346	predicted gene, 38346 [Source:MGI Symbol;Acc:MGI:5611574]	chr9	32419041	32421679	-	2638	chr9:32419041-32421679	328.748	258.447	277.807	240.976	198.513	132.024	220.927	153.475	166.167	219.676	-0.605503	0.159115	-3.80544	0.000141554	0.00478578
950	ENSMUSG00000059834.13	Sclt1	sodium channel and clathrin linker 1 [Source:MGI Symbol;Acc:MGI:1914411]	chr3	41581155	41696949	-	115794	chr3:41581155-41696949	228.329	304.791	294.272	307.263	212.978	208.1	210.243	184.918	163.387	234.92	-0.502753	0.132195	-3.80313	0.000142879	0.00481117
951	ENSMUSG00000103348.2	Gm37053	predicted gene, 37053 [Source:MGI Symbol;Acc:MGI:5610281]	chr1	106532514	106534600	-	2086	chr1:106532514-106534600	51.7744	68.507	57.9739	65.4829	27.6541	18.5547	29.2176	31.067	44.6342	43.874	-0.819087	0.215367	-3.80322	0.000142828	0.00481117
952	ENSMUSG00000109638.2	Gm45630	predicted gene 45630 [Source:MGI Symbol;Acc:MGI:5791466]	chr7	141604902	141606812	-	1910	chr7:141604902-141606812	128.959	136.049	180.392	132.712	114.568	86.5653	86.4767	82.5019	80.9454	114.352	-0.614557	0.161619	-3.80249	0.000143247	0.00481849
953	ENSMUSG00000105340.6	Gm42878	predicted gene 42878 [Source:MGI Symbol;Acc:MGI:5663015]	chr5	121656676	121683545	-	26869	chr5:121656676-121683545	179.442	146.877	176.516	164.143	117.524	107.374	108.743	130.275	119.533	138.936	-0.484166	0.1274	-3.80037	0.000144477	0.00485477
954	ENSMUSG00000023353.15	Agap3	ArfGAP with GTPase domain, ankyrin repeat and PH domain 3 [Source:MGI Symbol;Acc:MGI:2183446]	chr5	24657175	24707045	+	49870	chr5:24657175-24707045	789.975	902.186	953.731	876.312	1258.49	1162.64	1191.1	1022.05	1049.21	1022.86	0.356532	0.0938628	3.79844	0.000145608	0.00488765
955	ENSMUSG00000103885.2	Gm37006	predicted gene, 37006 [Source:MGI Symbol;Acc:MGI:5610234]	chr2	14712476	14715149	+	2673	chr2:14712476-14715149	103.492	108.277	97.5066	95.1682	51.3565	37.1328	84.1633	49.5408	56.0828	75.8579	-0.738974	0.194601	-3.79739	0.00014623	0.00490339
956	ENSMUSG00000000290.14	Itgb2	integrin beta 2 [Source:MGI Symbol;Acc:MGI:96611]	chr10	77366086	77401542	+	35456	chr10:77366086-77401542	1481.85	1121.43	1365.54	1348.24	1934.33	2319.92	1734.07	1540.12	1953.05	1644.28	0.483318	0.127286	3.79711	0.000146396	0.00490379
957	ENSMUSG00000104235.2	Gm37589	predicted gene, 37589 [Source:MGI Symbol;Acc:MGI:5610817]	chr3	60443172	60447165	+	3993	chr3:60443172-60447165	553.645	422.423	632.603	521.241	371.338	338.562	431.433	294.517	355.41	435.686	-0.532982	0.140403	-3.79609	0.000146996	0.00491877
958	ENSMUSG00000001632.17	Brpf1	bromodomain and PHD finger containing, 1 [Source:MGI Symbol;Acc:MGI:1926033]	chr6	113284098	113301821	+	17723	chr6:113284098-113301821	741.651	747.621	820.999	842.658	933.213	1006.38	925.721	949.478	984.918	883.626	0.278304	0.0733403	3.7947	0.000147822	0.00494122
959	ENSMUSG00000091844.3	Gm8251	predicted gene 8251 [Source:MGI Symbol;Acc:MGI:3647616]	chr1	44095032	44118906	-	23874	chr1:44095032-44118906	35.4564	21.3906	36.7551	63.736	88.8808	72.3335	66.667	104.106	120.663	67.7765	0.897319	0.23658	3.79287	0.000148916	0.00497261
960	ENSMUSG00000026259.15	Ngef	neuronal guanine nucleotide exchange factor [Source:MGI Symbol;Acc:MGI:1858414]	chr1	87404556	87501592	-	97036	chr1:87404556-87501592	77.9666	145.817	141.025	174.102	230.227	234.347	203.887	237.39	263.117	189.764	0.693663	0.182901	3.79256	0.000149099	0.00497355
961	ENSMUSG00000042129.9	Rassf4	Ras association (RalGDS/AF-6) domain family member 4 [Source:MGI Symbol;Acc:MGI:2386853]	chr6	116609969	116650913	-	40944	chr6:116609969-116650913	725.029	835.37	846.476	647.886	1206.61	1542.19	1344.35	875.179	1025.82	1005.43	0.592723	0.156317	3.79181	0.000149556	0.00497842
962	ENSMUSG00000062397.9	Zfp706	zinc finger protein 706 [Source:MGI Symbol;Acc:MGI:1915286]	chr15	36997271	37008017	-	10746	chr15:36997271-37008017	923.59	886.681	918.902	1003.06	1206.64	1365.94	1156.64	1060.01	1156.88	1075.37	0.339579	0.0895522	3.79196	0.000149462	0.00497842
963	ENSMUSG00000003134.11	Tbc1d8	TBC1 domain family, member 8 [Source:MGI Symbol;Acc:MGI:1927225]	chr1	39410573	39517836	-	107263	chr1:39410573-39517836	808.002	901.625	859.687	1021.26	550.66	669.17	659.649	647.583	770.039	765.297	-0.427059	0.11268	-3.79002	0.000150638	0.00500402
964	ENSMUSG00000010205.12	Raver1	ribonucleoprotein, PTB-binding 1 [Source:MGI Symbol;Acc:MGI:1919016]	chr9	20985454	21003304	-	17850	chr9:20985454-21003304	904.659	819.614	838.675	765.71	1008.35	999.989	1076.76	1190.48	995.379	955.512	0.332815	0.0878085	3.79024	0.000150505	0.00500402
965	ENSMUSG00000036552.20	Ermard	ER membrane associated RNA degradation [Source:MGI Symbol;Acc:MGI:1917317]	chr17	15261470	15310306	+	48836	chr17:15261470-15310306	328.218	353.798	338.512	382.491	249.921	280.096	202.734	285.628	218.389	293.31	-0.476461	0.125731	-3.78953	0.000150931	0.00500855
966	ENSMUSG00000014867.10	Surf4	surfeit gene 4 [Source:MGI Symbol;Acc:MGI:98445]	chr2	26810052	26823940	-	13888	chr2:26810052-26823940	1979.56	1506.92	1517.71	1540.83	2019.16	2156.42	2066.93	2580	2362.18	1969.97	0.430982	0.113763	3.78843	0.0001516	0.00502555
967	ENSMUSG00000022562.16	Oplah	5-oxoprolinase (ATP-hydrolysing) [Source:MGI Symbol;Acc:MGI:1922725]	chr15	76180801	76212215	-	31414	chr15:76180801-76212215	526.105	483.96	450.416	494.269	585.704	660.491	699.257	570.782	741.964	579.217	0.397981	0.105091	3.78701	0.000152468	0.00504912
968	ENSMUSG00000038122.10	Tbc1d32	TBC1 domain family, member 32 [Source:MGI Symbol;Acc:MGI:2442827]	chr10	55890389	56104785	-	214396	chr10:55890389-56104785	306.343	410.658	343.055	366.507	247.442	243.131	165.234	277.096	233.73	288.133	-0.561947	0.148427	-3.78603	0.000153076	0.00506401
969	ENSMUSG00000054452.11	Tle5	TLE family member 5, transcriptional modulator [Source:MGI Symbol;Acc:MGI:95806]	chr10	81395322	81402196	+	6874	chr10:81395322-81402196	1922.58	2070.77	2080.74	2201.33	2733.04	2519.63	2303.93	2451.94	2650.77	2326.08	0.285768	0.0755085	3.78458	0.00015397	0.00508833
970	ENSMUSG00000025036.8	Sfxn2	sideroflexin 2 [Source:MGI Symbol;Acc:MGI:2137678]	chr19	46561804	46586505	+	24701	chr19:46561804-46586505	247.519	286.181	274.288	271.168	228.988	195.358	202.504	190.157	193.479	232.182	-0.400046	0.10588	-3.77831	0.000157895	0.00520845
971	ENSMUSG00000057572.16	Zbtb8os	zinc finger and BTB domain containing 8 opposite strand [Source:MGI Symbol;Acc:MGI:1914356]	chr4	129229488	129248340	+	18852	chr4:129229488-129248340	143.194	202.471	155.926	150.859	119.519	97.9194	70.6909	111.736	95.3604	127.52	-0.641455	0.169775	-3.77826	0.00015793	0.00520845
972	ENSMUSG00000021687.15	Scamp1	secretory carrier membrane protein 1 [Source:MGI Symbol;Acc:MGI:1349480]	chr13	94337818	94422365	-	84547	chr13:94337818-94422365	812.529	706.373	790.639	818.752	1054.09	909.966	1058.56	1064.9	905.475	902.364	0.341485	0.0904151	3.77686	0.000158818	0.00523233
973	ENSMUSG00000058420.9	Syt17	synaptotagmin XVII [Source:MGI Symbol;Acc:MGI:104966]	chr7	117979940	118047445	-	67505	chr7:117979940-118047445	72.8239	75.6272	68.6772	77.4048	56.3897	42.9145	27.4877	30.0416	22.4931	52.6511	-0.830161	0.21982	-3.77655	0.000159013	0.00523338
974	ENSMUSG00000030350.9	Prmt8	protein arginine N-methyltransferase 8 [Source:MGI Symbol;Acc:MGI:3043083]	chr6	127665974	127746435	-	80461	chr6:127665974-127746435	77.1091	137.892	143.497	176.367	48.3936	102.119	49.0959	42.7426	44.6601	91.3196	-0.906573	0.240107	-3.77571	0.000159552	0.00524035
975	ENSMUSG00000034460.10	Six4	sine oculis-related homeobox 4 [Source:MGI Symbol;Acc:MGI:106034]	chr12	73146383	73160230	-	13847	chr12:73146383-73160230	103.116	178.179	204.088	259.448	386.792	468.916	246.518	338.874	390.892	286.314	0.797359	0.211171	3.7759	0.000159434	0.00524035
976	ENSMUSG00000032579.15	Hemk1	HemK methyltransferase family member 1 [Source:MGI Symbol;Acc:MGI:1916786]	chr9	107204283	107215549	-	11266	chr9:107204283-107215549	91.9245	91.99	82.5372	77.9414	28.6002	47.9339	67.3675	47.8621	39.8863	64.0048	-0.764598	0.202534	-3.77517	0.000159901	0.00524642
977	ENSMUSG00000078193.3	Gm2000	predicted gene 2000 [Source:MGI Symbol;Acc:MGI:3780170]	chr1	156193610	156194054	+	444	chr1:156193610-156194054	487.217	572.51	451.854	565.486	799.779	775.184	603.981	698.575	681.589	626.242	0.434645	0.115169	3.77399	0.000160656	0.00526579
978	ENSMUSG00000016619.11	Nup50	nucleoporin 50 [Source:MGI Symbol;Acc:MGI:1351502]	chr15	84807612	84827164	+	19552	chr15:84807612-84827164	596.21	555.203	516.706	541.383	729.187	665.403	626.701	744.49	783.652	639.882	0.352389	0.0933818	3.77364	0.000160884	0.0052679
979	ENSMUSG00000054770.17	Kctd18	potassium channel tetramerisation domain containing 18 [Source:MGI Symbol;Acc:MGI:3603813]	chr1	57994260	58058115	-	63855	chr1:57994260-58058115	267.901	311.278	337.149	337.093	194.542	189.383	258.757	221.088	236.169	261.484	-0.482044	0.127749	-3.77336	0.000161064	0.0052684
980	ENSMUSG00000022992.18	Kansl2	KAT8 regulatory NSL complex subunit 2 [Source:MGI Symbol;Acc:MGI:1916862]	chr15	98415539	98432145	-	16606	chr15:98415539-98432145	449.363	450.748	468.548	531.274	655.102	585.495	631.273	678.204	548.486	555.388	0.370701	0.0982544	3.77286	0.000161384	0.00527347
981	ENSMUSG00000040591.19	Cstpp1	centriolar satellite-associated tubulin polyglutamylase complex regulator 1 [Source:MGI Symbol;Acc:MGI:1915079]	chr2	91105413	91275049	-	169636	chr2:91105413-91275049	285.51	284.96	230.452	243.207	175.499	172.955	197.697	199.924	198.585	220.977	-0.441383	0.117013	-3.77208	0.000161894	0.00528473
982	ENSMUSG00000003380.12	Rabac1	Rab acceptor 1 (prenylated) [Source:MGI Symbol;Acc:MGI:1201692]	chr7	24669177	24672179	-	3002	chr7:24669177-24672179	991.829	1065.58	1141.76	1107.47	1390.03	1320.77	1267.93	1259.74	1264.92	1201.12	0.267619	0.0709588	3.77147	0.000162286	0.00529214
983	ENSMUSG00000004360.10	9330159F19Rik	RIKEN cDNA 9330159F19 gene [Source:MGI Symbol;Acc:MGI:3036239]	chr10	29087602	29106775	+	19173	chr10:29087602-29106775	43.69	61.4298	114.483	128.167	29.8334	35.976	3.13344	31.49	13.5892	51.3102	-1.03073	0.273378	-3.77036	0.000163014	0.00531048
984	ENSMUSG00000032540.17	Abhd5	abhydrolase domain containing 5 [Source:MGI Symbol;Acc:MGI:1914719]	chr9	122180673	122210589	+	29916	chr9:122180673-122210589	637.514	482.933	567.871	666.479	977.666	896.387	730.285	728.554	866.348	728.226	0.482943	0.128107	3.76983	0.000163357	0.00531624
985	ENSMUSG00000019763.12	Rmnd1	required for meiotic nuclear division 1 homolog [Source:MGI Symbol;Acc:MGI:1913334]	chr10	4351915	4382388	-	30473	chr10:4351915-4382388	195.723	150.174	188.167	136.164	114.667	105.514	113.46	102.147	116.898	135.879	-0.551873	0.146534	-3.76618	0.000165763	0.00538907
986	ENSMUSG00000078429.10	Ctdsp2	CTD (carboxy-terminal domain, RNA polymerase II, polypeptide A) small phosphatase 2 [Source:MGI Symbol;Acc:MGI:1098748]	chr10	126814586	126835844	+	21258	chr10:126814586-126835844	4811.83	4905.16	5354.7	5748.58	7272.82	7005.91	7509.44	6229.01	5876.38	6079.32	0.36842	0.0978616	3.76471	0.000166744	0.00541545
987	ENSMUSG00000020181.19	Nav3	neuron navigator 3 [Source:MGI Symbol;Acc:MGI:2183703]	chr10	109517120	110292065	-	774945	chr10:109517120-110292065	53.7871	44.3296	111.146	38.7398	23.0861	22.5393	20.0038	30.1709	24.6531	40.9395	-0.931269	0.247421	-3.76391	0.000167278	0.00542731
988	ENSMUSG00000039640.8	Mrpl12	mitochondrial ribosomal protein L12 [Source:MGI Symbol;Acc:MGI:1926273]	chr11	120375439	120379891	+	4452	chr11:120375439-120379891	207.286	169.188	136.993	178.061	231.118	236.237	245.076	282.091	258.887	216.104	0.504793	0.134133	3.76337	0.00016764	0.00543353
989	ENSMUSG00000020484.20	Xbp1	X-box binding protein 1 [Source:MGI Symbol;Acc:MGI:98970]	chr11	5470659	5475893	+	5234	chr11:5470659-5475893	2493.48	1956.04	1804.12	1725.26	2377.06	2623.01	3055.61	3597.75	3652.55	2587.21	0.567068	0.150707	3.76271	0.000168085	0.00544246
990	ENSMUSG00000109606.2	Gm45537	predicted gene 45537 [Source:MGI Symbol;Acc:MGI:5791373]	chr8	47677494	47680201	-	2707	chr8:47677494-47680201	41.5988	52.0935	32.1951	35.7972	8.88863	13.4094	15.1963	25.2567	19.7333	27.1299	-0.925761	0.246141	-3.76109	0.000169173	0.00547213
991	ENSMUSG00000030986.14	Dhx32	DEAH (Asp-Glu-Ala-His) box polypeptide 32 [Source:MGI Symbol;Acc:MGI:2141813]	chr7	133322671	133384455	-	61784	chr7:133322671-133384455	343.419	312.659	367.208	365.407	439.956	443.288	403.478	481.494	470.617	403.058	0.357429	0.0950452	3.76062	0.000169494	0.00547378
992	ENSMUSG00000042460.6	C1galt1	core 1 synthase, glycoprotein-N-acetylgalactosamine 3-beta-galactosyltransferase, 1 [Source:MGI Symbol;Acc:MGI:2151071]	chr6	7844842	7875687	+	30845	chr6:7844842-7875687	1013.58	881.937	1090.19	1138.52	1506.07	1436.48	1178.73	1313.74	1411.84	1219.01	0.393657	0.104682	3.76051	0.000169565	0.00547378
993	ENSMUSG00000021901.11	Bap1	Brca1 associated protein 1 [Source:MGI Symbol;Acc:MGI:1206586]	chr14	30973407	30981901	+	8494	chr14:30973407-30981901	607.239	640.372	699.623	577.312	776.301	752.966	920.225	779.006	848.378	733.491	0.357018	0.0949776	3.75897	0.000170612	0.00550202
994	ENSMUSG00000003233.13	Dvl3	dishevelled segment polarity protein 3 [Source:MGI Symbol;Acc:MGI:108100]	chr16	20335732	20352760	+	17028	chr16:20335732-20352760	688.062	704.148	715.943	715.571	829.766	807.046	862.783	889.987	818.473	781.309	0.2495	0.066381	3.75861	0.000170862	0.00550455
995	ENSMUSG00000048636.8	A730049H05Rik	RIKEN cDNA A730049H05 gene [Source:MGI Symbol;Acc:MGI:1921766]	chr6	92793459	92824155	+	30696	chr6:92793459-92824155	29.3721	30.6948	43.05	29.7358	2.04629	16.6233	3.3534	11.6101	12.574	19.8955	-1.02277	0.272187	-3.7576	0.000171548	0.00552107
996	ENSMUSG00000072974.5	Gm4787	predicted gene 4787 [Source:MGI Symbol;Acc:MGI:3646380]	chr12	81423765	81426238	-	2473	chr12:81423765-81426238	91.3308	104.221	74.5178	76.8331	39.5053	54.658	58.4435	56.3316	43.6132	66.606	-0.681654	0.181451	-3.75668	0.000172185	0.00553602
997	ENSMUSG00000032602.7	Slc25a20	solute carrier family 25 (mitochondrial carnitine/acylcarnitine translocase), member 20 [Source:MGI Symbol;Acc:MGI:1928738]	chr9	108539287	108561840	+	22553	chr9:108539287-108561840	278.965	261.315	276.512	237.21	372.478	437.835	398.543	313.318	328.969	322.794	0.464051	0.123553	3.7559	0.000172721	0.0055477
998	ENSMUSG00000110105.2	Gm45844	predicted gene 45844 [Source:MGI Symbol;Acc:MGI:5804959]	chr7	7216016	7281288	-	65272	chr7:7216016-7281288	87.0712	95.1557	84.9595	96.7699	46.7321	52.7441	58.0835	41.342	73.6085	70.7185	-0.661722	0.176297	-3.75344	0.000174421	0.00559669
999	ENSMUSG00000049295.18	Zfp219	zinc finger protein 219 [Source:MGI Symbol;Acc:MGI:1917140]	chr14	52243534	52258190	-	14656	chr14:52243534-52258190	427.791	522.172	578.341	521.864	767.708	627.24	688.76	649.29	699.337	609.167	0.40484	0.107932	3.75087	0.00017622	0.00564874
1000	ENSMUSG00000058975.8	Kcnc1	potassium voltage gated channel, Shaw-related subfamily, member 1 [Source:MGI Symbol;Acc:MGI:96667]	chr7	46045921	46088128	+	42207	chr7:46045921-46088128	26.9264	48.0264	29.0155	9.56958	9.99171	4.35426	5.91585	9.02003	6.1368	16.5507	-1.02577	0.27353	-3.75013	0.000176745	0.00565991
1001	ENSMUSG00000020108.5	Ddit4	DNA-damage-inducible transcript 4 [Source:MGI Symbol;Acc:MGI:1921997]	chr10	59785491	59787656	-	2165	chr10:59785491-59787656	367.675	709.21	544.033	535.214	274.571	362.645	181.117	259.086	372.463	400.668	-0.752073	0.200562	-3.74983	0.000176958	0.00566106
1002	ENSMUSG00000103976.2	Gm37677	predicted gene, 37677 [Source:MGI Symbol;Acc:MGI:5610905]	chr1	134747654	134755287	-	7633	chr1:134747654-134755287	228.02	258.9	228.86	230.498	169.864	159.064	204.652	135.188	154.931	196.664	-0.49264	0.131469	-3.74719	0.000178828	0.00571518
1003	ENSMUSG00000035027.19	Map2k2	mitogen-activated protein kinase kinase 2 [Source:MGI Symbol;Acc:MGI:1346867]	chr10	80941749	80969809	+	28060	chr10:80941749-80969809	647.756	786.689	703.014	720.745	848.286	829.263	933.286	983.257	967.768	824.451	0.342789	0.0914863	3.74689	0.00017904	0.00571624
1004	ENSMUSG00000033016.17	Nfatc1	nuclear factor of activated T cells, cytoplasmic, calcineurin dependent 1 [Source:MGI Symbol;Acc:MGI:102469]	chr18	80649420	80756286	-	106866	chr18:80649420-80756286	1224.83	1356.25	1254.55	1344.99	1075.1	1022.96	1153.17	963.119	1071.14	1162.9	-0.287925	0.076857	-3.74625	0.000179498	0.00571948
1005	ENSMUSG00000037885.19	Stk35	serine/threonine kinase 35 [Source:MGI Symbol;Acc:MGI:1914583]	chr2	129642437	129674207	+	31770	chr2:129642437-129674207	660.022	546.808	625.397	687.82	794.692	843.77	929.305	798.937	1172.33	784.343	0.493946	0.131849	3.74629	0.000179466	0.00571948
1006	ENSMUSG00000028085.13	Gatb	glutamyl-tRNA(Gln) amidotransferase, subunit B [Source:MGI Symbol;Acc:MGI:2442496]	chr3	85481426	85562929	+	81503	chr3:85481426-85562929	127.501	95.4845	102.49	90.5413	58.0393	49.8814	71.6598	75.6989	55.3006	80.733	-0.653811	0.174592	-3.7448	0.000180538	0.00574689
1007	ENSMUSG00000060032.7	H2aj	H2J.A histone [Source:MGI Symbol;Acc:MGI:3606192]	chr6	136785242	136787072	+	1830	chr6:136785242-136787072	295.615	322.068	254.944	304.798	382.558	403.706	375.57	371.761	481.522	354.727	0.431252	0.11521	3.74319	0.000181697	0.00577805
1008	ENSMUSG00000020169.5	Best3	bestrophin 3 [Source:MGI Symbol;Acc:MGI:3580298]	chr10	116822219	116860945	+	38726	chr10:116822219-116860945	41.5985	70.4784	80.0273	71.5944	45.4307	27.8506	16.3653	20.3998	30.1195	44.8738	-0.904933	0.241924	-3.74057	0.000183605	0.00583293
1009	ENSMUSG00000036606.18	Plxnb2	plexin B2 [Source:MGI Symbol;Acc:MGI:2154239]	chr15	89039752	89064991	-	25239	chr15:89039752-89064991	4395.72	4055.63	3697.6	3782.03	4918.37	4969.04	4522.38	5395.74	5885.92	4624.71	0.356246	0.0953781	3.73509	0.000187647	0.00595541
1010	ENSMUSG00000028776.15	Tinagl1	tubulointerstitial nephritis antigen-like 1 [Source:MGI Symbol;Acc:MGI:2137617]	chr4	130058247	130068915	-	10668	chr4:130058247-130068915	1261.42	1460.59	1208.77	1528.34	926.733	1240.26	868.696	883.928	871.15	1138.88	-0.48089	0.128763	-3.73471	0.000187933	0.0059586
1011	ENSMUSG00000035840.8	Lysmd3	LysM, putative peptidoglycan-binding, domain containing 3 [Source:MGI Symbol;Acc:MGI:1915906]	chr13	81805782	81820990	+	15208	chr13:81805782-81820990	406.069	331.46	298.353	376.588	433.791	487.957	467.873	481.243	528.408	423.527	0.42397	0.113533	3.73434	0.000188208	0.00596142
1012	ENSMUSG00000003411.11	Rab3b	RAB3B, member RAS oncogene family [Source:MGI Symbol;Acc:MGI:1917158]	chr4	108736260	108800521	+	64261	chr4:108736260-108800521	2.09838	1.05597	4.96308	4.0643	12.8326	11.2693	8.32953	19.5248	14.7286	8.76295	1.02344	0.274092	3.73393	0.000188518	0.00596532
1013	ENSMUSG00000061991.3	H2ac10	H2A clustered histone 10 [Source:MGI Symbol;Acc:MGI:2448309]	chr13	23718076	23718474	+	398	chr13:23718076-23718474	57.6657	36.7878	24.1431	22.679	74.1771	55.7405	73.2838	105.198	92.068	60.1937	0.887028	0.237607	3.73317	0.000189087	0.00597744
1014	ENSMUSG00000049686.16	Orai1	ORAI calcium release-activated calcium modulator 1 [Source:MGI Symbol;Acc:MGI:1925542]	chr5	123153137	123168519	+	15382	chr5:123153137-123168519	272.171	328.794	319.193	269.031	373.817	370.783	446.779	394.124	395.223	352.213	0.397485	0.106496	3.73239	0.000189668	0.00598512
1015	ENSMUSG00000106197.2	Gm42717	predicted gene 42717 [Source:MGI Symbol;Acc:MGI:5662854]	chr3	99113738	99117200	+	3462	chr3:99113738-99117200	47.6671	43.8899	46.8997	47.1475	21.7274	22.7035	21.0441	29.1545	29.0924	34.3696	-0.756232	0.202616	-3.73235	0.000189704	0.00598512
1016	ENSMUSG00000059534.9	Uqcr10	ubiquinol-cytochrome c reductase, complex III subunit X [Source:MGI Symbol;Acc:MGI:1913402]	chr11	4651973	4654342	-	2369	chr11:4651973-4654342	234.05	235.838	237.431	229.877	321.843	304.185	262.902	331.773	363.347	280.138	0.417911	0.111987	3.73179	0.000190126	0.00599251
1017	ENSMUSG00000010751.16	Tnfrsf22	tumor necrosis factor receptor superfamily, member 22 [Source:MGI Symbol;Acc:MGI:1930270]	chr7	143188543	143203398	-	14855	chr7:143188543-143203398	156.321	97.0998	91.0779	115.948	82.483	52.129	52.2322	54.7525	70.6496	85.8548	-0.740659	0.198526	-3.7308	0.000190874	0.0060078
1018	ENSMUSG00000016253.13	Nelfcd	negative elongation factor complex member C/D, Th1l [Source:MGI Symbol;Acc:MGI:1926424]	chr2	174257597	174269295	+	11698	chr2:174257597-174269295	269.024	252.455	280.832	267.112	341.973	314.246	374.313	370.086	331.584	311.292	0.36002	0.0965033	3.73065	0.000190986	0.0060078
1019	ENSMUSG00000007097.15	Atp1a2	ATPase, Na+/K+ transporting, alpha 2 polypeptide [Source:MGI Symbol;Acc:MGI:88106]	chr1	172099276	172125631	-	26355	chr1:172099276-172125631	1594.24	1496.35	1587.07	1641.9	989.558	933.552	681.642	1431.07	804.306	1239.97	-0.631079	0.169316	-3.72724	0.000193592	0.0060838
1020	ENSMUSG00000014349.8	Ube2z	ubiquitin-conjugating enzyme E2Z [Source:MGI Symbol;Acc:MGI:1343160]	chr11	95938258	95956214	-	17956	chr11:95938258-95956214	1010.96	951.982	1022.46	990.096	1282.89	1146.78	1118.92	1197.51	1318.76	1115.6	0.282119	0.0757106	3.72628	0.000194329	0.006095
1021	ENSMUSG00000031609.4	Sap30	sin3 associated polypeptide [Source:MGI Symbol;Acc:MGI:1929129]	chr8	57935741	57940894	-	5153	chr8:57935741-57940894	51.8823	46.1857	41.4694	50.6404	80.0057	96.6646	82.9153	59.0951	88.0472	66.3229	0.676065	0.181426	3.7264	0.000194238	0.006095
1022	ENSMUSG00000026586.17	Prrx1	paired related homeobox 1 [Source:MGI Symbol;Acc:MGI:97712]	chr1	163072688	163141279	-	68591	chr1:163072688-163141279	248.434	235.97	193.172	208.635	292.051	332.701	663.768	391.734	349.09	323.951	0.737294	0.197938	3.72487	0.000195417	0.00611117
1023	ENSMUSG00000048814.12	Lonrf2	LON peptidase N-terminal domain and ring finger 2 [Source:MGI Symbol;Acc:MGI:1920209]	chr1	38832726	38875792	-	43066	chr1:38832726-38875792	10.8399	10.9033	22.5691	15.1165	5.6877	0	0	2.20286	1.17758	7.61077	-0.982919	0.263872	-3.72499	0.000195325	0.00611117
1024	ENSMUSG00000056952.14	Tatdn2	TatD DNase domain containing 2 [Source:MGI Symbol;Acc:MGI:3576210]	chr6	113674011	113688030	+	14019	chr6:113674011-113688030	668.511	572.748	638.559	682.346	719.485	892.187	867.855	790.218	909.527	749.048	0.369878	0.0992963	3.725	0.000195319	0.00611117
1025	ENSMUSG00000082420.3	Gm6517	predicted gene 6517 [Source:MGI Symbol;Acc:MGI:3643656]	chr5	67047709	67048219	+	510	chr5:67047709-67048219	33.8437	60.4133	41.6989	35.7925	25.6932	18.3396	12.81	19.2122	19.5208	29.7027	-0.875611	0.235137	-3.72384	0.000196215	0.00613014
1026	ENSMUSG00000030397.12	Mark4	MAP/microtubule affinity regulating kinase 4 [Source:MGI Symbol;Acc:MGI:1920955]	chr7	19158700	19192746	-	34046	chr7:19158700-19192746	626.757	619.247	700.149	686.608	826.073	906.327	898.609	735.226	822.173	757.908	0.337025	0.0905365	3.72253	0.000197233	0.00615594
1027	ENSMUSG00000062761.8	Zfp512	zinc finger protein 512 [Source:MGI Symbol;Acc:MGI:1917345]	chr5	31609775	31639098	+	29323	chr5:31609775-31639098	516.825	553.923	454.819	496.837	354.471	382.38	412.921	378.89	425.715	441.865	-0.360278	0.0967917	-3.7222	0.000197493	0.00615805
1028	ENSMUSG00000021417.16	Eci2	enoyl-Coenzyme A delta isomerase 2 [Source:MGI Symbol;Acc:MGI:1346064]	chr13	35161731	35211079	-	49348	chr13:35161731-35211079	344.063	358.85	445.9	431.359	616.076	665.403	599.389	493.645	475.425	492.234	0.4949	0.132984	3.7215	0.000198042	0.00616915
1029	ENSMUSG00000025362.7	Rps26	ribosomal protein S26 [Source:MGI Symbol;Acc:MGI:1351628]	chr10	128460403	128462616	-	2213	chr10:128460403-128462616	1178.65	1171.73	1080.13	1161.88	1512.57	1531.9	1266.59	1472.07	1337.1	1301.4	0.304438	0.0818239	3.72064	0.000198716	0.00617813
1030	ENSMUSG00000056260.16	Lrif1	ligand dependent nuclear receptor interacting factor 1 [Source:MGI Symbol;Acc:MGI:2445214]	chr3	106592303	106643893	+	51590	chr3:106592303-106643893	488.304	488.904	487.058	490.773	379.186	434.688	402.103	359.014	380.171	434.467	-0.315591	0.0848165	-3.72087	0.000198539	0.00617813
1031	ENSMUSG00000079019.3	Insl3	insulin-like 3 [Source:MGI Symbol;Acc:MGI:108427]	chr8	72141858	72143219	+	1361	chr8:72141858-72143219	17.3849	15.5406	17.5723	17.4622	29.6387	33.7349	73.4405	46.2481	30.9119	31.326	0.928373	0.24954	3.72033	0.000198962	0.00617977
1032	ENSMUSG00000063849.7	Ppcdc	phosphopantothenoylcysteine decarboxylase [Source:MGI Symbol;Acc:MGI:1914062]	chr9	57292378	57347407	-	55029	chr9:57292378-57347407	174.851	212.61	197.704	205.014	127.386	159.356	149.722	141.52	130.491	166.517	-0.457557	0.123047	-3.71857	0.000200354	0.006217
1033	ENSMUSG00000031101.7	Sash3	SAM and SH3 domain containing 3 [Source:MGI Symbol;Acc:MGI:1921381]	chrX	47235313	47250442	+	15129	chrX:47235313-47250442	344.973	318.702	320.116	314.317	503.689	467.256	443.027	358.443	424.776	388.367	0.418206	0.11249	3.71772	0.000201029	0.00623189
1034	ENSMUSG00000036339.19	Tmem260	transmembrane protein 260 [Source:MGI Symbol;Acc:MGI:2443219]	chr14	48683581	48761703	+	78122	chr14:48683581-48761703	596.563	671.456	614.417	635.747	455.27	530.825	470.509	499.761	543.654	557.578	-0.323339	0.0869994	-3.71657	0.000201947	0.00624825
1035	ENSMUSG00000045038.15	Prkce	protein kinase C, epsilon [Source:MGI Symbol;Acc:MGI:97599]	chr17	86475213	86965347	+	490134	chr17:86475213-86965347	1594.11	1519.23	1675.66	1366.74	1152.05	1004.65	1395.98	970.52	1021.3	1300.03	-0.449221	0.120863	-3.71678	0.000201775	0.00624825
1036	ENSMUSG00000028961.16	Pgd	phosphogluconate dehydrogenase [Source:MGI Symbol;Acc:MGI:97553]	chr4	149234448	149251228	-	16780	chr4:149234448-149251228	1240.7	1277.56	1232	1106.04	1364.96	1602.62	1435.66	1674.99	1546.03	1386.73	0.321161	0.0864239	3.71611	0.000202312	0.00625351
1037	ENSMUSG00000118087.3	4833438C02Rik	RIKEN cDNA 4833438C02 gene [Source:MGI Symbol;Acc:MGI:2147599]	chr19	46292020	46294075	-	2055	chr19:46292020-46294075	73.2496	72.837	63.2662	87.613	126.05	141.046	110.089	103.183	104.68	98.0015	0.593962	0.159862	3.71546	0.000202837	0.00626369
1038	ENSMUSG00000106427.2	Gm42820	predicted gene 42820 [Source:MGI Symbol;Acc:MGI:5662957]	chr3	98028904	98031966	+	3062	chr3:98028904-98031966	173.46	173.577	165.55	181.605	123.452	128.969	135.608	116.595	130.891	147.745	-0.430512	0.115895	-3.71466	0.000203478	0.00627744
1039	ENSMUSG00000074867.5	Zfp808	zinc finger protein 808 [Source:MGI Symbol;Acc:MGI:3704127]	chr13	62277700	62383958	+	106258	chr13:62277700-62383958	58.3536	61.391	56.0036	47.1172	36.4577	19.9881	32.7581	23.6747	32.585	40.9255	-0.771205	0.207669	-3.71363	0.000204309	0.00629701
1040	ENSMUSG00000025150.11	Cbr2	carbonyl reductase 2 [Source:MGI Symbol;Acc:MGI:107200]	chr11	120620315	120622940	-	2625	chr11:120620315-120622940	11757.1	20346.9	16228.9	18959.2	22892.1	26084.2	22990.9	26059.1	26203	21280.2	0.522564	0.140842	3.71029	0.000207023	0.00637451
1041	ENSMUSG00000034994.11	Eef2	eukaryotic translation elongation factor 2 [Source:MGI Symbol;Acc:MGI:95288]	chr10	81012465	81018332	+	5867	chr10:81012465-81018332	14222.7	15259.1	15342.6	15278.7	19863.4	19362.5	17284.1	17024.2	17178.9	16757.4	0.267171	0.0720374	3.70878	0.000208261	0.00640647
1042	ENSMUSG00000035403.11	Crb2	crumbs family member 2 [Source:MGI Symbol;Acc:MGI:2679260]	chr2	37666261	37689115	+	22854	chr2:37666261-37689115	18.9987	10.9204	15.5892	14.028	28.2088	24.8895	32.3579	55.573	46.7854	27.4834	0.922695	0.248849	3.70786	0.000209022	0.00641748
1043	ENSMUSG00000046169.11	Adamts6	a disintegrin-like and metallopeptidase (reprolysin type) with thrombospondin type 1 motif, 6 [Source:MGI Symbol;Acc:MGI:1347348]	chr13	104424343	104633203	+	208860	chr13:104424343-104633203	179.24	176.326	189.542	218.228	145.022	151.043	127.767	124.935	131.976	160.453	-0.460311	0.12414	-3.70801	0.000208892	0.00641748
1044	ENSMUSG00000097601.3	Gm26660	predicted gene, 26660 [Source:MGI Symbol;Acc:MGI:5477154]	chr14	25316297	25380033	-	63736	chr14:25316297-25380033	44.6655	57.4821	48.2437	58.1925	27.3259	35.4189	16.984	30.0014	22.4891	37.867	-0.793437	0.214008	-3.70751	0.000209306	0.00641748
1045	ENSMUSG00000109536.2	9330162G02Rik	RIKEN cDNA 9330162G02 gene [Source:MGI Symbol;Acc:MGI:2442217]	chr7	58873595	58904536	-	30941	chr7:58873595-58904536	23.298	30.5535	31.2401	24.4467	11.8507	14.468	5.84815	12.6494	10.4028	18.3064	-0.921106	0.248452	-3.70737	0.00020942	0.00641748
1046	ENSMUSG00000038650.16	Rnh1	ribonuclease/angiogenin inhibitor 1 [Source:MGI Symbol;Acc:MGI:1195456]	chr7	140740239	140752770	-	12531	chr7:140740239-140752770	1096.39	1085.42	998.988	1031.39	1306.79	1240.78	1181.36	1428.53	1473.13	1204.75	0.324546	0.0876819	3.7014	0.000214412	0.00656418
1047	ENSMUSG00000024962.14	Vegfb	vascular endothelial growth factor B [Source:MGI Symbol;Acc:MGI:106199]	chr19	6959841	6965019	-	5178	chr19:6959841-6965019	135.02	172.172	131.161	127.071	193.632	195.854	183.982	208.693	218.866	174.05	0.476075	0.128683	3.6996	0.000215936	0.00660452
1048	ENSMUSG00000024537.6	Psmg2	proteasome (prosome, macropain) assembly chaperone 2 [Source:MGI Symbol;Acc:MGI:1922901]	chr18	67774669	67787232	+	12563	chr18:67774669-67787232	94.3684	91.6408	79.8205	80.2313	46.1786	49.4879	52.1409	65.946	54.5085	68.2581	-0.614988	0.166284	-3.69842	0.000216944	0.00662902
1049	ENSMUSG00000052214.10	Opa3	optic atrophy 3 [Source:MGI Symbol;Acc:MGI:2686271]	chr7	18962259	18990468	+	28209	chr7:18962259-18990468	407.393	358.109	388.273	384.673	465.096	483.084	499.88	534.68	656.777	464.218	0.43499	0.117651	3.69727	0.000217926	0.00665268
1050	ENSMUSG00000040464.16	Gtpbp10	GTP-binding protein 10 (putative) [Source:MGI Symbol;Acc:MGI:2385599]	chr5	5587454	5609538	-	22084	chr5:5587454-5609538	143.145	182.817	178.674	174.401	107.802	86.0571	122.878	130.984	114.251	137.89	-0.554286	0.149953	-3.69641	0.000218672	0.00666909
1051	ENSMUSG00000036983.8	Tfb1m	transcription factor B1, mitochondrial [Source:MGI Symbol;Acc:MGI:2146851]	chr17	3569531	3608056	-	38525	chr17:3569531-3608056	71.1395	65.3133	69.5492	49.4359	31.2749	34.5628	41.4994	40.4375	23.0391	47.3613	-0.752874	0.203895	-3.69245	0.000222103	0.00676728
1052	ENSMUSG00000038844.11	Kif16b	kinesin family member 16B [Source:MGI Symbol;Acc:MGI:1098240]	chr2	142459394	142743451	-	284057	chr2:142459394-142743451	876.741	994.998	938.546	901.747	826.57	746.587	764.063	751.921	721.614	835.865	-0.278195	0.075363	-3.6914	0.000223022	0.00678882
1053	ENSMUSG00000014329.15	Bicc1	BicC family RNA binding protein 1 [Source:MGI Symbol;Acc:MGI:1933388]	chr10	70758662	70995530	-	236868	chr10:70758662-70995530	766.933	790.505	895.891	799.531	972.977	947.016	1017.24	1072.68	974.736	915.278	0.287626	0.0779352	3.69057	0.000223751	0.00680453
1054	ENSMUSG00000024099.16	Ndufv2	NADH:ubiquinone oxidoreductase core subunit V2 [Source:MGI Symbol;Acc:MGI:1920150]	chr17	66385633	66408554	-	22921	chr17:66385633-66408554	453.823	366.376	375.696	383.839	494.969	562.147	453.942	568.22	550.351	467.707	0.397859	0.107815	3.69019	0.000224085	0.00680822
1055	ENSMUSG00000007892.9	Rplp1	ribosomal protein, large, P1 [Source:MGI Symbol;Acc:MGI:1927099]	chr9	61820566	61821824	-	1258	chr9:61820566-61821824	2735.11	3000.05	2776.92	3009.98	3716.83	3702.87	3168.28	3469.36	3372.65	3216.9	0.270388	0.0733118	3.68819	0.000225851	0.00685124
1056	ENSMUSG00000026796.17	Niban2	niban apoptosis regulator 2 [Source:MGI Symbol;Acc:MGI:2442910]	chr2	32766126	32815266	+	49140	chr2:32766126-32815266	3452.24	3420.77	3268.19	3789.36	5198.73	3922.45	4455.61	4284.93	4389.33	4020.18	0.343139	0.0930394	3.68811	0.000225929	0.00685124
1057	ENSMUSG00000050914.17	Ankrd37	ankyrin repeat domain 37 [Source:MGI Symbol;Acc:MGI:3603344]	chr8	46449939	46458744	-	8805	chr8:46449939-46458744	16.9914	14.4309	39.4845	40.9838	136.882	116.721	44.8548	37.4439	243.079	76.7636	1.01058	0.274069	3.68731	0.000226634	0.00686612
1058	ENSMUSG00000042717.6	Ppp1r3a	protein phosphatase 1, regulatory subunit 3A [Source:MGI Symbol;Acc:MGI:2153588]	chr6	14713976	14755273	-	41297	chr6:14713976-14755273	69.9302	65.2417	127.763	91.6753	190.603	123.938	197.631	129.345	213.148	134.364	0.774093	0.209968	3.68672	0.000227166	0.00687575
1059	ENSMUSG00000051065.10	Mb21d2	Mab-21 domain containing 2 [Source:MGI Symbol;Acc:MGI:1917028]	chr16	28644928	28748425	-	103497	chr16:28644928-28748425	166.36	130.694	138.878	137.95	92.836	116.588	92.3537	94.2475	77.9112	116.424	-0.54899	0.149007	-3.68432	0.000229317	0.0069343
1060	ENSMUSG00000039997.17	Ifi203	interferon activated gene 203 [Source:MGI Symbol;Acc:MGI:96428]	chr1	173747973	173770238	-	22265	chr1:173747973-173770238	1843.21	993.114	1090.6	1216.8	1966	1856.92	2336.82	1870.93	3185.38	1817.75	0.69293	0.188141	3.68303	0.000230481	0.00696293
1061	ENSMUSG00000030579.11	Tyrobp	TYRO protein tyrosine kinase binding protein [Source:MGI Symbol;Acc:MGI:1277211]	chr7	30113185	30117010	+	3825	chr7:30113185-30117010	480.769	407.548	476.228	500.221	812.216	1289.85	740.311	539.298	713.08	662.169	0.698858	0.189877	3.68058	0.000232704	0.00702227
1062	ENSMUSG00000106874.3	Gm20186	predicted gene, 20186 [Source:MGI Symbol;Acc:MGI:5012371]	chr6	18842933	18848532	-	5599	chr6:18842933-18848532	3567.63	3167.63	3102.74	3340.06	3480.6	4419.38	4297.58	4538.73	4330.47	3804.98	0.344359	0.0935661	3.68038	0.000232884	0.00702227
1063	ENSMUSG00000021973.10	Micu2	mitochondrial calcium uptake 2 [Source:MGI Symbol;Acc:MGI:1915764]	chr14	58153718	58236719	-	83001	chr14:58153718-58236719	423.551	394.761	406.687	399.322	350.188	297.306	273.531	333.05	312.17	354.507	-0.360239	0.0979141	-3.67914	0.000234025	0.00705002
1064	ENSMUSG00000023027.14	Atf1	activating transcription factor 1 [Source:MGI Symbol;Acc:MGI:1298366]	chr15	100125700	100159125	+	33425	chr15:100125700-100159125	462.761	445.49	403.681	399.696	572.427	567.438	529.658	490.414	547.937	491.056	0.331843	0.0902058	3.67873	0.000234401	0.00705472
1065	ENSMUSG00000088835.3	Gm23547	predicted gene, 23547 [Source:MGI Symbol;Acc:MGI:5453324]	chr6	124692195	124692465	+	270	chr6:124692195-124692465	131.338	149.249	133.209	155.404	103.271	92.5125	102.617	98.0462	104.955	118.956	-0.476475	0.129543	-3.67813	0.000234947	0.0070645
1066	ENSMUSG00000097321.7	1700028E10Rik	RIKEN cDNA 1700028E10 gene [Source:MGI Symbol;Acc:MGI:1916713]	chr5	151292140	151355583	+	63443	chr5:151292140-151355583	47.9426	37.3411	53.8568	35.0511	17.6109	11.7477	24.9199	26.4907	17.577	30.282	-0.868254	0.236086	-3.67771	0.000235339	0.00706966
1067	ENSMUSG00000046139.9	Patl1	protein associated with topoisomerase II homolog 1 (yeast) [Source:MGI Symbol;Acc:MGI:2147679]	chr19	11889763	11922455	+	32692	chr19:11889763-11922455	663.861	657.126	662.626	693.094	914.502	958.293	829.681	735.319	832.18	771.854	0.341013	0.0927326	3.67738	0.00023564	0.00706994
1068	ENSMUSG00000060275.15	Nrg2	neuregulin 2 [Source:MGI Symbol;Acc:MGI:1098246]	chr18	36150705	36330433	-	179728	chr18:36150705-36330433	48.7432	79.6729	47.8686	83.8174	35.6975	26.5314	33.1022	36.0862	18.8763	45.5995	-0.85579	0.232727	-3.67722	0.00023579	0.00706994
1069	ENSMUSG00000096751.4	Gm28373	predicted gene 28373 [Source:MGI Symbol;Acc:MGI:5579079]	chr12	102639276	102693592	-	54316	chr12:102639276-102693592	80.1529	69.4566	91.0653	86.4372	31.604	53.6385	37.4064	53.4283	55.0462	62.0261	-0.705398	0.191895	-3.67595	0.000236963	0.00709848
1070	ENSMUSG00000022283.16	Pabpc1	poly(A) binding protein, cytoplasmic 1 [Source:MGI Symbol;Acc:MGI:1349722]	chr15	36595905	36609912	-	14007	chr15:36595905-36609912	5819.55	4702.44	5098.88	5607.99	7045.36	7739.74	6406.15	6277.15	6538.03	6137.25	0.346925	0.0944141	3.67451	0.000238308	0.00710028
1071	ENSMUSG00000027506.16	Tpd52	tumor protein D52 [Source:MGI Symbol;Acc:MGI:107749]	chr3	8990653	9069783	-	79130	chr3:8990653-9069783	914.431	849.751	994.97	942.749	1261.59	2383.82	1171.64	1343.98	1524.57	1265.28	0.646367	0.175895	3.67473	0.000238105	0.00710028
1072	ENSMUSG00000038633.6	Degs1	delta(4)-desaturase, sphingolipid 1 [Source:MGI Symbol;Acc:MGI:1097711]	chr1	182103337	182110369	-	7032	chr1:182103337-182110369	823.544	762.723	896.039	908.781	1132.05	1238.82	1119.13	1072.8	943.871	988.64	0.364093	0.0990564	3.67561	0.000237277	0.00710028
1073	ENSMUSG00000052496.6	Pkdrej	polycystin (PKD) family receptor for egg jelly [Source:MGI Symbol;Acc:MGI:1338786]	chr15	85698871	85705935	-	7064	chr15:85698871-85705935	19.256	28.5427	26.6553	17.462	8.88823	4.13131	10.5247	10.6978	4.15902	14.4797	-0.976544	0.265765	-3.67446	0.000238354	0.00710028
1074	ENSMUSG00000073490.12	Ifi207	interferon activated gene 207 [Source:MGI Symbol;Acc:MGI:2138302]	chr1	173550993	173569313	-	18320	chr1:173550993-173569313	411.764	166.864	201.357	139.271	350.298	706.495	415.137	485.262	600.448	386.322	0.868026	0.236212	3.67477	0.000238066	0.00710028
1075	ENSMUSG00000103085.2	Gm38120	predicted gene, 38120 [Source:MGI Symbol;Acc:MGI:5611348]	chr1	13413787	13418428	-	4641	chr1:13413787-13418428	262.582	217.267	287.764	288.123	170.854	141.44	199.945	195.407	195.405	217.643	-0.511446	0.13916	-3.67523	0.000237636	0.00710028
1076	ENSMUSG00000110084.2	Gm45257	predicted gene 45257 [Source:MGI Symbol;Acc:MGI:5791093]	chr8	103380823	103384820	-	3997	chr8:103380823-103384820	68.9521	75.5055	52.4104	42.7819	14.814	15.4831	44.4295	25.2721	13.5098	39.2398	-0.945408	0.257327	-3.67396	0.000238821	0.00710759
1077	ENSMUSG00000015749.13	Anp32e	acidic (leucine-rich) nuclear phosphoprotein 32 family, member E [Source:MGI Symbol;Acc:MGI:1913721]	chr3	95836558	95854702	+	18144	chr3:95836558-95854702	819.825	877.159	842.876	858.533	600.129	628.367	699.139	687.614	761.009	752.739	-0.32313	0.0879663	-3.67334	0.000239398	0.00711815
1078	ENSMUSG00000022261.7	Sdc2	syndecan 2 [Source:MGI Symbol;Acc:MGI:1349165]	chr15	32920869	33035081	+	114212	chr15:32920869-33035081	729.187	883.88	862.571	883.578	661.697	691.445	563.519	566.584	438.476	697.882	-0.490141	0.133461	-3.67254	0.000240149	0.00713386
1079	ENSMUSG00000015947.11	Fcgr1	Fc receptor, IgG, high affinity I [Source:MGI Symbol;Acc:MGI:95498]	chr3	96190225	96201285	-	11060	chr3:96190225-96201285	134.785	34.4966	53.4416	44.8992	135.589	143.212	185.142	156.14	223.333	123.449	0.923121	0.251468	3.67092	0.000241675	0.00717252
1080	ENSMUSG00000050545.11	Fam228b	family with sequence similarity 228, member B [Source:MGI Symbol;Acc:MGI:2442121]	chr12	4789888	4819267	-	29379	chr12:4789888-4819267	24.4481	13.493	11.4033	11.6862	0.677397	6.59825	2.40529	4.41096	2.13707	8.58439	-1.00163	0.272943	-3.66975	0.000242784	0.00719878
1081	ENSMUSG00000017009.4	Sdc4	syndecan 4 [Source:MGI Symbol;Acc:MGI:1349164]	chr2	164266167	164285807	-	19640	chr2:164266167-164285807	2723.59	2537.32	2295.82	2658.67	3155.14	3295.18	2891.46	3693.26	4062.81	3034.8	0.403517	0.110102	3.66493	0.000247404	0.00732219
1082	ENSMUSG00000025887.11	Casp12	caspase 12 [Source:MGI Symbol;Acc:MGI:1312922]	chr9	5345430	5373032	+	27602	chr9:5345430-5373032	214.259	131.631	124.135	143.723	252.321	220.569	229.9	226.029	276.45	202.113	0.593644	0.161971	3.66512	0.000247223	0.00732219
1083	ENSMUSG00000026678.11	Rgs5	regulator of G-protein signaling 5 [Source:MGI Symbol;Acc:MGI:1098434]	chr1	169483070	169523382	+	40312	chr1:169483070-169523382	58.9947	56.3439	76.1638	80.0311	180.847	78.3802	164.878	258.81	101.458	117.323	0.885281	0.241573	3.66465	0.000247679	0.00732356
1084	ENSMUSG00000003068.18	Stk11	serine/threonine kinase 11 [Source:MGI Symbol;Acc:MGI:1341870]	chr10	79951637	79966516	+	14879	chr10:79951637-79966516	1281.55	1247.83	1224.23	1244.51	1537.45	1463.26	1410	1503.31	1383.06	1366.13	0.221603	0.0605129	3.66207	0.000250185	0.00738671
1085	ENSMUSG00000117538.2	Gm50008	predicted gene, 50008 [Source:MGI Symbol;Acc:MGI:6275293]	chr17	87080698	87082076	+	1378	chr17:87080698-87082076	507.264	525.825	560.017	334.401	284.457	267.594	384.315	314.116	229.089	378.564	-0.626914	0.171196	-3.66198	0.000250276	0.00738671
1086	ENSMUSG00000114605.2	C130051F05Rik	RIKEN cDNA C130051F05 gene [Source:MGI Symbol;Acc:MGI:2443856]	chr13	78260601	78264438	+	3837	chr13:78260601-78264438	76.054	71.4307	85.5147	72.4673	49.3802	44.3822	58.4587	38.8782	40.5272	59.677	-0.642647	0.175512	-3.66156	0.000250686	0.00739199
1087	ENSMUSG00000026087.12	Mrpl30	mitochondrial ribosomal protein L30 [Source:MGI Symbol;Acc:MGI:1333820]	chr1	37929558	37937616	+	8058	chr1:37929558-37937616	208.667	153.452	164.913	162.907	247.711	273.859	205.318	244.369	252.812	212.668	0.47812	0.13059	3.66124	0.000250996	0.00739435
1088	ENSMUSG00000022887.10	Masp1	mannan-binding lectin serine peptidase 1 [Source:MGI Symbol;Acc:MGI:88492]	chr16	23268167	23339565	-	71398	chr16:23268167-23339565	24.3811	37.1097	39.8865	41.2747	68.4669	45.6009	66.7725	80.9955	89.3987	54.8763	0.785967	0.214722	3.66039	0.000251828	0.00741204
1089	ENSMUSG00000027322.12	Siglec1	sialic acid binding Ig-like lectin 1, sialoadhesin [Source:MGI Symbol;Acc:MGI:99668]	chr2	130911140	130928685	-	17545	chr2:130911140-130928685	520.072	332.442	322.263	253.047	624.647	543.812	541.489	538.417	764.451	493.404	0.66237	0.181049	3.65851	0.00025369	0.00745997
1090	ENSMUSG00000029705.18	Cux1	cut-like homeobox 1 [Source:MGI Symbol;Acc:MGI:88568]	chr5	136276989	136596344	-	319355	chr5:136276989-136596344	3212.89	3113.79	2947.47	3229.89	4130.99	4342.2	3733.81	3420.17	3815	3549.58	0.307424	0.0840371	3.65819	0.000253998	0.00746218
1091	ENSMUSG00000034064.15	Poglut1	protein O-glucosyltransferase 1 [Source:MGI Symbol;Acc:MGI:2444232]	chr16	38345499	38370620	-	25121	chr16:38345499-38370620	365.715	358.254	405.119	402.918	310.06	290.715	253.533	324.104	283.81	332.692	-0.376558	0.102995	-3.65607	0.000256112	0.00751738
1092	ENSMUSG00000027714.12	Exosc9	exosome component 9 [Source:MGI Symbol;Acc:MGI:1355319]	chr3	36606755	36619876	+	13121	chr3:36606755-36619876	209.041	172.086	167.05	165.413	121.079	124.639	124.736	141.885	116.792	149.191	-0.470606	0.128729	-3.65578	0.000256403	0.00751828
1093	ENSMUSG00000044551.14	9930012K11Rik	RIKEN cDNA 9930012K11 gene [Source:MGI Symbol;Acc:MGI:2145726]	chr14	70391854	70396951	-	5097	chr14:70391854-70396951	114.015	150.163	181.435	142.223	104.724	87.5504	104.981	82.6143	67.4227	115.014	-0.63684	0.174211	-3.65557	0.000256612	0.00751828
1094	ENSMUSG00000023927.16	Satb1	special AT-rich sequence binding protein 1 [Source:MGI Symbol;Acc:MGI:105084]	chr17	52043215	52140318	-	97103	chr17:52043215-52140318	1144.15	943.648	1192.19	968.205	899.798	792.636	835.697	766.766	701.02	916.013	-0.394032	0.107877	-3.65261	0.000259591	0.00759862
1095	ENSMUSG00000071649.7	B3gat3	beta-1,3-glucuronyltransferase 3 (glucuronosyltransferase I) [Source:MGI Symbol;Acc:MGI:1919977]	chr19	8897738	8904600	+	6862	chr19:8897738-8904600	370.751	359.926	307.065	397.978	477.287	444.991	526.338	440.538	473.497	422.041	0.38089	0.104293	3.65211	0.000260097	0.00760646
1096	ENSMUSG00000049323.9	Smcr8	Smith-Magenis syndrome chromosome region, candidate 8 homolog (human) [Source:MGI Symbol;Acc:MGI:2444720]	chr11	60668350	60679113	+	10763	chr11:60668350-60679113	1107.19	1099.61	1145.72	1183.14	1294.71	1416.38	1338.75	1314.04	1543.92	1271.5	0.278904	0.0763842	3.65133	0.00026089	0.0076227
1097	ENSMUSG00000026181.14	Ppm1f	protein phosphatase 1F (PP2C domain containing) [Source:MGI Symbol;Acc:MGI:1918464]	chr16	16714333	16745228	+	30895	chr16:16714333-16745228	1715.72	1819.36	1931.77	2209.48	1521.94	1377	1621.53	1173.39	1136.01	1611.8	-0.462975	0.126824	-3.65054	0.000261693	0.00763869
1098	ENSMUSG00000109005.2	Gm45221	predicted gene 45221 [Source:MGI Symbol;Acc:MGI:5753797]	chr7	89835135	89837406	+	2271	chr7:89835135-89837406	439.485	460.973	522.611	364.084	275.551	340.25	326.093	254.415	346.764	370.025	-0.498825	0.136652	-3.65032	0.000261914	0.00763869
1099	ENSMUSG00000002997.16	Prkar2b	protein kinase, cAMP dependent regulatory, type II beta [Source:MGI Symbol;Acc:MGI:97760]	chr12	32008475	32111295	-	102820	chr12:32008475-32111295	174.397	303.859	249.907	213.976	395.212	432.771	349.993	420.77	285.698	314.065	0.609182	0.166989	3.64803	0.000264258	0.00768604
1100	ENSMUSG00000060206.12	Zfp462	zinc finger protein 462 [Source:MGI Symbol;Acc:MGI:107690]	chr4	54945048	55083563	+	138515	chr4:54945048-55083563	645.687	869.021	765.611	723.298	609.491	458.445	365.088	577.331	375.789	598.862	-0.59134	0.162086	-3.64832	0.000263964	0.00768604
1101	ENSMUSG00000106815.2	Gm43658	predicted gene 43658 [Source:MGI Symbol;Acc:MGI:5663795]	chr5	76445447	76449622	-	4175	chr5:76445447-76449622	86.1856	104.065	121.367	117.868	74.07	77.4199	65.4762	58.3235	66.5131	85.6988	-0.590992	0.161997	-3.64818	0.000264109	0.00768604
1102	ENSMUSG00000047123.9	Ticam1	toll-like receptor adaptor molecule 1 [Source:MGI Symbol;Acc:MGI:2147032]	chr17	56576319	56583786	-	7467	chr17:56576319-56583786	255.635	212.392	227.177	217.402	283.446	279.593	312.128	298.278	325.138	267.91	0.379014	0.103951	3.64608	0.000266272	0.00773761
1103	ENSMUSG00000044080.10	S100a1	S100 calcium binding protein A1 [Source:MGI Symbol;Acc:MGI:1338917]	chr3	90418341	90421699	-	3358	chr3:90418341-90421699	371.108	402.497	325.543	331.098	533.365	473.889	399.488	601.569	659.871	455.381	0.534305	0.146576	3.64524	0.000267145	0.00775591
1104	ENSMUSG00000079020.10	Slc45a4	solute carrier family 45, member 4 [Source:MGI Symbol;Acc:MGI:2146236]	chr15	73449273	73517611	-	68338	chr15:73449273-73517611	498.07	643.264	553.238	618.929	1079.67	909.135	1058.02	732.656	658.57	750.172	0.563118	0.154516	3.64439	0.000268028	0.00777452
1105	ENSMUSG00000078945.11	Naip2	NLR family, apoptosis inhibitory protein 2 [Source:MGI Symbol;Acc:MGI:1298226]	chr13	100280571	100338600	-	58029	chr13:100280571-100338600	295.878	188.978	208.122	205.064	331.44	415.157	325.441	299.364	325.87	288.368	0.548363	0.150605	3.64108	0.000271498	0.00786092
1106	ENSMUSG00000102383.2	Gm38142	predicted gene, 38142 [Source:MGI Symbol;Acc:MGI:5611370]	chr1	86753823	86757377	+	3554	chr1:86753823-86757377	46.6512	48.9901	45.9789	55.0054	20.7398	26.8326	24.5518	34.0148	27.0154	36.6422	-0.7386	0.202848	-3.64114	0.000271429	0.00786092
1107	ENSMUSG00000113864.2	Gm48381	predicted gene, 48381 [Source:MGI Symbol;Acc:MGI:6097859]	chr12	100406956	100410919	-	3963	chr12:100406956-100410919	80.107	88.7716	91.0293	75.0866	59.2561	49.5452	53.7828	51.5157	54.0385	67.0148	-0.581616	0.159841	-3.63872	0.000274001	0.00792624
1108	ENSMUSG00000048970.10	C1galt1c1	C1GALT1-specific chaperone 1 [Source:MGI Symbol;Acc:MGI:1913493]	chrX	37719662	37723964	-	4302	chrX:37719662-37723964	221.566	206.975	221.95	220.023	366.433	338.688	267.521	250.181	388.803	275.793	0.524456	0.144207	3.63682	0.00027602	0.00797024
1109	ENSMUSG00000102964.2	9430034N14Rik	RIKEN cDNA 9430034N14 gene [Source:MGI Symbol;Acc:MGI:2444791]	chr1	155901969	155905753	-	3784	chr1:155901969-155905753	222.082	224.504	261.145	206.925	174.806	161.011	176.544	160.369	173.536	195.658	-0.415098	0.114133	-3.63698	0.000275853	0.00797024
1110	ENSMUSG00000113185.2	Gm47127	predicted gene, 47127 [Source:MGI Symbol;Acc:MGI:6095878]	chr13	34794810	34796229	-	1419	chr13:34794810-34796229	74.2476	86.1812	113.334	50.6404	45.435	43.2009	39.7089	35.8521	45.5868	59.3541	-0.774102	0.212889	-3.63618	0.000276707	0.00798288
1111	ENSMUSG00000028341.10	Nr4a3	nuclear receptor subfamily 4, group A, member 3 [Source:MGI Symbol;Acc:MGI:1352457]	chr4	48045153	48086447	+	41294	chr4:48045153-48086447	808.445	320.414	590.367	442.913	90.298	116.922	192.919	299.293	335.972	355.283	-0.934646	0.257142	-3.63474	0.000278257	0.00802037
1112	ENSMUSG00000030168.14	Adipor2	adiponectin receptor 2 [Source:MGI Symbol;Acc:MGI:93830]	chr6	119330111	119394665	-	64554	chr6:119330111-119394665	1832.32	2230.92	2263.76	2374.98	2975.92	2948.36	2390.95	2965.96	2968.83	2550.22	0.375251	0.103321	3.63189	0.000281354	0.00809506
1113	ENSMUSG00000038587.11	Akap12	A kinase (PRKA) anchor protein (gravin) 12 [Source:MGI Symbol;Acc:MGI:1932576]	chr10	4216380	4309470	+	93090	chr10:4216380-4309470	3314.28	3792.04	3417.28	3545.84	2552.6	2640.69	2999.29	1813.92	1915.26	2887.91	-0.519888	0.143144	-3.63192	0.00028132	0.00809506
1114	ENSMUSG00000045098.20	Kmt5b	lysine methyltransferase 5B [Source:MGI Symbol;Acc:MGI:2444557]	chr19	3817421	3868303	+	50882	chr19:3817421-3868303	2010.35	1783.61	2007.58	2211	1653.34	1673.6	1707.26	1497.12	1586.94	1792.31	-0.296581	0.0816954	-3.63033	0.000283059	0.00813679
1115	ENSMUSG00000006362.17	Cbfa2t3	CBFA2/RUNX1 translocation partner 3 [Source:MGI Symbol;Acc:MGI:1338013]	chr8	123351880	123425848	-	73968	chr8:123351880-123425848	2125.9	2183.13	2094.09	1945.42	1590.24	1540.32	1930.56	1376.31	1346.72	1792.52	-0.405116	0.111614	-3.62962	0.000283834	0.00814756
1116	ENSMUSG00000010554.15	Mettl16	methyltransferase like 16 [Source:MGI Symbol;Acc:MGI:1914743]	chr11	74661656	74719351	+	57695	chr11:74661656-74719351	478.087	396.561	418.22	459.867	319.315	354.263	356.132	353.339	334.585	385.597	-0.340893	0.0939223	-3.62953	0.000283942	0.00814756
1117	ENSMUSG00000035357.18	Pdzrn3	PDZ domain containing RING finger 3 [Source:MGI Symbol;Acc:MGI:1933157]	chr6	101126570	101354858	-	228288	chr6:101126570-101354858	481.064	394.426	526.286	468.809	386.654	253.083	269.325	363.48	249.618	376.971	-0.563511	0.15535	-3.62736	0.000286336	0.00820521
1118	ENSMUSG00000057329.8	Bcl2	B cell leukemia/lymphoma 2 [Source:MGI Symbol;Acc:MGI:88138]	chr1	106465908	106642004	-	176096	chr1:106465908-106642004	901.065	881.108	816.025	753.43	680.294	492.842	670.085	575.248	666.998	715.233	-0.420568	0.11595	-3.62713	0.000286586	0.00820521
1119	ENSMUSG00000073060.5	Zxda	zinc finger, X-linked, duplicated A [Source:MGI Symbol;Acc:MGI:1921689]	chrX	93839169	93841789	-	2620	chrX:93839169-93841789	171.479	283.993	183.98	199.067	310.115	304.269	324.959	284.606	360.37	269.204	0.547456	0.150938	3.62701	0.00028672	0.00820521
1120	ENSMUSG00000024601.10	Isoc1	isochorismatase domain containing 1 [Source:MGI Symbol;Acc:MGI:1913557]	chr18	58792538	58813440	+	20902	chr18:58792538-58813440	691.883	649.864	661.544	688.415	518.611	481.463	478.48	594.505	573.85	593.179	-0.335472	0.092518	-3.62602	0.000287821	0.00822937
1121	ENSMUSG00000034473.15	Sec22a	SEC22 homolog A, vesicle trafficking protein [Source:MGI Symbol;Acc:MGI:2447876]	chr16	35131501	35184288	-	52787	chr16:35131501-35184288	243.149	233.752	285.908	224.252	160.055	202.506	166.061	170.914	190.768	208.596	-0.449996	0.124189	-3.62347	0.000290672	0.00829945
1122	ENSMUSG00000039208.16	Metrnl	meteorin, glial cell differentiation regulator-like [Source:MGI Symbol;Acc:MGI:2384806]	chr11	121592370	121607132	+	14762	chr11:121592370-121607132	137.574	82.7622	100.117	103.939	168.32	178.271	148.15	147.739	170.385	137.473	0.559816	0.154503	3.62334	0.000290823	0.00829945
1123	ENSMUSG00000071064.16	Zfp827	zinc finger protein 827 [Source:MGI Symbol;Acc:MGI:2444807]	chr8	79755066	79920395	+	165329	chr8:79755066-79920395	416.52	403.304	353.593	334.745	281.825	247.245	296.163	301.473	289.248	324.902	-0.394846	0.108979	-3.62314	0.000291049	0.00829945
1124	ENSMUSG00000038056.16	Kmt2c	lysine (K)-specific methyltransferase 2C [Source:MGI Symbol;Acc:MGI:2444959]	chr5	25476796	25703781	-	226985	chr5:25476796-25703781	4889.52	5047.98	5226.08	5430.99	4545.26	4566.62	4526.85	4204.36	4456.42	4766.01	-0.205122	0.0566201	-3.62278	0.000291453	0.00830355
1125	ENSMUSG00000048126.17	Col6a3	collagen, type VI, alpha 3 [Source:MGI Symbol;Acc:MGI:88461]	chr1	90693645	90771693	-	78048	chr1:90693645-90771693	3563.32	4327.32	4224.35	2910.96	3183.77	1891.4	2025.26	2542.3	2454.98	3013.74	-0.575744	0.159066	-3.61954	0.000295128	0.00840077
1126	ENSMUSG00000016493.14	Cd46	CD46 antigen, complement regulatory protein [Source:MGI Symbol;Acc:MGI:1203290]	chr1	194719134	194774557	-	55423	chr1:194719134-194774557	153.604	148.063	139.157	129.71	91.0748	96.7956	101.336	114.487	91.3205	118.394	-0.487197	0.134618	-3.61909	0.000295637	0.00840779
1127	ENSMUSG00000073702.12	Rpl31	ribosomal protein L31 [Source:MGI Symbol;Acc:MGI:2149632]	chr1	39406923	39410992	+	4069	chr1:39406923-39410992	1572.26	1581	1475.1	1555.9	2353.68	2363.67	1877.64	1826.67	1807.69	1823.74	0.388169	0.107281	3.61824	0.000296617	0.0084282
1128	ENSMUSG00000033545.15	Znrf1	zinc and ring finger 1 [Source:MGI Symbol;Acc:MGI:2177308]	chr8	112262729	112352662	+	89933	chr8:112262729-112352662	1198.49	1231.83	947.562	1086.51	1374.47	1438.58	1813.91	1352.81	1713.96	1350.9	0.439634	0.121513	3.61799	0.000296903	0.00842883
1129	ENSMUSG00000029186.13	Pi4k2b	phosphatidylinositol 4-kinase type 2 beta [Source:MGI Symbol;Acc:MGI:1914323]	chr5	52898916	52926682	+	27766	chr5:52898916-52926682	857.132	939.011	945.881	1217.76	1565.38	1505.29	1419.08	1091.19	1487.53	1225.36	0.481123	0.133016	3.61703	0.000298007	0.00845267
1130	ENSMUSG00000033475.16	Tomm6	translocase of outer mitochondrial membrane 6 [Source:MGI Symbol;Acc:MGI:1913369]	chr17	47997571	47999311	-	1740	chr17:47997571-47999311	293.751	291.843	308.584	293.159	358.56	365.979	355.084	385.216	378.43	336.734	0.305155	0.0843728	3.61675	0.000298326	0.00845423
1131	ENSMUSG00000067825.12	Pex26	peroxisomal biogenesis factor 26 [Source:MGI Symbol;Acc:MGI:1921293]	chr6	121160626	121175796	+	15170	chr6:121160626-121175796	170.693	200.315	176.048	200.998	241.433	224.954	263.78	257.135	297.869	225.914	0.433698	0.119933	3.61617	0.000298994	0.00846569
1132	ENSMUSG00000071516.3	H2ac13	H2A clustered histone 13 [Source:MGI Symbol;Acc:MGI:2448457]	chr13	21900592	21900984	+	392	chr13:21900592-21900984	99.909	55.7456	62.2228	39.2464	152.322	123.601	84.9107	145.323	138.061	100.149	0.800161	0.221301	3.61572	0.00029952	0.00847307
1133	ENSMUSG00000038150.8	Ormdl3	ORM1-like 3 (S. cerevisiae) [Source:MGI Symbol;Acc:MGI:1913862]	chr11	98472082	98478194	-	6112	chr11:98472082-98478194	320.762	298.507	300.889	319.556	434.563	356.709	399.713	468.001	379.952	364.295	0.381292	0.105468	3.61522	0.000300092	0.00847966
1134	ENSMUSG00000038976.13	Ppp1r9b	protein phosphatase 1, regulatory subunit 9B [Source:MGI Symbol;Acc:MGI:2387581]	chr11	94881861	94897725	+	15864	chr11:94881861-94897725	2599.24	2255.44	2171.52	2163.53	2793.61	2972.79	3312.32	2611.04	2928.9	2645.37	0.337352	0.0933185	3.61506	0.000300282	0.00847966
1135	ENSMUSG00000029629.18	Phf14	PHD finger protein 14 [Source:MGI Symbol;Acc:MGI:1923539]	chr6	11907808	12081204	+	173396	chr6:11907808-12081204	826.837	941.521	941.437	1081.9	757.429	703.569	792.343	717.236	608.411	818.965	-0.389398	0.107817	-3.61167	0.000304234	0.00857959
1136	ENSMUSG00000103591.2	Gm38365	predicted gene, 38365 [Source:MGI Symbol;Acc:MGI:5611593]	chr1	87825262	87828254	+	2992	chr1:87825262-87828254	159.265	133.766	140.721	153.666	98.7618	98.0122	105.212	110.761	110.111	123.364	-0.462023	0.127929	-3.61156	0.000304357	0.00857959
1137	ENSMUSG00000028826.15	Maco1	macoilin 1 [Source:MGI Symbol;Acc:MGI:1913396]	chr4	134530070	134580656	-	50586	chr4:134530070-134580656	589.221	586.699	634.353	671.685	786.437	711.813	813.611	726.877	829.301	705.555	0.30876	0.0855219	3.61031	0.000305836	0.00860615
1138	ENSMUSG00000034088.16	Hdlbp	high density lipoprotein (HDL) binding protein [Source:MGI Symbol;Acc:MGI:99256]	chr1	93333662	93406537	-	72875	chr1:93333662-93406537	4457.14	3879.47	3872.46	4282.48	4780.9	4841.4	5001.08	5898.72	5861.49	4763.9	0.344846	0.0955133	3.61045	0.000305665	0.00860615
1139	ENSMUSG00000038042.12	Ptpdc1	protein tyrosine phosphatase domain containing 1 [Source:MGI Symbol;Acc:MGI:2145430]	chr13	48731348	48779140	-	47792	chr13:48731348-48779140	157.003	174.169	207.799	141.791	101.201	99.8721	131.017	74.0087	52.337	126.578	-0.745571	0.206537	-3.60986	0.000306361	0.00860973
1140	ENSMUSG00000102960.2	Gm37943	predicted gene, 37943 [Source:MGI Symbol;Acc:MGI:5611171]	chr1	156699747	156703690	-	3943	chr1:156699747-156703690	39.5467	26.5298	44.1356	45.4012	17.7768	6.1931	22.2146	19.4398	12.4703	25.9675	-0.913893	0.253174	-3.60974	0.000306501	0.00860973
1141	ENSMUSG00000043439.6	Epop	elongin BC and polycomb repressive complex 2 associated protein [Source:MGI Symbol;Acc:MGI:2143991]	chr11	97518215	97520528	-	2313	chr11:97518215-97520528	45.672	39.8595	46.0032	50.64	76.0481	72.1778	79.4789	60.2075	99.673	63.3067	0.663751	0.183914	3.60902	0.000307353	0.00862609
1142	ENSMUSG00000075706.12	Gpx4	glutathione peroxidase 4 [Source:MGI Symbol;Acc:MGI:104767]	chr10	79883000	79892273	+	9273	chr10:79883000-79892273	1133.46	1303.68	1216.95	1345.51	1685.74	1698.82	1439.23	1430.4	1636.96	1432.31	0.327107	0.0906617	3.608	0.000308571	0.00865268
1143	ENSMUSG00000011752.8	Pgam1	phosphoglycerate mutase 1 [Source:MGI Symbol;Acc:MGI:97552]	chr19	41900362	41907099	+	6737	chr19:41900362-41907099	871.268	771.401	732.333	842.828	945.542	1175.46	919.887	1092.73	1174.91	947.373	0.384592	0.106623	3.60703	0.000309719	0.00867279
1144	ENSMUSG00000021009.16	Ptpn21	protein tyrosine phosphatase, non-receptor type 21 [Source:MGI Symbol;Acc:MGI:1344406]	chr12	98643000	98703664	-	60664	chr12:98643000-98703664	909.053	1021.87	891.918	994.342	1095.91	1145.83	1189.67	1117.25	1179.69	1060.61	0.259039	0.0718213	3.60671	0.0003101	0.00867279
1145	ENSMUSG00000041481.18	Serpina3g	serine (or cysteine) peptidase inhibitor, clade A, member 3G [Source:MGI Symbol;Acc:MGI:105046]	chr12	104202504	104208198	+	5694	chr12:104202504-104208198	454.322	173.893	109.323	131.474	569.462	653.941	567.8	772.706	1472.4	545.036	0.98617	0.273417	3.60683	0.000309961	0.00867279
1146	ENSMUSG00000028015.4	Ctso	cathepsin O [Source:MGI Symbol;Acc:MGI:2139628]	chr3	81839908	81864032	+	24124	chr3:81839908-81864032	557.515	585.722	643.391	508.233	457.514	448.824	469.668	401.198	357.755	492.202	-0.406402	0.112687	-3.60648	0.000310385	0.00867316
1147	ENSMUSG00000020598.17	Nrcam	neuronal cell adhesion molecule [Source:MGI Symbol;Acc:MGI:104750]	chr12	44375668	44648747	+	273079	chr12:44375668-44648747	225.168	196.632	273.603	207.2	165.499	148.927	70.0179	71.2162	57.8237	157.343	-0.857155	0.237714	-3.60582	0.000311168	0.00868747
1148	ENSMUSG00000030287.16	Itpr2	inositol 1,4,5-triphosphate receptor 2 [Source:MGI Symbol;Acc:MGI:99418]	chr6	146009797	146403721	-	393924	chr6:146009797-146403721	2618.45	2895.56	2897.79	2782.24	2134.35	2155.84	2619.76	1954.63	2132.66	2465.7	-0.337522	0.0936367	-3.60459	0.00031265	0.00869097
1149	ENSMUSG00000031584.17	Gsr	glutathione reductase [Source:MGI Symbol;Acc:MGI:95804]	chr8	34142551	34188191	+	45640	chr8:34142551-34188191	996.885	891.342	1086.66	995.133	1167.31	2299.09	1376.83	1677.39	1378.94	1318.84	0.60135	0.166804	3.60513	0.000311999	0.00869097
1150	ENSMUSG00000043279.10	Trim56	tripartite motif-containing 56 [Source:MGI Symbol;Acc:MGI:2685298]	chr5	137134498	137145063	-	10565	chr5:137134498-137145063	2923.22	2618	2621.7	2456.27	3068.39	3194.73	3809.95	3166.14	3426.68	3031.68	0.31933	0.0885776	3.60509	0.000312045	0.00869097
1151	ENSMUSG00000061353.12	Cxcl12	chemokine (C-X-C motif) ligand 12 [Source:MGI Symbol;Acc:MGI:103556]	chr6	117145496	117158328	+	12832	chr6:117145496-117158328	4213	2851.35	2665.1	2640.61	1999.33	2049.76	2099.27	2163.43	2355.64	2559.72	-0.498728	0.138358	-3.60462	0.000312614	0.00869097
1152	ENSMUSG00000097993.9	Ptprv	protein tyrosine phosphatase, receptor type, V [Source:MGI Symbol;Acc:MGI:108027]	chr1	135036235	135060332	-	24097	chr1:135036235-135060332	11.1349	52.7046	57.8364	62.6145	7.89042	10.8293	23.8044	8.25485	10.3829	27.2725	-0.987983	0.274071	-3.60484	0.000312344	0.00869097
1153	ENSMUSG00000016308.14	Ube2a	ubiquitin-conjugating enzyme E2A [Source:MGI Symbol;Acc:MGI:102959]	chrX	36064828	36147875	+	83047	chrX:36064828-36147875	213.261	187.627	217.319	250.273	295.407	290.533	313.981	272.959	280.718	258.009	0.401103	0.111337	3.60261	0.000315034	0.00874409
1154	ENSMUSG00000021428.10	Riok1	RIO kinase 1 [Source:MGI Symbol;Acc:MGI:1918590]	chr13	38220971	38245409	+	24438	chr13:38220971-38245409	455.567	433.95	396.404	403.914	299.57	349.123	331.48	324.814	353.795	372.068	-0.337083	0.0935679	-3.60255	0.000315107	0.00874409
1155	ENSMUSG00000024969.17	Mark2	MAP/microtubule affinity regulating kinase 2 [Source:MGI Symbol;Acc:MGI:99638]	chr19	7252761	7319225	-	66464	chr19:7252761-7319225	1581.44	1520.58	1476.56	1389.06	1801.77	1771.46	1933.25	1641.8	1934.22	1672.24	0.27803	0.0771953	3.60164	0.000316211	0.00876711
1156	ENSMUSG00000042548.15	Asxl1	ASXL transcriptional regulator 1 [Source:MGI Symbol;Acc:MGI:2684063]	chr2	153187749	153245927	+	58178	chr2:153187749-153245927	1594.5	1624.6	1749.9	1597.66	1932.4	2151.59	1923.48	2015.62	1820.31	1823.34	0.257614	0.0715661	3.59967	0.000318624	0.00882639
1157	ENSMUSG00000020519.6	Sap30l	SAP30-like [Source:MGI Symbol;Acc:MGI:1354709]	chr11	57692463	57701043	+	8580	chr11:57692463-57701043	154.648	145.773	152.989	146.683	239.03	247.797	198.521	178.232	197.824	184.611	0.470822	0.130827	3.5988	0.000319683	0.00884806
1158	ENSMUSG00000061755.11	Bod1l	biorientation of chromosomes in cell division 1-like [Source:MGI Symbol;Acc:MGI:2444804]	chr5	41944881	42001658	-	56777	chr5:41944881-42001658	1973.7	1790.13	2002.66	1986.82	1685.66	1667.2	1711.47	1535.67	1551.82	1767.24	-0.246233	0.0684257	-3.59855	0.000319996	0.00884908
1159	ENSMUSG00000022704.17	Qtrt2	queuine tRNA-ribosyltransferase accessory subunit 2 [Source:MGI Symbol;Acc:MGI:1922194]	chr16	43681770	43747172	-	65402	chr16:43681770-43747172	272.46	229.299	245.733	124.912	143.61	116.937	128.008	119.973	109.898	165.648	-0.693273	0.192734	-3.59705	0.000321848	0.00889261
1160	ENSMUSG00000028048.12	Gba	glucosidase, beta, acid [Source:MGI Symbol;Acc:MGI:95665]	chr3	89110235	89116273	+	6038	chr3:89110235-89116273	412.352	364.545	398.422	351.427	510.679	464.32	489.162	447.272	485.693	435.986	0.321172	0.0893482	3.59461	0.00032488	0.00896548
1161	ENSMUSG00000103749.2	Pcdhgb5	protocadherin gamma subfamily B, 5 [Source:MGI Symbol;Acc:MGI:1935196]	chr18	37864062	37974926	+	110864	chr18:37864062-37974926	490.556	508.572	495.122	445.029	307.133	342.563	438.263	363.643	292.479	409.262	-0.449871	0.125156	-3.59448	0.000325045	0.00896548
1162	ENSMUSG00000006169.21	Clint1	clathrin interactor 1 [Source:MGI Symbol;Acc:MGI:2144243]	chr11	45742791	45801452	+	58661	chr11:45742791-45801452	1616.66	1408.04	1344.5	1468.54	1720.23	1719.62	1718.61	1962.63	1876.9	1648.41	0.295646	0.0823024	3.59219	0.000327912	0.00902901
1163	ENSMUSG00000107283.4	Mpv17	MpV17 mitochondrial inner membrane protein [Source:MGI Symbol;Acc:MGI:97138]	chr5	31297998	31311595	-	13597	chr5:31297998-31311595	329.495	316.33	300.093	312.387	235.09	274.359	232.057	230.664	250.604	275.675	-0.351485	0.0978465	-3.59221	0.000327886	0.00902901
1164	ENSMUSG00000026821.17	Ralgds	ral guanine nucleotide dissociation stimulator [Source:MGI Symbol;Acc:MGI:107485]	chr2	28403137	28443093	+	39956	chr2:28403137-28443093	762.622	746.646	666.11	693.766	842.394	846.737	912.53	1091.16	1101.31	851.475	0.400224	0.111446	3.59121	0.000329152	0.00905536
1165	ENSMUSG00000000631.21	Myo18a	myosin XVIIIA [Source:MGI Symbol;Acc:MGI:2667185]	chr11	77654072	77756806	+	102734	chr11:77654072-77756806	3319.11	3390.27	3110.98	3203.43	3538.01	3761.82	4210.08	4022.93	3891.5	3605.35	0.250365	0.0697299	3.59049	0.000330055	0.0090724
1166	ENSMUSG00000030560.18	Ctsc	cathepsin C [Source:MGI Symbol;Acc:MGI:109553]	chr7	87927293	87960096	+	32803	chr7:87927293-87960096	3428.89	2084.07	2175.1	2723.76	4279.44	4195.61	3653.44	3168.79	5150.7	3428.87	0.587324	0.1636	3.58999	0.000330684	0.00907759
1167	ENSMUSG00000105986.2	Gm43065	predicted gene 43065 [Source:MGI Symbol;Acc:MGI:5663202]	chr3	103772022	103774113	+	2091	chr3:103772022-103774113	88.3204	71.5736	69.0162	76.8332	44.4441	36.0789	28.049	28.1547	61.2426	55.9681	-0.768846	0.214169	-3.5899	0.000330811	0.00907759
1168	ENSMUSG00000079426.14	Arpc4	actin related protein 2/3 complex, subunit 4 [Source:MGI Symbol;Acc:MGI:1915339]	chr6	113355076	113367409	+	12333	chr6:113355076-113367409	1050.27	899.816	868.857	1004.07	1258.36	1244.87	1242.39	1050.7	1280.92	1100.03	0.336078	0.093625	3.58962	0.000331159	0.00907936
1169	ENSMUSG00000031286.7	Glt28d2	glycosyltransferase 28 domain containing 2 [Source:MGI Symbol;Acc:MGI:2443773]	chr3	85777156	85794823	-	17667	chr3:85777156-85794823	115.663	132.783	146.256	116.123	80.9852	56.7333	74.8129	99.0857	87.2434	101.076	-0.60533	0.168691	-3.58839	0.000332731	0.00911038
1170	ENSMUSG00000041757.18	Plekha6	pleckstrin homology domain containing, family A member 6 [Source:MGI Symbol;Acc:MGI:2388662]	chr1	133091948	133231173	+	139225	chr1:133091948-133231173	952.141	1195.67	781.576	756.988	410.958	344.217	329.127	753.337	593.445	679.718	-0.756112	0.210717	-3.58829	0.000332859	0.00911038
1171	ENSMUSG00000003206.8	Ebi3	Epstein-Barr virus induced gene 3 [Source:MGI Symbol;Acc:MGI:1354171]	chr17	56259640	56264022	+	4382	chr17:56259640-56264022	17.296	13.3451	16.589	30.5589	34.5705	53.4675	45.5433	35.8406	44.5368	32.4164	0.845444	0.235709	3.58682	0.000334736	0.00915393
1172	ENSMUSG00000102423.2	Gm37465	predicted gene, 37465 [Source:MGI Symbol;Acc:MGI:5610693]	chr3	51908157	51911446	-	3289	chr3:51908157-51911446	191.697	199.063	227.154	220.895	120.489	115.571	188.222	136.044	100.777	166.657	-0.599846	0.167344	-3.58451	0.000337708	0.00922733
1173	ENSMUSG00000034324.17	Tmem132c	transmembrane protein 132C [Source:MGI Symbol;Acc:MGI:2443061]	chr5	127318872	127642857	+	323985	chr5:127318872-127642857	259.175	288.125	319.523	235.115	233.038	191.196	151.565	150.732	128.1	217.397	-0.611867	0.170712	-3.5842	0.000338111	0.00923047
1174	ENSMUSG00000000740.13	Rpl13	ribosomal protein L13 [Source:MGI Symbol;Acc:MGI:105922]	chr8	123829089	123831983	+	2894	chr8:123829089-123831983	2446.85	2657.72	2398.35	2517.11	3450.76	3130.11	2803.59	3000.52	2912.88	2813.1	0.282696	0.078886	3.5836	0.000338888	0.0092438
1175	ENSMUSG00000004451.15	Ralb	v-ral simian leukemia viral oncogene B [Source:MGI Symbol;Acc:MGI:1927244]	chr1	119398035	119432524	-	34489	chr1:119398035-119432524	777.483	679.032	688.932	711.579	882.057	877.222	1051.66	846.95	859.555	819.386	0.328487	0.0917551	3.58005	0.000343533	0.00935456
1176	ENSMUSG00000020120.16	Plek	pleckstrin [Source:MGI Symbol;Acc:MGI:1860485]	chr11	16921206	17002381	-	81175	chr11:16921206-17002381	1105.44	818.696	1038.76	1127.76	1503.34	2239.97	1325.25	1251.82	1709.8	1346.76	0.586447	0.163806	3.58013	0.000343417	0.00935456
1177	ENSMUSG00000042750.8	Bex2	brain expressed X-linked 2 [Source:MGI Symbol;Acc:MGI:1338017]	chrX	134967313	134968985	-	1672	chrX:134967313-134968985	115.144	144.103	171.599	170.255	113.599	98.5426	80.5363	52.2234	67.2195	112.58	-0.726199	0.202904	-3.57902	0.000344881	0.00938327
1178	ENSMUSG00000028049.16	Scamp3	secretory carrier membrane protein 3 [Source:MGI Symbol;Acc:MGI:1346346]	chr3	89084780	89090072	+	5292	chr3:89084780-89090072	396.333	310.752	383.798	387.097	463.401	457.954	469.479	474.288	501.851	427.217	0.345947	0.0966707	3.57862	0.000345418	0.0093899
1179	ENSMUSG00000034163.11	Zfc3h1	zinc finger, C3H1-type containing [Source:MGI Symbol;Acc:MGI:2446143]	chr10	115220864	115268677	+	47813	chr10:115220864-115268677	1555.09	1572.6	1578.2	1748.65	1908.49	1854.57	2061.76	1877.45	1863.15	1780	0.241041	0.0673712	3.57781	0.000346486	0.00941095
1180	ENSMUSG00000057147.14	Dph6	diphthamine biosynthesis 6 [Source:MGI Symbol;Acc:MGI:1913882]	chr2	114346897	114485445	-	138548	chr2:114346897-114485445	236.006	241.953	229.5	265.807	166.431	152.857	167.841	177.731	88.7001	191.869	-0.61482	0.171934	-3.5759	0.000349024	0.00947186
1181	ENSMUSG00000020601.9	Trib2	tribbles pseudokinase 2 [Source:MGI Symbol;Acc:MGI:2145021]	chr12	15841728	15866923	-	25195	chr12:15841728-15866923	1624.38	1558.61	1533.1	1537.41	1130.43	1217.52	1384.66	1111.69	872.475	1330.03	-0.429117	0.120015	-3.57553	0.000349515	0.00947715
1182	ENSMUSG00000007833.16	Aldh16a1	aldehyde dehydrogenase 16 family, member A1 [Source:MGI Symbol;Acc:MGI:1916998]	chr7	44790108	44804008	-	13900	chr7:44790108-44804008	231.04	255.46	233.688	255.356	348.398	289.068	345.73	357.31	285.236	289.032	0.396334	0.110883	3.57435	0.000351095	0.00951195
1183	ENSMUSG00000057841.6	Rpl32	ribosomal protein L32 [Source:MGI Symbol;Acc:MGI:98038]	chr6	115782466	115785708	-	3242	chr6:115782466-115785708	1345.78	1395.38	1323.73	1453.27	2013.46	1803.74	1545.87	1669.08	1656.11	1578.49	0.32382	0.0906023	3.57408	0.000351461	0.00951381
1184	ENSMUSG00000067873.12	Htatsf1	HIV TAT specific factor 1 [Source:MGI Symbol;Acc:MGI:1919709]	chrX	56098943	56112543	+	13600	chrX:56098943-56112543	494.185	473.985	432.393	455.825	389.425	347.42	389.91	365.365	310.425	406.548	-0.352522	0.0986885	-3.57207	0.000354176	0.00957921
1185	ENSMUSG00000032409.16	Atr	ataxia telangiectasia and Rad3 related [Source:MGI Symbol;Acc:MGI:108028]	chr9	95739650	95833834	+	94184	chr9:95739650-95833834	699.211	625.152	591.46	731.037	427.913	449.375	557.14	549.304	483.413	568.223	-0.406082	0.113709	-3.57123	0.000355308	0.00960172
1186	ENSMUSG00000029859.7	Epha1	Eph receptor A1 [Source:MGI Symbol;Acc:MGI:107381]	chr6	42335421	42350202	-	14781	chr6:42335421-42350202	204.298	275.243	255.277	256.005	168.682	175.458	126.381	195.736	176.76	203.76	-0.510858	0.143067	-3.57076	0.000355945	0.00960273
1187	ENSMUSG00000044583.14	Tlr7	toll-like receptor 7 [Source:MGI Symbol;Acc:MGI:2176882]	chrX	166087925	166113554	-	25629	chrX:166087925-166113554	176.566	124.36	161.618	96.7995	294.663	282.535	249.222	157.352	253.198	199.59	0.700137	0.196064	3.57097	0.00035566	0.00960273
1188	ENSMUSG00000028249.16	Sdcbp	syndecan binding protein [Source:MGI Symbol;Acc:MGI:1337026]	chr4	6365650	6408423	+	42773	chr4:6365650-6408423	2832.26	2180.02	2525.13	2808.34	3315.24	3527.51	3053.05	3432.47	4340.42	3112.71	0.427555	0.119752	3.57033	0.000356526	0.00961029
1189	ENSMUSG00000027803.15	Wwtr1	WW domain containing transcription regulator 1 [Source:MGI Symbol;Acc:MGI:1917649]	chr3	57363070	57483331	-	120261	chr3:57363070-57483331	2333.33	2015.97	2316.51	2296.72	3391.2	2922.63	3085.92	2480.07	2708.47	2616.76	0.366848	0.102765	3.56979	0.000357261	0.00962202
1190	ENSMUSG00000052395.18	Rft1	RFT1 homolog [Source:MGI Symbol;Acc:MGI:3607791]	chr14	30376317	30413274	+	36957	chr14:30376317-30413274	194.239	177.197	185.484	158.256	114.217	124.534	144.289	138.356	111.138	149.746	-0.46857	0.131313	-3.56834	0.000359251	0.00966748
1191	ENSMUSG00000031167.17	Rbm3	RNA binding motif (RNP1, RRM) protein 3 [Source:MGI Symbol;Acc:MGI:1099460]	chrX	8005214	8012119	-	6905	chrX:8005214-8012119	983.256	1077.19	1136.98	1267.23	1523.47	1357.37	1507.23	1449.57	1287.44	1287.75	0.340513	0.0954731	3.56658	0.000361664	0.00972425
1192	ENSMUSG00000106332.2	Gm43506	predicted gene 43506 [Source:MGI Symbol;Acc:MGI:5663643]	chr5	44674303	44675055	-	752	chr5:44674303-44675055	46.9442	38.1888	48.9479	43.655	20.7454	10.2472	29.164	20.2772	6.19537	29.3739	-0.917358	0.257299	-3.56535	0.000363377	0.00976211
1193	ENSMUSG00000031400.11	G6pdx	glucose-6-phosphate dehydrogenase X-linked [Source:MGI Symbol;Acc:MGI:105979]	chrX	73453089	73472800	-	19711	chrX:73453089-73472800	507.919	480.246	539.171	546.163	692.56	821.146	592.765	748.261	618.648	616.32	0.403895	0.113313	3.56441	0.000364681	0.00978257
1194	ENSMUSG00000103772.2	Gm36933	predicted gene, 36933 [Source:MGI Symbol;Acc:MGI:5610161]	chr1	180204009	180207079	+	3070	chr1:180204009-180207079	382.422	341.025	384.442	373.688	282.458	238.336	332.007	212.787	231.658	308.758	-0.482357	0.135328	-3.56436	0.00036475	0.00978257
1195	ENSMUSG00000028656.15	Cap1	CAP, adenylate cyclase-associated protein 1 (yeast) [Source:MGI Symbol;Acc:MGI:88262]	chr4	122752840	122779849	-	27009	chr4:122752840-122779849	3317.04	2965.45	3334.26	3208.85	4241.67	4607.25	3985.83	3535.88	3809.98	3667.36	0.32267	0.0905474	3.56354	0.000365883	0.00980475
1196	ENSMUSG00000106202.2	Gm43727	predicted gene 43727 [Source:MGI Symbol;Acc:MGI:5663864]	chr5	5354356	5357002	-	2646	chr5:5354356-5357002	126.831	117.475	152.701	128.346	91.8493	61.8867	108.71	63.139	68.5443	102.165	-0.648007	0.181986	-3.56076	0.000369789	0.00990114
1197	ENSMUSG00000047126.18	Cltc	clathrin, heavy polypeptide (Hc) [Source:MGI Symbol;Acc:MGI:2388633]	chr11	86585177	86648391	-	63214	chr11:86585177-86648391	6918.12	6785.63	5980.66	6954.94	7410.14	8245.27	8195.06	7760.29	8042.19	7365.81	0.247826	0.0696148	3.55996	0.000370914	0.00992295
1198	ENSMUSG00000042099.17	Kank3	KN motif and ankyrin repeat domains 3 [Source:MGI Symbol;Acc:MGI:1098615]	chr17	34029493	34041892	+	12399	chr17:34029493-34041892	1869.04	2219.83	2409.83	2392.01	1682.33	1828.66	1885.76	1558.05	1504.47	1927.78	-0.378748	0.106411	-3.55928	0.000371869	0.0099402
1199	ENSMUSG00000048440.17	Cyp4f16	cytochrome P450, family 4, subfamily f, polypeptide 16 [Source:MGI Symbol;Acc:MGI:1917351]	chr17	32755532	32770772	+	15240	chr17:32755532-32770772	174.332	179.397	176.145	140.085	200.29	224.604	250.64	245.337	234.199	202.781	0.439169	0.123411	3.55857	0.000372877	0.00995883
1200	ENSMUSG00000026827.13	Gpd2	glycerol phosphate dehydrogenase 2, mitochondrial [Source:MGI Symbol;Acc:MGI:99778]	chr2	57127647	57260731	+	133084	chr2:57127647-57260731	783.189	541.843	716.409	775.345	561.761	488.574	499.043	526.917	504.575	599.739	-0.424142	0.119209	-3.55796	0.000373746	0.00996541
1201	ENSMUSG00000038302.15	Afg1l	AFG1 like ATPase [Source:MGI Symbol;Acc:MGI:2148801]	chr10	42188581	42354561	-	165980	chr10:42188581-42354561	181.677	210.987	180.209	178.86	125.628	133.184	133.349	159.049	122.731	158.408	-0.450283	0.126554	-3.55803	0.000373642	0.00996541
1202	ENSMUSG00000081651.2	Gm15530	predicted gene 15530 [Source:MGI Symbol;Acc:MGI:3782978]	chr16	38505677	38506231	-	554	chr16:38505677-38506231	75.7946	71.6957	87.0321	91.6742	52.3664	42.8566	61.7484	30.7806	47.3234	62.3636	-0.686761	0.193035	-3.5577	0.000374115	0.00996695
1203	ENSMUSG00000021374.11	Nup153	nucleoporin 153 [Source:MGI Symbol;Acc:MGI:2385621]	chr13	46833381	46881416	-	48035	chr13:46833381-46881416	1543.53	1718.26	1744.96	1893.08	2076.11	2380.65	2034.13	2042.41	2144.05	1953.02	0.300627	0.0845614	3.55513	0.000377794	0.0100566
1204	ENSMUSG00000023905.16	Tnfrsf12a	tumor necrosis factor receptor superfamily, member 12a [Source:MGI Symbol;Acc:MGI:1351484]	chr17	23894419	23896442	-	2023	chr17:23894419-23896442	215.346	238.18	161.126	226.421	274.882	295.028	487.133	298.491	556.545	305.906	0.720382	0.202969	3.54922	0.00038637	0.0102571
1205	ENSMUSG00000025393.13	Atp5b	ATP synthase, H+ transporting mitochondrial F1 complex, beta subunit [Source:MGI Symbol;Acc:MGI:107801]	chr10	127919142	127926260	+	7118	chr10:127919142-127926260	4053.8	3641.58	3520.06	4044.82	4748.59	4804.47	4156.54	5557.82	5109.26	4404.1	0.342699	0.096548	3.54952	0.00038593	0.0102571
1206	ENSMUSG00000026342.11	Slc35f5	solute carrier family 35, member F5 [Source:MGI Symbol;Acc:MGI:1921400]	chr1	125488332	125523557	+	35225	chr1:125488332-125523557	470.023	350.688	528.176	467.234	560.594	601.612	743.648	623.26	678.752	558.221	0.468015	0.131865	3.54919	0.00038642	0.0102571
1207	ENSMUSG00000071176.11	Arhgef10	Rho guanine nucleotide exchange factor (GEF) 10 [Source:MGI Symbol;Acc:MGI:2444453]	chr8	14961663	15051085	+	89422	chr8:14961663-15051085	957.281	1092.39	1078.11	926.23	889.253	715.496	752.294	629.328	535.036	841.713	-0.489716	0.137985	-3.54906	0.000386606	0.0102571
1208	ENSMUSG00000013974.4	Mcemp1	mast cell expressed membrane protein 1 [Source:MGI Symbol;Acc:MGI:1916439]	chr8	3715754	3719259	+	3505	chr8:3715754-3719259	144.306	145.466	192.464	198.196	270.626	523.03	264.028	238.573	271.676	249.818	0.730587	0.205975	3.54697	0.000389686	0.0103302
1209	ENSMUSG00000022610.11	Mapk12	mitogen-activated protein kinase 12 [Source:MGI Symbol;Acc:MGI:1353438]	chr15	89014787	89024906	-	10119	chr15:89014787-89024906	268.331	304.29	242.199	277.097	363.241	375.295	428.64	332.313	334.252	325.073	0.406161	0.114529	3.54636	0.000390585	0.0103455
1210	ENSMUSG00000104107.2	Gm37879	predicted gene, 37879 [Source:MGI Symbol;Acc:MGI:5611107]	chr9	71846873	71848867	-	1994	chr9:71846873-71848867	78.1783	72.6123	75.4642	79.4526	38.5184	30.9204	65.4446	43.6827	38.4017	58.075	-0.698717	0.197055	-3.5458	0.00039143	0.0103593
1211	ENSMUSG00000018559.17	Ctdnep1	CTD nuclear envelope phosphatase 1 [Source:MGI Symbol;Acc:MGI:1914431]	chr11	69871982	69881427	+	9445	chr11:69871982-69881427	690.311	665.554	718.492	617.408	898.057	754.979	810.748	824.188	875.136	761.653	0.30027	0.0847224	3.54416	0.000393863	0.0103801
1212	ENSMUSG00000021996.17	Esd	esterase D/formylglutathione hydrolase [Source:MGI Symbol;Acc:MGI:95421]	chr14	74969737	74988205	+	18468	chr14:74969737-74988205	463.719	407.773	386.221	437.22	508.887	568.609	575.048	492.998	540.023	486.722	0.330987	0.0933842	3.54436	0.000393569	0.0103801
1213	ENSMUSG00000023067.15	Cdkn1a	cyclin-dependent kinase inhibitor 1A (P21) [Source:MGI Symbol;Acc:MGI:104556]	chr17	29309950	29319701	+	9751	chr17:29309950-29319701	1087.17	1673.88	1683.03	1601.08	785.797	1048.13	495.607	818.283	1148.59	1149.06	-0.693018	0.195519	-3.54451	0.000393345	0.0103801
1214	ENSMUSG00000042496.19	Prdm10	PR domain containing 10 [Source:MGI Symbol;Acc:MGI:2682952]	chr9	31191834	31293019	+	101185	chr9:31191834-31293019	375.058	331.13	304.392	328.517	432.105	408.457	452.752	402.086	422.569	384.118	0.33098	0.0933758	3.5446	0.000393212	0.0103801
1215	ENSMUSG00000049281.17	Scn3b	sodium channel, voltage-gated, type III, beta [Source:MGI Symbol;Acc:MGI:1918882]	chr9	40180513	40202914	+	22401	chr9:40180513-40202914	742.872	816.808	900.627	637.867	1223.28	856.706	1641.39	1272.57	1081.28	1019.27	0.584031	0.164806	3.54375	0.000394485	0.0103801
1216	ENSMUSG00000079445.4	B3gnt7	UDP-GlcNAc:betaGal beta-1,3-N-acetylglucosaminyltransferase 7 [Source:MGI Symbol;Acc:MGI:2384394]	chr1	86230554	86235027	+	4473	chr1:86230554-86235027	79.2362	77.8265	125.073	83.0866	201.334	176.7	201.509	117.528	123.451	131.749	0.709632	0.200219	3.54428	0.000393685	0.0103801
1217	ENSMUSG00000097354.9	2310001H17Rik	RIKEN cDNA 2310001H17 gene [Source:MGI Symbol;Acc:MGI:1923682]	chr6	129185375	129215688	-	30313	chr6:129185375-129215688	150.344	180.634	178.867	194.268	179.597	323.186	316.442	272.398	394.877	243.401	0.65406	0.184564	3.5438	0.000394401	0.0103801
1218	ENSMUSG00000107009.2	6720475M21Rik	RIKEN cDNA 6720475M21 gene [Source:MGI Symbol;Acc:MGI:1925146]	chr5	74527824	74530576	-	2752	chr5:74527824-74530576	54.787	54.1333	57.03	55.8786	35.5545	31.9775	26.886	36.9148	32.1975	42.8177	-0.657225	0.185502	-3.54294	0.000395688	0.0104032
1219	ENSMUSG00000004846.11	Plod3	procollagen-lysine, 2-oxoglutarate 5-dioxygenase 3 [Source:MGI Symbol;Acc:MGI:1347008]	chr5	137015873	137025502	+	9629	chr5:137015873-137025502	1078.21	793.571	770.451	880.819	1102.9	1264.44	1258.46	1081.66	1513.24	1082.64	0.467553	0.131997	3.54216	0.000396869	0.0104257
1220	ENSMUSG00000052676.17	Zmat1	zinc finger, matrin type 1 [Source:MGI Symbol;Acc:MGI:2442284]	chrX	133872121	133909958	-	37837	chrX:133872121-133909958	142.959	113.751	124.112	125.797	96.968	98.2922	59.7216	65.3523	70.7765	99.7478	-0.614788	0.173629	-3.5408	0.000398909	0.0104707
1221	ENSMUSG00000043019.13	Edem3	ER degradation enhancer, mannosidase alpha-like 3 [Source:MGI Symbol;Acc:MGI:1914217]	chr1	151631122	151697802	+	66680	chr1:151631122-151697802	1198.14	1138.33	1015.51	1252.77	1511.09	1338.1	1343.17	1463.65	1469.26	1303.34	0.30081	0.0849817	3.53971	0.000400569	0.0105036
1222	ENSMUSG00000059146.13	Ntrk3	neurotrophic tyrosine kinase, receptor, type 3 [Source:MGI Symbol;Acc:MGI:97385]	chr7	77825707	78387760	-	562053	chr7:77825707-78387760	83.1431	138.997	108.662	147.582	60.255	47.8604	73.82	76.4368	78.7776	90.6149	-0.702794	0.198555	-3.53954	0.000400818	0.0105036
1223	ENSMUSG00000021843.18	Ktn1	kinectin 1 [Source:MGI Symbol;Acc:MGI:109153]	chr14	47885905	47977351	+	91446	chr14:47885905-47977351	1461.09	1398.17	1328.99	1610.6	1231.96	1172.17	1238.5	1153.93	1194.85	1310.03	-0.269457	0.0761426	-3.53885	0.000401879	0.0105228
1224	ENSMUSG00000038530.12	Rgs4	regulator of G-protein signaling 4 [Source:MGI Symbol;Acc:MGI:108409]	chr1	169569046	169575211	-	6165	chr1:169569046-169575211	77.0615	100.248	130.217	121.269	205.283	264.352	301.971	163.058	122.234	165.077	0.77781	0.219823	3.53835	0.000402637	0.010534
1225	ENSMUSG00000062006.13	Rpl34	ribosomal protein L34 [Source:MGI Symbol;Acc:MGI:1915686]	chr3	130520480	130524047	-	3567	chr3:130520480-130524047	999.991	1108.72	1032	1142.47	1473.26	1473.17	1219.83	1254.98	1294.84	1222.14	0.317957	0.089925	3.5358	0.000406544	0.0106276
1226	ENSMUSG00000090093.10	Gm14399	predicted gene 14399 [Source:MGI Symbol;Acc:MGI:3650082]	chr2	174971286	174983829	-	12543	chr2:174971286-174983829	308.75	261.55	306.905	357.042	200.286	262.306	228.811	189.152	211.903	258.523	-0.468936	0.132664	-3.53476	0.00040814	0.0106606
1227	ENSMUSG00000024135.11	Srbd1	S1 RNA binding domain 1 [Source:MGI Symbol;Acc:MGI:1925836]	chr17	86292093	86452603	-	160510	chr17:86292093-86452603	220.216	244.847	263.179	286.843	177.779	181.884	193.99	208.169	174.548	216.828	-0.416658	0.117902	-3.53394	0.00040942	0.0106843
1228	ENSMUSG00000063698.10	Sfxn4	sideroflexin 4 [Source:MGI Symbol;Acc:MGI:2137680]	chr19	60825715	60849917	-	24202	chr19:60825715-60849917	66.6693	56.2907	65.9765	75.5912	33.1281	50.1497	32.2992	19.6097	36.7418	48.4952	-0.772621	0.218641	-3.53375	0.000409715	0.0106843
1229	ENSMUSG00000020770.14	Unk	unkempt family zinc finger [Source:MGI Symbol;Acc:MGI:2442456]	chr11	115921148	115952040	+	30892	chr11:115921148-115952040	491.712	544.55	625.922	496.958	305.816	353.86	456.329	420.673	376.977	452.533	-0.467308	0.132281	-3.5327	0.000411346	0.0107181
1230	ENSMUSG00000017144.9	Rnd3	Rho family GTPase 3 [Source:MGI Symbol;Acc:MGI:1921444]	chr2	51020450	51039123	-	18673	chr2:51020450-51039123	326.515	224.248	271.89	252.222	348.115	450.375	468.672	323.265	395.684	340.109	0.518882	0.146891	3.53243	0.000411753	0.01072
1231	ENSMUSG00000049517.9	Rps23	ribosomal protein S23 [Source:MGI Symbol;Acc:MGI:1913725]	chr13	91071077	91073069	+	1992	chr13:91071077-91073069	1666.8	1719.63	1665.8	1684.77	2310.85	2192.6	1853.7	1945.5	2007.81	1894.16	0.285838	0.0809248	3.53215	0.000412203	0.010723
1232	ENSMUSG00000028344.13	Invs	inversin [Source:MGI Symbol;Acc:MGI:1335082]	chr4	48279760	48431954	+	152194	chr4:48279760-48431954	286.264	309.047	330.539	324.698	218.511	215.917	215.458	229.62	284.078	268.237	-0.407914	0.115529	-3.53085	0.000414233	0.010767
1233	ENSMUSG00000029458.15	Brap	BRCA1 associated protein [Source:MGI Symbol;Acc:MGI:1919649]	chr5	121798626	121825319	+	26693	chr5:121798626-121825319	837.396	899.159	981.321	964.465	1126.65	1189.61	1181.19	1060.25	1064.18	1033.8	0.281602	0.0797738	3.53	0.000415559	0.0107927
1234	ENSMUSG00000024472.10	Dcp2	decapping mRNA 2 [Source:MGI Symbol;Acc:MGI:1917890]	chr18	44513569	44558036	+	44467	chr18:44513569-44558036	924.685	745.327	1143.08	1106.88	1282.24	1359.85	1480.67	1677.34	1251.2	1219.03	0.488892	0.138517	3.52949	0.000416367	0.010805
1235	ENSMUSG00000092544.9	Gm20422	predicted gene 20422 [Source:MGI Symbol;Acc:MGI:5141887]	chr8	70195512	70227536	-	32024	chr8:70195512-70227536	0	0	0	0	7.20416	4.65493	5.66816	3.65451	6.26514	3.04966	0.855351	0.242469	3.52767	0.00041923	0.0108704
1236	ENSMUSG00000026616.17	Cr2	complement receptor 2 [Source:MGI Symbol;Acc:MGI:88489]	chr1	194819119	194859024	-	39905	chr1:194819119-194859024	206.859	223.237	113.949	330.611	107.19	60.4322	76.1893	157.749	75.6744	150.21	-0.864187	0.245111	-3.5257	0.000422358	0.0109427
1237	ENSMUSG00000005575.17	Ube2m	ubiquitin-conjugating enzyme E2M [Source:MGI Symbol;Acc:MGI:108278]	chr7	12769047	12772202	-	3155	chr7:12769047-12772202	461.117	385.108	366.596	426.449	518.511	484.341	523.404	611.788	544.547	480.207	0.374078	0.10613	3.52472	0.000423935	0.010966
1238	ENSMUSG00000102732.2	Gm37342	predicted gene, 37342 [Source:MGI Symbol;Acc:MGI:5610570]	chr3	51664545	51669509	-	4964	chr3:51664545-51669509	120.638	168.285	141.577	144.061	93.8213	70.209	120.438	64.168	57.1702	108.93	-0.699359	0.198416	-3.52471	0.000423941	0.010966
1239	ENSMUSG00000024925.12	Rnaseh2c	ribonuclease H2, subunit C [Source:MGI Symbol;Acc:MGI:1915459]	chr19	5651901	5657047	+	5146	chr19:5651901-5657047	123.649	62.821	99.5508	134.949	168.578	159.771	179.121	199.545	180.759	145.416	0.661158	0.187613	3.52405	0.000425006	0.0109758
1240	ENSMUSG00000028234.7	Rps20	ribosomal protein S20 [Source:MGI Symbol;Acc:MGI:1914677]	chr4	3831334	3835665	-	4331	chr4:3831334-3835665	1367.83	1299.42	1297.12	1464.44	1859.55	1725.96	1528.55	1560.98	1679.3	1531.46	0.292955	0.0831303	3.52405	0.000425	0.0109758
1241	ENSMUSG00000020922.12	Lsm12	LSM12 homolog [Source:MGI Symbol;Acc:MGI:1919592]	chr11	102053323	102076122	-	22799	chr11:102053323-102076122	567.52	474.184	477.349	509.696	623.227	670.774	569.547	661.596	682.728	581.847	0.330053	0.0936993	3.52247	0.000427551	0.0110326
1242	ENSMUSG00000027217.14	Tspan18	tetraspanin 18 [Source:MGI Symbol;Acc:MGI:1917186]	chr2	93032105	93164850	-	132745	chr2:93032105-93164850	2486.38	2560.6	2929.41	2353.58	1864.36	2241.55	2101.83	1550.26	1762.42	2205.6	-0.418189	0.118728	-3.52224	0.000427913	0.011033
1243	ENSMUSG00000107928.2	Gm45140	predicted gene 45140 [Source:MGI Symbol;Acc:MGI:5753716]	chr6	87765843	87812777	-	46934	chr6:87765843-87812777	250.843	341.022	291.028	311.81	166.091	181.816	245.235	100.031	173.788	229.074	-0.675235	0.191874	-3.51916	0.000432919	0.0111532
1244	ENSMUSG00000024529.15	Lox	lysyl oxidase [Source:MGI Symbol;Acc:MGI:96817]	chr18	52649139	52662939	-	13800	chr18:52649139-52662939	1426.37	939.375	1518.72	2203.55	3700.36	5575.93	2688.06	2689.96	1723.27	2496.18	0.830938	0.236137	3.51888	0.000433367	0.0111557
1245	ENSMUSG00000046280.10	She	src homology 2 domain-containing transforming protein E [Source:MGI Symbol;Acc:MGI:1099462]	chr3	89738677	89766141	+	27464	chr3:89738677-89766141	1464.36	1463.22	1583.84	1415.87	1184.65	989.611	1296.66	817.314	813.611	1225.46	-0.499837	0.142134	-3.51665	0.00043703	0.011241
1246	ENSMUSG00000021952.18	Xpo4	exportin 4 [Source:MGI Symbol;Acc:MGI:1888526]	chr14	57814978	57902887	-	87909	chr14:57814978-57902887	708.717	715.748	882.523	765.195	569.287	511.069	636.48	611.789	627.777	669.843	-0.364512	0.10368	-3.51573	0.000438555	0.0112711
1247	ENSMUSG00000106320.2	Gm42992	predicted gene 42992 [Source:MGI Symbol;Acc:MGI:5663129]	chr5	132015388	132022223	-	6835	chr5:132015388-132022223	70.9446	89.7094	84.563	74.2133	51.3543	39.2464	64.3174	38.9002	31.1919	60.4934	-0.701582	0.19957	-3.51546	0.000438991	0.0112733
1248	ENSMUSG00000024687.12	Osbp	oxysterol binding protein [Source:MGI Symbol;Acc:MGI:97447]	chr19	11943305	11971476	+	28171	chr19:11943305-11971476	1436.65	1324.09	1323.93	1379.5	1602.87	1522.73	1574.98	1551.53	1636.98	1483.7	0.205612	0.0585062	3.51436	0.000440813	0.0113024
1249	ENSMUSG00000025232.9	Hexa	hexosaminidase A [Source:MGI Symbol;Acc:MGI:96073]	chr9	59446823	59472392	+	25569	chr9:59446823-59472392	686.344	737.371	679.177	686.261	933.331	959.563	836.757	757.168	881.164	795.237	0.316485	0.0900605	3.51414	0.000441184	0.0113024
1250	ENSMUSG00000042650.4	Alkbh5	alkB homolog 5, RNA demethylase [Source:MGI Symbol;Acc:MGI:2144489]	chr11	60427207	60449338	+	22131	chr11:60427207-60449338	2237.18	2192.5	2252.98	2383.71	2796.24	2803.82	2555.19	2509.14	3039.59	2530.04	0.268539	0.0764133	3.5143	0.000440907	0.0113024
1251	ENSMUSG00000031984.9	2810004N23Rik	RIKEN cDNA 2810004N23 gene [Source:MGI Symbol;Acc:MGI:1913773]	chr8	125563684	125589859	-	26175	chr8:125563684-125589859	282.237	281.774	273.932	251.924	199.533	201.295	201.815	221.995	228.195	238.078	-0.356657	0.10155	-3.51212	0.000444551	0.0113796
1252	ENSMUSG00000035151.13	Elmod2	ELMO/CED-12 domain containing 2 [Source:MGI Symbol;Acc:MGI:2445165]	chr8	84039261	84059115	-	19854	chr8:84039261-84059115	325.251	386.808	357.663	325.098	218.355	268.654	254.465	237.703	303.777	297.531	-0.420779	0.11982	-3.51176	0.000445157	0.011386
1253	ENSMUSG00000024730.8	Ms4a8a	membrane-spanning 4-domains, subfamily A, member 8A [Source:MGI Symbol;Acc:MGI:1927657]	chr19	11044835	11058466	-	13631	chr19:11044835-11058466	75.5932	62.3758	78.6503	83.8646	134.87	219.746	105.925	94.996	148.691	111.635	0.740795	0.211031	3.51036	0.000447507	0.011437
1254	ENSMUSG00000049327.18	Kmt5a	lysine methyltransferase 5A [Source:MGI Symbol;Acc:MGI:1915206]	chr5	124577993	124600371	+	22378	chr5:124577993-124600371	611.112	606.557	538.336	543.374	747.919	731.364	627.907	894.932	842.016	682.613	0.401864	0.114497	3.50982	0.000448403	0.0114507
1255	ENSMUSG00000029454.16	Mapkapk5	MAP kinase-activated protein kinase 5 [Source:MGI Symbol;Acc:MGI:1333110]	chr5	121663101	121683968	-	20867	chr5:121663101-121683968	272.032	295.919	245.017	300.237	369.613	410.224	339.759	388.131	330.923	327.984	0.385	0.109722	3.50887	0.000450015	0.0114827
1256	ENSMUSG00000114310.2	Gm48602	predicted gene, 48602 [Source:MGI Symbol;Acc:MGI:6098182]	chr14	10698462	10701830	-	3368	chr14:10698462-10701830	396.566	359.311	464.412	400.753	174.807	130.023	377.619	177.835	124.677	289.556	-0.806545	0.229893	-3.50836	0.000450885	0.0114958
1257	ENSMUSG00000025735.14	Rhbdl1	rhomboid like 1 [Source:MGI Symbol;Acc:MGI:2384891]	chr17	26053439	26056269	-	2830	chr17:26053439-26056269	18.4018	12.3619	11.9702	16.8527	33.3636	42.0688	48.4349	16.7409	53.8899	28.2316	0.904351	0.25781	3.50782	0.000451789	0.0115097
1258	ENSMUSG00000021957.8	Tkt	transketolase [Source:MGI Symbol;Acc:MGI:105992]	chr14	30270316	30296677	+	26361	chr14:30270316-30296677	1334.52	1370.16	1424.05	1471.7	1768.45	1743.08	1492.67	1785.31	1669.73	1562.19	0.268109	0.0764473	3.50711	0.000453005	0.0115315
1259	ENSMUSG00000024594.10	Prrc1	proline-rich coiled-coil 1 [Source:MGI Symbol;Acc:MGI:1916106]	chr18	57487813	57526028	+	38215	chr18:57487813-57526028	981.824	926.976	881.106	812.273	1101.67	1059.99	1078.67	1168.31	1339.05	1038.87	0.340349	0.097086	3.50565	0.000455497	0.0115857
1260	ENSMUSG00000026288.15	Inpp5d	inositol polyphosphate-5-phosphatase D [Source:MGI Symbol;Acc:MGI:107357]	chr1	87548034	87648229	+	100195	chr1:87548034-87648229	1894.72	1872.3	1788.25	1539.28	1451.29	1516.54	1457.94	1326.77	1431.97	1586.56	-0.294799	0.0841062	-3.50508	0.000456469	0.0116012
1261	ENSMUSG00000024271.9	Elp2	elongator acetyltransferase complex subunit 2 [Source:MGI Symbol;Acc:MGI:1889642]	chr18	24735923	24772564	+	36641	chr18:24735923-24772564	524.794	651.943	628.315	537.005	460.58	457	449.839	484.173	455.242	516.543	-0.331667	0.0946476	-3.50423	0.000457929	0.0116291
1262	ENSMUSG00000010601.15	Apol7a	apolipoprotein L 7a [Source:MGI Symbol;Acc:MGI:1923011]	chr15	77272419	77283310	-	10891	chr15:77272419-77283310	3.42564	2.85725	3.88173	2.94679	11.1396	5.2198	12.9308	20.0943	34.7053	10.8001	0.95327	0.272082	3.50362	0.00045898	0.0116465
1263	ENSMUSG00000030220.14	Arhgdib	Rho, GDP dissociation inhibitor (GDI) beta [Source:MGI Symbol;Acc:MGI:101940]	chr6	136900653	136918897	-	18244	chr6:136900653-136918897	654.502	530.691	557.784	553.997	838.048	1009.77	754.545	645.8	776.253	702.377	0.457709	0.13068	3.50251	0.000460901	0.011686
1264	ENSMUSG00000043230.3	Fam124b	family with sequence similarity 124, member B [Source:MGI Symbol;Acc:MGI:3026880]	chr1	80176423	80196190	-	19767	chr1:80176423-80196190	189.713	164.423	178.441	165.016	114.564	87.6869	37.4075	60.2335	15.5804	112.563	-0.926466	0.264578	-3.50168	0.000462333	0.0117038
1265	ENSMUSG00000106802.2	Gm42885	predicted gene 42885 [Source:MGI Symbol;Acc:MGI:5663022]	chr5	134510087	134514300	-	4213	chr5:134510087-134514300	8.1115	8.16183	11.0333	9.6041	1.9752	1.03228	2.33845	1.94414	2.07856	5.14215	-0.952673	0.272061	-3.50169	0.000462319	0.0117038
1266	ENSMUSG00000025491.15	Ifitm1	interferon induced transmembrane protein 1 [Source:MGI Symbol;Acc:MGI:1915963]	chr7	140547134	140549738	+	2604	chr7:140547134-140549738	363.859	318.355	264.974	276.478	336.036	809.241	401.079	1370.02	640.45	531.165	0.866337	0.247499	3.50037	0.000464617	0.0117523
1267	ENSMUSG00000029372.8	Ppbp	pro-platelet basic protein [Source:MGI Symbol;Acc:MGI:1888712]	chr5	90916377	90917922	+	1545	chr5:90916377-90917922	82.4387	109.91	118.916	156.287	220.266	454.292	256.878	142.343	194.652	192.887	0.832485	0.237861	3.49988	0.000465474	0.0117647
1268	ENSMUSG00000036620.15	Mgat4b	mannoside acetylglucosaminyltransferase 4, isoenzyme B [Source:MGI Symbol;Acc:MGI:2143974]	chr11	50101717	50125930	+	24213	chr11:50101717-50125930	508.533	696.075	602.446	556.21	841.738	724.78	863.05	1049.19	718.247	728.919	0.474275	0.135528	3.49945	0.000466218	0.0117742
1269	ENSMUSG00000029681.13	Bcl7b	B cell CLL/lymphoma 7B [Source:MGI Symbol;Acc:MGI:1332238]	chr5	135197137	135210709	+	13572	chr5:135197137-135210709	421.43	364.365	317.919	324.664	496.451	500.024	428.112	448.409	476.143	419.724	0.383825	0.109691	3.49916	0.000466724	0.0117777
1270	ENSMUSG00000022099.19	Dmtn	dematin actin binding protein [Source:MGI Symbol;Acc:MGI:99670]	chr14	70838703	70873418	-	34715	chr14:70838703-70873418	159.002	217.6	228.861	234.399	155.638	139.397	144.75	154.907	119.962	172.724	-0.511835	0.146285	-3.4989	0.000467187	0.0117801
1271	ENSMUSG00000050541.15	Adra1b	adrenergic receptor, alpha 1b [Source:MGI Symbol;Acc:MGI:104774]	chr11	43665433	43792037	-	126604	chr11:43665433-43792037	49.5365	36.8278	50.8419	24.8898	14.1491	7.37639	22.8729	22.3258	13.2914	26.9013	-0.906233	0.259027	-3.49861	0.000467696	0.0117837
1272	ENSMUSG00000032643.13	Fhl3	four and a half LIM domains 3 [Source:MGI Symbol;Acc:MGI:1341092]	chr4	124594494	124602404	+	7910	chr4:124594494-124602404	51.1075	52.5686	26.8417	29.5617	80.2183	59.0588	63.7365	86.6726	96.5848	60.7056	0.770189	0.220165	3.49824	0.000468334	0.0117905
1273	ENSMUSG00000106262.2	Gm43375	predicted gene 43375 [Source:MGI Symbol;Acc:MGI:5663512]	chr3	95847398	95849877	+	2479	chr3:95847398-95849877	34.5026	48.0228	54.2782	47.1476	9.87632	13.4068	30.3907	25.2522	21.8067	31.6315	-0.861926	0.246437	-3.49755	0.000469548	0.0118117
1274	ENSMUSG00000057967.13	Fgf18	fibroblast growth factor 18 [Source:MGI Symbol;Acc:MGI:1277980]	chr11	33067430	33097400	-	29970	chr11:33067430-33097400	66.6291	39.3165	73.2081	45.4168	31.991	18.1578	24.0657	36.4306	17.2754	39.1657	-0.838519	0.239779	-3.49704	0.000470443	0.011825
1275	ENSMUSG00000017421.19	Zfp207	zinc finger protein 207 [Source:MGI Symbol;Acc:MGI:1340045]	chr11	80274105	80296559	+	22454	chr11:80274105-80296559	1654.31	1816.23	1656.39	1892.72	2106.1	2200.3	2074.49	1946.41	2167	1945.99	0.253477	0.0725265	3.49495	0.000474145	0.0119087
1276	ENSMUSG00000047793.14	Sned1	sushi, nidogen and EGF-like domains 1 [Source:MGI Symbol;Acc:MGI:3045960]	chr1	93163563	93228787	+	65224	chr1:93163563-93228787	1623.31	1686.56	1415.78	1285.41	1052.92	939.525	1033.23	1372.77	985.119	1266.07	-0.452009	0.129376	-3.49376	0.000476278	0.0119435
1277	ENSMUSG00000064945.3	Rny3	RNA, Y3 small cytoplasmic (associated with Ro protein) [Source:MGI Symbol;Acc:MGI:107304]	chr6	47758558	47758659	+	101	chr6:47758558-47758659	28.068	20.9383	31.5693	42.3567	74.0832	160.184	53.6814	122.516	33.6989	63.0106	0.93085	0.266431	3.49378	0.000476236	0.0119435
1278	ENSMUSG00000009894.16	Snap47	synaptosomal-associated protein, 47 [Source:MGI Symbol;Acc:MGI:1915076]	chr11	59297960	59342012	-	44052	chr11:59297960-59342012	290.432	306.178	257.483	305.365	201.88	239.468	197.742	240.481	211.226	250.028	-0.39136	0.112024	-3.49354	0.00047666	0.0119437
1279	ENSMUSG00000041959.15	S100a10	S100 calcium binding protein A10 (calpactin) [Source:MGI Symbol;Acc:MGI:1339468]	chr3	93462387	93471950	+	9563	chr3:93462387-93471950	536.686	573.285	510.685	533.749	722.281	676.965	635.316	613.018	650.301	605.81	0.286486	0.0820228	3.49276	0.000478061	0.0119695
1280	ENSMUSG00000024395.10	Lims2	LIM and senescent cell antigen like domains 2 [Source:MGI Symbol;Acc:MGI:2385067]	chr18	32055343	32091672	+	36329	chr18:32055343-32091672	829.581	1106.55	1259.48	1134.05	822.112	810.179	860.235	654.014	693.955	907.795	-0.464707	0.133104	-3.4913	0.000480679	0.0120256
1281	ENSMUSG00000037095.9	Lrg1	leucine-rich alpha-2-glycoprotein 1 [Source:MGI Symbol;Acc:MGI:1924155]	chr17	56426678	56429001	-	2323	chr17:56426678-56429001	1065.27	539.067	413.541	557.043	817.812	1594.4	885.47	1924.62	1671.14	1052.04	0.825058	0.236421	3.48978	0.00048341	0.0120845
1282	ENSMUSG00000032369.14	Plscr1	phospholipid scramblase 1 [Source:MGI Symbol;Acc:MGI:893575]	chr9	92131803	92154331	+	22528	chr9:92131803-92154331	582.368	397.231	433.764	410.057	538.935	579.452	728.407	819.996	782.538	585.861	0.544721	0.156121	3.4891	0.000484646	0.0121059
1283	ENSMUSG00000021094.11	Dhrs7	dehydrogenase/reductase (SDR family) member 7 [Source:MGI Symbol;Acc:MGI:1913625]	chr12	72697127	72711683	-	14556	chr12:72697127-72711683	365.239	467.383	410.347	404.27	302.233	366.964	282.91	300.1	283.275	353.636	-0.403219	0.115586	-3.48847	0.000485787	0.012125
1284	ENSMUSG00000063730.14	Hsd3b2	hydroxy-delta-5-steroid dehydrogenase, 3 beta- and steroid delta-isomerase 2 [Source:MGI Symbol;Acc:MGI:96234]	chr3	98616571	98631859	-	15288	chr3:98616571-98631859	4.63602	1.55513	9.47619	3.99142	24.0961	20.1328	11.5805	10.0084	41.7849	14.1402	0.954625	0.27367	3.48824	0.00048622	0.0121263
1285	ENSMUSG00000102973.2	E430014B02Rik	RIKEN cDNA E430014B02 gene [Source:MGI Symbol;Acc:MGI:2445017]	chr17	52052557	52055712	-	3155	chr17:52052557-52055712	66.9462	92.9067	68.0571	85.564	44.4427	43.336	51.4385	51.4988	51.9435	61.7926	-0.612113	0.175503	-3.48776	0.00048709	0.0121319
1286	ENSMUSG00000119895.1	Gm22513	predicted gene, 22513 [Source:MGI Symbol;Acc:MGI:5452290]	chr12	54743567	54743730	+	163	chr12:54743567-54743730	729.534	592.502	691.116	698.783	1152.75	1274.12	774.057	1829.78	859.115	955.75	0.678877	0.194649	3.4877	0.000487199	0.0121319
1287	ENSMUSG00000018916.6	Csf2	colony stimulating factor 2 (granulocyte-macrophage) [Source:MGI Symbol;Acc:MGI:1339752]	chr11	54138097	54140493	-	2396	chr11:54138097-54140493	12.2396	10.311	14.771	13.0966	41.4898	41.0143	16.335	36.713	22.7291	23.1888	0.892772	0.256106	3.48594	0.000490403	0.0122022
1288	ENSMUSG00000036941.3	Elac1	elaC ribonuclease Z 1 [Source:MGI Symbol;Acc:MGI:1890495]	chr18	73868109	73887550	-	19441	chr18:73868109-73887550	305.142	372.266	330.039	320.427	219.245	283.934	259.584	236.255	191.261	279.795	-0.451736	0.129615	-3.48522	0.000491726	0.0122256
1289	ENSMUSG00000063488.7	Zkscan7	zinc finger with KRAB and SCAN domains 7 [Source:MGI Symbol;Acc:MGI:3040678]	chr9	122714750	122727683	+	12933	chr9:122714750-122727683	204.941	218.831	201.668	218.815	132.522	175.697	127.915	155.816	168.2	178.267	-0.4447	0.127629	-3.48431	0.000493399	0.0122577
1290	ENSMUSG00000074582.11	Arfgef2	ADP-ribosylation factor guanine nucleotide-exchange factor 2 (brefeldin A-inhibited) [Source:MGI Symbol;Acc:MGI:2139354]	chr2	166647508	166739972	+	92464	chr2:166647508-166739972	1724.87	1781.2	1785.47	1757.37	2559.22	2207.75	2358.24	2001.65	1961.55	2015.26	0.32146	0.0923724	3.48004	0.000501334	0.0124451
1291	ENSMUSG00000024695.17	Zfp91	zinc finger protein 91 [Source:MGI Symbol;Acc:MGI:104854]	chr19	12744384	12773490	-	29106	chr19:12744384-12773490	1951.3	1752.51	2010.19	2052.91	2510.04	2348.42	2323.39	2212.07	2239.15	2155.55	0.255761	0.073572	3.47634	0.00050831	0.0126085
1292	ENSMUSG00000107706.2	Gm44022	predicted gene, 44022 [Source:MGI Symbol;Acc:MGI:5690414]	chr6	148287399	148292827	-	5428	chr6:148287399-148292827	224.023	252.9	298.765	370.194	210.357	168.311	202.294	191.548	190.237	234.292	-0.527349	0.15173	-3.47557	0.00050976	0.0126347
1293	ENSMUSG00000032252.15	Glce	glucuronyl C5-epimerase [Source:MGI Symbol;Acc:MGI:2136405]	chr9	61964530	62029937	-	65407	chr9:61964530-62029937	420.783	439.999	529.659	499.448	336.563	412.409	352.718	324.575	275.587	399.082	-0.446579	0.128517	-3.47485	0.000511132	0.0126491
1294	ENSMUSG00000036046.15	5031439G07Rik	RIKEN cDNA 5031439G07 gene [Source:MGI Symbol;Acc:MGI:2444899]	chr15	84828137	84872752	-	44615	chr15:84828137-84872752	1163.91	1081.62	983.971	938.92	1364.38	1507.14	1428	1206.76	1216.27	1210.11	0.354817	0.102108	3.47494	0.00051097	0.0126491
1295	ENSMUSG00000113650.2	Gm47826	predicted gene, 47826 [Source:MGI Symbol;Acc:MGI:6097020]	chr13	9803777	9806915	-	3138	chr13:9803777-9806915	176.496	187.858	205.092	241.849	150.118	135.166	163.667	121.458	140.246	169.106	-0.481889	0.138717	-3.4739	0.000512944	0.0126842
1296	ENSMUSG00000026315.14	Serpinb8	serine (or cysteine) peptidase inhibitor, clade B, member 8 [Source:MGI Symbol;Acc:MGI:894657]	chr1	107517736	107538214	+	20478	chr1:107517736-107538214	121.31	92.1586	111.336	123.238	232.058	143.905	213.827	151.364	157.388	149.62	0.598988	0.172444	3.47353	0.00051366	0.0126921
1297	ENSMUSG00000025171.3	Ubtd1	ubiquitin domain containing 1 [Source:MGI Symbol;Acc:MGI:2385092]	chr19	41970202	42023082	+	52880	chr19:41970202-42023082	129.995	135.564	104.848	106.213	160.521	180.573	183.576	150.021	166.521	146.426	0.467636	0.134655	3.47285	0.000514972	0.0127049
1298	ENSMUSG00000104214.2	Gm36638	predicted gene, 36638 [Source:MGI Symbol;Acc:MGI:5595797]	chr13	101886228	101888396	-	2168	chr13:101886228-101888396	131.961	144.147	186.792	152.793	90.8632	84.5364	135.574	78.6461	90.315	121.737	-0.607991	0.175064	-3.47296	0.000514759	0.0127049
1299	ENSMUSG00000019087.14	Atp6ap1	ATPase, H+ transporting, lysosomal accessory protein 1 [Source:MGI Symbol;Acc:MGI:109629]	chrX	73340703	73348327	+	7624	chrX:73340703-73348327	1565.48	1424.29	1720.39	1580.55	2115.67	2035.59	1934.85	1708.71	1984.31	1785.54	0.3061	0.0881766	3.47145	0.000517659	0.0127613
1300	ENSMUSG00000020448.17	Rnf185	ring finger protein 185 [Source:MGI Symbol;Acc:MGI:1922078]	chr11	3365982	3402363	-	36381	chr11:3365982-3402363	382.488	426.479	401.248	417.839	489.274	477.313	492.891	489.736	520.442	455.301	0.273206	0.0787255	3.47037	0.000519746	0.0127931
1301	ENSMUSG00000050761.5	Gp1bb	glycoprotein Ib, beta polypeptide [Source:MGI Symbol;Acc:MGI:107852]	chr16	18439067	18441153	-	2086	chr16:18439067-18441153	4.88568	2.46544	0	1.01062	15.4103	35.7721	15.4144	10.1138	4.97042	10.0047	0.91229	0.262911	3.46996	0.000520545	0.0127931
1302	ENSMUSG00000079470.9	Utp14b	UTP14B small subunit processome component [Source:MGI Symbol;Acc:MGI:2445092]	chr1	78635755	78649229	+	13474	chr1:78635755-78649229	311.08	281.823	392.138	315.185	198.147	211.326	228.148	255.933	261.458	272.804	-0.461744	0.133058	-3.47023	0.00052001	0.0127931
1303	ENSMUSG00000102856.2	Gm37084	predicted gene, 37084 [Source:MGI Symbol;Acc:MGI:5610312]	chr1	131013989	131019886	-	5897	chr1:131013989-131019886	897.042	529.187	735.387	590.215	428.613	409.969	537.906	439.522	485.501	561.482	-0.530838	0.152974	-3.47012	0.000520228	0.0127931
1304	ENSMUSG00000058835.15	Abi1	abl interactor 1 [Source:MGI Symbol;Acc:MGI:104913]	chr2	22830085	22930253	-	100168	chr2:22830085-22930253	1456.09	1306.18	1258.48	1349.83	1661.03	1637.82	1562.13	1488.39	1640.23	1484.46	0.247148	0.0712305	3.4697	0.00052104	0.0127954
1305	ENSMUSG00000045725.6	Prr15	proline rich 15 [Source:MGI Symbol;Acc:MGI:1925254]	chr6	54302820	54307186	+	4366	chr6:54302820-54307186	43.9139	45.321	45.4853	44.5532	67.7146	70.55	86.4733	60.4446	73.196	59.7391	0.597478	0.172284	3.46799	0.000524368	0.0128673
1306	ENSMUSG00000032737.14	Inppl1	inositol polyphosphate phosphatase-like 1 [Source:MGI Symbol;Acc:MGI:1333787]	chr7	101471839	101487436	-	15597	chr7:101471839-101487436	1044.95	1066.86	937.496	1059.65	1252.89	1184.5	1154.28	1361.88	1368.76	1159.03	0.293176	0.084582	3.46617	0.000527927	0.0129249
1307	ENSMUSG00000041828.17	Abca8a	ATP-binding cassette, sub-family A (ABC1), member 8a [Source:MGI Symbol;Acc:MGI:2386846]	chr11	109916460	109986804	-	70344	chr11:109916460-109986804	976.948	1440.09	1501.5	1548.71	1051.19	1021.4	794.615	932.498	952.516	1135.5	-0.48669	0.140399	-3.46648	0.000527319	0.0129249
1308	ENSMUSG00000121137.1		novel transcript, antisense to Slc7a15	chr12	8622155	8638094	+	15939	chr12:8622155-8638094	2173.47	1647.47	1807.96	1726.12	1928.8	3167.05	3292.2	2544.15	2652.55	2326.64	0.51764	0.149334	3.46632	0.000527642	0.0129249
1309	ENSMUSG00000026579.9	F5	coagulation factor V [Source:MGI Symbol;Acc:MGI:88382]	chr1	163979407	164047846	+	68439	chr1:163979407-164047846	110.465	98.8744	165.443	200.812	243.932	615.588	251.428	380.271	179.883	249.633	0.860334	0.248249	3.4656	0.000529046	0.0129424
1310	ENSMUSG00000020823.17	Sec14l1	SEC14-like lipid binding 1 [Source:MGI Symbol;Acc:MGI:1921386]	chr11	117005994	117050094	+	44100	chr11:117005994-117050094	3000.79	3462.66	3449.06	3676.52	4098.73	3945.3	3948.37	4315.81	4667.63	3840.54	0.296765	0.0856734	3.46391	0.00053238	0.013014
1311	ENSMUSG00000025217.16	Btrc	beta-transducin repeat containing protein [Source:MGI Symbol;Acc:MGI:1338871]	chr19	45352173	45518452	+	166279	chr19:45352173-45518452	617.625	655.027	612.412	637.66	490.84	453.255	566.939	497.154	390.613	546.836	-0.378776	0.109358	-3.46363	0.000532934	0.0130177
1312	ENSMUSG00000104432.2	A430027C01Rik	RIKEN cDNA A430027C01 gene [Source:MGI Symbol;Acc:MGI:2143417]	chr9	71918658	71920301	-	1643	chr9:71918658-71920301	71.1124	65.522	58.0018	41.036	28.6425	17.5098	29.2102	30.0746	41.4913	42.5112	-0.782951	0.22608	-3.46315	0.000533886	0.013031
1313	ENSMUSG00000057880.13	Abat	4-aminobutyrate aminotransferase [Source:MGI Symbol;Acc:MGI:2443582]	chr16	8331293	8439432	+	108139	chr16:8331293-8439432	88.0266	175.169	92.4941	80.4112	61.8711	61.0773	45.5511	65.8951	43.5684	79.3405	-0.763064	0.220459	-3.46126	0.00053766	0.0131079
1314	ENSMUSG00000083405.2	Gm15725	predicted gene 15725 [Source:MGI Symbol;Acc:MGI:3833682]	chr16	37702904	37703993	+	1089	chr16:37702904-37703993	331.778	317.382	325.398	294.238	417.814	401.891	575.649	425.109	386.211	386.163	0.447316	0.129239	3.46116	0.000537857	0.0131079
1315	ENSMUSG00000000142.16	Axin2	axin 2 [Source:MGI Symbol;Acc:MGI:1270862]	chr11	108811175	108841609	+	30434	chr11:108811175-108841609	839.872	641.548	766.022	567.419	514.934	499.591	557.78	414.029	345.259	571.828	-0.54037	0.156139	-3.46082	0.000538523	0.0131142
1316	ENSMUSG00000085715.3	Tsix	X (inactive)-specific transcript, opposite strand [Source:MGI Symbol;Acc:MGI:1336196]	chrX	102475123	102528563	+	53440	chrX:102475123-102528563	121.705	117.392	128.846	89.9625	59.618	99.4754	61.3698	50.4258	54.2077	87.0003	-0.688021	0.198821	-3.4605	0.000539172	0.01312
1317	ENSMUSG00000037020.17	Wdr62	WD repeat domain 62 [Source:MGI Symbol;Acc:MGI:1923696]	chr7	29939563	29979844	-	40281	chr7:29939563-29979844	93.2921	79.9561	70.6045	90.1886	110.93	166.856	121.151	113.082	132.393	108.717	0.561789	0.162427	3.45872	0.000542753	0.0131971
1318	ENSMUSG00000028933.12	Xrcc2	X-ray repair complementing defective repair in Chinese hamster cells 2 [Source:MGI Symbol;Acc:MGI:1927345]	chr5	25894810	25910823	-	16013	chr5:25894810-25910823	73.5439	102.77	86.9753	56.057	40.7608	36.8101	53.85	46.6584	46.4365	60.4291	-0.689575	0.199459	-3.45723	0.00054575	0.0132599
1319	ENSMUSG00000020628.17	Trappc12	trafficking protein particle complex 12 [Source:MGI Symbol;Acc:MGI:2445089]	chr12	28740627	28800471	-	59844	chr12:28740627-28800471	554.829	529.96	568.092	539.347	452.457	474.889	466.768	443.047	396.342	491.748	-0.288304	0.0834269	-3.45577	0.000548729	0.0133222
1320	ENSMUSG00000102212.2	C230085N15Rik	RIKEN cDNA C230085N15 gene [Source:MGI Symbol;Acc:MGI:2444267]	chr17	52064323	52068649	-	4326	chr17:52064323-52068649	133.836	167.309	142.51	163.27	89.8714	103.231	112.247	121.512	102.892	126.298	-0.482923	0.139758	-3.45543	0.000549425	0.013329
1321	ENSMUSG00000034758.13	Tle6	transducin-like enhancer of split 6 [Source:MGI Symbol;Acc:MGI:2149593]	chr10	81426738	81436907	-	10169	chr10:81426738-81436907	111.901	74.2916	51.4898	87.8228	53.8146	41.8051	33.5884	33.0782	47.0252	59.4241	-0.760204	0.220078	-3.45425	0.000551821	0.013377
1322	ENSMUSG00000042988.11	Notum	notum palmitoleoyl-protein carboxylesterase [Source:MGI Symbol;Acc:MGI:1924833]	chr11	120544614	120552001	-	7387	chr11:120544614-120552001	54.2827	77.7341	89.1168	55.5944	44.4001	42.5912	17.9434	30.8296	32.4226	49.435	-0.795393	0.2303	-3.45372	0.000552905	0.0133931
1323	ENSMUSG00000099481.7	Xndc1	Xrcc1 N-terminal domain containing 1 [Source:MGI Symbol;Acc:MGI:5546359]	chr7	101714718	101732972	+	18254	chr7:101714718-101732972	245.968	213.142	218.975	223.946	159.793	144.846	180.517	191.686	144.524	191.489	-0.432557	0.125261	-3.45323	0.000553908	0.0134072
1324	ENSMUSG00000103002.2	Gm38075	predicted gene, 38075 [Source:MGI Symbol;Acc:MGI:5611303]	chr1	61844380	61845299	+	919	chr1:61844380-61845299	45.8474	56.5989	47.9696	48.8936	25.683	24.6394	39.6865	25.148	21.72	37.354	-0.719171	0.208283	-3.45285	0.0005547	0.0134163
1325	ENSMUSG00000039463.16	Slc9a8	solute carrier family 9 (sodium/hydrogen exchanger), member 8 [Source:MGI Symbol;Acc:MGI:1924281]	chr2	167263632	167318920	+	55288	chr2:167263632-167318920	662.494	719.993	739.427	666.531	469.664	512.16	594.51	599.018	561.139	613.882	-0.338519	0.0980902	-3.4511	0.000558309	0.0134934
1326	ENSMUSG00000042492.13	Tbc1d10b	TBC1 domain family, member 10b [Source:MGI Symbol;Acc:MGI:1915699]	chr7	126796631	126807640	-	11009	chr7:126796631-126807640	562.119	699.077	644.418	635.803	736.198	884.713	842.925	739.307	837.747	731.367	0.336167	0.0974284	3.4504	0.000559754	0.0135181
1327	ENSMUSG00000039067.6	Psmd7	proteasome (prosome, macropain) 26S subunit, non-ATPase, 7 [Source:MGI Symbol;Acc:MGI:1351511]	chr8	108307013	108315096	-	8083	chr8:108307013-108315096	581.165	498.586	498.615	518.465	594.09	665.94	634.363	700.643	650.742	593.623	0.300878	0.0872096	3.45005	0.000560478	0.0135254
1328	ENSMUSG00000038143.17	Stox2	storkhead box 2 [Source:MGI Symbol;Acc:MGI:1918319]	chr8	47633083	47899397	-	266314	chr8:47633083-47899397	625.033	769.199	719.441	716.722	471.098	480.212	497.325	663.112	435.291	597.493	-0.447022	0.129584	-3.44968	0.000561246	0.0135337
1329	ENSMUSG00000023942.16	Slc29a1	solute carrier family 29 (nucleoside transporters), member 1 [Source:MGI Symbol;Acc:MGI:1927073]	chr17	45896126	45910532	-	14406	chr17:45896126-45910532	788.422	731.348	775.327	700.745	613.028	599.389	615.406	428.619	530.417	642.522	-0.406216	0.117819	-3.44781	0.000565157	0.0136178
1330	ENSMUSG00000033991.10	Ttc37	tetratricopeptide repeat domain 37 [Source:MGI Symbol;Acc:MGI:2679923]	chr13	76246853	76338435	+	91582	chr13:76246853-76338435	656.97	616.646	593.216	643.188	557.369	476.238	482.399	534.95	442.592	555.952	-0.320696	0.0930311	-3.44719	0.000566449	0.0136386
1331	ENSMUSG00000000673.10	Haao	3-hydroxyanthranilate 3,4-dioxygenase [Source:MGI Symbol;Acc:MGI:1349444]	chr17	84138585	84155392	-	16807	chr17:84138585-84155392	98.9303	101.734	62.5746	122.957	59.3738	47.3827	48.2027	57.3524	62.3292	73.4263	-0.6803	0.197405	-3.44622	0.000568489	0.013656
1332	ENSMUSG00000028542.18	Slc6a9	solute carrier family 6 (neurotransmitter transporter, glycine), member 9 [Source:MGI Symbol;Acc:MGI:95760]	chr4	117691703	117732395	+	40692	chr4:117691703-117732395	280.64	412.949	514.735	442.722	698.589	554.505	547.656	686.359	630.133	529.81	0.541658	0.157183	3.44604	0.000568874	0.013656
1333	ENSMUSG00000031765.9	Mt1	metallothionein 1 [Source:MGI Symbol;Acc:MGI:97171]	chr8	94905710	94906955	+	1245	chr8:94905710-94906955	316.871	244.456	156.727	185.06	192.79	548.631	393.553	786.341	718.314	393.638	0.860812	0.249762	3.44652	0.00056785	0.013656
1334	ENSMUSG00000045176.4	Borcs6	BLOC-1 related complex subunit 6 [Source:MGI Symbol;Acc:MGI:1919173]	chr11	68950543	68952404	+	1861	chr11:68950543-68952404	165.526	159.598	165.675	183.352	253.828	233.912	234.883	203.813	204.424	200.557	0.402329	0.116741	3.44635	0.000568221	0.013656
1335	ENSMUSG00000040987.16	Mill2	MHC I like leukocyte 2 [Source:MGI Symbol;Acc:MGI:2179989]	chr7	18573891	18599327	+	25436	chr7:18573891-18599327	490.038	695.471	693.784	774.044	511.143	533.446	381.61	355.089	400.274	537.211	-0.548109	0.159065	-3.44581	0.00056934	0.0136569
1336	ENSMUSG00000028557.11	Rnf11	ring finger protein 11 [Source:MGI Symbol;Acc:MGI:1352759]	chr4	109308295	109341925	-	33630	chr4:109308295-109341925	997.603	899.537	1078.88	1048.87	1316.73	1334.51	1220.58	1099.43	1377.29	1152.6	0.324687	0.0942739	3.44409	0.00057299	0.0137342
1337	ENSMUSG00000034075.11	Zdhhc5	zinc finger, DHHC domain containing 5 [Source:MGI Symbol;Acc:MGI:1923573]	chr2	84518314	84545524	-	27210	chr2:84518314-84545524	1147.23	1165.61	1082.49	1091.62	1301.59	1311.5	1241.53	1281.48	1349.88	1219.22	0.207966	0.0604039	3.44292	0.000575473	0.0137834
1338	ENSMUSG00000078202.4	Nrarp	Notch-regulated ankyrin repeat protein [Source:MGI Symbol;Acc:MGI:1914372]	chr2	25070770	25073351	+	2581	chr2:25070770-25073351	570.261	483.221	504.115	441.79	366.41	289.82	427.82	230.203	327.127	404.53	-0.550641	0.159952	-3.44254	0.000576276	0.0137923
1339	ENSMUSG00000032381.6	Ciao2a	cytosolic iron-sulfur assembly component 2A [Source:MGI Symbol;Acc:MGI:1915500]	chr9	66033893	66046237	+	12344	chr9:66033893-66046237	214.596	206.202	176.905	166.764	289.401	276.706	249.937	228.69	254.883	229.343	0.422772	0.122893	3.44016	0.00058137	0.0139038
1340	ENSMUSG00000056216.10	Cebpg	CCAAT/enhancer binding protein (C/EBP), gamma [Source:MGI Symbol;Acc:MGI:104982]	chr7	34745847	34755998	-	10151	chr7:34745847-34755998	1117.29	1300.62	1227.66	1165.73	1488.64	1561.55	1426.88	1327.01	1665.04	1364.49	0.30482	0.0886491	3.43851	0.000584934	0.0139786
1341	ENSMUSG00000002885.15	Adgre5	adhesion G protein-coupled receptor E5 [Source:MGI Symbol;Acc:MGI:1347095]	chr8	84449880	84467955	-	18075	chr8:84449880-84467955	8705.55	7573.16	9756.82	7888.34	6433.99	6185.13	7350.06	5167.2	4511.15	7063.49	-0.480379	0.139716	-3.43826	0.000585462	0.0139808
1342	ENSMUSG00000031785.17	Adgrg1	adhesion G protein-coupled receptor G1 [Source:MGI Symbol;Acc:MGI:1340051]	chr8	95701379	95740845	+	39466	chr8:95701379-95740845	968.43	1380.78	1136.75	953.829	1583.5	1631.33	1347.67	1407.65	1566.53	1330.72	0.420356	0.122317	3.43663	0.00058901	0.0140255
1343	ENSMUSG00000032449.14	Slc25a36	solute carrier family 25, member 36 [Source:MGI Symbol;Acc:MGI:1924909]	chr9	96957014	96993210	-	36196	chr9:96957014-96993210	2017.76	2151.35	2328.15	2239.71	1898.36	1562.75	1859.8	1565.39	1849.68	1941.44	-0.313488	0.0912207	-3.43659	0.000589087	0.0140255
1344	ENSMUSG00000041740.17	Rnf10	ring finger protein 10 [Source:MGI Symbol;Acc:MGI:1859162]	chr5	115379471	115410957	-	31486	chr5:115379471-115410957	2326.93	2498.85	2376.27	2410.74	2693.62	2852.97	2628.06	2816.59	3041.61	2627.29	0.220855	0.0642554	3.43714	0.000587898	0.0140255
1345	ENSMUSG00000043157.9	Arl11	ADP-ribosylation factor-like 11 [Source:MGI Symbol;Acc:MGI:2444054]	chr14	61547202	61549385	+	2183	chr14:61547202-61549385	46.4042	45.5505	46.9155	42.906	91.0694	108.924	76.7916	62.8043	58.7238	64.4544	0.683223	0.198787	3.43696	0.000588274	0.0140255
1346	ENSMUSG00000029462.19	Vps29	VPS29 retromer complex component [Source:MGI Symbol;Acc:MGI:1928344]	chr5	122492432	122503047	+	10615	chr5:122492432-122503047	426.929	358.241	356.624	373.232	453.361	516.887	464.526	469.125	466.975	431.767	0.315984	0.0919608	3.43607	0.000590214	0.0140419
1347	ENSMUSG00000072437.5	Nanos1	nanos C2HC-type zinc finger 1 [Source:MGI Symbol;Acc:MGI:2669254]	chr19	60744425	60748352	+	3927	chr19:60744425-60748352	21.2945	32.6523	22.9874	52.386	82.9586	73.2846	63.1361	45.6832	78.9784	52.5957	0.812611	0.236541	3.43539	0.000591691	0.0140666
1348	ENSMUSG00000024664.6	Fads3	fatty acid desaturase 3 [Source:MGI Symbol;Acc:MGI:1928740]	chr19	10018933	10037474	+	18541	chr19:10018933-10037474	1526.19	1482.56	1472.81	1458.26	1992.32	1738.23	1887.02	1626.47	1714.05	1655.32	0.26527	0.0772649	3.43326	0.000596379	0.0141508
1349	ENSMUSG00000026496.12	Parp1	poly (ADP-ribose) polymerase family, member 1 [Source:MGI Symbol;Acc:MGI:1340806]	chr1	180396489	180428819	+	32330	chr1:180396489-180428819	751.697	776.756	696.498	694.072	643.11	496.843	570.536	609.782	563.711	644.779	-0.327347	0.095345	-3.43329	0.000596297	0.0141508
1350	ENSMUSG00000040354.15	Mars1	methionine-tRNA synthetase 1 [Source:MGI Symbol;Acc:MGI:1345633]	chr10	127132090	127147655	-	15565	chr10:127132090-127147655	446.771	422.652	356.185	367.983	458.808	513.909	522.231	529.059	602.119	468.857	0.382386	0.11138	3.43317	0.000596557	0.0141508
1351	ENSMUSG00000002458.14	Rgs19	regulator of G-protein signaling 19 [Source:MGI Symbol;Acc:MGI:1915153]	chr2	181330212	181335770	-	5558	chr2:181330212-181335770	254.245	221.06	194.181	212.971	301.959	289.408	300.052	268.453	284.227	258.506	0.372965	0.108647	3.43282	0.000597341	0.0141589
1352	ENSMUSG00000018008.9	Cyth4	cytohesin 4 [Source:MGI Symbol;Acc:MGI:2441702]	chr15	78481247	78506219	+	24972	chr15:78481247-78506219	872.35	565.662	567.85	540.61	931.067	1228.23	968.272	874.774	830.011	819.87	0.546727	0.159288	3.43232	0.000598442	0.0141745
1353	ENSMUSG00000112148.2	Lilrb4a	leukocyte immunoglobulin-like receptor, subfamily B, member 4A [Source:MGI Symbol;Acc:MGI:102701]	chr10	51367052	51372707	+	5655	chr10:51367052-51372707	1005.18	682.548	926.307	1023.76	1211.14	2424.87	1393.41	1224.78	1413.67	1256.18	0.649211	0.189232	3.43076	0.00060189	0.0142456
1354	ENSMUSG00000027001.11	Dusp19	dual specificity phosphatase 19 [Source:MGI Symbol;Acc:MGI:1915332]	chr2	80447389	80462705	+	15316	chr2:80447389-80462705	108.304	85.7596	101.789	124.058	75.0289	81.0368	54.9901	50.6608	61.6701	82.5886	-0.614709	0.179199	-3.43031	0.000602887	0.0142587
1355	ENSMUSG00000012640.17	Zfp715	zinc finger protein 715 [Source:MGI Symbol;Acc:MGI:1917180]	chr7	42945621	42962718	-	17097	chr7:42945621-42962718	469.166	486.271	455.545	579.668	750.895	667.224	756.421	535.2	692.002	599.155	0.426281	0.124328	3.42869	0.000606495	0.0143154
1356	ENSMUSG00000027404.17	Snrpb	small nuclear ribonucleoprotein B [Source:MGI Symbol;Acc:MGI:98342]	chr2	130013555	130021323	-	7768	chr2:130013555-130021323	819.22	872.005	899.667	831.667	1101.4	998.221	1071.43	987.598	960.224	949.048	0.253682	0.0739935	3.42843	0.000607072	0.0143154
1357	ENSMUSG00000035459.19	Stab2	stabilin 2 [Source:MGI Symbol;Acc:MGI:2178743]	chr10	86677062	86843889	-	166827	chr10:86677062-86843889	105.699	90.6229	57.0758	117.193	54.8879	21.382	36.6786	64.5851	26.091	63.8017	-0.858347	0.250355	-3.42852	0.000606876	0.0143154
1358	ENSMUSG00000052296.8	Ppp6r1	protein phosphatase 6, regulatory subunit 1 [Source:MGI Symbol;Acc:MGI:2442163]	chr7	4634494	4662018	-	27524	chr7:4634494-4662018	1881.66	1860.6	1821.93	1769.22	2147.65	2100.93	2063.17	2256.74	2545.24	2049.68	0.271964	0.0793234	3.42854	0.000606827	0.0143154
1359	ENSMUSG00000020892.11	Aloxe3	arachidonate lipoxygenase 3 [Source:MGI Symbol;Acc:MGI:1345140]	chr11	69016722	69039941	+	23219	chr11:69016722-69039941	7.62358	6.61708	7.763	8.28468	12.8435	25.4533	44.7244	16.2628	19.1678	16.5267	0.915397	0.267089	3.42731	0.000609588	0.0143641
1360	ENSMUSG00000038642.11	Ctss	cathepsin S [Source:MGI Symbol;Acc:MGI:107341]	chr3	95434097	95463714	+	29617	chr3:95434097-95463714	1982.44	1111.25	1144.04	1089.64	2197.64	2498.71	1906.34	1677.1	3000.74	1845.32	0.653236	0.190609	3.42709	0.00061008	0.0143651
1361	ENSMUSG00000078941.10	Ak6	adenylate kinase 6 [Source:MGI Symbol;Acc:MGI:5510732]	chr13	100787487	100802867	+	15380	chr13:100787487-100802867	230.258	258.547	222.277	227.756	330.145	329.046	282.769	273.434	311.018	273.917	0.365955	0.106797	3.42664	0.000611108	0.0143788
1362	ENSMUSG00000102976.7	Zc3h11a	zinc finger CCCH type containing 11A [Source:MGI Symbol;Acc:MGI:1917829]	chr1	133547600	133589118	-	41518	chr1:133547600-133589118	1081.2	1148.81	1125.91	1035.96	1328.18	1243.48	1387.11	1235.1	1472.02	1228.64	0.273752	0.0799259	3.42508	0.000614626	0.0144509
1363	ENSMUSG00000039264.10	Gimap3	GTPase, IMAP family member 3 [Source:MGI Symbol;Acc:MGI:1932723]	chr6	48741398	48747785	-	6387	chr6:48741398-48747785	523.942	473.306	412.107	480.459	369.832	252.398	300.248	351.385	390.708	394.932	-0.470104	0.13728	-3.42441	0.000616125	0.0144657
1364	ENSMUSG00000066037.15	Hnrnpr	heterogeneous nuclear ribonucleoprotein R [Source:MGI Symbol;Acc:MGI:1891692]	chr4	136038253	136086758	+	48505	chr4:136038253-136086758	1889.51	2176.35	1724.93	1842.67	1610.51	1178.84	1608.33	1286.48	1071.81	1598.82	-0.465745	0.136008	-3.4244	0.000616156	0.0144657
1365	ENSMUSG00000004771.13	Rab11a	RAB11A, member RAS oncogene family [Source:MGI Symbol;Acc:MGI:1858202]	chr9	64622581	64645040	-	22459	chr9:64622581-64645040	831.735	897.539	833.365	924.604	1005.68	1086.25	1098.27	1004.51	997.004	964.329	0.247658	0.0723357	3.42373	0.00061767	0.0144906
1366	ENSMUSG00000027204.14	Fbn1	fibrillin 1 [Source:MGI Symbol;Acc:MGI:95489]	chr2	125142514	125349913	-	207399	chr2:125142514-125349913	5515.12	4672.65	4575.44	4430.21	3932.26	3531.42	3618.2	4049.31	2829.91	4128.28	-0.397855	0.116286	-3.42134	0.000623136	0.0145906
1367	ENSMUSG00000053604.6	Rpia	ribose 5-phosphate isomerase A [Source:MGI Symbol;Acc:MGI:103254]	chr6	70742704	70769216	-	26512	chr6:70742704-70769216	259.661	211.794	195.39	204.774	178.528	159.106	140.439	158.341	150.645	184.298	-0.439775	0.128541	-3.42127	0.0006233	0.0145906
1368	ENSMUSG00000058729.14	Lin9	lin-9 DREAM MuvB core complex component [Source:MGI Symbol;Acc:MGI:1919818]	chr1	180468715	180518259	+	49544	chr1:180468715-180518259	73.494	65.4597	42.0012	64.0094	81.011	110.622	98.6789	95.7626	116.948	83.1096	0.626802	0.183206	3.42129	0.000623245	0.0145906
1369	ENSMUSG00000001943.9	Vsig2	V-set and immunoglobulin domain containing 2 [Source:MGI Symbol;Acc:MGI:1928009]	chr9	37450551	37455501	+	4950	chr9:37450551-37455501	322.507	399.365	343.715	324.888	261.671	269.294	299.243	222.797	234.023	297.5	-0.412123	0.120494	-3.42029	0.000625552	0.0146326
1370	ENSMUSG00000025066.11	Sfr1	SWI5 dependent recombination repair 1 [Source:MGI Symbol;Acc:MGI:1915038]	chr19	47720121	47724027	+	3906	chr19:47720121-47724027	698.839	515.164	599.352	630.694	794.96	804.195	787.545	778.318	721.669	703.415	0.335617	0.0982405	3.41628	0.000634833	0.0148389
1371	ENSMUSG00000075318.14	Scn2a	sodium channel, voltage-gated, type II, alpha [Source:MGI Symbol;Acc:MGI:98248]	chr2	65451115	65597791	+	146676	chr2:65451115-65597791	16.7316	79.4969	24.1109	13.9868	5.10757	7.75261	4.83825	8.75985	13.174	19.3287	-0.934262	0.27357	-3.41508	0.000637629	0.0148934
1372	ENSMUSG00000001157.14	Gmcl1	germ cell-less, spermatogenesis associated 1 [Source:MGI Symbol;Acc:MGI:1345156]	chr6	86668750	86710365	-	41615	chr6:86668750-86710365	330.886	262.014	271.174	269.202	229.514	203.684	231.424	200.287	202	244.465	-0.39	0.114281	-3.41263	0.000643397	0.0150171
1373	ENSMUSG00000103094.2	Gm37558	predicted gene, 37558 [Source:MGI Symbol;Acc:MGI:5610786]	chr3	69027075	69030057	-	2982	chr3:69027075-69030057	232.304	206.267	291.56	282.012	164.932	176.421	192.888	156.425	200.483	211.477	-0.473998	0.138929	-3.41181	0.000645336	0.0150514
1374	ENSMUSG00000021411.17	Pxdc1	PX domain containing 1 [Source:MGI Symbol;Acc:MGI:1914145]	chr13	34811817	34837469	-	25652	chr13:34811817-34837469	1487.74	1813.92	1968.25	2067.88	1415.56	1497.75	1311.79	1049.89	1390.84	1555.96	-0.43422	0.127285	-3.4114	0.000646296	0.0150572
1375	ENSMUSG00000036825.13	Ssx2ip	synovial sarcoma, X 2 interacting protein [Source:MGI Symbol;Acc:MGI:2139150]	chr3	146110397	146145899	+	35502	chr3:146110397-146145899	346.2	330.592	264.929	383.51	454.573	486.478	445.149	388.825	478.981	397.693	0.420889	0.123381	3.41131	0.000646524	0.0150572
1376	ENSMUSG00000039210.17	Gpatch2	G patch domain containing 2 [Source:MGI Symbol;Acc:MGI:1915019]	chr1	186947705	187083901	+	136196	chr1:186947705-187083901	527.643	558.639	540.629	518.007	340.965	354.127	484.624	420.977	420.525	462.904	-0.391235	0.114747	-3.40953	0.00065074	0.0151444
1377	ENSMUSG00000056201.10	Cfl1	cofilin 1, non-muscle [Source:MGI Symbol;Acc:MGI:101757]	chr19	5540483	5545229	+	4746	chr19:5540483-5545229	3779.44	3124.17	3402.45	3456.76	3994.69	4065.78	4162.05	3943.32	4070.93	3777.73	0.230612	0.0676507	3.40886	0.00065234	0.0151706
1378	ENSMUSG00000001739.15	Cldn15	claudin 15 [Source:MGI Symbol;Acc:MGI:1913103]	chr5	136995470	137004712	+	9242	chr5:136995470-137004712	75.3824	57.0115	60.1199	62.918	75.0041	111.89	100.453	125.991	98.3354	85.2338	0.599117	0.175793	3.40809	0.000654199	0.01519
1379	ENSMUSG00000030279.16	C2cd5	C2 calcium-dependent domain containing 5 [Source:MGI Symbol;Acc:MGI:1921991]	chr6	142956646	143045867	-	89221	chr6:142956646-143045867	800.961	780.692	599.954	591.41	457.187	497.648	447.541	590.457	501.774	585.292	-0.443308	0.130079	-3.40798	0.00065445	0.01519
1380	ENSMUSG00000070003.8	Ssbp4	single stranded DNA binding protein 4 [Source:MGI Symbol;Acc:MGI:1924150]	chr8	71050140	71061522	-	11382	chr8:71050140-71061522	444.743	340.455	409.796	394.208	550.62	448.569	596.619	519.762	517.821	469.177	0.388255	0.113927	3.40792	0.000654597	0.01519
1381	ENSMUSG00000027009.19	Itga4	integrin alpha 4 [Source:MGI Symbol;Acc:MGI:96603]	chr2	79085770	79163467	+	77697	chr2:79085770-79163467	2364.87	2238.57	2215.72	2017.38	2013.6	1694.35	1617.73	1413.29	1760.98	1926.28	-0.362854	0.106488	-3.40747	0.000655678	0.015193
1382	ENSMUSG00000106153.2	Gm43677	predicted gene 43677 [Source:MGI Symbol;Acc:MGI:5663814]	chr5	111306177	111308554	+	2377	chr5:111306177-111308554	50.7436	69.4909	56.1216	86.4373	25.6785	35.0602	49.091	25.2499	14.5365	45.8233	-0.83186	0.244126	-3.40751	0.000655586	0.015193
1383	ENSMUSG00000025959.14	Klf7	Kruppel-like factor 7 (ubiquitous) [Source:MGI Symbol;Acc:MGI:1935151]	chr1	64068606	64161441	-	92835	chr1:64068606-64161441	3020.2	3408.74	3044.65	3020.25	2156.29	2533.56	2912.03	2300.03	2378.21	2752.66	-0.335392	0.0984377	-3.40715	0.000656458	0.0152001
1384	ENSMUSG00000024679.11	Ms4a6d	membrane-spanning 4-domains, subfamily A, member 6D [Source:MGI Symbol;Acc:MGI:1916024]	chr19	11563968	11582213	-	18245	chr19:11563968-11582213	156.672	43.8205	41.2146	48.6218	115.899	298.895	161.114	151.381	294.463	145.787	0.908074	0.266636	3.40567	0.00066002	0.0152715
1385	ENSMUSG00000021546.19	Hnrnpk	heterogeneous nuclear ribonucleoprotein K [Source:MGI Symbol;Acc:MGI:99894]	chr13	58538956	58551157	-	12201	chr13:58538956-58551157	3851.15	3542.81	3931.27	3870.8	4314.66	4718.65	4659.84	4206.75	4295.53	4154.61	0.22116	0.0649506	3.40504	0.000661538	0.0152917
[truncated: 55,746 more rows]
