# Supplementary material for: Low PEEP ventilation in TGF-β1 induced lung injury triggers a reversible lung mechanical deterioration without promoting persistent structural damage
Source: Sci Rep. 2026 Jul 7;16:21000. doi: 10.1038/s41598-026-61155-9 (PMC13342613; doi:10.1038/s41598-026-61155-9)
Supplement: Supplementary file 3 — Supplementary Material 3 [file 41598_2026_61155_MOESM3_ESM.xlsx]

## Sheet: Result overview
Sort0	Gene ID	Gene name	Gene description	Chr	Start	End	Strand	Length	IGV coordinates	1: N6528_quant sf	2: N6529_quant sf	3: N6530_quant sf	4: N6537_quant sf	5: N6538_quant sf	6: N6525_quant sf	7: N6526_quant sf	8: N6527_quant sf	9: N6535_quant sf	10: N6536_quant sf	Base mean	log2(FC)	StdErr	Wald-Stats	P-value	P-adj
1	ENSMUSG00000098374.2	Gm28043	predicted gene, 28043 [Source:MGI Symbol;Acc:MGI:5547779]	chr17	29833850	29922333	+	88483	chr17:29833850-29922333	194.936	188.219	224.064	217.282	210.976	282.341	327.721	280.283	312.508	324.583	256.291	0.530565	0.101894	5.20702	1.91896e-07	0.00623508
2	ENSMUSG00000020361.14	Hspa4	heat shock protein 4 [Source:MGI Symbol;Acc:MGI:1342292]	chr11	53150641	53191284	-	40643	chr11:53150641-53191284	2341.74	2713.83	2338.7	2304.89	2165.92	1787.53	1922.17	1671.96	1829.54	1735.75	2081.2	-0.392128	0.0821525	-4.77317	1.8135e-06	0.0294621
3	ENSMUSG00000035575.12	Utp6	UTP6 small subunit processome component [Source:MGI Symbol;Acc:MGI:2445193]	chr11	79823147	79853216	-	30069	chr11:79823147-79853216	592.095	655.227	572.048	566.573	573.849	440.753	377.414	416.606	484.723	361.67	504.096	-0.481115	0.102928	-4.67429	2.94968e-06	0.0319471
4	ENSMUSG00000033285.16	Wdr3	WD repeat domain 3 [Source:MGI Symbol;Acc:MGI:2443143]	chr3	100045496	100069723	-	24227	chr3:100045496-100069723	381.151	420.616	461.504	326.15	316.413	234.651	280.307	227.037	249.168	235.295	313.229	-0.574351	0.125349	-4.58201	4.60531e-06	0.0374089
5	ENSMUSG00000026709.11	Dars2	aspartyl-tRNA synthetase 2 (mitochondrial) [Source:MGI Symbol;Acc:MGI:2442510]	chr1	160868171	160898228	-	30057	chr1:160868171-160898228	154.409	189.757	159.206	150.305	113.444	85.5596	87.9431	77.9738	92.0996	111.941	122.264	-0.645934	0.150711	-4.28592	1.81988e-05	0.093034
6	ENSMUSG00000027692.17	Tnik	TRAF2 and NCK interacting kinase [Source:MGI Symbol;Acc:MGI:1916264]	chr3	28317363	28730007	+	412644	chr3:28317363-28730007	510.021	413.888	514.14	516.112	580.127	648.001	828.965	703.178	728.129	681.963	612.452	0.468739	0.109573	4.27788	1.88682e-05	0.093034
7	ENSMUSG00000053158.11	Fes	feline sarcoma oncogene [Source:MGI Symbol;Acc:MGI:95514]	chr7	80027504	80037694	-	10190	chr7:80027504-80037694	590.871	544.051	680.565	646.139	658.556	830.287	772.977	854.008	899.71	781.637	725.88	0.389412	0.0913167	4.26441	2.0043e-05	0.093034
8	ENSMUSG00000120777.1		novel transcript, sense intronic to KO:Slc15a2and Slc15a2	chr16	36585468	36590490	-	5022	chr16:36585468-36590490	59.0097	55.6168	54.2238	51.256	45.4967	81.2383	98.4038	99.952	100.106	70.8972	71.62	0.650289	0.15376	4.22923	2.3449e-05	0.0952383
9	ENSMUSG00000095362.8	Gm14325	predicted gene 14325 [Source:MGI Symbol;Acc:MGI:3702875]	chr2	177473584	177482129	-	8545	chr2:177473584-177482129	174.174	192.52	189.474	176.041	178.372	142.115	116.054	129.562	117.495	136.544	155.235	-0.470225	0.112412	-4.18306	2.87616e-05	0.103836
10	ENSMUSG00000005625.16	Psmd4	proteasome (prosome, macropain) 26S subunit, non-ATPase, 4 [Source:MGI Symbol;Acc:MGI:1201670]	chr3	94940005	94949925	-	9920	chr3:94940005-94949925	934.641	1013.63	1022.69	806.552	898.146	608.556	736.404	653.986	734.575	730.728	813.991	-0.407958	0.0985147	-4.14108	3.45671e-05	0.112315
11	ENSMUSG00000024786.10	Majin	membrane anchored junction protein [Source:MGI Symbol;Acc:MGI:1923913]	chr19	6234418	6274255	+	39837	chr19:6234418-6274255	1.79069	3.22291	5.3457	2.22581	1.07302	2.9518	18.7665	23.266	13.7064	22.768	9.51169	0.824802	0.206911	3.98626	6.71218e-05	0.171794
12	ENSMUSG00000059895.14	Ptp4a3	protein tyrosine phosphatase 4a3 [Source:MGI Symbol;Acc:MGI:1277098]	chr15	73594994	73630615	+	35621	chr15:73594994-73630615	1308.83	1267.24	1195.6	1420.68	1483.77	988.668	1097.12	1076.66	982.648	1080.53	1190.17	-0.338983	0.0851581	-3.98062	6.87345e-05	0.171794
13	ENSMUSG00000116719.2	Gm29719	predicted gene, 29719 [Source:MGI Symbol;Acc:MGI:5588878]	chr17	6407088	6462109	-	55021	chr17:6407088-6462109	1.61622	3.77136	5.21364	0	9.67908	13.3155	29.414	38.868	18.3846	15.185	13.5447	0.82847	0.207663	3.9895	6.62127e-05	0.171794
14	ENSMUSG00000054514.5	Atad3aos	ATPase family, AAA domain containing 3A, opposite strand [Source:MGI Symbol;Acc:MGI:1917698]	chr4	155845599	155853721	+	8122	chr4:155845599-155853721	19.8586	8.40673	7.91601	37.069	14.7273	4.75843	3.57393	3.96995	2.19033	4.33665	10.6807	-0.823217	0.211862	-3.88563	0.000102065	0.236878
15	ENSMUSG00000019254.17	Ppp1r12c	protein phosphatase 1, regulatory subunit 12C [Source:MGI Symbol;Acc:MGI:1924258]	chr7	4484519	4504679	-	20160	chr7:4484519-4504679	1014.4	1181.5	1181.85	1049.96	1090.79	1378.06	1264.04	1333.7	1423.24	1412.89	1233.04	0.294376	0.0768826	3.8289	0.000128717	0.239668
16	ENSMUSG00000046546.4	Fam43a	family with sequence similarity 43, member A [Source:MGI Symbol;Acc:MGI:2676309]	chr16	30418541	30421615	+	3074	chr16:30418541-30421615	568.466	540.597	805.802	604.317	575.893	440.822	396.689	434.86	455.53	462.218	528.519	-0.45649	0.119879	-3.80791	0.000140148	0.239668
17	ENSMUSG00000087968.3	Gm25395	predicted gene, 25395 [Source:MGI Symbol;Acc:MGI:5455172]	chr1	87704660	87704931	+	271	chr1:87704660-87704931	31.2234	7.69635	26.2096	83.6595	41.9138	285.247	246.38	29.7139	202.088	159.205	111.334	0.804062	0.209448	3.83896	0.000123556	0.239668
18	ENSMUSG00000102662.2	Gm38377	predicted gene, 38377 [Source:MGI Symbol;Acc:MGI:5611605]	chr2	68848440	68852211	+	3771	chr2:68848440-68852211	73.5928	91.3307	86.5139	90.5101	63.8781	127.852	114.647	121.196	113.368	153.096	103.598	0.554178	0.145201	3.81663	0.000135287	0.239668
19	ENSMUSG00000118667.1	Ahnak2	AHNAK nucleoprotein 2 [Source:MGI Symbol;Acc:MGI:2144831]	chr12	112738628	112766277	-	27649	chr12:112738628-112766277	1668.05	1753.72	786.753	943.713	979.355	616.624	690.969	696.489	642.355	727.45	950.547	-0.678037	0.177361	-3.82293	0.000131876	0.239668
20	ENSMUSG00000038415.11	Foxq1	forkhead box Q1 [Source:MGI Symbol;Acc:MGI:1298228]	chr13	31740117	31744959	+	4842	chr13:31740117-31744959	267.71	282.394	157.379	179.034	183.885	137.175	109.576	88.8087	113.364	153.131	167.246	-0.661527	0.175387	-3.77182	0.00016206	0.263282
21	ENSMUSG00000019122.9	Ccl9	chemokine (C-C motif) ligand 9 [Source:MGI Symbol;Acc:MGI:104533]	chr11	83463745	83469462	-	5717	chr11:83463745-83469462	469.597	384.314	209.68	467.747	405.782	212.118	240.106	158.403	172.625	270.607	299.098	-0.678675	0.18176	-3.7339	0.00018854	0.267684
22	ENSMUSG00000023092.17	Fhl1	four and a half LIM domains 1 [Source:MGI Symbol;Acc:MGI:1298387]	chrX	55777147	55838706	+	61559	chrX:55777147-55838706	2789.72	2613.4	3254.91	2935.45	3580.99	4333.94	3546.49	5030.41	4618.88	3824.28	3652.85	0.450984	0.120822	3.73264	0.000189484	0.267684
23	ENSMUSG00000038119.16	Cdon	cell adhesion molecule-related/down-regulated by oncogenes [Source:MGI Symbol;Acc:MGI:1926387]	chr9	35332424	35418948	+	86524	chr9:35332424-35418948	456.577	556.285	506.192	438.011	501.593	337.343	389.825	343.253	385.015	402.306	431.64	-0.378672	0.101271	-3.73919	0.000184614	0.267684
24	ENSMUSG00000019944.15	Rhobtb1	Rho-related BTB domain containing 1 [Source:MGI Symbol;Acc:MGI:1916538]	chr10	68987264	69127621	+	140357	chr10:68987264-69127621	463.2	404.385	387.993	460.465	448.492	277.869	358.967	227.251	340.012	296.449	366.508	-0.479185	0.128761	-3.72152	0.000198026	0.268094
25	ENSMUSG00000034258.5	Flvcr2	feline leukemia virus subgroup C cellular receptor 2 [Source:MGI Symbol;Acc:MGI:2384974]	chr12	85793313	85860359	+	67046	chr12:85793313-85860359	545.879	617.668	256.782	285.158	257.911	189.463	183.081	216.422	224.287	152.933	292.958	-0.728182	0.19626	-3.7103	0.000207016	0.269055
26	ENSMUSG00000003617.17	Cp	ceruloplasmin [Source:MGI Symbol;Acc:MGI:88476]	chr3	20011218	20063309	+	52091	chr3:20011218-20063309	4764.37	3009.85	5023.15	4850.21	4620.8	4998.75	7335.21	8052.24	6855.77	6946.96	5645.73	0.53448	0.148508	3.59899	0.00031945	0.293637
27	ENSMUSG00000005958.16	Ephb3	Eph receptor B3 [Source:MGI Symbol;Acc:MGI:104770]	chr16	21023505	21042055	+	18550	chr16:21023505-21042055	1160.93	1268.94	917.841	964.375	1009.46	834.105	832.901	713.003	662.648	829.188	919.339	-0.423833	0.116565	-3.63602	0.000276887	0.293637
28	ENSMUSG00000023032.13	Slc4a8	solute carrier family 4 (anion exchanger), member 8 [Source:MGI Symbol;Acc:MGI:1928745]	chr15	100659628	100721849	+	62221	chr15:100659628-100721849	455.534	351.127	280.246	286.349	473.231	270.94	241.227	227.092	216.529	225.282	302.756	-0.552338	0.152304	-3.62655	0.000287231	0.293637
29	ENSMUSG00000028649.23	Macf1	microtubule-actin crosslinking factor 1 [Source:MGI Symbol;Acc:MGI:108559]	chr4	123243426	123581331	-	337905	chr4:123243426-123581331	30890.2	31026.4	37422.4	36698.6	40340.9	56852.5	40544.1	47164.1	48777.7	45978.9	41569.6	0.408024	0.112775	3.61804	0.000296841	0.293637
30	ENSMUSG00000032839.14	Trpc1	transient receptor potential cation channel, subfamily C, member 1 [Source:MGI Symbol;Acc:MGI:109528]	chr9	95587135	95632428	-	45293	chr9:95587135-95632428	157.674	229.814	188.42	179.444	180.626	301.43	215.094	308.821	288.476	253.417	230.321	0.48803	0.134815	3.61999	0.000294611	0.293637
31	ENSMUSG00000052373.15	Mpp3	membrane protein, palmitoylated 3 (MAGUK p55 subfamily member 3) [Source:MGI Symbol;Acc:MGI:1328354]	chr11	101890478	101919287	-	28809	chr11:101890478-101919287	35.8773	23.0817	24.7339	29.3011	26.5317	54.7652	41.572	76.5736	110.364	37.8171	46.0618	0.758344	0.208455	3.63793	0.000274839	0.293637
32	ENSMUSG00000072692.9	Rpl37rt	ribosomal protein L37, retrotransposed [Source:MGI Symbol;Acc:MGI:3651519]	chr5	115241287	115241580	-	293	chr5:115241287-115241580	42.4794	48.9901	53.4848	38.8439	59.3759	105.261	95.996	86.4009	53.3146	86.6624	67.0809	0.638545	0.177489	3.59766	0.000321098	0.293637
33	ENSMUSG00000074923.11	Pak6	p21 (RAC1) activated kinase 6 [Source:MGI Symbol;Acc:MGI:2679420]	chr2	118493784	118528501	+	34717	chr2:118493784-118528501	260.739	227	120.832	187.576	191.986	113.392	129.163	101.356	102.444	138.267	157.276	-0.619994	0.169354	-3.66093	0.000251302	0.293637
34	ENSMUSG00000103525.2	Gm37262	predicted gene, 37262 [Source:MGI Symbol;Acc:MGI:5610490]	chr1	80303894	80305711	-	1817	chr1:80303894-80305711	22.6325	27.3412	31.2847	26.1283	27.105	71.9158	39.5639	49.0527	54.1398	38.4818	38.7646	0.676465	0.18796	3.59899	0.000319458	0.293637
35	ENSMUSG00000111058.3	Gm36033	predicted gene, 36033 [Source:MGI Symbol;Acc:MGI:5595192]	chr9	63833937	63849084	-	15147	chr9:63833937-63849084	44.5094	29.285	35.0615	46.5114	38.4039	143.733	50.6499	96.6204	86.7704	50.3997	62.1944	0.73938	0.205712	3.59424	0.000325339	0.293637
36	ENSMUSG00000112196.2	Gm8274	predicted gene 8274 [Source:MGI Symbol;Acc:MGI:3648016]	chr10	81710892	81711354	+	462	chr10:81710892-81711354	0	0	1.04686	0	0	3.99729	4.05577	5.5721	5.11725	12.0477	3.1837	0.637384	0.175217	3.63769	0.00027509	0.293637
37	ENSMUSG00000026235.15	Epha4	Eph receptor A4 [Source:MGI Symbol;Acc:MGI:98277]	chr1	77343822	77491725	-	147903	chr1:77343822-77491725	741.282	781.48	619.947	759.866	612.353	534.006	569.872	456.945	527.578	561.213	616.454	-0.382517	0.107088	-3.57199	0.00035428	0.304355
38	ENSMUSG00000035569.18	Ankrd11	ankyrin repeat domain 11 [Source:MGI Symbol;Acc:MGI:1924337]	chr8	123610561	123769016	-	158455	chr8:123610561-123769016	3600.25	3383.66	3513.03	3533.15	3752.65	4386.26	4021.92	4132.79	4150.91	3930	3840.46	0.20934	0.0587383	3.56395	0.000365316	0.304355
39	ENSMUSG00000050335.18	Lgals3	lectin, galactose binding, soluble 3 [Source:MGI Symbol;Acc:MGI:96778]	chr14	47605208	47623617	+	18409	chr14:47605208-47623617	1725.44	2750.28	1080.02	1397.74	1082.15	618.377	1037.6	853.407	785.657	923.993	1225.46	-0.682371	0.191184	-3.56918	0.000358107	0.304355
40	ENSMUSG00000031553.17	Adam3	a disintegrin and metallopeptidase domain 3 (cyritestin) [Source:MGI Symbol;Acc:MGI:102518]	chr8	25167241	25215868	-	48627	chr8:25167241-25215868	4.68186	3.28565	2.40675	11.6688	8.79949	25.5234	12.9361	20.1029	22.5465	15.5001	12.7452	0.760537	0.214606	3.54387	0.000394303	0.317616
41	ENSMUSG00000048988.9	Elfn1	leucine rich repeat and fibronectin type III, extracellular 1 [Source:MGI Symbol;Acc:MGI:2442479]	chr5	139893698	139960477	+	66779	chr5:139893698-139960477	366.947	357.938	254.671	234.336	228.449	229.022	159.142	142.16	195.008	163.829	233.15	-0.581191	0.164198	-3.53957	0.000400784	0.317616
42	ENSMUSG00000053007.10	Creb5	cAMP responsive element binding protein 5 [Source:MGI Symbol;Acc:MGI:2443973]	chr6	53264255	53677361	+	413106	chr6:53264255-53677361	265.645	257.598	328.738	284.906	268.885	358.855	364.933	364.25	547.588	398.334	343.973	0.475928	0.134834	3.52973	0.000415984	0.321813
43	ENSMUSG00000020108.5	Ddit4	DNA-damage-inducible transcript 4 [Source:MGI Symbol;Acc:MGI:1921997]	chr10	59785491	59787656	-	2165	chr10:59785491-59787656	746.038	611.936	665.343	504.451	555.661	390.209	375.347	180.482	418.823	425.289	487.358	-0.620534	0.176353	-3.5187	0.000433659	0.327685
44	ENSMUSG00000000958.11	Slc7a7	solute carrier family 7 (cationic amino acid transporter, y+ system), member 7 [Source:MGI Symbol;Acc:MGI:1337120]	chr14	54606899	54655237	-	48338	chr14:54606899-54655237	353.536	346.091	281.114	318.575	346.693	289.674	254.509	209.278	209.452	243.161	285.208	-0.415818	0.119335	-3.48447	0.00049311	0.346293
45	ENSMUSG00000027375.15	Mal	myelin and lymphocyte protein, T cell differentiation protein [Source:MGI Symbol;Acc:MGI:892970]	chr2	127475146	127498615	-	23469	chr2:127475146-127498615	800.274	1139.04	443.224	653.13	433.526	404.064	443.375	312.881	326.193	367.763	532.347	-0.664777	0.191013	-3.48027	0.000500916	0.346293
46	ENSMUSG00000041841.9	Rpl37	ribosomal protein L37 [Source:MGI Symbol;Acc:MGI:1914531]	chr15	5146127	5148622	+	2495	chr15:5146127-5148622	982.875	1060.49	1074.81	1022.34	1029.21	704.152	956.384	809.5	804.825	827.086	927.167	-0.316774	0.091019	-3.48031	0.000500839	0.346293
47	ENSMUSG00000117182.2	Gm18068	predicted gene, 18068 [Source:MGI Symbol;Acc:MGI:5010253]	chr17	74240247	74240908	-	661	chr17:74240247-74240908	42.7478	27.4902	37.611	38.0733	35.847	34.6261	54.7574	79.7274	125.736	120.926	59.7542	0.735424	0.210518	3.4934	0.000476916	0.346293
48	ENSMUSG00000027536.7	Chmp4c	charged multivesicular body protein 4C [Source:MGI Symbol;Acc:MGI:1913621]	chr3	10431967	10493916	+	61949	chr3:10431967-10493916	579.995	549.166	439.516	401.175	398.578	253.36	347.055	349.64	335.625	344.501	399.861	-0.47636	0.13774	-3.45839	0.000543413	0.360338
49	ENSMUSG00000068699.13	Flnc	filamin C, gamma [Source:MGI Symbol;Acc:MGI:95557]	chr6	29433255	29461882	+	28627	chr6:29433255-29461882	662.051	809.674	187.79	757.28	548.463	324.695	215.057	236.057	291.959	318.207	435.124	-0.714008	0.206297	-3.46106	0.000538045	0.360338
50	ENSMUSG00000086040.9	Wipf3	WAS/WASL interacting protein family, member 3 [Source:MGI Symbol;Acc:MGI:3044681]	chr6	54406588	54480753	+	74165	chr6:54406588-54480753	1510.55	994.477	929.78	832.663	1312.78	565.191	832.277	577.925	636.331	850.162	904.213	-0.567204	0.165069	-3.43617	0.000590008	0.370652
51	ENSMUSG00000103233.2	Gm37159	predicted gene, 37159 [Source:MGI Symbol;Acc:MGI:5610387]	chr2	68721710	68725314	+	3604	chr2:68721710-68725314	57.4173	61.2044	80.2614	54.3044	63.8786	73.2485	108.559	84.191	140.945	147.006	87.1015	0.625107	0.181669	3.44091	0.000579768	0.370652
52	ENSMUSG00000107019.2	Gm43682	predicted gene 43682 [Source:MGI Symbol;Acc:MGI:5663819]	chr5	93324829	93326918	+	2089	chr5:93324829-93326918	95.3924	80.1105	64.6471	72.3691	89.0549	121.192	101.449	138.814	122.575	114.468	100.007	0.497982	0.144985	3.43471	0.000593189	0.370652
53	ENSMUSG00000030616.17	Sytl2	synaptotagmin-like 2 [Source:MGI Symbol;Acc:MGI:1933366]	chr7	89951460	90059927	+	108467	chr7:89951460-90059927	367.666	277.568	491.366	376.077	389.544	872.496	453.826	872.982	601.759	473.538	517.682	0.611253	0.17921	3.41083	0.000647665	0.397055
54	ENSMUSG00000021127.9	Zfp36l1	zinc finger protein 36, C3H type-like 1 [Source:MGI Symbol;Acc:MGI:107946]	chr12	80154528	80159787	-	5259	chr12:80154528-80159787	6139.01	5413.73	5586.49	4548.86	4762.04	3609.14	4394	3387.32	3932.29	4482.13	4625.5	-0.386274	0.11382	-3.39375	0.000689438	0.410058
55	ENSMUSG00000054889.11	Dsp	desmoplakin [Source:MGI Symbol;Acc:MGI:109611]	chr13	38335270	38382553	+	47283	chr13:38335270-38382553	2567.78	2614.37	1778.99	2394.12	2362.23	1384.95	1658.17	1794.64	1751.44	1929.64	2023.63	-0.418664	0.123431	-3.39189	0.000694114	0.410058
56	ENSMUSG00000038807.20	Rap1gap2	RAP1 GTPase activating protein 2 [Source:MGI Symbol;Acc:MGI:3028623]	chr11	74274182	74501741	-	227559	chr11:74274182-74501741	176.404	165.004	208.745	203.075	181.54	254.458	294.929	291.836	239.648	212.311	222.795	0.42453	0.125542	3.38157	0.000720728	0.418177
57	ENSMUSG00000020919.12	Stat5b	signal transducer and activator of transcription 5B [Source:MGI Symbol;Acc:MGI:103035]	chr11	100671557	100741550	-	69993	chr11:100671557-100741550	825.131	826.084	1054.1	952.081	822.698	1138.12	1193.63	1173.01	1066.01	1093.17	1014.4	0.321427	0.0952245	3.37547	0.000736909	0.420064
58	ENSMUSG00000005360.15	Slc1a3	solute carrier family 1 (glial high affinity glutamate transporter), member 3 [Source:MGI Symbol;Acc:MGI:99917]	chr15	8663608	8740248	-	76640	chr15:8663608-8740248	398.901	383.006	306.118	332.861	361.356	271.939	282.93	286.912	263.732	280.557	316.831	-0.341654	0.101586	-3.3632	0.000770444	0.431608
59	ENSMUSG00000041684.12	Bivm	basic, immunoglobulin-like variable motif containing [Source:MGI Symbol;Acc:MGI:2179809]	chr1	44158117	44183930	+	25813	chr1:44158117-44183930	295.276	185.972	229.492	261.01	193.435	147.76	168.287	131.883	184.039	149.635	194.679	-0.495456	0.147994	-3.34782	0.000814503	0.44108
60	ENSMUSG00000071064.16	Zfp827	zinc finger protein 827 [Source:MGI Symbol;Acc:MGI:2444807]	chr8	79755066	79920395	+	165329	chr8:79755066-79920395	572.931	635.996	329.281	507.291	515.76	330.38	384.483	348.401	270.984	350.568	424.608	-0.514945	0.153759	-3.34905	0.000810893	0.44108
61	ENSMUSG00000043391.11	2510009E07Rik	RIKEN cDNA 2510009E07 gene [Source:MGI Symbol;Acc:MGI:1919440]	chr16	21467795	21513415	-	45620	chr16:21467795-21513415	968.916	1022.34	958.209	885.686	928.843	860.546	707.727	807.949	783.02	771.447	869.468	-0.268836	0.0804542	-3.34148	0.000833329	0.443877
62	ENSMUSG00000025355.8	Mmp19	matrix metallopeptidase 19 [Source:MGI Symbol;Acc:MGI:1927899]	chr10	128626779	128636693	+	9914	chr10:128626779-128636693	464.381	968.599	396.748	771.068	361.058	289.85	338.82	269.227	271.303	396.979	452.803	-0.653542	0.196174	-3.33145	0.000863952	0.44558
63	ENSMUSG00000049265.9	Kcnk3	potassium channel, subfamily K, member 3 [Source:MGI Symbol;Acc:MGI:1100509]	chr5	30745514	30782615	+	37101	chr5:30745514-30782615	481.053	449.537	264.252	311.522	353.255	243.046	226.189	219.944	269.003	268.044	308.585	-0.513507	0.153967	-3.33518	0.000852432	0.44558
64	ENSMUSG00000020609.15	Apob	apolipoprotein B [Source:MGI Symbol;Acc:MGI:88052]	chr12	8027648	8066835	+	39187	chr12:8027648-8066835	109.155	57.1874	32.0936	62.7912	80.6639	44.2566	36.1844	28.4871	23.3034	24.671	49.8793	-0.688451	0.209602	-3.28456	0.00102142	0.504436
65	ENSMUSG00000026975.11	Dph7	diphthamine biosynethesis 7 [Source:MGI Symbol;Acc:MGI:1914478]	chr2	24852412	24862175	+	9763	chr2:24852412-24862175	117.329	112.396	90.9065	94.8948	119.147	76.1965	87.3684	71.5045	67.5512	70.1315	90.7426	-0.464607	0.141372	-3.28642	0.00101471	0.504436
66	ENSMUSG00000102964.2	9430034N14Rik	RIKEN cDNA 9430034N14 gene [Source:MGI Symbol;Acc:MGI:2444791]	chr1	155901969	155905753	-	3784	chr1:155901969-155905753	117.263	112.986	133.419	130.737	123.885	149.161	160.303	149.876	198.138	202.777	147.854	0.430846	0.131208	3.28367	0.00102464	0.504436
67	ENSMUSG00000020184.16	Mdm2	transformed mouse 3T3 cell double minute 2 [Source:MGI Symbol;Acc:MGI:96952]	chr10	117524780	117546663	-	21883	chr10:117524780-117546663	682.699	763.568	891.393	742.874	749.298	943.233	951.666	954.104	933.121	903.384	851.534	0.280348	0.0860363	3.25849	0.00112007	0.512583
68	ENSMUSG00000020911.15	Krt19	keratin 19 [Source:MGI Symbol;Acc:MGI:96693]	chr11	100031636	100039491	-	7855	chr11:100031636-100039491	5459.83	6109.34	1067.48	2029.05	1411.43	1034.58	1202.52	1249.53	1391.77	1392.84	2234.84	-0.705147	0.216283	-3.2603	0.00111296	0.512583
69	ENSMUSG00000028150.15	Rorc	RAR-related orphan receptor gamma [Source:MGI Symbol;Acc:MGI:104856]	chr3	94280101	94305583	+	25482	chr3:94280101-94305583	253.764	130.167	172.22	182.262	273.366	144.697	110.655	120.094	121.934	127.907	163.707	-0.560818	0.171793	-3.2645	0.00109656	0.512583
70	ENSMUSG00000042734.7	Ttc9	tetratricopeptide repeat domain 9 [Source:MGI Symbol;Acc:MGI:1916730]	chr12	81678023	81714331	+	36308	chr12:81678023-81714331	697.759	666.174	330.664	527.915	303.653	281.937	349.009	253.324	285.591	290.233	398.626	-0.601864	0.184699	-3.25861	0.00111958	0.512583
71	ENSMUSG00000048482.15	Bdnf	brain derived neurotrophic factor [Source:MGI Symbol;Acc:MGI:88145]	chr2	109505045	109557352	+	52307	chr2:109505045-109557352	369.392	327.142	288.844	257.07	270.977	120.52	204.985	241.359	206.163	210.761	249.721	-0.518858	0.158916	-3.26499	0.00109468	0.512583
72	ENSMUSG00000003863.19	Ppfia3	protein tyrosine phosphatase, receptor type, f polypeptide (PTPRF), interacting protein (liprin), alpha 3 [Source:MGI Symbol;Acc:MGI:1924037]	chr7	44988546	45016443	-	27897	chr7:44988546-45016443	29.4512	32.4824	17.1385	22.0929	15.8145	13.1962	12.8085	6.90231	8.69299	9.45833	16.8038	-0.693761	0.213202	-3.25401	0.00113787	0.513497
73	ENSMUSG00000032359.15	Ctsh	cathepsin H [Source:MGI Symbol;Acc:MGI:107285]	chr9	89936205	89958142	+	21937	chr9:89936205-89958142	11879.8	9827.02	7105.67	5930.26	6015.58	4559.25	6292.21	3883.03	4781.27	5426.6	6570.07	-0.564652	0.174161	-3.24213	0.00118639	0.520922
74	ENSMUSG00000042306.12	S100a14	S100 calcium binding protein A14 [Source:MGI Symbol;Acc:MGI:1913416]	chr3	90434163	90436144	+	1981	chr3:90434163-90436144	510.221	663.397	76.2478	254.54	98.7329	68.0073	157.758	66.633	82.266	118.445	209.625	-0.693116	0.21356	-3.24553	0.00117233	0.520922
75	ENSMUSG00000002329.8	Mdp1	magnesium-dependent phosphatase 1 [Source:MGI Symbol;Acc:MGI:1915131]	chr14	55895336	55897965	-	2629	chr14:55895336-55897965	250.017	248.01	226.32	269.884	249.803	156.318	199.126	204.102	211.91	172.154	218.764	-0.365865	0.113458	-3.22468	0.00126113	0.522988
76	ENSMUSG00000030093.8	Wnt7a	wingless-type MMTV integration site family, member 7A [Source:MGI Symbol;Acc:MGI:98961]	chr6	91340963	91388345	-	47382	chr6:91340963-91388345	451.48	657.442	161.552	218.772	137.5	78.0608	107.846	160.853	148.142	157.098	227.875	-0.696968	0.216051	-3.22595	0.00125557	0.522988
77	ENSMUSG00000042918.18	Mamstr	MEF2 activating motif and SAP domain containing transcriptional regulator [Source:MGI Symbol;Acc:MGI:1921740]	chr7	45289401	45295945	+	6544	chr7:45289401-45295945	109.908	86.3138	60.2892	121.999	129.084	143.517	153.446	160.039	290.165	166.184	142.095	0.621115	0.192025	3.23456	0.00121832	0.522988
78	ENSMUSG00000047104.6	Pbp2	phosphatidylethanolamine binding protein 2 [Source:MGI Symbol;Acc:MGI:1923650]	chr6	135286125	135287403	-	1278	chr6:135286125-135287403	28.278	86.8395	3.12976	21.09	2.9046	5.32703	3.04307	3.70337	2.04332	3.03485	15.9394	-0.584738	0.18187	-3.21515	0.00130377	0.522988
79	ENSMUSG00000092572.9	Serpinb10	serine (or cysteine) peptidase inhibitor, clade B (ovalbumin), member 10 [Source:MGI Symbol;Acc:MGI:2138648]	chr1	107456757	107477001	+	20244	chr1:107456757-107477001	6.46944	11.2998	12.5085	10.0561	5.80719	26.6358	9.13108	56.4365	48.0033	13.1792	19.9527	0.683627	0.212619	3.21527	0.00130323	0.522988
80	ENSMUSG00000096146.3	Kcnj11	potassium inwardly rectifying channel, subfamily J, member 11 [Source:MGI Symbol;Acc:MGI:107501]	chr7	45743377	45750188	-	6811	chr7:45743377-45750188	17.6834	11.4416	6.61247	21.9892	64.2718	1.07865	6.57373	6.74431	7.44509	7.38897	15.1229	-0.658649	0.204791	-3.2162	0.00129902	0.522988
81	ENSMUSG00000118383.2	Gm50321	predicted gene, 50321 [Source:MGI Symbol;Acc:MGI:6303181]	chr19	9806263	9814261	-	7998	chr19:9806263-9814261	263.592	332.527	83.4009	163.881	229.396	105.211	127.831	82.3509	72.519	128.708	158.942	-0.66985	0.208327	-3.21538	0.00130271	0.522988
82	ENSMUSG00000019851.9	Perp	PERP, TP53 apoptosis effector [Source:MGI Symbol;Acc:MGI:1929938]	chr10	18720768	18732821	+	12053	chr10:18720768-18732821	350.829	303.526	167.884	162.816	165.53	161.145	96.3751	131.417	129.728	125.593	179.484	-0.613956	0.192005	-3.19761	0.00138572	0.536236
83	ENSMUSG00000031880.8	Rrad	Ras-related associated with diabetes [Source:MGI Symbol;Acc:MGI:1930943]	chr8	105354702	105357959	-	3257	chr8:105354702-105357959	102.302	152.509	131.06	189.376	152.018	75.0611	102.165	88.9467	102.145	103.605	119.919	-0.517284	0.161778	-3.19749	0.0013863	0.536236
84	ENSMUSG00000062515.4	Fabp4	fatty acid binding protein 4, adipocyte [Source:MGI Symbol;Acc:MGI:88038]	chr3	10269148	10273636	-	4488	chr3:10269148-10273636	122.349	73.368	63.3914	133.279	155.968	58.4404	28.0839	38.0679	40.087	88.5212	80.1555	-0.677056	0.211545	-3.20053	0.00137176	0.536236
85	ENSMUSG00000025815.15	Dhtkd1	dehydrogenase E1 and transketolase domain containing 1 [Source:MGI Symbol;Acc:MGI:2445096]	chr2	5900926	5947603	-	46677	chr2:5900926-5947603	20.5126	20.6599	58.2833	30.4064	61.8151	16.6988	12.7216	11.5989	5.69128	22.3844	26.0772	-0.686991	0.216401	-3.17462	0.00150031	0.569316
86	ENSMUSG00000107768.2	Gm36582	predicted gene, 36582 [Source:MGI Symbol;Acc:MGI:5595741]	chr6	135289153	135296559	-	7406	chr6:135289153-135296559	40.4291	116.83	0	23.1243	10.648	2.66375	3.04377	4.62693	1.02148	4.05363	20.6441	-0.543981	0.171421	-3.17336	0.00150687	0.569316
87	ENSMUSG00000078867.11	Gm14418	predicted gene 14418 [Source:MGI Symbol;Acc:MGI:3702408]	chr2	177076115	177090113	-	13998	chr2:177076115-177090113	191.93	246.699	150.548	197.45	141.046	125.438	125.54	139.52	121.101	118.566	155.784	-0.478607	0.15129	-3.16351	0.00155878	0.582161
88	ENSMUSG00000022433.22	Csnk1e	casein kinase 1, epsilon [Source:MGI Symbol;Acc:MGI:1351660]	chr15	79302056	79339767	-	37711	chr15:79302056-79339767	983.989	917.2	1199.15	984.704	896.543	1375.3	1158.46	1267.15	1425.37	1160.57	1136.84	0.33546	0.106479	3.15049	0.00162997	0.601828
89	ENSMUSG00000011171.12	Vipr2	vasoactive intestinal peptide receptor 2 [Source:MGI Symbol;Acc:MGI:107166]	chr12	116041346	116109881	+	68535	chr12:116041346-116109881	50.432	41.8939	89.8773	76.9726	60.4603	197.336	93.9065	120.474	113.184	80.7979	92.5334	0.624578	0.198901	3.14015	0.0016886	0.602548
90	ENSMUSG00000019763.12	Rmnd1	required for meiotic nuclear division 1 homolog [Source:MGI Symbol;Acc:MGI:1913334]	chr10	4351915	4382388	-	30473	chr10:4351915-4382388	141.775	129.06	155.335	139.773	171.54	100.805	118.424	101.218	89.9724	122.156	127.006	-0.418574	0.133517	-3.13499	0.00171862	0.602548
91	ENSMUSG00000021417.16	Eci2	enoyl-Coenzyme A delta isomerase 2 [Source:MGI Symbol;Acc:MGI:1346064]	chr13	35161731	35211079	-	49348	chr13:35161731-35211079	752.439	743.062	546.208	605.372	724.875	493.307	597.479	489.551	420.852	506.277	587.942	-0.389531	0.124207	-3.13615	0.0017118	0.602548
92	ENSMUSG00000039126.11	Prune2	prune homolog 2 [Source:MGI Symbol;Acc:MGI:1925004]	chr19	16933482	17201296	+	267814	chr19:16933482-17201296	151.449	152.79	96.8303	112.707	147.573	112.283	81.8822	88.3313	74.7965	82.9473	110.159	-0.499584	0.158831	-3.14538	0.00165873	0.602548
93	ENSMUSG00000108633.2	Gm44694	predicted gene 44694 [Source:MGI Symbol;Acc:MGI:5753270]	chr7	75357633	75358930	+	1297	chr7:75357633-75358930	63.829	67.9572	71.9829	75.324	84.2328	165.138	106.508	100.915	108.295	85.9921	93.0175	0.520888	0.166207	3.13396	0.00172464	0.602548
94	ENSMUSG00000050288.7	Fzd2	frizzled class receptor 2 [Source:MGI Symbol;Acc:MGI:1888513]	chr11	102495222	102498884	+	3662	chr11:102495222-102498884	757.753	738.204	478.438	641.604	759.766	311.639	544.824	383.946	389.129	563.7	556.9	-0.513244	0.164204	-3.12565	0.00177412	0.613242
95	ENSMUSG00000011148.15	Adssl1	adenylosuccinate synthetase like 1 [Source:MGI Symbol;Acc:MGI:87947]	chr12	112586479	112607794	+	21315	chr12:112586479-112607794	817.359	610.243	197.015	376.753	396.418	258.771	309.917	182.739	153.934	259.768	356.292	-0.653007	0.209351	-3.11919	0.0018135	0.620254
96	ENSMUSG00000001025.9	S100a6	S100 calcium binding protein A6 (calcyclin) [Source:MGI Symbol;Acc:MGI:1339467]	chr3	90520189	90531488	+	11299	chr3:90520189-90531488	4329.45	4815.99	1559.67	1868.08	1532.3	730.613	1717.11	1209.31	1174.53	1676.54	2061.36	-0.66153	0.212593	-3.11171	0.00186005	0.623059
97	ENSMUSG00000031445.6	Proz	protein Z, vitamin K-dependent plasma glycoprotein [Source:MGI Symbol;Acc:MGI:1860488]	chr8	13110914	13126026	+	15112	chr8:13110914-13126026	8.37913	16.7719	13.3747	11.9673	22.158	48.9288	18.3513	35.7826	39.2243	21.7554	23.6693	0.668443	0.214808	3.11181	0.00185943	0.623059
98	ENSMUSG00000075376.11	Rc3h2	ring finger and CCCH-type zinc finger domains 2 [Source:MGI Symbol;Acc:MGI:2442789]	chr2	37260081	37312915	-	52834	chr2:37260081-37312915	1782.1	1879.82	2180.11	1990.62	2000.85	2289.95	2143.53	2387.64	2522.94	2447.06	2162.46	0.252672	0.0815457	3.09853	0.00194483	0.644809
99	ENSMUSG00000003812.14	Dnase2a	deoxyribonuclease II alpha [Source:MGI Symbol;Acc:MGI:1329019]	chr8	85635189	85649544	+	14355	chr8:85635189-85649544	368.275	285.71	285.129	312.803	290.981	241.069	235.561	261.185	247.886	212.197	274.08	-0.340929	0.11107	-3.06948	0.00214428	0.665121
100	ENSMUSG00000005251.16	Ripk4	receptor-interacting serine-threonine kinase 4 [Source:MGI Symbol;Acc:MGI:1919638]	chr16	97543133	97564987	-	21854	chr16:97543133-97564987	498.155	387.002	412.774	409.293	413.276	344.934	383.507	305.308	291.082	321.383	376.671	-0.341365	0.111209	-3.06958	0.0021436	0.665121
101	ENSMUSG00000020029.7	Nudt4	nudix (nucleoside diphosphate linked moiety X)-type motif 4 [Source:MGI Symbol;Acc:MGI:1918457]	chr10	95382869	95400008	-	17139	chr10:95382869-95400008	2070.95	1792.15	1475.01	1668.21	1741.21	1330.46	1391.97	1323.06	1275.68	1572.24	1564.09	-0.322425	0.105059	-3.06899	0.00214787	0.665121
102	ENSMUSG00000025511.16	Tspan4	tetraspanin 4 [Source:MGI Symbol;Acc:MGI:1928097]	chr7	141055153	141073340	+	18187	chr7:141055153-141073340	946.003	1166.96	593.547	891.603	815.864	556.223	678.621	647.442	567.714	621.447	748.542	-0.452868	0.147456	-3.07121	0.00213193	0.665121
103	ENSMUSG00000027315.14	Spint1	serine protease inhibitor, Kunitz type 1 [Source:MGI Symbol;Acc:MGI:1338033]	chr2	119067843	119080008	+	12165	chr2:119067843-119080008	912.782	787.484	792.797	899.541	875.661	717.491	754.705	698.601	575.163	695.294	770.952	-0.295066	0.0962217	-3.06652	0.00216567	0.665121
104	ENSMUSG00000030587.6	2200002D01Rik	RIKEN cDNA 2200002D01 gene [Source:MGI Symbol;Acc:MGI:1919525]	chr7	28945986	28947891	-	1905	chr7:28945986-28947891	338.737	350.021	87.6478	165.992	144.043	54.5737	128.878	96.8844	70.7248	127.558	156.506	-0.661136	0.214826	-3.07754	0.00208715	0.665121
105	ENSMUSG00000030882.20	Dnhd1	dynein heavy chain domain 1 [Source:MGI Symbol;Acc:MGI:1924755]	chr7	105300034	105371006	+	70972	chr7:105300034-105371006	122.031	121.04	114.963	141.953	223.394	213.085	197.169	209.165	222.687	268.53	183.402	0.513238	0.166437	3.08368	0.00204458	0.665121
106	ENSMUSG00000031155.18	Pim2	proviral integration site 2 [Source:MGI Symbol;Acc:MGI:97587]	chrX	7744501	7749671	+	5170	chrX:7744501-7749671	87.6704	75.4992	137.283	117.408	101.833	188.916	136.126	160.79	137.001	153.792	129.632	0.488155	0.159365	3.06313	0.00219032	0.665121
107	ENSMUSG00000078915.3	Hsp25-ps1	heat shock protein 25, pseudogene 1 [Source:MGI Symbol;Acc:MGI:96241]	chr13	45231974	45232603	-	629	chr13:45231974-45232603	7.25982	6.64114	21.9507	3.00584	2.90769	0	1.0143	0	2.04528	1.00756	4.58324	-0.538176	0.17561	-3.06461	0.00217956	0.665121
108	ENSMUSG00000023039.18	Krt7	keratin 7 [Source:MGI Symbol;Acc:MGI:96704]	chr15	101308924	101328194	+	19270	chr15:101308924-101328194	13713.3	13358.6	4971.58	5937.65	5382.45	2040.22	5429	4386.73	4759.18	4493.16	6447.18	-0.642002	0.210238	-3.0537	0.0022604	0.6739
109	ENSMUSG00000043903.5	Zfp469	zinc finger protein 469 [Source:MGI Symbol;Acc:MGI:2684868]	chr8	122985359	122999389	+	14030	chr8:122985359-122999389	607.528	781.803	235.501	328.999	321.288	281.01	186.694	219.211	251.222	259.741	347.3	-0.621196	0.203427	-3.05366	0.00226071	0.6739
110	ENSMUSG00000048534.8	Jaml	junction adhesion molecule like [Source:MGI Symbol;Acc:MGI:2685484]	chr9	44990481	45019832	+	29351	chr9:44990481-45019832	90.5687	87.9879	121.265	93.7671	123.567	175.057	137.725	115.247	163.589	162.352	127.113	0.461833	0.151744	3.04349	0.00233849	0.690746
111	ENSMUSG00000046623.9	Gjb4	gap junction protein, beta 4 [Source:MGI Symbol;Acc:MGI:95722]	chr4	127244879	127247874	-	2995	chr4:127244879-127247874	78.3708	145.297	7.30171	40.1825	28.0765	7.99074	25.3604	8.33161	8.17295	22.2653	37.1349	-0.611885	0.201398	-3.03819	0.00238001	0.696678
112	ENSMUSG00000031075.20	Ano1	anoctamin 1, calcium activated chloride channel [Source:MGI Symbol;Acc:MGI:2142149]	chr7	144142286	144305711	-	163425	chr7:144142286-144305711	4862.27	5321.49	2391.06	4904.99	4249.77	1424.84	3069.15	2220.18	2245.74	3523.69	3421.32	-0.583324	0.192247	-3.03424	0.00241141	0.699568
113	ENSMUSG00000026585.14	Kifap3	kinesin-associated protein 3 [Source:MGI Symbol;Acc:MGI:107566]	chr1	163607152	163744678	+	137526	chr1:163607152-163744678	482.633	480.501	490.532	457.405	453.274	404.37	405.704	375.367	367.813	426.144	434.374	-0.247864	0.0817862	-3.03064	0.0024404	0.701712
114	ENSMUSG00000000359.4	Rem1	rad and gem related GTP binding protein 1 [Source:MGI Symbol;Acc:MGI:1097696]	chr2	152468871	152477118	+	8247	chr2:152468871-152477118	68.4148	58.0421	118.129	102.225	87.3557	146.438	129.003	143.129	106.725	147.354	110.682	0.517153	0.171414	3.01698	0.00255304	0.715115
115	ENSMUSG00000032126.17	Hmbs	hydroxymethylbilane synthase [Source:MGI Symbol;Acc:MGI:96112]	chr9	44247636	44255525	-	7889	chr9:44247636-44255525	220.992	228.041	196.918	210.66	177.632	149.57	176.574	117.758	163.696	156.984	179.883	-0.394995	0.130786	-3.02017	0.00252632	0.715115
116	ENSMUSG00000072647.7	Adam1a	a disintegrin and metallopeptidase domain 1a [Source:MGI Symbol;Acc:MGI:2429504]	chr5	121656639	121660134	-	3495	chr5:121656639-121660134	63.0773	81.9228	68.7965	75.4212	72.5897	126.52	80.1506	114.723	120.519	89.2141	89.2934	0.468151	0.155137	3.01767	0.00254726	0.715115
117	ENSMUSG00000014303.14	Glis2	GLIS family zinc finger 2 [Source:MGI Symbol;Acc:MGI:1932535]	chr16	4412577	4442788	+	30211	chr16:4412577-4442788	1720.63	1221.67	892.551	1319.23	1501.82	937.663	821.993	1063.22	917.875	933.204	1132.98	-0.442384	0.147076	-3.00785	0.002631	0.718374
118	ENSMUSG00000030225.12	Dera	deoxyribose-phosphate aldolase (putative) [Source:MGI Symbol;Acc:MGI:1913762]	chr6	137731544	137834338	+	102794	chr6:137731544-137834338	279.146	204.974	213.778	228.13	314.004	151.204	209.871	165.305	147.766	191.672	210.585	-0.4462	0.14822	-3.01039	0.00260914	0.718374
119	ENSMUSG00000057363.13	Uxs1	UDP-glucuronate decarboxylase 1 [Source:MGI Symbol;Acc:MGI:1915133]	chr1	43786126	43866960	-	80834	chr1:43786126-43866960	574.201	586.531	321.542	400.361	393.896	285.919	347.878	294.847	283.563	338.028	382.676	-0.470563	0.156272	-3.01118	0.00260232	0.718374
120	ENSMUSG00000022575.6	Gsdmd	gasdermin D [Source:MGI Symbol;Acc:MGI:1916396]	chr15	75734176	75739257	+	5081	chr15:75734176-75739257	333.804	307.915	352.903	321.615	397.722	332.013	517.531	548.703	428.221	570	411.043	0.426439	0.142323	2.99628	0.00273297	0.721948
121	ENSMUSG00000027010.17	Slc25a12	solute carrier family 25 (mitochondrial carrier, Aralar), member 12 [Source:MGI Symbol;Acc:MGI:1926080]	chr2	71101407	71198093	-	96686	chr2:71101407-71198093	541.32	526.228	437.427	510.338	546.438	397.24	388.875	411.595	432.791	453.006	464.526	-0.28312	0.0944595	-2.99726	0.00272419	0.721948
122	ENSMUSG00000033576.13	Apol6	apolipoprotein L 6 [Source:MGI Symbol;Acc:MGI:1919189]	chr15	76928929	76941306	+	12377	chr15:76928929-76941306	30.3059	22.3041	129.747	28.3618	32.8697	30.9799	167.452	222.143	82.2322	368.613	111.501	0.618401	0.206278	2.99791	0.0027184	0.721948
123	ENSMUSG00000110397.3	Gm45540	predicted gene 45540 [Source:MGI Symbol;Acc:MGI:5791376]	chr8	56764339	56767944	+	3605	chr8:56764339-56767944	87.3391	114.876	84.4309	56.3157	107.432	151.824	98.4132	284.029	375.853	93.2725	145.379	0.644348	0.214951	2.99765	0.00272066	0.721948
124	ENSMUSG00000041592.17	Sdk2	sidekick cell adhesion molecule 2 [Source:MGI Symbol;Acc:MGI:2443847]	chr11	113667200	113957872	-	290672	chr11:113667200-113957872	158.503	300.582	199.113	275.84	290.341	172.67	187.486	102.916	107.844	168.321	196.362	-0.553414	0.185404	-2.9849	0.0028367	0.736469
125	ENSMUSG00000049382.11	Krt8	keratin 8 [Source:MGI Symbol;Acc:MGI:96705]	chr15	101905133	101912917	-	7784	chr15:101905133-101912917	5429.77	8444.94	1692.39	3486.49	2002.81	1359.74	2339.38	1533.51	1878.5	2438.95	3060.65	-0.640807	0.214726	-2.9843	0.00284225	0.736469
126	ENSMUSG00000106341.2	Gm43330	predicted gene 43330 [Source:MGI Symbol;Acc:MGI:5663467]	chr3	105690191	105692343	-	2152	chr3:105690191-105692343	67.0998	83.8748	79.243	92.4749	87.1181	111.87	94.348	133.259	150.154	104.344	100.379	0.459544	0.154063	2.98283	0.00285594	0.736469
127	ENSMUSG00000027649.16	Ctnnbl1	catenin, beta like 1 [Source:MGI Symbol;Acc:MGI:1913892]	chr2	157579321	157733534	+	154213	chr2:157579321-157733534	324.01	308.127	244.273	276.332	295.308	215.823	262.459	214.484	224.358	201.798	256.697	-0.344163	0.115768	-2.97287	0.00295033	0.743118
128	ENSMUSG00000028385.15	Snx30	sorting nexin family member 30 [Source:MGI Symbol;Acc:MGI:2443882]	chr4	59805840	59904737	+	98897	chr4:59805840-59904737	490.452	591.063	559.291	710.587	553.951	710.228	815.545	742.125	772.183	668.124	661.355	0.329518	0.110708	2.97647	0.00291587	0.743118
129	ENSMUSG00000090236.4	Car15	carbonic anhydrase 15 [Source:MGI Symbol;Acc:MGI:1931324]	chr16	17653140	17656228	-	3088	chr16:17653140-17656228	17.9795	19.639	49.8627	45.8774	24.2277	93.37	53.0404	62.9431	58.3032	47.6984	47.2941	0.625544	0.210382	2.97337	0.0029455	0.743118
130	ENSMUSG00000017897.19	Eya2	EYA transcriptional coactivator and phosphatase 2 [Source:MGI Symbol;Acc:MGI:109341]	chr2	165436952	165613647	+	176695	chr2:165436952-165613647	847.455	797.158	564.384	577.851	489.789	362.436	512.337	463.506	431.439	496.982	554.334	-0.45279	0.153379	-2.95209	0.00315633	0.782866
131	ENSMUSG00000057541.15	Pus7	pseudouridylate synthase 7 [Source:MGI Symbol;Acc:MGI:1925947]	chr5	23945646	23988709	-	43063	chr5:23945646-23988709	243.661	352.73	121.029	175.155	134.254	130.552	118.97	99.9977	108.726	119.257	160.433	-0.584317	0.197785	-2.95431	0.0031337	0.782866
132	ENSMUSG00000018442.14	Derl2	Der1-like domain family, member 2 [Source:MGI Symbol;Acc:MGI:2151483]	chr11	70897990	70910667	-	12677	chr11:70897990-70910667	791.851	898.694	826.748	671.427	697.599	459.78	655.939	570.637	591.904	668.185	683.276	-0.362329	0.123075	-2.94398	0.0032402	0.785675
133	ENSMUSG00000028698.14	Pik3r3	phosphoinositide-3-kinase regulatory subunit 3 [Source:MGI Symbol;Acc:MGI:109277]	chr4	116078815	116160253	+	81438	chr4:116078815-116160253	568.41	544.219	466.904	565.516	591.939	528.961	438.264	396.865	392.71	384.842	487.863	-0.333292	0.113114	-2.94652	0.00321376	0.785675
134	ENSMUSG00000032006.16	Pdgfd	platelet-derived growth factor, D polypeptide [Source:MGI Symbol;Acc:MGI:1919035]	chr9	6168584	6378850	+	210266	chr9:6168584-6378850	104.972	154.591	307.105	155.04	207.119	295.914	260.394	327.506	452.474	281.396	254.651	0.574555	0.195125	2.94454	0.00323433	0.785675
135	ENSMUSG00000027954.10	Efna1	ephrin A1 [Source:MGI Symbol;Acc:MGI:103236]	chr3	89179040	89188449	-	9409	chr3:89179040-89188449	1168.55	1062.04	863.397	848.889	1018.23	610.707	832.582	820.868	476.066	739.865	844.119	-0.44026	0.149743	-2.9401	0.00328103	0.789684
136	ENSMUSG00000001281.11	Itgb7	integrin beta 7 [Source:MGI Symbol;Acc:MGI:96616]	chr15	102124430	102140379	-	15949	chr15:102124430-102140379	166.709	164.551	324.793	296.519	282.862	303.24	598.051	424.407	358.698	367.857	328.769	0.548985	0.187556	2.92704	0.00342208	0.810092
137	ENSMUSG00000004988.10	Fxyd4	FXYD domain-containing ion transport regulator 4 [Source:MGI Symbol;Acc:MGI:1889005]	chr6	117910520	117914653	-	4133	chr6:117910520-117914653	11.2416	14.2547	6.11761	8.37483	9.4816	5.51219	4.97704	2.92285	1.91048	1.69535	6.64883	-0.6146	0.211716	-2.90294	0.00369674	0.810092
138	ENSMUSG00000024072.10	Yipf4	Yip1 domain family, member 4 [Source:MGI Symbol;Acc:MGI:1915114]	chr17	74796488	74807272	+	10784	chr17:74796488-74807272	385.545	343.223	468.602	305.125	324.918	582.047	507.712	477.537	437.991	452.746	428.544	0.382268	0.130989	2.91832	0.00351925	0.810092
139	ENSMUSG00000024617.17	Camk2a	calcium/calmodulin-dependent protein kinase II alpha [Source:MGI Symbol;Acc:MGI:88256]	chr18	61058690	61121224	+	62534	chr18:61058690-61121224	24.7117	33.2443	17.3957	51.762	41.5793	22.0375	13.3461	17.8997	6.36357	16.2263	24.4566	-0.630574	0.215763	-2.92253	0.00347204	0.810092
140	ENSMUSG00000032586.10	Traip	TRAF-interacting protein [Source:MGI Symbol;Acc:MGI:1096377]	chr9	107827335	107849469	+	22134	chr9:107827335-107849469	50.1255	35.6248	38.2435	53.3849	30.7407	68.8915	77.4093	53.0903	58.096	67.8442	53.3451	0.515032	0.177488	2.90178	0.00371048	0.810092
141	ENSMUSG00000033857.13	Engase	endo-beta-N-acetylglucosaminidase [Source:MGI Symbol;Acc:MGI:2443788]	chr11	118367655	118380035	+	12380	chr11:118367655-118380035	131.776	125.11	66.9444	123.38	174.892	68.9681	89.1985	66.1331	87.2969	74.5617	100.826	-0.530268	0.183073	-2.89648	0.00377369	0.810092
142	ENSMUSG00000037025.12	Foxa2	forkhead box A2 [Source:MGI Symbol;Acc:MGI:1347476]	chr2	147884797	147888889	-	4092	chr2:147884797-147888889	491.502	461.576	455.652	507.116	472.611	313.197	431.686	381.292	337.232	425.5	427.736	-0.313805	0.107969	-2.90643	0.00365573	0.810092
143	ENSMUSG00000056468.5	5730596B20Rik	RIKEN cDNA 5730596B20 gene [Source:MGI Symbol;Acc:MGI:1924830]	chr6	52154135	52157831	+	3696	chr6:52154135-52157831	45.2874	57.4362	28.1433	53.2997	47.4248	25.304	28.408	25.9047	25.5334	33.4573	37.0199	-0.548899	0.189359	-2.89873	0.0037468	0.810092
144	ENSMUSG00000074505.7	Fat3	FAT atypical cadherin 3 [Source:MGI Symbol;Acc:MGI:2444314]	chr9	15821485	16412581	-	591096	chr9:15821485-16412581	561.848	583.809	502.532	587.135	822.718	1165.48	704.718	890.54	708.58	969.042	749.64	0.454083	0.156187	2.9073	0.00364565	0.810092
145	ENSMUSG00000083380.2	Ndufb4c	NADH:ubiquinone oxidoreductase subunit B4C [Source:MGI Symbol;Acc:MGI:3781422]	chr15	73681356	73681745	-	389	chr15:73681356-73681745	205.773	201.611	166.532	173.63	170.813	147.827	146.877	139.337	135.097	149.129	163.662	-0.331336	0.114357	-2.89737	0.00376303	0.810092
146	ENSMUSG00000085272.8	Sbk3	SH3 domain binding kinase family, member 3 [Source:MGI Symbol;Acc:MGI:2685924]	chr7	4968259	4974167	-	5908	chr7:4968259-4974167	106.267	79.8795	24.5737	85.9278	94.4423	30.087	24.9133	31.8076	64.206	25.8872	56.7991	-0.625068	0.215453	-2.90118	0.00371759	0.810092
147	ENSMUSG00000085917.2	Gm15899	predicted gene 15899 [Source:MGI Symbol;Acc:MGI:3801945]	chr8	123410341	123410578	-	237	chr8:123410341-123410578	11.197	0	24.1543	6.9834	10.776	0	0	0	0	0	5.31108	-0.427783	0.146767	-2.91472	0.00356011	0.810092
148	ENSMUSG00000089829.3	Gm16565	predicted gene 16565 [Source:MGI Symbol;Acc:MGI:4414985]	chr1	165608644	165616936	+	8292	chr1:165608644-165616936	13.5614	5.10475	5.64792	8.55624	7.4905	22.3985	14.916	15.0382	23.7294	13.2166	12.9659	0.626196	0.215888	2.90056	0.00372497	0.810092
149	ENSMUSG00000105677.2	Gm43328	predicted gene 43328 [Source:MGI Symbol;Acc:MGI:5663465]	chr3	105639760	105641193	-	1433	chr3:105639760-105641193	72.7271	85.8579	83.4473	83.3759	88.1007	166.47	95.3531	105.532	143.024	103.225	102.711	0.470823	0.160735	2.92919	0.00339845	0.810092
150	ENSMUSG00000109005.2	Gm45221	predicted gene 45221 [Source:MGI Symbol;Acc:MGI:5753797]	chr7	89835135	89837406	+	2271	chr7:89835135-89837406	267.602	221.442	247.103	234.218	260.382	416.848	267.829	285.942	325.839	356.631	288.383	0.37952	0.129924	2.92109	0.00348811	0.810092
151	ENSMUSG00000113649.2	Gm47665	predicted gene, 47665 [Source:MGI Symbol;Acc:MGI:6096756]	chr13	20456075	20458209	+	2134	chr13:20456075-20458209	21.0191	21.6759	38.5791	27.1391	31.9434	65.2572	32.4638	51.8233	54.1371	41.5344	38.5572	0.571426	0.196356	2.91015	0.0036125	0.810092
152	ENSMUSG00000113880.2	A030005L19Rik	RIKEN cDNA A030005L19 gene [Source:MGI Symbol;Acc:MGI:1925172]	chr1	82891046	82891851	+	805	chr1:82891046-82891851	14.5278	12.3019	13.5741	18.0517	13.56	34.6265	20.2836	28.724	25.5502	23.2135	20.4413	0.58646	0.202566	2.89516	0.00378967	0.810092
153	ENSMUSG00000000126.12	Wnt9a	wingless-type MMTV integration site family, member 9A [Source:MGI Symbol;Acc:MGI:2446084]	chr11	59197754	59224378	+	26624	chr11:59197754-59224378	393.812	289.106	144.894	193.072	215.826	129.185	148.127	160.987	148.097	165.24	198.835	-0.539761	0.187364	-2.88081	0.00396654	0.820992
154	ENSMUSG00000005413.9	Hmox1	heme oxygenase 1 [Source:MGI Symbol;Acc:MGI:96163]	chr8	75820249	75827217	+	6968	chr8:75820249-75827217	617.438	1438.55	897.97	503.978	406.845	435.671	562.432	354.262	368.18	349.786	593.512	-0.592327	0.205337	-2.88465	0.00391845	0.820992
155	ENSMUSG00000023156.5	Rpp14	ribonuclease P 14 subunit [Source:MGI Symbol;Acc:MGI:1914303]	chr14	14377939	14389406	-	11467	chr14:14377939-14389406	202.748	157.551	151.015	191.233	171.774	111.377	157.378	120.496	70.8244	120.598	145.499	-0.486998	0.168771	-2.88556	0.00390717	0.820992
156	ENSMUSG00000026077.16	Npas2	neuronal PAS domain protein 2 [Source:MGI Symbol;Acc:MGI:109232]	chr1	39232812	39402317	+	169505	chr1:39232812-39402317	55.6333	68.1648	37.655	35.4028	22.4135	59.2171	121.24	74.8594	55.8189	126.973	65.7379	0.609722	0.21123	2.88654	0.00389504	0.820992
157	ENSMUSG00000084106.5	Gm6136	predicted pseudogene 6136 [Source:MGI Symbol;Acc:MGI:3646897]	chr1	86836515	86837405	-	890	chr1:86836515-86837405	67.8153	78.4871	65.7666	80.2606	75.5404	25.304	56.7969	48.1716	17.3726	53.5264	56.9042	-0.582848	0.202464	-2.87877	0.00399227	0.820992
158	ENSMUSG00000117599.2	Gm49971	predicted gene, 49971 [Source:MGI Symbol;Acc:MGI:6275241]	chr18	46898281	46903175	+	4894	chr18:46898281-46903175	59.0419	55.5369	83.3791	66.3838	70.6503	105.212	90.2991	86.9582	91.9167	94.3135	80.3691	0.421532	0.146338	2.88055	0.00396986	0.820992
159	ENSMUSG00000020553.9	Pctp	phosphatidylcholine transfer protein [Source:MGI Symbol;Acc:MGI:107375]	chr11	89873491	89893720	-	20229	chr11:89873491-89893720	159.288	169.558	129.271	146.79	120.021	93.225	109.57	114.736	107.246	112.494	126.22	-0.384285	0.133654	-2.87522	0.00403752	0.825077
160	ENSMUSG00000021773.12	Comtd1	catechol-O-methyltransferase domain containing 1 [Source:MGI Symbol;Acc:MGI:1916406]	chr14	21895923	21899045	-	3122	chr14:21895923-21899045	36.7313	84.1369	29.4301	51.0549	48.8519	30.6838	21.4185	16.5948	39.0238	16.4028	37.4329	-0.610553	0.212727	-2.87013	0.00410306	0.828054
161	ENSMUSG00000026639.19	Lamb3	laminin, beta 3 [Source:MGI Symbol;Acc:MGI:99915]	chr1	192890007	193026186	+	136179	chr1:192890007-193026186	4286.44	4127.46	3241.53	3437.15	4038.24	1746.3	3558.87	2085.89	2265.77	3201.46	3198.91	-0.472642	0.164607	-2.87134	0.00408742	0.828054
162	ENSMUSG00000028337.15	Coro2a	coronin, actin binding protein 2A [Source:MGI Symbol;Acc:MGI:1345966]	chr4	46536937	46602202	-	65265	chr4:46536937-46602202	356.452	322.923	414.243	493.434	474.476	442.821	693.426	534.484	548.489	668.562	494.931	0.422477	0.147494	2.86436	0.00417848	0.838069
163	ENSMUSG00000004451.15	Ralb	v-ral simian leukemia viral oncogene B [Source:MGI Symbol;Acc:MGI:1927244]	chr1	119398035	119432524	-	34489	chr1:119398035-119432524	1127.07	1282.13	936.702	1079.28	956.378	842.721	880.856	860.248	879.348	906.757	975.149	-0.283784	0.0996966	-2.84647	0.00442065	0.840165
164	ENSMUSG00000004552.17	Ctse	cathepsin E [Source:MGI Symbol;Acc:MGI:107361]	chr1	131566044	131603243	+	37199	chr1:131566044-131603243	254.532	260.234	54.8988	94.2736	255.497	44.6564	85.0433	54.2666	26.0901	141.045	127.054	-0.60585	0.215098	-2.81662	0.00485314	0.840165
165	ENSMUSG00000005078.17	Jkamp	JNK1/MAPK8-associated membrane protein [Source:MGI Symbol;Acc:MGI:1915057]	chr12	72132363	72148235	+	15872	chr12:72132363-72148235	248.89	255.758	230.559	196.605	185.55	173.919	180.636	145.794	147.146	190.74	195.56	-0.373308	0.132397	-2.81961	0.00480815	0.840165
166	ENSMUSG00000020325.11	Fstl3	follistatin-like 3 [Source:MGI Symbol;Acc:MGI:1890391]	chr10	79613106	79618464	+	5358	chr10:79613106-79618464	1609.15	1291.37	513.526	644.19	652.904	302.685	513.24	509.466	537.464	645.535	721.953	-0.588764	0.206739	-2.84786	0.00440145	0.840165
167	ENSMUSG00000021301.10	Hecw1	HECT, C2 and WW domain containing E3 ubiquitin protein ligase 1 [Source:MGI Symbol;Acc:MGI:2444115]	chr13	14401023	14697813	-	296790	chr13:14401023-14697813	3.67886	10.1382	1.09701	11.0543	13.6823	0	0.990443	2.41597	0.905884	1.02769	4.49907	-0.49871	0.17653	-2.82508	0.00472689	0.840165
168	ENSMUSG00000022325.15	Pop1	processing of precursor 1, ribonuclease P/MRP family, (S. cerevisiae) [Source:MGI Symbol;Acc:MGI:1914974]	chr15	34495450	34530794	+	35344	chr15:34495450-34530794	138.779	260.079	111.413	120.147	56.7518	61.0265	85.055	66.9227	76.7575	62.7885	103.972	-0.598742	0.209636	-2.85611	0.00428872	0.840165
169	ENSMUSG00000022471.15	Xrcc6	X-ray repair complementing defective repair in Chinese hamster cells 6 [Source:MGI Symbol;Acc:MGI:95606]	chr15	81872036	81924286	+	52250	chr15:81872036-81924286	215.836	283.599	118.618	271.167	198.552	127.36	176.85	120.357	130.478	126.984	176.98	-0.518104	0.181563	-2.85358	0.00432297	0.840165
170	ENSMUSG00000023011.9	Faim2	Fas apoptotic inhibitory molecule 2 [Source:MGI Symbol;Acc:MGI:1919643]	chr15	99394893	99426046	-	31153	chr15:99394893-99426046	24.7228	19.041	39.2725	29.2432	42.1662	49.9141	20.7965	90.9417	96.8742	86.4629	49.9435	0.61082	0.215988	2.82803	0.0046835	0.840165
171	ENSMUSG00000023036.15	Pcdhgc4	protocadherin gamma subfamily C, 4 [Source:MGI Symbol;Acc:MGI:1935203]	chr18	37948132	37974926	+	26794	chr18:37948132-37974926	144.653	135.359	157.469	181.919	181.971	266.791	199.721	183.099	219.531	209.098	187.961	0.378517	0.134169	2.82119	0.00478455	0.840165
172	ENSMUSG00000026037.15	Orc2	origin recognition complex, subunit 2 [Source:MGI Symbol;Acc:MGI:1328306]	chr1	58501930	58544268	-	42338	chr1:58501930-58544268	310.288	402.667	336.361	263.823	341.015	181.216	245.243	243.021	256.856	286.333	286.682	-0.395423	0.139843	-2.82763	0.00468946	0.840165
173	ENSMUSG00000026580.17	Selp	selectin, platelet [Source:MGI Symbol;Acc:MGI:98280]	chr1	163942833	163977595	+	34762	chr1:163942833-163977595	549.616	719.861	249.359	426.126	225.051	181.403	239.411	269.524	203.221	295.454	335.903	-0.577542	0.204136	-2.82921	0.00466635	0.840165
174	ENSMUSG00000028011.17	Tdo2	tryptophan 2,3-dioxygenase [Source:MGI Symbol;Acc:MGI:1928486]	chr3	81864397	81883509	-	19112	chr3:81864397-81883509	15.9174	28.6247	3.25183	25.468	6.94254	1.55131	4.22007	4.6072	4.75982	4.71706	10.006	-0.573087	0.201361	-2.84606	0.00442633	0.840165
175	ENSMUSG00000028373.17	Astn2	astrotactin 2 [Source:MGI Symbol;Acc:MGI:1889277]	chr4	65299040	66322848	-	1023808	chr4:65299040-66322848	173.068	146.11	331.906	243.551	278.906	322.213	361.417	348.812	390.554	360.117	295.665	0.48719	0.171737	2.83684	0.00455628	0.840165
176	ENSMUSG00000028399.19	Ptprd	protein tyrosine phosphatase, receptor type, D [Source:MGI Symbol;Acc:MGI:97812]	chr4	75859475	78130198	-	2270723	chr4:75859475-78130198	1391.33	1122.4	1396.84	1257.74	2245.74	2256.19	2465.38	1951.9	1841.25	2226.87	1815.56	0.449414	0.158551	2.83451	0.00458955	0.840165
177	ENSMUSG00000032498.10	Mlh1	mutL homolog 1 [Source:MGI Symbol;Acc:MGI:101938]	chr9	111057296	111100859	-	43563	chr9:111057296-111100859	165.417	200.124	169.417	184.642	204.233	122.651	178.8	114.822	123.279	141.922	160.531	-0.392281	0.138416	-2.83408	0.00459577	0.840165
178	ENSMUSG00000033545.15	Znrf1	zinc and ring finger 1 [Source:MGI Symbol;Acc:MGI:2177308]	chr8	112262729	112352662	+	89933	chr8:112262729-112352662	913.771	1160.67	1137.1	925.346	958.048	1273.49	1091.98	1211.44	1890.08	1600.95	1216.29	0.411007	0.14538	2.82712	0.00469685	0.840165
179	ENSMUSG00000040940.19	Arhgef1	Rho guanine nucleotide exchange factor (GEF) 1 [Source:MGI Symbol;Acc:MGI:1353510]	chr7	24602337	24626019	+	23682	chr7:24602337-24626019	2333.5	2258.75	2398.66	2606.86	2721.96	2895.01	3012.39	3160.5	2692.67	2797.11	2687.74	0.232193	0.081944	2.83355	0.00460338	0.840165
180	ENSMUSG00000045725.6	Prr15	proline rich 15 [Source:MGI Symbol;Acc:MGI:1925254]	chr6	54302820	54307186	+	4366	chr6:54302820-54307186	83.0251	112.729	99.6581	66.6616	64.0392	54.371	59.8018	55.4834	58.1035	54.801	70.8674	-0.481255	0.168676	-2.85313	0.00432913	0.840165
181	ENSMUSG00000049044.17	Rapgef4	Rap guanine nucleotide exchange factor (GEF) 4 [Source:MGI Symbol;Acc:MGI:1917723]	chr2	71811584	72087818	+	276234	chr2:71811584-72087818	278.591	228.015	335.056	272.369	286.167	313.878	317.909	406.284	412.868	395.454	324.659	0.363725	0.128526	2.82998	0.00465513	0.840165
182	ENSMUSG00000055116.9	Arntl	aryl hydrocarbon receptor nuclear translocator-like [Source:MGI Symbol;Acc:MGI:1096381]	chr7	112806672	112913333	+	106661	chr7:112806672-112913333	167.108	239.023	216.609	114.476	131.42	189.168	367.56	229.943	297.189	333.886	228.638	0.530368	0.187763	2.82466	0.00473304	0.840165
183	ENSMUSG00000057182.17	Scn3a	sodium channel, voltage-gated, type III, alpha [Source:MGI Symbol;Acc:MGI:98249]	chr2	65288607	65397971	-	109364	chr2:65288607-65397971	188.491	223.624	282.105	196.29	248.614	450.784	205.847	471.431	390.032	287.102	294.432	0.515243	0.180455	2.85524	0.00430049	0.840165
184	ENSMUSG00000091498.5	Mpc1-ps	mitochondrial pyruvate carrier 1, pseudogene [Source:MGI Symbol;Acc:MGI:3781628]	chr12	110824999	110825328	-	329	chr12:110824999-110825328	51.3634	53.6782	30.3995	38.863	29.1552	19.9801	20.2332	28.8087	25.6126	21.9576	32.0052	-0.563732	0.197653	-2.85213	0.00434272	0.840165
185	ENSMUSG00000103567.2	Pcdhga5	protocadherin gamma subfamily A, 5 [Source:MGI Symbol;Acc:MGI:1935217]	chr18	37827433	37974926	+	147493	chr18:37827433-37974926	208.665	248.515	210.536	251.448	238.083	299.654	280.027	259.953	336.009	283.943	261.683	0.311326	0.109951	2.83149	0.00463311	0.840165
186	ENSMUSG00000106317.2	Gm43848	predicted gene 43848 [Source:MGI Symbol;Acc:MGI:5663985]	chr3	105633217	105634463	-	1246	chr3:105633217-105634463	45.243	43.4243	40.6884	41.1733	58.093	97.2183	42.6026	86.1061	68.4522	75.8641	59.8865	0.522529	0.185551	2.81609	0.00486123	0.840165
187	ENSMUSG00000116639.2	Gm49730	predicted gene, 49730 [Source:MGI Symbol;Acc:MGI:6215212]	chr16	35686549	35688321	-	1772	chr16:35686549-35688321	28.2899	39.6003	81.3421	56.2743	59.0508	35.9579	132.893	156.417	83.7643	164.044	83.7633	0.610165	0.215569	2.83049	0.00464772	0.840165
188	ENSMUSG00000116656.2	Gm49708	predicted gene, 49708 [Source:MGI Symbol;Acc:MGI:6215173]	chr16	90138483	90146530	-	8047	chr16:90138483-90146530	194.381	272.567	58.1141	154.032	174.026	77.5099	101.889	69.0407	56.0342	122.903	128.05	-0.597508	0.21207	-2.8175	0.00483988	0.840165
189	ENSMUSG00000004558.16	Ndrg2	N-myc downstream regulated gene 2 [Source:MGI Symbol;Acc:MGI:1352498]	chr14	52142728	52151615	-	8887	chr14:52142728-52151615	622.961	582.985	468.135	424.065	579.415	375.058	453.462	417.984	363.831	434.841	472.274	-0.352207	0.125558	-2.80514	0.00502951	0.840169
190	ENSMUSG00000018651.15	Tada2a	transcriptional adaptor 2A [Source:MGI Symbol;Acc:MGI:2144471]	chr11	83969746	84020426	-	50680	chr11:83969746-84020426	173.181	174.928	126.774	191.036	175.792	146.039	121.538	104.987	126.31	124.24	146.482	-0.386314	0.137624	-2.80703	0.00500012	0.840169
191	ENSMUSG00000039621.14	Prex1	phosphatidylinositol-3,4,5-trisphosphate-dependent Rac exchange factor 1 [Source:MGI Symbol;Acc:MGI:3040696]	chr2	166408262	166555752	-	147490	chr2:166408262-166555752	840.272	821.75	1215.6	1109.66	1146.15	1574.8	1771.02	1389.9	1224.53	1147.41	1224.11	0.408363	0.145619	2.80432	0.00504225	0.840169
192	ENSMUSG00000050763.5	Olfr1395	olfactory receptor 1395 [Source:MGI Symbol;Acc:MGI:3031229]	chr11	49033101	49041280	+	8179	chr11:49033101-49041280	0	0.941783	0	0	1.93556	1.33162	7.10091	5.55088	3.06376	10.1342	3.00587	0.470778	0.1676	2.80893	0.0049706	0.840169
193	ENSMUSG00000051343.12	Rab11fip5	RAB11 family interacting protein 5 (class I) [Source:MGI Symbol;Acc:MGI:1098586]	chr6	85311944	85351616	-	39672	chr6:85311944-85351616	1245.88	1214.73	717.812	942.255	1092.22	741.952	910.419	691.595	615.703	766.566	893.913	-0.418531	0.148837	-2.81202	0.00492321	0.840169
194	ENSMUSG00000087365.10	C430049B03Rik	RIKEN cDNA C430049B03 gene [Source:MGI Symbol;Acc:MGI:1924903]	chrX	52141992	52146093	-	4101	chrX:52141992-52146093	125.01	149.263	163.503	135.028	129.195	104.111	85.7772	108.55	126.301	88.0298	121.477	-0.39723	0.141427	-2.80872	0.00497383	0.840169
195	ENSMUSG00000090659.10	Zfp493	zinc finger protein 493 [Source:MGI Symbol;Acc:MGI:1920208]	chr13	67927812	67940631	+	12819	chr13:67927812-67940631	17.7089	30.4864	18.8578	24.8934	31.4499	8.26743	7.8728	15.105	16.532	13.5127	18.4686	-0.595659	0.212021	-2.80944	0.00496281	0.840169
196	ENSMUSG00000021476.10	Habp4	hyaluronic acid binding protein 4 [Source:MGI Symbol;Acc:MGI:1891713]	chr13	64309638	64334351	+	24713	chr13:64309638-64334351	543.875	469.556	335.864	504.187	386.478	269.157	311.047	293.646	421.753	291.582	382.714	-0.4251	0.151714	-2.80197	0.00507911	0.841991
197	ENSMUSG00000037465.11	Klf10	Kruppel-like factor 10 [Source:MGI Symbol;Acc:MGI:1101353]	chr15	38291707	38300950	-	9243	chr15:38291707-38300950	915.881	878.339	784.72	627.587	691.614	533.939	656.174	545.982	607.719	657.539	689.949	-0.344164	0.122972	-2.79871	0.00513071	0.842018
198	ENSMUSG00000106414.2	Gm43320	predicted gene 43320 [Source:MGI Symbol;Acc:MGI:5663457]	chr5	49000762	49003677	-	2915	chr5:49000762-49003677	4.85163	2.82565	5.21232	3.01642	6.77529	13.3179	6.08726	17.5799	8.17103	17.2306	8.50679	0.598342	0.213794	2.79869	0.0051311	0.842018
199	ENSMUSG00000103734.2	Gm37651	predicted gene, 37651 [Source:MGI Symbol;Acc:MGI:5610879]	chr2	68792561	68794054	+	1493	chr2:68792561-68794054	36.3655	35.8476	25.0329	44.2027	28.0755	74.5789	44.6339	41.6558	57.2087	59.7165	44.7318	0.524659	0.187642	2.79606	0.00517294	0.844619
200	ENSMUSG00000028124.17	Gclm	glutamate-cysteine ligase, modifier subunit [Source:MGI Symbol;Acc:MGI:104995]	chr3	122039206	122064381	+	25175	chr3:122039206-122064381	737.632	757.24	527.864	634.522	505.661	375.231	469.465	541.949	510.557	421.904	548.203	-0.393892	0.141077	-2.79203	0.00523791	0.846717
201	ENSMUSG00000033088.20	Triobp	TRIO and F-actin binding protein [Source:MGI Symbol;Acc:MGI:1349410]	chr15	78831924	78890069	+	58145	chr15:78831924-78890069	637.879	597.161	812.023	739.818	602.092	730.568	881.818	907.898	968.654	835.687	771.36	0.325348	0.116473	2.79333	0.00521682	0.846717
202	ENSMUSG00000022685.10	Parn	poly(A)-specific ribonuclease (deadenylation nuclease) [Source:MGI Symbol;Acc:MGI:1921358]	chr16	13355824	13486034	-	130210	chr16:13355824-13486034	429.436	425.722	270.99	350.255	387.19	272.474	307.259	279.412	261.138	290.24	327.412	-0.362277	0.130027	-2.78618	0.00533339	0.853658
203	ENSMUSG00000049556.6	Lingo1	leucine rich repeat and Ig domain containing 1 [Source:MGI Symbol;Acc:MGI:1915522]	chr9	56525759	56703752	-	177993	chr9:56525759-56703752	12.4956	27.7228	18.5557	15.7427	18.4273	8.46359	10.5558	9.95159	7.16096	8.47992	13.7556	-0.597927	0.214498	-2.78756	0.00531062	0.853658
204	ENSMUSG00000059187.13	Tafa1	TAFA chemokine like family member 1 [Source:MGI Symbol;Acc:MGI:2443695]	chr6	96090135	96634159	+	544024	chr6:96090135-96634159	8.84875	14.7884	17.2844	16.0781	14.1214	18.4594	18.467	39.7929	24.5629	44.1982	21.6601	0.594944	0.213814	2.78253	0.00539363	0.854878
205	ENSMUSG00000091243.3	Vgll3	vestigial like family member 3 [Source:MGI Symbol;Acc:MGI:1920819]	chr16	65612143	65663254	+	51111	chr16:65612143-65663254	300.234	452.181	826.78	453.737	499.572	713.18	614.463	961.101	932.648	839.118	659.301	0.51649	0.185607	2.7827	0.00539086	0.854878
206	ENSMUSG00000025323.11	Sp4	trans-acting transcription factor 4 [Source:MGI Symbol;Acc:MGI:107595]	chr12	118198668	118265175	-	66507	chr12:118198668-118265175	407.676	364.007	480.11	418.973	401.319	494.116	513.343	558.256	542.601	448.257	462.866	0.286621	0.103302	2.77459	0.00552721	0.871797
207	ENSMUSG00000075254.13	Heg1	heart development protein with EGF-like domains 1 [Source:MGI Symbol;Acc:MGI:1924696]	chr16	33504740	33591946	+	87206	chr16:33504740-33591946	6931.8	6764.28	9113.25	7549.5	7309.69	9963.78	7801.73	13133.1	12662.2	8506.28	8973.56	0.405547	0.146448	2.76921	0.00561918	0.882021
208	ENSMUSG00000060131.12	Atp8b4	ATPase, class I, type 8B, member 4 [Source:MGI Symbol;Acc:MGI:1859664]	chr2	126162893	126342594	-	179701	chr2:126162893-126342594	181.284	148.233	292.303	252.515	192.629	291.329	335.684	314.514	296.099	282.116	258.67	0.433565	0.156736	2.7662	0.00567137	0.885933
209	ENSMUSG00000079012.12	Serpina3m	serine (or cysteine) peptidase inhibitor, clade A, member 3M [Source:MGI Symbol;Acc:MGI:98378]	chr12	104304745	104360516	+	55771	chr12:104304745-104360516	244.084	264.053	47.9742	52.2491	39.691	45.2802	59.8517	42.5773	44.9478	46.5724	88.728	-0.590206	0.213553	-2.76375	0.00571418	0.888349
210	ENSMUSG00000020592.16	Sdc1	syndecan 1 [Source:MGI Symbol;Acc:MGI:1349162]	chr12	8821323	8843715	+	22392	chr12:8821323-8843715	6448.62	5200.65	2622.84	4542.88	5086.56	2690.78	3934.68	2412.57	2544.64	3706.23	3919.04	-0.499227	0.180958	-2.7588	0.00580144	0.893354
211	ENSMUSG00000029705.18	Cux1	cut-like homeobox 1 [Source:MGI Symbol;Acc:MGI:88568]	chr5	136276989	136596344	-	319355	chr5:136276989-136596344	4407.82	3987.48	4519.46	4030.82	4465.98	3422.47	3898.34	3486.8	3694.39	3959.43	3987.3	-0.207161	0.075133	-2.75726	0.00582885	0.893354
212	ENSMUSG00000047281.4	Sfn	stratifin [Source:MGI Symbol;Acc:MGI:1891831]	chr4	133327867	133329479	-	1612	chr4:133327867-133329479	1733.59	2013.57	330.615	1212.73	748.33	411.517	725.317	382.28	470.935	812.931	884.181	-0.595262	0.21582	-2.75814	0.00581306	0.893354
213	ENSMUSG00000026688.6	Mgst3	microsomal glutathione S-transferase 3 [Source:MGI Symbol;Acc:MGI:1913697]	chr1	167199535	167221410	-	21875	chr1:167199535-167221410	335.208	322.098	194.093	186.726	193.66	155.815	195.759	155.574	137.937	171.868	204.873	-0.475999	0.172747	-2.75547	0.00586086	0.894042
214	ENSMUSG00000038331.16	Satb2	special AT-rich sequence binding protein 2 [Source:MGI Symbol;Acc:MGI:2679336]	chr1	56833140	57017809	-	184669	chr1:56833140-57017809	49.8301	58.1455	40.5236	71.1481	41.1806	27.7845	39.5175	21.5911	34.5309	34.6015	41.8853	-0.522049	0.19023	-2.7443	0.00606393	0.912172
215	ENSMUSG00000072844.7	G530011O06Rik	RIKEN cDNA G530011O06 gene [Source:MGI Symbol;Acc:MGI:3603513]	chrX	168758039	168761913	-	3874	chrX:168758039-168761913	51.7437	41.4576	19.8093	26.1372	3.8718	34.6263	44.6385	72.1776	280.892	64.8474	64.0201	0.555643	0.202409	2.74515	0.00604833	0.912172
216	ENSMUSG00000085977.2	Gm5970	predicted gene 5970 [Source:MGI Symbol;Acc:MGI:3646761]	chr18	60353915	60355130	+	1215	chr18:60353915-60355130	15.3497	13.2175	86.5965	32.1334	47.4434	17.3128	227.212	173.144	123.624	379.284	111.532	0.514468	0.187429	2.74487	0.00605352	0.912172
217	ENSMUSG00000026390.8	Marco	macrophage receptor with collagenous structure [Source:MGI Symbol;Acc:MGI:1309998]	chr1	120402267	120432753	-	30486	chr1:120402267-120432753	441.202	509.784	97.6794	187.112	286.2	137.747	240.633	54.1831	111.634	116.615	218.279	-0.592014	0.216511	-2.73434	0.00625058	0.917717
218	ENSMUSG00000034880.8	Mrpl34	mitochondrial ribosomal protein L34 [Source:MGI Symbol;Acc:MGI:2137227]	chr8	71917603	71918391	+	788	chr8:71917603-71918391	137.869	127.144	137.953	129.181	101.743	77.2427	104.436	90.8775	99.1704	100.687	110.63	-0.372935	0.136384	-2.73445	0.00624848	0.917717
219	ENSMUSG00000035513.21	Ntng2	netrin G2 [Source:MGI Symbol;Acc:MGI:2159341]	chr2	29084553	29143017	-	58464	chr2:29084553-29143017	154.509	138.38	185.702	192.98	172.751	186.154	213.852	232.547	213.999	254.385	194.526	0.35056	0.128074	2.73718	0.00619692	0.917717
220	ENSMUSG00000037408.11	Cnnm4	cyclin M4 [Source:MGI Symbol;Acc:MGI:2151060]	chr1	36510701	36547845	+	37144	chr1:36510701-36547845	507.33	554.48	255.562	359.533	381.023	288.545	262.52	289.961	257.123	307.312	346.339	-0.452904	0.165698	-2.7333	0.00627026	0.917717
221	ENSMUSG00000052316.10	Lrrc15	leucine rich repeat containing 15 [Source:MGI Symbol;Acc:MGI:1921738]	chr16	30088120	30102074	-	13954	chr16:30088120-30102074	2.42645	2.82371	3.12664	3.01756	2.90341	27.9677	1.0146	8.32562	9.19159	13.1844	7.39817	0.533131	0.194837	2.73629	0.00621356	0.917717
222	ENSMUSG00000052920.17	Prkg1	protein kinase, cGMP-dependent, type I [Source:MGI Symbol;Acc:MGI:108174]	chr19	30541889	31742433	-	1200544	chr19:30541889-31742433	357.248	448.505	507.428	437.91	525.224	548.59	513.504	599.448	613.373	622.637	517.387	0.32214	0.117714	2.73663	0.00620724	0.917717
223	ENSMUSG00000018166.9	Erbb3	erb-b2 receptor tyrosine kinase 3 [Source:MGI Symbol;Acc:MGI:95411]	chr10	128403392	128425521	-	22129	chr10:128403392-128425521	1806.96	1638.54	1860.29	1362	1385.87	1261.21	1380.88	1354.26	1163.23	1281.03	1449.43	-0.299998	0.110203	-2.72222	0.00648444	0.925065
224	ENSMUSG00000019790.18	Stxbp5	syntaxin binding protein 5 (tomosyn) [Source:MGI Symbol;Acc:MGI:1926058]	chr10	9631291	9776823	-	145532	chr10:9631291-9776823	813.729	807.818	985.626	841.691	867.127	1046.01	891.373	1065.52	1078.61	1243.26	964.076	0.284265	0.104356	2.724	0.00644973	0.925065
225	ENSMUSG00000021991.10	Cacna2d3	calcium channel, voltage-dependent, alpha2/delta subunit 3 [Source:MGI Symbol;Acc:MGI:1338890]	chr14	28626900	29443821	-	816921	chr14:28626900-29443821	3.63355	0.71289	6.99915	3.00815	7.94163	25.0164	7.56821	10.0168	15.3641	11.5016	9.17625	0.563967	0.207234	2.7214	0.00650054	0.925065
226	ENSMUSG00000028465.17	Tln1	talin 1 [Source:MGI Symbol;Acc:MGI:1099832]	chr4	43531519	43562691	-	31172	chr4:43531519-43562691	8736.98	9819.55	9568.79	9247.31	8223.99	10803.3	9968.41	10914.1	11370.2	9917.16	9856.97	0.20929	0.0769326	2.72043	0.00651976	0.925065
227	ENSMUSG00000069892.10	9930111J21Rik2	RIKEN cDNA 9930111J21 gene 2 [Source:MGI Symbol;Acc:MGI:3711310]	chr11	48906701	48942069	-	35368	chr11:48906701-48942069	1165.94	888.624	2150.24	1248.53	1548.78	1218.75	2091.65	2363.2	2775.16	3762.12	1921.3	0.548075	0.201377	2.72164	0.00649593	0.925065
228	ENSMUSG00000105707.2	Gm43753	predicted gene 43753 [Source:MGI Symbol;Acc:MGI:5663890]	chr5	62814142	62817450	-	3308	chr5:62814142-62817450	50.9456	51.794	45.8655	34.1896	48.3937	118.529	47.6843	63.8392	76.6015	74.0023	61.1845	0.52046	0.19089	2.72649	0.00640114	0.925065
229	ENSMUSG00000118138.2	Gm50322	predicted gene, 50322 [Source:MGI Symbol;Acc:MGI:6303183]	chr19	9842288	9846359	-	4071	chr19:9842288-9846359	21.8359	15.0636	17.7192	23.1315	38.7135	45.2809	48.6999	25.9038	37.7889	60.8376	33.4975	0.569523	0.208944	2.72572	0.00641605	0.925065
230	ENSMUSG00000006390.16	Elovl1	elongation of very long chain fatty acids (FEN1/Elo2, SUR4/Elo3, yeast)-like 1 [Source:MGI Symbol;Acc:MGI:1858959]	chr4	118285290	118290150	+	4860	chr4:118285290-118290150	2707.1	3058.98	3066.7	2766.54	1986.09	2303.1	1956.02	2261.7	2141.18	1781.91	2402.93	-0.34381	0.12647	-2.7185	0.00655782	0.92642
231	ENSMUSG00000007888.16	Crlf1	cytokine receptor-like factor 1 [Source:MGI Symbol;Acc:MGI:1340030]	chr8	70945808	70956731	+	10923	chr8:70945808-70956731	908.221	1100.22	443.14	830.706	1059.99	405.826	636.504	305.248	284.316	777.436	675.161	-0.554223	0.206139	-2.68859	0.00717545	0.931052
232	ENSMUSG00000021245.16	Mlh3	mutL homolog 3 [Source:MGI Symbol;Acc:MGI:1353455]	chr12	85281294	85317373	-	36079	chr12:85281294-85317373	337.351	359.625	230.724	253.014	277.512	259.238	219.073	209.379	184.407	211.222	254.154	-0.380697	0.14166	-2.6874	0.00720096	0.931052
233	ENSMUSG00000023043.8	Krt18	keratin 18 [Source:MGI Symbol;Acc:MGI:96692]	chr15	101936615	101940462	+	3847	chr15:101936615-101940462	3451.31	5274.09	1469.71	2520.37	1640.03	926.908	2094.73	1313.6	1102.31	2024.04	2181.71	-0.570193	0.211657	-2.69395	0.00706117	0.931052
234	ENSMUSG00000026707.16	Nsun6	NOL1/NOP2/Sun domain family member 6 [Source:MGI Symbol;Acc:MGI:1921705]	chr2	14999942	15059880	-	59938	chr2:14999942-15059880	117.231	108.095	119.767	92.3126	114.994	142.087	124.066	179.565	153.468	136.385	128.797	0.366939	0.135444	2.70914	0.0067457	0.931052
235	ENSMUSG00000027466.16	Rbck1	RanBP-type and C3HC4-type zinc finger containing 1 [Source:MGI Symbol;Acc:MGI:1344372]	chr2	152158254	152174573	-	16319	chr2:152158254-152174573	977.416	977.667	1012.71	946.229	1119.39	1055.04	1364.73	1127.13	1214.91	1297.71	1109.29	0.254934	0.0942087	2.70605	0.00680881	0.931052
236	ENSMUSG00000029102.10	Hgfac	hepatocyte growth factor activator [Source:MGI Symbol;Acc:MGI:1859281]	chr5	35198853	35205805	+	6952	chr5:35198853-35205805	44.0466	28.0287	65.8514	53.2	58.5385	217.339	93.8551	57.3999	91.1837	56.757	76.62	0.578666	0.214982	2.6917	0.00710889	0.931052
237	ENSMUSG00000031891.7	Hsd11b2	hydroxysteroid 11-beta dehydrogenase 2 [Source:MGI Symbol;Acc:MGI:104720]	chr8	106245387	106250620	+	5233	chr8:106245387-106250620	204.504	179.126	64.6542	132.654	117.132	66.5887	112.605	37.0206	61.2901	89.1184	106.469	-0.568346	0.211025	-2.69326	0.00707571	0.931052
238	ENSMUSG00000034853.17	Acot11	acyl-CoA thioesterase 11 [Source:MGI Symbol;Acc:MGI:1913736]	chr4	106601752	106662195	-	60443	chr4:106601752-106662195	483.989	405.998	267.531	400.571	398.93	281.116	310.856	297.61	223.651	309.433	337.968	-0.399455	0.147759	-2.70341	0.00686317	0.931052
239	ENSMUSG00000035352.4	Ccl12	chemokine (C-C motif) ligand 12 [Source:MGI Symbol;Acc:MGI:108224]	chr11	81992671	81994226	+	1555	chr11:81992671-81994226	19.6978	23.2321	21.4726	17.6107	8.87326	13.0228	32.4515	47.3978	37.9979	61.9436	28.37	0.581304	0.215913	2.69231	0.00709595	0.931052
240	ENSMUSG00000038605.12	Samd10	sterile alpha motif domain containing 10 [Source:MGI Symbol;Acc:MGI:2443872]	chr2	181237011	181241005	-	3994	chr2:181237011-181241005	188.249	131.772	140.02	178.617	144.632	124.481	131.571	109.85	115.887	106.495	137.157	-0.3697	0.137324	-2.69217	0.00709894	0.931052
241	ENSMUSG00000041298.17	Katnal1	katanin p60 subunit A-like 1 [Source:MGI Symbol;Acc:MGI:2387638]	chr5	148808394	148931957	-	123563	chr5:148808394-148931957	374.518	296.476	284.906	313.497	274.326	226.787	235.95	217.761	275.07	260.155	275.944	-0.319229	0.118628	-2.69101	0.00712353	0.931052
242	ENSMUSG00000044308.19	Ubr3	ubiquitin protein ligase E3 component n-recognin 3 [Source:MGI Symbol;Acc:MGI:1861100]	chr2	69727590	69854357	+	126767	chr2:69727590-69854357	2163.87	1986.29	1715.55	1713.14	2034.35	2243.83	2235.25	2480.33	2319.72	2185.58	2107.79	0.242525	0.090111	2.6914	0.0071152	0.931052
243	ENSMUSG00000047721.9	Bola2	bolA-like 2 (E. coli) [Source:MGI Symbol;Acc:MGI:1913412]	chr7	126294573	126298970	+	4397	chr7:126294573-126298970	226.231	221.047	154.242	158.434	194.134	135.777	131.799	142.787	125.653	169.53	165.963	-0.383388	0.142182	-2.69647	0.00700795	0.931052
244	ENSMUSG00000055334.5	Snupn	snurportin 1 [Source:MGI Symbol;Acc:MGI:1913319]	chr9	56858162	56890490	+	32328	chr9:56858162-56890490	67.8758	69.8262	73.0192	66.2949	57.1212	42.6164	61.8775	47.2135	36.7782	40.4766	56.3099	-0.445802	0.165444	-2.69458	0.00704776	0.931052
245	ENSMUSG00000056656.7	Apol8	apolipoprotein L 8 [Source:MGI Symbol;Acc:MGI:2444921]	chr15	77631998	77641203	-	9205	chr15:77631998-77641203	8.69105	1.55774	15.5155	6.3894	4.61318	191.482	4.02951	18.4501	8.92478	18.1944	27.7848	0.461386	0.17172	2.68686	0.00721281	0.931052
246	ENSMUSG00000062148.7	Ear6	eosinophil-associated, ribonuclease A family, member 6 [Source:MGI Symbol;Acc:MGI:1890463]	chr14	52091156	52092100	+	944	chr14:52091156-52092100	56.3416	20.013	3.31018	13.1894	13.079	8.44112	5.35629	1.48142	7.20381	5.32599	13.3742	-0.532476	0.196563	-2.70894	0.00674993	0.931052
247	ENSMUSG00000070461.4	9230112E08Rik	RIKEN cDNA 9230112E08 gene [Source:MGI Symbol;Acc:MGI:2444774]	chr2	180625717	180629068	+	3351	chr2:180625717-180629068	203.73	171.754	254.453	216.754	211.299	267.41	263.233	310.884	268.608	247.461	241.559	0.328894	0.121394	2.70931	0.00674229	0.931052
248	ENSMUSG00000071350.13	Setdb2	SET domain, bifurcated 2 [Source:MGI Symbol;Acc:MGI:2685139]	chr14	59639458	59678333	-	38875	chr14:59639458-59678333	184.83	217.415	272.37	175.79	183.283	195.773	341.732	351.926	251.33	370.543	254.499	0.452012	0.16798	2.69086	0.00712671	0.931052
249	ENSMUSG00000074899.7	Sptbn5	spectrin beta, non-erythrocytic 5 [Source:MGI Symbol;Acc:MGI:2685200]	chr2	119871974	119916159	-	44185	chr2:119871974-119916159	69.5696	70.5621	52.1026	90.5486	99.6773	159.816	61.893	149.842	193.012	105.517	105.254	0.545166	0.202718	2.68928	0.00716068	0.931052
250	ENSMUSG00000097336.9	Fendrr	Foxf1 adjacent non-coding developmental regulatory RNA [Source:MGI Symbol;Acc:MGI:1916040]	chr8	121781621	121809849	-	28228	chr8:121781621-121809849	1299.71	1316	1191.37	1168.44	1017.29	2024.17	1023.26	2310.9	2832.55	1332.62	1551.63	0.504879	0.186043	2.71378	0.00665199	0.931052
251	ENSMUSG00000121064.1		novel transcript	chr11	51474753	51475499	-	746	chr11:51474753-51475499	7.2622	4.73431	16.7101	10.0254	12.5926	41.2851	18.2543	24.0957	15.3314	17.1483	16.7439	0.581745	0.216519	2.68681	0.00721383	0.931052
252	ENSMUSG00000121225.1		novel transcript	chr2	181503096	181506019	-	2923	chr2:181503096-181506019	43.6647	64.0478	36.4862	30.1643	28.0691	25.304	20.2909	25.9071	26.5558	16.2171	31.6707	-0.549448	0.204524	-2.68648	0.00722101	0.931052
253	ENSMUSG00000029762.7	Akr1b8	aldo-keto reductase family 1, member B8 [Source:MGI Symbol;Acc:MGI:107673]	chr6	34331054	34345398	+	14344	chr6:34331054-34345398	467.528	541.16	152.647	405.938	290.092	151.13	273.71	165.882	156.218	275.98	288.029	-0.555467	0.207009	-2.68331	0.00728984	0.934653
254	ENSMUSG00000033047.6	Eif3l	eukaryotic translation initiation factor 3, subunit L [Source:MGI Symbol;Acc:MGI:2386251]	chr15	78959379	78978605	+	19226	chr15:78959379-78978605	1115.59	1353.58	1020.62	1069.78	1032.17	885.672	987.261	866.086	896.529	966.819	1019.41	-0.265499	0.0990595	-2.6802	0.00735781	0.934653
255	ENSMUSG00000035769.10	Xylb	xylulokinase homolog (H. influenzae) [Source:MGI Symbol;Acc:MGI:2142985]	chr9	119186447	119222863	+	36416	chr9:119186447-119222863	128.872	135.373	58.8927	136.866	103.764	85.6943	60.4209	76.1863	60.511	73.4805	92.006	-0.498545	0.18603	-2.67992	0.007364	0.934653
256	ENSMUSG00000060681.16	Slc9a6	solute carrier family 9 (sodium/hydrogen exchanger), member 6 [Source:MGI Symbol;Acc:MGI:2443511]	chrX	55655117	55709590	+	54473	chrX:55655117-55709590	493.607	552.993	528.779	506.178	558.851	339.183	455.686	499.423	428.711	365.735	472.915	-0.311064	0.116068	-2.68001	0.00736196	0.934653
257	ENSMUSG00000078816.11	Prkcg	protein kinase C, gamma [Source:MGI Symbol;Acc:MGI:97597]	chr7	3337704	3379615	+	41911	chr7:3337704-3379615	65.6272	43.6539	43.846	44.5423	44.2946	173.512	34.4555	91.0429	118.168	66.2843	72.5426	0.571084	0.213241	2.67811	0.00740383	0.936052
258	ENSMUSG00000029304.15	Spp1	secreted phosphoprotein 1 [Source:MGI Symbol;Acc:MGI:98389]	chr5	104582984	104588916	+	5932	chr5:104582984-104588916	2318.58	5347.8	403.054	817.617	891.616	347.549	739.987	442.339	531.579	700.085	1254.02	-0.533296	0.199513	-2.67299	0.00751791	0.946791
259	ENSMUSG00000018574.15	Acadvl	acyl-Coenzyme A dehydrogenase, very long chain [Source:MGI Symbol;Acc:MGI:895149]	chr11	69901009	69906237	-	5228	chr11:69901009-69906237	793.653	765.984	713.383	787.468	698.636	648.401	657.822	670.055	599.114	669.091	700.361	-0.206079	0.0771355	-2.67165	0.00754798	0.946908
260	ENSMUSG00000020437.13	Myo1g	myosin IG [Source:MGI Symbol;Acc:MGI:1927091]	chr11	6456548	6470965	-	14417	chr11:6456548-6470965	389.253	402.616	570.461	571.683	626.282	561.033	934.322	824.074	642.96	678.373	620.106	0.426174	0.159647	2.66948	0.00759694	0.949383
261	ENSMUSG00000022111.10	Uchl3	ubiquitin carboxyl-terminal esterase L3 (ubiquitin thiolesterase) [Source:MGI Symbol;Acc:MGI:1355274]	chr14	101891403	101933561	+	42158	chr14:101891403-101933561	187.606	248.194	141.716	208.429	100.937	86.1764	127.834	103.411	130.768	115.054	145.013	-0.49466	0.185493	-2.66674	0.00765915	0.950552
262	ENSMUSG00000103553.2	Gm38218	predicted gene, 38218 [Source:MGI Symbol;Acc:MGI:5611446]	chr1	66860385	66865073	-	4688	chr1:66860385-66865073	67.1289	54.5977	61.4929	61.3534	86.1358	138.507	91.3134	103.611	74.555	86.1975	82.4892	0.459472	0.172314	2.66649	0.0076648	0.950552
263	ENSMUSG00000067194.7	Eif1ax	eukaryotic translation initiation factor 1A, X-linked [Source:MGI Symbol;Acc:MGI:1913485]	chrX	158155174	158172924	+	17750	chrX:158155174-158172924	1092.26	1143.18	735.31	932.784	696.009	583.176	816.946	702.683	627.121	621.453	795.093	-0.394879	0.148356	-2.6617	0.0077747	0.960515
264	ENSMUSG00000028128.14	F3	coagulation factor III [Source:MGI Symbol;Acc:MGI:88381]	chr3	121517186	121528697	+	11511	chr3:121517186-121528697	3194.19	6049.1	586.886	1467.95	498.073	288.147	617.223	664.312	879.67	745.428	1499.1	-0.522987	0.19688	-2.65637	0.00789869	0.972137
265	ENSMUSG00000042557.15	Sin3a	transcriptional regulator, SIN3A (yeast) [Source:MGI Symbol;Acc:MGI:107157]	chr9	56979324	57035650	+	56326	chr9:56979324-57035650	990.191	948.431	1171.02	1217.09	1048.34	1671.58	1289.38	1342.6	1140.78	1340.49	1215.99	0.308718	0.11642	2.65176	0.00800746	0.977754
266	ENSMUSG00000054723.7	Vmac	vimentin-type intermediate filament associated coiled-coil protein [Source:MGI Symbol;Acc:MGI:2146912]	chr17	57020936	57025022	-	4086	chr17:57020936-57025022	229.351	157.754	116.199	179.922	235.061	106.903	146.034	129.417	113.258	129.58	154.348	-0.449353	0.16969	-2.64809	0.00809479	0.977754
267	ENSMUSG00000057421.13	Las1l	LAS1-like (S. cerevisiae) [Source:MGI Symbol;Acc:MGI:1923380]	chrX	94978941	95000568	-	21627	chrX:94978941-95000568	979.21	862.503	377.256	568.689	570.22	400.525	472.578	458.733	410.271	451.177	555.116	-0.47781	0.180283	-2.65033	0.00804132	0.977754
268	ENSMUSG00000060147.16	Serpinb6a	serine (or cysteine) peptidase inhibitor, clade B, member 6a [Source:MGI Symbol;Acc:MGI:103123]	chr13	34101901	34186777	-	84876	chr13:34101901-34186777	1424.63	1440.04	1211.69	1051.15	1121.8	971.592	1080.9	1030.43	1014.91	980.625	1132.78	-0.280521	0.105799	-2.65145	0.00801465	0.977754
269	ENSMUSG00000110234.3	Gm45799	predicted gene 45799 [Source:MGI Symbol;Acc:MGI:5804914]	chr7	105289759	105333646	+	43887	chr7:105289759-105333646	117.043	82.8499	105.611	141.21	79.8081	105.406	28.4275	65.0288	44.412	20.3364	79.0134	-0.570351	0.215375	-2.64818	0.00809268	0.977754
270	ENSMUSG00000000001.5	Gnai3	guanine nucleotide binding protein (G protein), alpha inhibiting 3 [Source:MGI Symbol;Acc:MGI:95773]	chr3	108014596	108053462	-	38866	chr3:108014596-108053462	1382.8	1510.53	1415.59	1340.42	1168.23	1257.21	1273.27	1403.55	1465.65	1291.47	1350.87	-0.0253843	0.0909537	-0.279091	0.780175	0.991025
271	ENSMUSG00000000028.16	Cdc45	cell division cycle 45 [Source:MGI Symbol;Acc:MGI:1338073]	chr16	18599197	18630737	-	31540	chr16:18599197-18630737	39.7246	62.9706	74.6358	83.6149	54.3882	75.4334	84.5975	60.7005	88.5193	81.3324	70.5917	0.243567	0.178121	1.36742	0.171492	0.991025
272	ENSMUSG00000000031.19	H19	H19, imprinted maternally expressed transcript [Source:MGI Symbol;Acc:MGI:95891]	chr7	142129262	142131917	-	2655	chr7:142129262-142131917	12.7951	17.8744	9.42827	12.3738	25.8735	32.7869	25.6205	7.4299	7.39637	50.0123	20.1591	0.26085	0.211564	1.23296	0.217589	0.991025
273	ENSMUSG00000000037.18	Scml2	Scm polycomb group protein like 2 [Source:MGI Symbol;Acc:MGI:1340042]	chrX	159865521	160041209	+	175688	chrX:159865521-160041209	3.40421	19.2009	10.5488	16.5669	17.6049	17.0306	14.5604	16.7176	16.0695	17.222	14.8926	0.151871	0.216114	0.702736	0.48222	0.991025
274	ENSMUSG00000000049.12	Apoh	apolipoprotein H [Source:MGI Symbol;Acc:MGI:88058]	chr11	108234180	108305222	+	71042	chr11:108234180-108305222	0	0	0	1.16814	0.629172	0.865382	0	2.90066	1.32782	0	0.689117	0.0617844	0.0990088	0.624029	0.532609	0.991025
275	ENSMUSG00000000056.8	Narf	nuclear prelamin A recognition factor [Source:MGI Symbol;Acc:MGI:1914858]	chr11	121128079	121146682	+	18603	chr11:121128079-121146682	452.748	271.074	440.165	411.432	568.747	323.878	438.605	268.373	352.684	412.87	394.058	-0.206854	0.168342	-1.22877	0.219158	0.991025
276	ENSMUSG00000000058.7	Cav2	caveolin 2 [Source:MGI Symbol;Acc:MGI:107571]	chr6	17281184	17289114	+	7930	chr6:17281184-17289114	2056.11	2311.19	1782.19	1166.14	1184.54	1467.79	1179.85	2201.45	2025.71	1078.59	1645.36	-0.0705996	0.190595	-0.370418	0.711071	0.991025
277	ENSMUSG00000000078.8	Klf6	Kruppel-like factor 6 [Source:MGI Symbol;Acc:MGI:1346318]	chr13	5911481	5920393	+	8912	chr13:5911481-5920393	2058.72	1926.43	4879.2	1879.7	1831.2	2292.32	2210.91	3330.93	3756.58	2788.44	2695.44	0.134164	0.199741	0.671691	0.50178	0.991025
278	ENSMUSG00000000085.17	Scmh1	sex comb on midleg homolog 1 [Source:MGI Symbol;Acc:MGI:1352762]	chr4	120262478	120387383	+	124905	chr4:120262478-120387383	682.251	568.006	679.83	802.046	875.922	644.628	782.7	679.074	664.915	640.894	702.027	-0.0721385	0.122488	-0.588945	0.555898	0.991025
279	ENSMUSG00000000088.8	Cox5a	cytochrome c oxidase subunit 5A [Source:MGI Symbol;Acc:MGI:88474]	chr9	57428557	57439709	+	11152	chr9:57428557-57439709	547.522	654.702	427.879	462.314	484.642	361.402	546.638	457.136	480.402	425.386	484.802	-0.160779	0.138105	-1.16418	0.244352	0.991025
280	ENSMUSG00000000093.7	Tbx2	T-box 2 [Source:MGI Symbol;Acc:MGI:98494]	chr11	85723377	85732774	+	9397	chr11:85723377-85732774	2476.23	2516.89	2080.54	2450.75	2554.17	2346.61	2556.71	2619.17	3272.37	3077	2595.04	0.186175	0.109407	1.70167	0.0888177	0.991025
281	ENSMUSG00000000094.13	Tbx4	T-box 4 [Source:MGI Symbol;Acc:MGI:102556]	chr11	85777248	85806923	+	29675	chr11:85777248-85806923	759.022	754.176	643.782	690.188	973.302	747.194	914.407	738.519	783.841	942.828	794.726	0.101107	0.126094	0.801837	0.422647	0.991025
282	ENSMUSG00000000120.7	Ngfr	nerve growth factor receptor (TNFR superfamily, member 16) [Source:MGI Symbol;Acc:MGI:97323]	chr11	95459644	95478561	-	18917	chr11:95459644-95478561	10.5128	16.0082	3.12713	18.1009	26.1324	11.9861	12.1748	8.32672	16.3416	8.11023	13.0821	-0.162006	0.214263	-0.756109	0.449584	0.991025
283	ENSMUSG00000000125.6	Wnt3	wingless-type MMTV integration site family, member 3 [Source:MGI Symbol;Acc:MGI:98955]	chr11	103664976	103708783	+	43807	chr11:103664976-103708783	0.808693	0.941881	0	3.0168	0.967964	1.33189	0	1.85061	0	2.02743	1.09453	-0.0126271	0.127038	-0.0993963	0.920824	0.991025
284	ENSMUSG00000000127.16	Fer	fer (fms/fps related) protein kinase [Source:MGI Symbol;Acc:MGI:105917]	chr17	64170057	64446491	+	276434	chr17:64170057-64446491	391.095	488.134	384.237	423.752	375.037	448.994	455.438	428.992	378.636	459.621	423.394	0.0693401	0.105134	0.659538	0.50955	0.991025
285	ENSMUSG00000000131.16	Xpo6	exportin 6 [Source:MGI Symbol;Acc:MGI:2429950]	chr7	125700887	125799673	-	98786	chr7:125700887-125799673	1536.25	1251.3	1288.6	1568.3	1209.86	1564.06	1567.38	1371.09	1492.54	1570.69	1442.01	0.134652	0.0992248	1.35704	0.174769	0.991025
286	ENSMUSG00000000134.18	Tfe3	transcription factor E3 [Source:MGI Symbol;Acc:MGI:98511]	chrX	7628799	7641441	+	12642	chrX:7628799-7641441	727.009	872.26	1018.18	842.566	773.141	778.434	961.264	981.766	946.806	873.686	877.512	0.0962171	0.11114	0.865727	0.38664	0.991025
287	ENSMUSG00000000142.16	Axin2	axin 2 [Source:MGI Symbol;Acc:MGI:1270862]	chr11	108811175	108841609	+	30434	chr11:108811175-108841609	347.826	372.999	463.702	360.895	494.043	534.07	544.434	483.503	445.128	599.454	464.605	0.319815	0.128025	2.49808	0.0124868	0.991025
288	ENSMUSG00000000148.18	Brat1	BRCA1-associated ATM activator 1 [Source:MGI Symbol;Acc:MGI:1891679]	chr5	140690766	140705134	+	14368	chr5:140690766-140705134	253.399	332.756	250.165	287.395	260.29	218.007	304.253	224.261	275.704	257.061	266.329	-0.101222	0.127534	-0.793687	0.427378	0.991025
289	ENSMUSG00000000149.11	Gna12	guanine nucleotide binding protein, alpha 12 [Source:MGI Symbol;Acc:MGI:95767]	chr5	140744163	140816186	-	72023	chr5:140744163-140816186	1569.35	1731.11	1571.72	1713.96	1680.72	1525.49	1653.84	1495.73	1472.45	1492.83	1590.72	-0.110786	0.0675177	-1.64085	0.10083	0.991025
290	ENSMUSG00000000154.17	Slc22a18	solute carrier family 22 (organic cation transporter), member 18 [Source:MGI Symbol;Acc:MGI:1336884]	chr7	143027473	143053071	+	25598	chr7:143027473-143053071	94.2258	47.3039	60.4055	62.2565	54.2618	81.7796	42.7382	46.7767	40.909	38.1071	56.8764	-0.256488	0.197441	-1.29906	0.193923	0.991025
291	ENSMUSG00000000157.17	Itgb2l	integrin beta 2-like [Source:MGI Symbol;Acc:MGI:1277979]	chr16	96223488	96244819	-	21331	chr16:96223488-96244819	7.89957	0	6.09103	0.979	0	2.64922	2.01812	3.68131	3.04771	1.00792	2.73739	-0.038234	0.149856	-0.255139	0.798616	0.991025
292	ENSMUSG00000000159.17	Igsf5	immunoglobulin superfamily, member 5 [Source:MGI Symbol;Acc:MGI:1919308]	chr16	96162868	96223321	+	60453	chr16:96162868-96223321	310.066	223.556	243.689	247.536	203.073	188.192	264.922	248.474	283.775	223.745	243.703	-0.0199453	0.141342	-0.141114	0.88778	0.991025
293	ENSMUSG00000000167.15	Pih1d2	PIH1 domain containing 2 [Source:MGI Symbol;Acc:MGI:1919864]	chr9	50528621	50536300	+	7679	chr9:50528621-50536300	148.87	62.8147	62.7684	87.8616	71.6566	94.5187	56.0505	98.9067	53.614	93.8646	83.0926	-0.089928	0.203209	-0.442539	0.658099	0.991025
294	ENSMUSG00000000168.11	Dlat	dihydrolipoamide S-acetyltransferase (E2 component of pyruvate dehydrogenase complex) [Source:MGI Symbol;Acc:MGI:2385311]	chr9	50545933	50571080	-	25147	chr9:50545933-50571080	576.45	580.102	471.44	475.733	406.653	402.81	434.701	445.033	485.257	476.444	475.462	-0.148467	0.117803	-1.2603	0.207563	0.991025
295	ENSMUSG00000000171.6	Sdhd	succinate dehydrogenase complex, subunit D, integral membrane protein [Source:MGI Symbol;Acc:MGI:1914175]	chr9	50507657	50515112	-	7455	chr9:50507657-50515112	626.926	535.282	500.789	549.296	508.318	482.096	554.845	542.57	491.429	522.931	531.448	-0.0655847	0.0936174	-0.700561	0.483577	0.991025
296	ENSMUSG00000000182.10	Fgf23	fibroblast growth factor 23 [Source:MGI Symbol;Acc:MGI:1891427]	chr6	127049865	127058371	+	8506	chr6:127049865-127058371	6.46642	19.7989	11.4711	26.1282	1.93607	7.99064	5.07229	5.55315	26.5592	10.1267	12.1103	-0.0714186	0.196805	-0.36289	0.716687	0.991025
297	ENSMUSG00000000183.7	Fgf6	fibroblast growth factor 6 [Source:MGI Symbol;Acc:MGI:95520]	chr6	126992549	127005150	+	12601	chr6:126992549-127005150	0	0	0	0	0	0	0	0	1.02118	0	0.102118	0.0133832	0.0582354	0.229813	0.818237	0.991025
298	ENSMUSG00000000184.13	Ccnd2	cyclin D2 [Source:MGI Symbol;Acc:MGI:88314]	chr6	127102125	127129156	-	27031	chr6:127102125-127129156	3730.8	3323.5	3992	3847.21	4257.76	2772.78	4161.63	4344.41	4312.36	4863.3	3960.57	0.0851178	0.134648	0.632151	0.527288	0.991025
299	ENSMUSG00000000194.14	Gpr107	G protein-coupled receptor 107 [Source:MGI Symbol;Acc:MGI:2139054]	chr2	31042328	31108787	+	66459	chr2:31042328-31108787	1202.17	1500.37	1390.79	1229.5	1354.64	1303.57	1318.37	1244.65	1418.43	1489.15	1345.16	0.0201943	0.0911287	0.221602	0.824623	0.991025
300	ENSMUSG00000000197.9	Nalcn	sodium leak channel, non-selective [Source:MGI Symbol;Acc:MGI:2444306]	chr14	123514046	123864556	-	350510	chr14:123514046-123864556	10.5224	3.39217	8.49546	3.74259	12.7894	28.7721	19.0871	5.50625	3.91008	12.2171	10.8435	0.285118	0.204596	1.39356	0.16345	0.991025
301	ENSMUSG00000000202.10	Btbd17	BTB (POZ) domain containing 17 [Source:MGI Symbol;Acc:MGI:1919264]	chr11	114682043	114686771	-	4728	chr11:114682043-114686771	17.1394	8.64789	1.35016	16.6514	8.29322	12.9378	2.17324	1.3213	1.45857	11.4009	8.13739	-0.231483	0.183434	-1.26194	0.20697	0.991025
302	ENSMUSG00000000204.17	Slfn4	schlafen 4 [Source:MGI Symbol;Acc:MGI:1329010]	chr11	83066012	83081042	+	15030	chr11:83066012-83081042	54.5198	39.5542	1006.59	246.204	77.5391	164.843	495.995	660.729	682.501	214.632	364.31	0.119885	0.169533	0.707145	0.479476	0.991025
303	ENSMUSG00000000215.12	Ins2	insulin II [Source:MGI Symbol;Acc:MGI:96573]	chr7	142232393	142297118	-	64725	chr7:142232393-142297118	0	0.940494	0	0	0	0	0	0	0	0	0.0940494	-0.00788132	0.0582354	-0.135336	0.892346	0.991025
304	ENSMUSG00000000216.9	Scnn1g	sodium channel, nonvoltage-gated 1 gamma [Source:MGI Symbol;Acc:MGI:104695]	chr7	121333702	121367698	+	33996	chr7:121333702-121367698	3633.11	2221.82	3072.1	1744.54	2221.32	812.39	2605.36	2402.86	2309.32	2289.72	2331.25	-0.20983	0.201426	-1.04172	0.29754	0.991025
305	ENSMUSG00000000223.14	Drp2	dystrophin related protein 2 [Source:MGI Symbol;Acc:MGI:107432]	chrX	133305300	133357322	+	52022	chrX:133305300-133357322	10.3263	11.5161	6.13143	14.4568	12.7164	5.53534	9.70049	8.67441	9.29725	29.8282	11.8183	0.0726978	0.213975	0.339749	0.734045	0.991025
306	ENSMUSG00000000244.18	Tspan32	tetraspanin 32 [Source:MGI Symbol;Acc:MGI:1350360]	chr7	142558783	142573381	+	14598	chr7:142558783-142573381	97.5058	82.3089	66.4959	141.151	131.863	91.7963	104.138	117.116	84.5149	94.3774	101.127	-0.0569619	0.179075	-0.318089	0.750417	0.991025
307	ENSMUSG00000000247.12	Lhx2	LIM homeobox protein 2 [Source:MGI Symbol;Acc:MGI:96785]	chr2	38229293	38259745	+	30452	chr2:38229293-38259745	1.72754	0	0.723327	0.282821	1.46053	0	4.77483	0	3.45892	1.51894	1.39469	0.0906822	0.123559	0.733921	0.462997	0.991025
308	ENSMUSG00000000248.17	Clec2g	C-type lectin domain family 2, member g [Source:MGI Symbol;Acc:MGI:1918059]	chr6	128911344	128961670	+	50326	chr6:128911344-128961670	1.33638	0	0	0.426323	0	0	2.62387	0	1.69295	0	0.607952	0.0527288	0.0860844	0.612525	0.540191	0.991025
309	ENSMUSG00000000253.14	Gmpr	guanosine monophosphate reductase [Source:MGI Symbol;Acc:MGI:1913605]	chr13	45660920	45707276	+	46356	chr13:45660920-45707276	95.9908	101.842	68.4379	84.0599	130.837	87.8856	52.9414	78.3182	83.1532	73.7605	85.7226	-0.289604	0.174088	-1.66355	0.096203	0.991025
310	ENSMUSG00000000266.12	Mid2	midline 2 [Source:MGI Symbol;Acc:MGI:1344333]	chrX	139565348	139668464	+	103116	chrX:139565348-139668464	921.103	867.617	1193.79	943.433	978.27	1223.87	843.997	1255.64	1075.97	994.803	1029.85	0.124343	0.127591	0.974544	0.329787	0.991025
311	ENSMUSG00000000275.17	Trim25	tripartite motif-containing 25 [Source:MGI Symbol;Acc:MGI:102749]	chr11	88890202	88911119	+	20917	chr11:88890202-88911119	1442.65	1438.53	2374.74	1562.89	1568.82	1173.13	2240.86	2068.99	2421.8	2114.57	1840.7	0.207302	0.171208	1.21082	0.225965	0.991025
312	ENSMUSG00000000276.12	Dgke	diacylglycerol kinase, epsilon [Source:MGI Symbol;Acc:MGI:1889276]	chr11	88926005	88957676	-	31671	chr11:88926005-88957676	416.767	369.978	435.433	444.338	534.454	482.036	477.249	545.54	441.552	435.483	458.283	0.105674	0.115433	0.915455	0.359953	0.991025
313	ENSMUSG00000000278.11	Scpep1	serine carboxypeptidase 1 [Source:MGI Symbol;Acc:MGI:1921867]	chr11	88814846	88846291	-	31445	chr11:88814846-88846291	539.211	512.703	773.678	634.237	769.549	546.029	945.504	609.856	580.189	736.45	664.741	0.0694668	0.159606	0.43524	0.663388	0.991025
314	ENSMUSG00000000290.14	Itgb2	integrin beta 2 [Source:MGI Symbol;Acc:MGI:96611]	chr10	77366086	77401542	+	35456	chr10:77366086-77401542	1117.82	924.223	1958.99	1402.98	1698.41	1199.07	2111.94	1750.85	1337.57	1438.63	1494.05	0.11188	0.17813	0.628082	0.52995	0.991025
315	ENSMUSG00000000295.14	Hddc2	HD domain containing 2 [Source:MGI Symbol;Acc:MGI:1916942]	chr10	31189379	31204200	+	14821	chr10:31189379-31204200	79.953	62.7223	34.4327	76.3741	66.2358	37.4509	68.5638	64.2353	39.838	67.0065	59.6812	-0.145243	0.196902	-0.737644	0.460731	0.991025
316	ENSMUSG00000000296.9	Tpd52l1	tumor protein D52-like 1 [Source:MGI Symbol;Acc:MGI:1298386]	chr10	31208372	31321954	-	113582	chr10:31208372-31321954	9.94419	5.72404	4.21582	9.12578	31.1512	14.7743	6.14678	7.78151	7.63903	6.12685	10.263	-0.179615	0.205867	-0.87248	0.382947	0.991025
317	ENSMUSG00000000301.17	Pemt	phosphatidylethanolamine N-methyltransferase [Source:MGI Symbol;Acc:MGI:104535]	chr11	59861440	59937315	-	75875	chr11:59861440-59937315	15.111	21.7079	19.8189	5.1727	9.15184	8.00916	7.76479	30.9883	5.59646	14.6103	13.7931	-0.0359716	0.20966	-0.171571	0.863775	0.991025
318	ENSMUSG00000000303.14	Cdh1	cadherin 1 [Source:MGI Symbol;Acc:MGI:88354]	chr8	107329983	107396878	+	66895	chr8:107329983-107396878	7674.6	7735.28	6213.59	6943.92	6811.88	4437.15	7805.38	5314.56	4965.68	6567.06	6446.91	-0.247959	0.141561	-1.75161	0.0798411	0.991025
319	ENSMUSG00000000305.13	Cdh4	cadherin 4 [Source:MGI Symbol;Acc:MGI:99218]	chr2	179084224	179541166	+	456942	chr2:179084224-179541166	155.184	146.986	122.579	236.635	741.775	114.275	536.419	105.235	107.322	448.531	271.494	-0.0266518	0.193372	-0.137826	0.890378	0.991025
320	ENSMUSG00000000308.15	Ckmt1	creatine kinase, mitochondrial 1, ubiquitous [Source:MGI Symbol;Acc:MGI:99441]	chr2	121188195	121194218	+	6023	chr2:121188195-121194218	329.482	201.816	159.177	189.157	285.76	167.288	388.732	181.231	110.026	190.335	220.3	-0.10973	0.207166	-0.529671	0.59634	0.991025
321	ENSMUSG00000000317.12	Bcl6b	B cell CLL/lymphoma 6, member B [Source:MGI Symbol;Acc:MGI:1278332]	chr11	70114954	70120624	-	5670	chr11:70114954-70120624	437.425	773.698	1214.68	744.739	732.99	494.681	705.262	740.692	758.58	651.403	725.415	-0.168344	0.182627	-0.921794	0.356636	0.991025
322	ENSMUSG00000000318.17	Clec10a	C-type lectin domain family 10, member A [Source:MGI Symbol;Acc:MGI:96975]	chr11	70047023	70061660	+	14637	chr11:70047023-70061660	127.024	57.2318	27.7233	53.7838	39.9441	55.4994	31.7719	16.4384	56.0101	66.0705	53.1497	-0.211191	0.21634	-0.976199	0.328966	0.991025
323	ENSMUSG00000000320.11	Alox12	arachidonate 12-lipoxygenase [Source:MGI Symbol;Acc:MGI:87998]	chr11	70132283	70146179	-	13896	chr11:70132283-70146179	126.29	112.262	77.0088	73.9152	39.6065	82.172	77.0519	143.594	91.2466	101.426	92.4573	0.13841	0.203915	0.678762	0.497288	0.991025
324	ENSMUSG00000000326.14	Comt	catechol-O-methyltransferase [Source:MGI Symbol;Acc:MGI:88470]	chr16	18225636	18245602	-	19966	chr16:18225636-18245602	776.676	751.548	703.595	739.714	696.387	595.342	759.22	651.839	716.732	688.502	707.956	-0.0994646	0.0875282	-1.13637	0.255801	0.991025
325	ENSMUSG00000000339.15	Rtca	RNA 3'-terminal phosphate cyclase [Source:MGI Symbol;Acc:MGI:1913618]	chr3	116282612	116301857	-	19245	chr3:116282612-116301857	282.37	268.266	216.674	193.615	194.315	229.588	248.157	201.997	198.03	237.476	227.049	-0.0479738	0.136798	-0.350691	0.72582	0.991025
326	ENSMUSG00000000340.11	Dbt	dihydrolipoamide branched chain transacylase E2 [Source:MGI Symbol;Acc:MGI:105386]	chr3	116306719	116343630	+	36911	chr3:116306719-116343630	247.367	243.483	186.708	241.411	233.151	180.477	198.527	208.948	179.606	164.692	208.437	-0.279661	0.118598	-2.35805	0.0183711	0.991025
327	ENSMUSG00000000355.14	Mcts1	malignant T cell amplified sequence 1 [Source:MGI Symbol;Acc:MGI:1916245]	chrX	37689455	37702303	+	12848	chrX:37689455-37702303	147.137	189.363	146.573	134.48	139.549	132.454	139.733	122.351	136.518	146.161	143.432	-0.145632	0.128336	-1.13477	0.256472	0.991025
328	ENSMUSG00000000365.10	Rnf17	ring finger protein 17 [Source:MGI Symbol;Acc:MGI:1353419]	chr14	56640038	56762489	+	122451	chr14:56640038-56762489	4.86279	1.79485	2.50642	22.6968	1.84549	3.20143	9.88698	5.68709	4.64626	2.56541	5.96935	-0.0116504	0.179431	-0.0649293	0.94823	0.991025
329	ENSMUSG00000000374.9	Trappc10	trafficking protein particle complex 10 [Source:MGI Symbol;Acc:MGI:1336209]	chr10	78022559	78080475	-	57916	chr10:78022559-78080475	1368.63	1274	1346.05	1282.54	1256.59	1326.41	1241.62	1278.4	1214.03	1423.4	1301.17	-0.0100507	0.0714328	-0.140702	0.888105	0.991025
330	ENSMUSG00000000378.16	Ccm2	cerebral cavernous malformation 2 [Source:MGI Symbol;Acc:MGI:2384924]	chr11	6496887	6546744	+	49857	chr11:6496887-6546744	338.053	377.79	468.873	365.292	429.62	318.328	411.82	484.902	448.73	412.342	405.575	0.0650821	0.130486	0.498768	0.617943	0.991025
331	ENSMUSG00000000384.16	Tbrg4	transforming growth factor beta regulated gene 4 [Source:MGI Symbol;Acc:MGI:1100868]	chr11	6565598	6576067	-	10469	chr11:6565598-6576067	272.766	380.332	239.245	308.307	253.574	224.399	247.13	265.513	267.99	233.423	269.268	-0.206322	0.134535	-1.5336	0.125129	0.991025
332	ENSMUSG00000000385.9	Tmprss2	transmembrane protease, serine 2 [Source:MGI Symbol;Acc:MGI:1354381]	chr16	97365882	97412395	-	46513	chr16:97365882-97412395	885.394	798.68	714.376	689.127	855.777	734.879	750.058	711.967	555.825	797.821	749.39	-0.140066	0.117619	-1.19085	0.233713	0.991025
333	ENSMUSG00000000386.19	Mx1	MX dynamin-like GTPase 1 [Source:MGI Symbol;Acc:MGI:97243]	chr16	97248235	97264107	-	15872	chr16:97248235-97264107	51.4747	48.7026	239.689	60.7572	85.9868	21.1695	396.418	230.592	180.523	191.419	150.673	0.287844	0.193162	1.49017	0.13618	0.991025
334	ENSMUSG00000000392.18	Fap	fibroblast activation protein [Source:MGI Symbol;Acc:MGI:109608]	chr2	62331287	62404419	-	73132	chr2:62331287-62404419	29.5898	28.0549	35.1374	42.2862	38.4166	16.9612	37.5028	36.7482	58.6414	74.0296	39.7368	0.219771	0.211802	1.03763	0.299444	0.991025
335	ENSMUSG00000000394.16	Gcg	glucagon [Source:MGI Symbol;Acc:MGI:95674]	chr2	62304874	62313994	-	9120	chr2:62304874-62313994	0	0	0	0	0	0	0	0	1.02118	0	0.102118	0.0133832	0.0582354	0.229813	0.818237	0.991025
336	ENSMUSG00000000399.11	Ndufa9	NADH:ubiquinone oxidoreductase subunit A9 [Source:MGI Symbol;Acc:MGI:1913358]	chr6	126798684	126826099	-	27415	chr6:126798684-126826099	461.382	523.093	382.134	384.077	413.667	317.239	443.514	407.225	385.455	364.701	408.249	-0.157708	0.123678	-1.27515	0.202257	0.991025
337	ENSMUSG00000000402.3	Egfl6	EGF-like-domain, multiple 6 [Source:MGI Symbol;Acc:MGI:1858599]	chrX	165306003	165368716	-	62713	chrX:165306003-165368716	930.66	1043.73	1216.61	1506.1	1582.54	1142.67	1761.23	846.64	989.731	1419.85	1243.98	-0.0217347	0.176661	-0.123031	0.902083	0.991025
338	ENSMUSG00000000409.15	Lck	lymphocyte protein tyrosine kinase [Source:MGI Symbol;Acc:MGI:96756]	chr4	129442137	129467434	-	25297	chr4:129442137-129467434	67.0444	78.8951	158.484	170.611	207.316	47.989	374.67	229.271	174.6	286.353	179.524	0.336751	0.216334	1.55662	0.11956	0.991025
339	ENSMUSG00000000411.8	Tssk3	testis-specific serine kinase 3 [Source:MGI Symbol;Acc:MGI:1929914]	chr4	129382807	129384815	-	2008	chr4:129382807-129384815	1.61651	0.944268	0	1.00467	0	0	0	0.926199	0	1.01201	0.550366	-0.0410767	0.0957333	-0.429075	0.667869	0.991025
340	ENSMUSG00000000416.17	Cttnbp2	cortactin binding protein 2 [Source:MGI Symbol;Acc:MGI:1353467]	chr6	18366477	18514842	-	148365	chr6:18366477-18514842	144.108	80.2673	122.453	149.908	91.8521	72.6932	111.442	255.941	180.57	89.0839	129.832	0.162408	0.2104	0.771899	0.440174	0.991025
341	ENSMUSG00000000420.16	Galnt1	polypeptide N-acetylgalactosaminyltransferase 1 [Source:MGI Symbol;Acc:MGI:894693]	chr18	24338401	24419875	+	81474	chr18:24338401-24419875	2363.39	2431.37	1608.4	1844.22	1835.6	1785.52	1892.87	1693.91	1928.51	1683.8	1906.76	-0.152415	0.121759	-1.25178	0.210651	0.991025
342	ENSMUSG00000000435.2	Myf5	myogenic factor 5 [Source:MGI Symbol;Acc:MGI:97252]	chr10	107318769	107321995	-	3226	chr10:107318769-107321995	0	0	1.04192	0	0	0	0	0	0	0	0.104192	-0.00788132	0.0582354	-0.135336	0.892346	0.991025
343	ENSMUSG00000000439.10	Mkrn2	makorin, ring finger protein, 2 [Source:MGI Symbol;Acc:MGI:1914277]	chr6	115578863	115599585	+	20722	chr6:115578863-115599585	314.455	331.605	247.762	344.805	384.693	306.049	306.353	382.887	191.45	372.577	318.264	-0.0496583	0.165831	-0.299451	0.764596	0.991025
344	ENSMUSG00000000440.13	Pparg	peroxisome proliferator activated receptor gamma [Source:MGI Symbol;Acc:MGI:97747]	chr6	115337912	115467360	+	129448	chr6:115337912-115467360	107.369	97.1204	84.825	96.9359	60.3984	112.832	80.6906	109.65	101.602	111.13	96.2554	0.169501	0.15939	1.06344	0.287583	0.991025
345	ENSMUSG00000000441.18	Raf1	v-raf-leukemia viral oncogene 1 [Source:MGI Symbol;Acc:MGI:97847]	chr6	115595028	115653596	-	58568	chr6:115595028-115653596	1421.04	1383.03	1558.92	1443.17	1456.85	1577.14	1576.17	1620.61	1557.23	1526.18	1512.04	0.111569	0.0604279	1.84632	0.0648451	0.991025
346	ENSMUSG00000000486.14	Septin1	septin 1 [Source:MGI Symbol;Acc:MGI:1858916]	chr7	126813619	126832302	-	18683	chr7:126813619-126832302	78.3974	80.8058	113.562	127.321	192.958	104.047	223.419	194.083	146.289	195.545	145.643	0.380044	0.199431	1.90564	0.0566964	0.991025
347	ENSMUSG00000000489.8	Pdgfb	platelet derived growth factor, B polypeptide [Source:MGI Symbol;Acc:MGI:97528]	chr15	79880075	79899178	-	19103	chr15:79880075-79899178	2727.79	2736.81	1762.93	2483.74	1890.72	1855.06	1741.72	1875.3	2346.3	2196.89	2161.73	-0.186859	0.140581	-1.32919	0.183784	0.991025
348	ENSMUSG00000000530.17	Acvrl1	activin A receptor, type II-like 1 [Source:MGI Symbol;Acc:MGI:1338946]	chr15	101026403	101043217	+	16814	chr15:101026403-101043217	5464.18	4807.72	4699.13	3662.52	3235.44	5348.98	3537.16	6213.1	6526.55	3391.27	4688.6	0.153257	0.176357	0.869016	0.384838	0.991025
349	ENSMUSG00000000531.6	Tamalin	trafficking regulator and scaffold protein tamalin [Source:MGI Symbol;Acc:MGI:1860303]	chr15	101122069	101130637	+	8568	chr15:101122069-101130637	342.758	299.726	278.406	295.497	270.071	286.332	265.795	312.801	312.57	235.001	289.896	-0.069194	0.115358	-0.599818	0.548628	0.991025
350	ENSMUSG00000000532.12	Acvr1b	activin A receptor, type 1B [Source:MGI Symbol;Acc:MGI:1338944]	chr15	101071948	101111565	+	39617	chr15:101071948-101111565	1678.99	1420.56	1268.45	1337.66	1234.95	1245.23	1105.9	1351.59	1260.3	1302.02	1320.57	-0.139037	0.104263	-1.33352	0.182361	0.991025
351	ENSMUSG00000000538.19	Tom1l2	target of myb1-like 2 (chicken) [Source:MGI Symbol;Acc:MGI:2443306]	chr11	60117540	60243731	-	126191	chr11:60117540-60243731	1081.77	1062.99	1184.49	1112.31	1164.79	1304.15	1224.27	1109.21	1184.35	1057.87	1148.62	0.0648244	0.0813546	0.796813	0.42556	0.991025
352	ENSMUSG00000000544.15	Gpa33	glycoprotein A33 (transmembrane) [Source:MGI Symbol;Acc:MGI:1891703]	chr1	165957807	165994079	+	36272	chr1:165957807-165994079	0	0.967017	0	0	0.993311	0	2.08212	0	1.04819	0.91309	0.600373	0.0554397	0.0972148	0.570281	0.568487	0.991025
353	ENSMUSG00000000552.11	Zfp385a	zinc finger protein 385A [Source:MGI Symbol;Acc:MGI:1352495]	chr15	103222322	103248520	-	26198	chr15:103222322-103248520	204.45	190.732	184.315	167.853	213.888	189.14	223.677	174.227	151.161	189.688	188.913	-0.0475734	0.126766	-0.375285	0.707449	0.991025
354	ENSMUSG00000000555.9	Itga5	integrin alpha 5 (fibronectin receptor alpha) [Source:MGI Symbol;Acc:MGI:96604]	chr15	103252713	103275190	-	22477	chr15:103252713-103275190	1460.01	1757.68	1148.89	1146.76	1203.24	1100.76	1234.2	1116.69	1288.97	1099.21	1255.64	-0.182698	0.12835	-1.42344	0.154609	0.991025
355	ENSMUSG00000000561.15	Wdr77	WD repeat domain 77 [Source:MGI Symbol;Acc:MGI:1917715]	chr3	105866685	105877353	+	10668	chr3:105866685-105877353	460.26	615.194	376.966	425.51	344.565	363.664	372.908	355.22	432.886	393.584	414.076	-0.185277	0.144274	-1.2842	0.199071	0.991025
356	ENSMUSG00000000562.6	Adora3	adenosine A3 receptor [Source:MGI Symbol;Acc:MGI:104847]	chr3	105778174	105816242	+	38068	chr3:105778174-105816242	23.5973	39.8557	41.7285	28.4475	12.3599	19.249	27.409	19.3589	24.4103	26.455	26.2871	-0.181144	0.211508	-0.856442	0.391753	0.991025
357	ENSMUSG00000000563.18	Atp5pb	ATP synthase peripheral stalk-membrane subunit b [Source:MGI Symbol;Acc:MGI:1100495]	chr3	105850014	105867415	-	17401	chr3:105850014-105867415	1266.1	1258.05	1094.65	1150.93	1037.56	887.554	1244.5	1079.06	1035.28	1167.56	1122.12	-0.0939561	0.107759	-0.871907	0.383259	0.991025
358	ENSMUSG00000000567.6	Sox9	SRY (sex determining region Y)-box 9 [Source:MGI Symbol;Acc:MGI:98371]	chr11	112673050	112678586	+	5536	chr11:112673050-112678586	102.71	92.2628	22.9306	120.687	143.24	47.9445	91.3124	5.55079	18.3837	82.1319	72.7154	-0.327831	0.205166	-1.59788	0.110069	0.991025
359	ENSMUSG00000000568.16	Hnrnpd	heterogeneous nuclear ribonucleoprotein D [Source:MGI Symbol;Acc:MGI:101947]	chr5	100103794	100126797	-	23003	chr5:100103794-100126797	1114.25	1097.63	841.597	1013.12	1027.66	885.195	1150.03	1121.61	867.537	967.632	1008.63	-0.0271271	0.115216	-0.235446	0.813863	0.991025
360	ENSMUSG00000000581.9	C1d	C1D nuclear receptor co-repressor [Source:MGI Symbol;Acc:MGI:1927354]	chr11	17207579	17219176	+	11597	chr11:17207579-17219176	237.988	205.369	158.927	188.637	183.786	174.823	218.588	111.735	174.499	185.08	183.943	-0.149737	0.161632	-0.926407	0.354234	0.991025
361	ENSMUSG00000000594.8	Gm2a	GM2 ganglioside activator protein [Source:MGI Symbol;Acc:MGI:95762]	chr11	54988941	55003855	+	14914	chr11:54988941-55003855	1154.88	917.923	1316.42	1186.75	1401.43	1267.87	1466.07	1259.11	970.253	1330.33	1227.1	0.0666489	0.133197	0.500377	0.61681	0.991025
362	ENSMUSG00000000600.16	Krit1	KRIT1, ankyrin repeat containing [Source:MGI Symbol;Acc:MGI:1930618]	chr5	3853184	3895564	+	42380	chr5:3853184-3895564	848.467	963.479	1226.27	1071.16	1201.32	1067.43	1168.49	1151.26	1351.76	1212.85	1126.25	0.152266	0.117155	1.2997	0.193706	0.991025
363	ENSMUSG00000000605.10	Clcn4	chloride channel, voltage-sensitive 4 [Source:MGI Symbol;Acc:MGI:104571]	chr7	7285308	7303850	-	18542	chr7:7285308-7303850	1009.83	1044.71	1133.61	1130.65	1171.92	984.612	1084.96	1111.05	1163.94	1093.64	1092.89	-0.0119126	0.0784435	-0.151862	0.879296	0.991025
364	ENSMUSG00000000617.15	Grm6	glutamate receptor, metabotropic 6 [Source:MGI Symbol;Acc:MGI:1351343]	chr11	50741512	50757035	+	15523	chr11:50741512-50757035	0	0	1.44189	2.78268	0.878879	2.41867	3.13733	3.19951	7.24589	8.474	2.95788	0.381641	0.170368	2.2401	0.0250841	0.991025
365	ENSMUSG00000000627.16	Sema4f	sema domain, immunoglobulin domain (Ig), TM domain, and short cytoplasmic domain [Source:MGI Symbol;Acc:MGI:1340055]	chr6	82888866	82916750	-	27884	chr6:82888866-82916750	214.61	285.108	238.354	204.52	153.723	200.853	163.176	122.826	207.516	123.842	191.453	-0.339515	0.173336	-1.95871	0.0501466	0.991025
366	ENSMUSG00000000628.11	Hk2	hexokinase 2 [Source:MGI Symbol;Acc:MGI:1315197]	chr6	82702006	82751435	-	49429	chr6:82702006-82751435	460.963	490.883	502.861	442.533	330.5	427.331	544.328	465.102	680.8	635.686	498.099	0.265481	0.147616	1.79846	0.0721043	0.991025
367	ENSMUSG00000000631.21	Myo18a	myosin XVIIIA [Source:MGI Symbol;Acc:MGI:2667185]	chr11	77654072	77756806	+	102734	chr11:77654072-77756806	2897.97	3285.75	4355.1	4257.25	3357.03	4832.24	4156.68	3643.86	3872.37	3592.84	3825.11	0.131883	0.130773	1.00849	0.313221	0.991025
368	ENSMUSG00000000632.14	Sez6	seizure related gene 6 [Source:MGI Symbol;Acc:MGI:104745]	chr11	77821626	77869874	+	48248	chr11:77821626-77869874	0	0.919583	0	0.922505	0.887889	0	0	1.33752	0.936951	0.930001	0.593445	0.0145426	0.104674	0.138932	0.889504	0.991025
369	ENSMUSG00000000673.10	Haao	3-hydroxyanthranilate 3,4-dioxygenase [Source:MGI Symbol;Acc:MGI:1349444]	chr17	84138585	84155392	-	16807	chr17:84138585-84155392	32.8992	23.4059	20.3374	62.1228	79.8454	29.1242	70.4229	47.0088	29.1932	47.9962	44.2356	0.0206466	0.216417	0.0954022	0.923995	0.991025
370	ENSMUSG00000000682.8	Cd52	CD52 antigen [Source:MGI Symbol;Acc:MGI:1346088]	chr4	133809759	133822393	-	12634	chr4:133809759-133822393	314.171	221.608	428.73	406.08	531.095	270.275	683.292	472.354	325.31	401.953	405.487	0.126663	0.198093	0.639413	0.522554	0.991025
371	ENSMUSG00000000690.6	Hoxb6	homeobox B6 [Source:MGI Symbol;Acc:MGI:96187]	chr11	96183302	96192395	+	9093	chr11:96183302-96192395	34.0984	30.148	34.3777	14.7225	27.4083	20.4266	29.0357	17.9351	17.5639	28.6412	25.4357	-0.206058	0.206467	-0.998019	0.31827	0.991025
372	ENSMUSG00000000693.11	Loxl3	lysyl oxidase-like 3 [Source:MGI Symbol;Acc:MGI:1337004]	chr6	83011154	83029543	+	18389	chr6:83011154-83029543	315.754	239.05	194.173	232.374	502.299	268.653	395.32	191.963	178.451	430.804	294.884	-0.0108316	0.206329	-0.0524969	0.958133	0.991025
373	ENSMUSG00000000708.15	Kat2b	K(lysine) acetyltransferase 2B [Source:MGI Symbol;Acc:MGI:1343094]	chr17	53873889	53979748	+	105859	chr17:53873889-53979748	942.835	1001.39	1983.43	902.167	935.874	1230.78	1354.51	1718.97	1212.33	1211.01	1249.33	0.173672	0.180393	0.962742	0.335677	0.991025
374	ENSMUSG00000000711.4	Rab5b	RAB5B, member RAS oncogene family [Source:MGI Symbol;Acc:MGI:105938]	chr10	128513044	128532133	-	19089	chr10:128513044-128532133	1587.29	1561.11	1825.9	1608.42	1527.88	1319.58	1500.02	1664.81	1550.1	1457.81	1560.29	-0.108436	0.0877858	-1.23524	0.216741	0.991025
375	ENSMUSG00000000730.14	Dnmt3l	DNA (cytosine-5-)-methyltransferase 3-like [Source:MGI Symbol;Acc:MGI:1859287]	chr10	77877781	77899456	+	21675	chr10:77877781-77899456	8.68354	24.5174	0.575564	7.84005	10.6473	4.9082	10.0488	0.80056	1.76664	6.216	7.60041	-0.237999	0.178007	-1.33701	0.181218	0.991025
376	ENSMUSG00000000731.16	Aire	autoimmune regulator (autoimmune polyendocrinopathy candidiasis ectodermal dystrophy) [Source:MGI Symbol;Acc:MGI:1338803]	chr10	77865856	77879444	-	13588	chr10:77865856-77879444	0	0	1.40096	0	1.30017	0	2.07236	0.945462	0	1.07627	0.679522	0.0451918	0.100705	0.448752	0.65361	0.991025
377	ENSMUSG00000000738.19	Spg7	SPG7, paraplegin matrix AAA peptidase subunit [Source:MGI Symbol;Acc:MGI:2385906]	chr8	123789681	123824499	+	34818	chr8:123789681-123824499	388.52	385.014	442.008	462.857	407.489	425.963	442.981	389.774	523.593	413.073	428.127	0.0688883	0.106809	0.644967	0.518949	0.991025
378	ENSMUSG00000000739.15	Sult5a1	sulfotransferase family 5A, member 1 [Source:MGI Symbol;Acc:MGI:1931463]	chr8	123866931	123885054	-	18123	chr8:123866931-123885054	65.0415	28.4381	92.7451	65.1464	93.0687	98.302	87.0507	59.1975	71.2715	85.6294	74.5891	0.151445	0.203392	0.744595	0.456517	0.991025
379	ENSMUSG00000000740.13	Rpl13	ribosomal protein L13 [Source:MGI Symbol;Acc:MGI:105922]	chr8	123829089	123831983	+	2894	chr8:123829089-123831983	3607.42	3596.77	3090.9	3128.52	3060.31	3054.82	3409.41	2868.01	2696.16	3036.27	3154.86	-0.124011	0.0917728	-1.35128	0.176605	0.991025
380	ENSMUSG00000000743.10	Chmp1a	charged multivesicular body protein 1A [Source:MGI Symbol;Acc:MGI:1920159]	chr8	123931003	123939502	-	8499	chr8:123931003-123939502	864.625	920.787	637.8	788.659	857.378	699.656	853.183	708.402	626.491	819.329	777.631	-0.122574	0.1227	-0.998968	0.31781	0.991025
381	ENSMUSG00000000751.14	Rpa1	replication protein A1 [Source:MGI Symbol;Acc:MGI:1915525]	chr11	75188992	75239150	-	50158	chr11:75188992-75239150	584.833	783.061	621.247	710.012	693.49	576.096	640.047	625.264	662.415	623.824	652.029	-0.109172	0.0987697	-1.10532	0.26902	0.991025
382	ENSMUSG00000000753.16	Serpinf1	serine (or cysteine) peptidase inhibitor, clade F, member 1 [Source:MGI Symbol;Acc:MGI:108080]	chr11	75300595	75313527	-	12932	chr11:75300595-75313527	260.395	136.345	221.578	126.929	295.186	433.096	163.341	108.398	205.903	292.835	224.401	0.122587	0.212999	0.575532	0.564932	0.991025
383	ENSMUSG00000000759.15	Tubgcp3	tubulin, gamma complex associated protein 3 [Source:MGI Symbol;Acc:MGI:2183752]	chr8	12664277	12722248	-	57971	chr8:12664277-12722248	712.201	721.951	753.254	832.127	803.386	872.251	779.992	741.404	809.408	746.38	777.235	0.043866	0.0841629	0.521204	0.602225	0.991025
384	ENSMUSG00000000776.14	Polr3d	polymerase (RNA) III (DNA directed) polypeptide D [Source:MGI Symbol;Acc:MGI:1914315]	chr14	70676197	70680887	-	4690	chr14:70676197-70680887	161.183	212.656	85.4644	140.503	90.3074	150.009	141.948	152.29	189.109	129.082	145.255	0.106702	0.190408	0.560387	0.575216	0.991025
385	ENSMUSG00000000782.17	Tcf7	transcription factor 7, T cell specific [Source:MGI Symbol;Acc:MGI:98507]	chr11	52143198	52174158	-	30960	chr11:52143198-52174158	424.147	321.301	331.729	432.36	547.94	257.551	696.623	608.418	434.075	555.69	460.983	0.231779	0.189281	1.22452	0.220755	0.991025
386	ENSMUSG00000000787.13	Ddx3x	DEAD box helicase 3, X-linked [Source:MGI Symbol;Acc:MGI:103064]	chrX	13147209	13160291	+	13082	chrX:13147209-13160291	5745.67	6371.6	6560.29	6629.32	5953.52	6318.56	6303.57	8487.11	7445.26	6734.18	6654.91	0.165046	0.100816	1.63709	0.101611	0.991025
387	ENSMUSG00000000791.10	Il12rb1	interleukin 12 receptor, beta 1 [Source:MGI Symbol;Acc:MGI:104579]	chr8	71261093	71274068	+	12975	chr8:71261093-71274068	12.0797	12.8001	52.6947	24.1861	22.9987	9.97808	94.2866	62.0828	44.5542	54.8529	39.0514	0.430319	0.21219	2.02798	0.0425619	0.991025
388	ENSMUSG00000000792.3	Slc5a5	solute carrier family 5 (sodium iodide symporter), member 5 [Source:MGI Symbol;Acc:MGI:2149330]	chr8	71335533	71345401	-	9868	chr8:71335533-71345401	2.42582	1.88375	6.25477	5.02739	1.9358	23.9722	2.02909	1.85051	5.10689	3.04071	5.35269	0.206377	0.176647	1.1683	0.242684	0.991025
389	ENSMUSG00000000794.10	Kcnn3	potassium intermediate/small conductance calcium-activated channel, subfamily N, member 3 [Source:MGI Symbol;Acc:MGI:2153183]	chr3	89427471	89582439	+	154968	chr3:89427471-89582439	598.314	603.889	462.204	339.734	369.5	514.932	241.781	211.754	287.371	281.631	391.111	-0.461238	0.191736	-2.40559	0.0161466	0.991025
390	ENSMUSG00000000804.15	Usp32	ubiquitin specific peptidase 32 [Source:MGI Symbol;Acc:MGI:2144475]	chr11	84875268	85030987	-	155719	chr11:84875268-85030987	1134.1	1256.93	1529.33	1226.87	1144.33	1197.54	1240.71	1354.38	1323.75	1027.16	1243.51	-0.0314934	0.111959	-0.281294	0.778485	0.991025
391	ENSMUSG00000000805.19	Car4	carbonic anhydrase 4 [Source:MGI Symbol;Acc:MGI:1096574]	chr11	84848612	84856870	+	8258	chr11:84848612-84856870	1129.99	1497.94	944.447	914.7	641.085	1104.65	424.376	980.765	1464.57	692.35	979.488	-0.0903737	0.204773	-0.441336	0.65897	0.991025
392	ENSMUSG00000000811.15	Txnrd3	thioredoxin reductase 3 [Source:MGI Symbol;Acc:MGI:2386711]	chr6	89620970	89652511	+	31541	chr6:89620970-89652511	169.804	153.534	112.588	120.654	135.507	131.847	92.3231	203.559	126.652	120.609	136.708	-0.028606	0.176477	-0.162095	0.871231	0.991025
393	ENSMUSG00000000817.11	Fasl	Fas ligand (TNF superfamily, member 6) [Source:MGI Symbol;Acc:MGI:99255]	chr1	161608258	161616064	-	7806	chr1:161608258-161616064	12.119	17.5291	17.4725	15.0675	13.6589	5.87242	16.9985	21.2205	47.7445	25.0097	19.2693	0.299997	0.215919	1.3894	0.164712	0.991025
394	ENSMUSG00000000823.17	Zfp512b	zinc finger protein 512B [Source:MGI Symbol;Acc:MGI:2685478]	chr2	181223896	181234596	-	10700	chr2:181223896-181234596	875.481	1016.64	608.612	1122.57	1198.61	954.916	1265.56	1180.67	831.134	1110.39	1016.46	0.123531	0.161769	0.763628	0.445089	0.991025
395	ENSMUSG00000000826.17	Dnajc5	DnaJ heat shock protein family (Hsp40) member C5 [Source:MGI Symbol;Acc:MGI:892995]	chr2	181162278	181196926	+	34648	chr2:181162278-181196926	2411.41	2445.18	2097.51	2190.74	2055.69	1972.21	2479.37	2642.47	2246.51	2246.16	2278.72	0.04652	0.0990419	0.4697	0.638569	0.991025
396	ENSMUSG00000000827.19	Tpd52l2	tumor protein D52-like 2 [Source:MGI Symbol;Acc:MGI:1913564]	chr2	181138935	181159759	+	20824	chr2:181138935-181159759	743.743	836.759	616.955	716.942	627.986	577.223	719.727	595.576	604.19	677.749	671.685	-0.146909	0.111606	-1.31632	0.188066	0.991025
397	ENSMUSG00000000838.18	Fmr1	fragile X messenger ribonucleoprotein 1 [Source:MGI Symbol;Acc:MGI:95564]	chrX	67722147	67761569	+	39422	chrX:67722147-67761569	688.882	759.028	769.791	690.135	674.973	717.825	822.27	803.65	921.871	825.82	767.425	0.184112	0.0894077	2.05924	0.0394713	0.991025
398	ENSMUSG00000000861.16	Bcl11a	B cell CLL/lymphoma 11A (zinc finger protein) [Source:MGI Symbol;Acc:MGI:106190]	chr11	24028056	24124123	+	96067	chr11:24028056-24124123	140.503	189.569	144.978	238.804	215.776	148.662	235.49	170.029	114.688	189.214	178.771	-0.0907991	0.178169	-0.509623	0.610315	0.991025
399	ENSMUSG00000000869.13	Il4	interleukin 4 [Source:MGI Symbol;Acc:MGI:96556]	chr11	53493809	53509496	-	15687	chr11:53493809-53509496	0	0	0	0	0	0	0	0.939058	1.00573	0	0.194479	0.0240155	0.0582354	0.412387	0.680056	0.991025
400	ENSMUSG00000000876.12	Pxmp4	peroxisomal membrane protein 4 [Source:MGI Symbol;Acc:MGI:1891701]	chr2	154427678	154445628	-	17950	chr2:154427678-154445628	244.378	194.51	308.578	209.033	289.12	231.722	236.65	285.129	251.274	252.311	250.271	0.0151047	0.138634	0.108954	0.913239	0.991025
401	ENSMUSG00000000881.13	Dlg3	discs large MAGUK scaffold protein 3 [Source:MGI Symbol;Acc:MGI:1888986]	chrX	99811328	99862016	+	50688	chrX:99811328-99862016	352.005	293.641	377.318	323.356	313.094	352.302	418.098	319.78	296.603	373.079	341.928	0.0759899	0.118597	0.640739	0.521693	0.991025
402	ENSMUSG00000000884.18	Gnb1l	guanine nucleotide binding protein (G protein), beta polypeptide 1-like [Source:MGI Symbol;Acc:MGI:1338057]	chr16	18317463	18385429	+	67966	chr16:18317463-18385429	24.8824	47.0565	33.3063	52.4435	24.4379	26.1291	74.3279	21.8385	34.5225	34.9838	37.3928	0.030173	0.214486	0.140676	0.888126	0.991025
403	ENSMUSG00000000889.9	Dbh	dopamine beta hydroxylase [Source:MGI Symbol;Acc:MGI:94864]	chr2	27055245	27073212	+	17967	chr2:27055245-27073212	0.808753	0	0	0	0	1.33214	1.0148	0	0	0	0.315569	0.0173972	0.0661998	0.262799	0.792706	0.991025
404	ENSMUSG00000000901.18	Mmp11	matrix metallopeptidase 11 [Source:MGI Symbol;Acc:MGI:97008]	chr10	75759056	75772330	-	13274	chr10:75759056-75772330	708.022	562.394	394.507	599.532	876.483	305.099	759.514	361.572	353.723	672.259	559.31	-0.244978	0.2008	-1.22001	0.222461	0.991025
405	ENSMUSG00000000902.14	Smarcb1	SWI/SNF related, matrix associated, actin dependent regulator of chromatin, subfamily b, member 1 [Source:MGI Symbol;Acc:MGI:1328366]	chr10	75732603	75757451	-	24848	chr10:75732603-75757451	908.329	988.703	801.442	907.692	785.305	675.778	905.892	725.563	789.067	785.818	827.359	-0.166199	0.105529	-1.57491	0.115276	0.991025
406	ENSMUSG00000000903.4	Vpreb3	pre-B lymphocyte gene 3 [Source:MGI Symbol;Acc:MGI:98938]	chr10	75778891	75785491	+	6600	chr10:75778891-75785491	46.9892	19.3957	50.9764	72.4098	59.086	91.6464	31.6532	34.3787	26.4367	53.2595	48.6232	-0.0400641	0.216128	-0.185372	0.852937	0.991025
407	ENSMUSG00000000915.16	Hip1r	huntingtin interacting protein 1 related [Source:MGI Symbol;Acc:MGI:1352504]	chr5	124111691	124143621	+	31930	chr5:124111691-124143621	1223.94	912.079	1187.58	884.069	924.239	973.6	1118.59	1049.16	1130.11	946.403	1034.98	0.0221284	0.117991	0.187544	0.851234	0.991025
408	ENSMUSG00000000916.16	Nsun5	NOL1/NOP2/Sun domain family, member 5 [Source:MGI Symbol;Acc:MGI:2140844]	chr5	135398807	135405659	+	6852	chr5:135398807-135405659	139.678	120.979	110.486	135.979	100.371	134.146	83.0334	85.0675	130.199	102.582	114.252	-0.166384	0.160277	-1.0381	0.299222	0.991025
409	ENSMUSG00000000934.10	Top1mt	DNA topoisomerase 1, mitochondrial [Source:MGI Symbol;Acc:MGI:1920210]	chr15	75528884	75550649	-	21765	chr15:75528884-75550649	59.3588	66.1407	32.956	53.4296	52.703	34.6619	37.7191	42.3046	43.6773	36.2505	45.9201	-0.342641	0.180937	-1.8937	0.0582645	0.991025
410	ENSMUSG00000000942.11	Hoxa4	homeobox A4 [Source:MGI Symbol;Acc:MGI:96176]	chr6	52166651	52168733	-	2082	chr6:52166651-52168733	42.8339	82.998	33.3748	37.1748	33.8832	42.6166	30.4328	26.8432	27.582	34.4194	39.2159	-0.337171	0.206258	-1.63471	0.10211	0.991025
411	ENSMUSG00000000948.17	Gm38393	predicted gene, 38393 [Source:MGI Symbol;Acc:MGI:5613898]	chr7	59623897	59654812	-	30915	chr7:59623897-59654812	31.8577	31.3704	38.6512	18.0323	27.8139	23.2714	28.4939	27.2637	28.2434	46.1673	30.1165	0.048874	0.20092	0.243251	0.807811	0.991025
412	ENSMUSG00000000957.12	Mmp14	matrix metallopeptidase 14 (membrane-inserted) [Source:MGI Symbol;Acc:MGI:101900]	chr14	54669069	54682821	+	13752	chr14:54669069-54682821	3001.57	3053.42	1753.74	2140.48	3279.29	1917.79	3249.15	1361.63	1679.49	2840.98	2427.76	-0.190912	0.191114	-0.998946	0.317821	0.991025
413	ENSMUSG00000000959.8	Oxa1l	oxidase assembly 1-like [Source:MGI Symbol;Acc:MGI:1916339]	chr14	54598291	54607130	+	8839	chr14:54598291-54607130	433.311	402.313	451.942	435.173	475.74	395.103	487.87	517.654	427.995	435.043	446.214	0.0409263	0.100219	0.408369	0.683003	0.991025
414	ENSMUSG00000000976.14	Heatr6	HEAT repeat containing 6 [Source:MGI Symbol;Acc:MGI:1919790]	chr11	83644522	83674580	+	30058	chr11:83644522-83674580	446.551	435.471	405.157	345.909	376.481	339.096	357.108	444.387	397.551	391.827	393.954	-0.053512	0.110616	-0.483762	0.628555	0.991025
415	ENSMUSG00000000982.6	Ccl3	chemokine (C-C motif) ligand 3 [Source:MGI Symbol;Acc:MGI:98260]	chr11	83538670	83540181	-	1511	chr11:83538670-83540181	4.84186	1.89334	57.4366	19.0505	11.6236	5.32713	30.4244	27.8009	24.5296	71.633	25.4561	0.182427	0.185521	0.983323	0.325449	0.991025
416	ENSMUSG00000000983.14	Wfdc18	WAP four-disulfide core domain 18 [Source:MGI Symbol;Acc:MGI:107506]	chr11	83599841	83602174	+	2333	chr11:83599841-83602174	0.53052	1.29571	4.22244	1.3633	2.64212	1.75019	0	1.26457	0.671465	0	1.37403	-0.156007	0.139603	-1.1175	0.263779	0.991025
417	ENSMUSG00000001014.7	Icam4	intercellular adhesion molecule 4, Landsteiner-Wiener blood group [Source:MGI Symbol;Acc:MGI:1925619]	chr9	20940669	20941891	+	1222	chr9:20940669-20941891	16.3678	18.3238	34.4383	16.2333	9.41508	74.2963	23.7876	20.1137	23.2661	19.3693	25.5611	0.338579	0.215539	1.57085	0.116219	0.991025
418	ENSMUSG00000001016.13	Ilf2	interleukin enhancer binding factor 2 [Source:MGI Symbol;Acc:MGI:1915031]	chr3	90383433	90395686	+	12253	chr3:90383433-90395686	585.692	711.838	640.071	676.967	584.949	564.736	566.482	604.302	702.652	639.646	627.733	-0.05154	0.0992033	-0.519539	0.603385	0.991025
419	ENSMUSG00000001017.17	Chtop	chromatin target of PRMT1 [Source:MGI Symbol;Acc:MGI:1913761]	chr3	90406263	90416805	-	10542	chr3:90406263-90416805	1048.73	1232.6	1109	1154.1	962.786	1073.87	1133.14	1211.71	1156.34	1077.15	1115.94	0.0369874	0.0874662	0.422876	0.672386	0.991025
420	ENSMUSG00000001018.16	Snapin	SNAP-associated protein [Source:MGI Symbol;Acc:MGI:1333745]	chr3	90395333	90398340	-	3007	chr3:90395333-90398340	631.804	476.814	348.345	463.465	527.763	417.077	461.652	520.138	378.164	492.517	471.774	-0.0952231	0.146129	-0.651637	0.514636	0.991025
421	ENSMUSG00000001020.9	S100a4	S100 calcium binding protein A4 [Source:MGI Symbol;Acc:MGI:1330282]	chr3	90511078	90513352	+	2274	chr3:90511078-90513352	173.527	212.073	141.242	199.562	210.156	214.215	198.549	198.1	135.063	197.247	187.973	0.00738241	0.14829	0.0497835	0.960295	0.991025
422	ENSMUSG00000001021.14	S100a3	S100 calcium binding protein A3 [Source:MGI Symbol;Acc:MGI:1338849]	chr3	90491966	90510009	+	18043	chr3:90491966-90510009	6.98507	1.03545	1.41831	0	3.3249	0.70654	0	1.01316	1.11731	1.72327	1.7324	-0.174442	0.142221	-1.22655	0.219991	0.991025
423	ENSMUSG00000001027.8	Scn4a	sodium channel, voltage-gated, type IV, alpha [Source:MGI Symbol;Acc:MGI:98250]	chr11	106209418	106244114	-	34696	chr11:106209418-106244114	31.0131	6.00332	42.4829	33.5151	26.0662	6.60776	12.2256	17.7025	13.0296	11.5032	20.0149	-0.493226	0.21525	-2.29141	0.0219395	0.991025
424	ENSMUSG00000001029.16	Icam2	intercellular adhesion molecule 2 [Source:MGI Symbol;Acc:MGI:96394]	chr11	106268482	106278901	-	10419	chr11:106268482-106278901	675.794	701.151	719.524	486.351	440.151	732.728	591.435	936.803	1200.71	602.565	708.722	0.332767	0.17968	1.852	0.0640262	0.991025
425	ENSMUSG00000001034.18	Mapk7	mitogen-activated protein kinase 7 [Source:MGI Symbol;Acc:MGI:1346347]	chr11	61379638	61385232	-	5594	chr11:61379638-61385232	272.892	346.369	347.567	373.576	335.86	313.679	349.74	311.484	412.179	316.553	337.99	0.0226785	0.119904	0.189139	0.849984	0.991025
426	ENSMUSG00000001036.18	Epn2	epsin 2 [Source:MGI Symbol;Acc:MGI:1333766]	chr11	61408075	61470513	-	62438	chr11:61408075-61470513	1581.2	1576.36	1965.39	1575.36	1745.85	1331.37	1594.68	1865.68	1567.8	1425.33	1622.9	-0.10834	0.110746	-0.978279	0.327936	0.991025
427	ENSMUSG00000001039.13	B9d1	B9 protein domain 1 [Source:MGI Symbol;Acc:MGI:1351471]	chr11	61395970	61403757	+	7787	chr11:61395970-61403757	63.5351	71.6676	49.1853	119.118	82.151	92.7946	74.1519	57.9382	46.7284	105.348	76.2618	-0.0211144	0.200731	-0.105188	0.916227	0.991025
428	ENSMUSG00000001052.16	Sec24b	Sec24 related gene family, member B (S. cerevisiae) [Source:MGI Symbol;Acc:MGI:2139764]	chr3	129776408	129855202	-	78794	chr3:129776408-129855202	1400.02	1376.51	1511.45	1358.96	1285.23	1618.66	1450.57	1204.63	1566.71	1336.87	1410.96	0.0457178	0.0984556	0.46435	0.642397	0.991025
429	ENSMUSG00000001053.16	N4bp3	NEDD4 binding protein 3 [Source:MGI Symbol;Acc:MGI:2442218]	chr11	51533890	51541669	-	7779	chr11:51533890-51541669	352.416	479.459	682.768	528.968	498.415	351.22	516.078	346.812	522.203	403.561	468.19	-0.204708	0.163397	-1.25283	0.210268	0.991025
430	ENSMUSG00000001054.10	Rmnd5b	required for meiotic nuclear division 5 homolog B [Source:MGI Symbol;Acc:MGI:1913339]	chr11	51514498	51526723	-	12225	chr11:51514498-51526723	325.393	270.477	209.828	262.508	282.298	251.315	276.298	280.78	272.666	259.306	269.087	-0.0107559	0.120761	-0.0890681	0.929028	0.991025
431	ENSMUSG00000001056.4	Nhp2	NHP2 ribonucleoprotein [Source:MGI Symbol;Acc:MGI:1098547]	chr11	51510562	51514541	+	3979	chr11:51510562-51514541	298.911	400.804	147.898	266.07	208.401	147.192	213.389	177.342	138.69	175.409	217.411	-0.474083	0.188058	-2.52094	0.011704	0.991025
432	ENSMUSG00000001062.19	Vps9d1	VPS9 domain containing 1 [Source:MGI Symbol;Acc:MGI:1914143]	chr8	123969095	123981087	-	11992	chr8:123969095-123981087	287.512	275.164	321.042	334.262	341.613	372.811	329.76	248.957	263.532	361.178	313.583	0.00981371	0.133023	0.0737746	0.94119	0.991025
433	ENSMUSG00000001065.16	Zfp276	zinc finger protein (C2H2 type) 276 [Source:MGI Symbol;Acc:MGI:1888495]	chr8	123980934	123996484	+	15550	chr8:123980934-123996484	302.007	334.202	454.755	365.085	371.633	523.175	321.412	366.904	449.956	374.611	386.374	0.13413	0.145077	0.92454	0.355205	0.991025
434	ENSMUSG00000001076.8	C1ql4	complement component 1, q subcomponent-like 4 [Source:MGI Symbol;Acc:MGI:3579909]	chr15	98981967	98985698	-	3731	chr15:98981967-98985698	0	0.940494	0	0	0	0	0	0	0	0	0.0940494	-0.00788132	0.0582354	-0.135336	0.892346	0.991025
435	ENSMUSG00000001082.13	Mfsd10	major facilitator superfamily domain containing 10 [Source:MGI Symbol;Acc:MGI:1915544]	chr5	34790986	34794556	-	3570	chr5:34790986-34794556	411.653	481.7	278.003	476.866	352.493	359.856	414.134	299.222	343.055	425.677	384.266	-0.102183	0.152231	-0.671239	0.502069	0.991025
436	ENSMUSG00000001089.15	Luzp1	leucine zipper protein 1 [Source:MGI Symbol;Acc:MGI:107629]	chr4	136197072	136282091	+	85019	chr4:136197072-136282091	2254.87	2659.27	2472.45	2154.6	1920.19	2874.65	2042.35	2141.18	2817.32	2041.15	2337.8	0.049926	0.131349	0.380103	0.703869	0.991025
437	ENSMUSG00000001095.6	Slc13a2	solute carrier family 13 (sodium-dependent dicarboxylate transporter), member 2 [Source:MGI Symbol;Acc:MGI:1276558]	chr11	78287913	78313043	-	25130	chr11:78287913-78313043	12.1275	12.2485	11.4684	33.1746	13.5512	14.6496	25.3629	9.25346	8.17137	26.3449	16.6353	0.0113259	0.215389	0.0525836	0.958064	0.991025
438	ENSMUSG00000001098.16	Kctd10	potassium channel tetramerisation domain containing 10 [Source:MGI Symbol;Acc:MGI:2141207]	chr5	114501628	114518569	-	16941	chr5:114501628-114518569	4142.6	3543.05	3638.35	3202.68	3028.98	3436.52	3357.56	3758.56	4007.42	3385.21	3550.09	0.0297472	0.10235	0.290643	0.771324	0.991025
439	ENSMUSG00000001100.11	Poldip2	polymerase (DNA-directed), delta interacting protein 2 [Source:MGI Symbol;Acc:MGI:1915061]	chr11	78403019	78413562	+	10543	chr11:78403019-78413562	529.233	564.695	445.36	536.183	485.689	490.712	473.243	514.676	485.603	503.122	502.851	-0.0527081	0.089568	-0.58847	0.556217	0.991025
440	ENSMUSG00000001105.16	Ift20	intraflagellar transport 20 [Source:MGI Symbol;Acc:MGI:1915585]	chr11	78427187	78432563	+	5376	chr11:78427187-78432563	352.688	351.271	278.899	333.54	283.396	351.214	304.459	295.216	329.873	286.119	316.668	-0.0317057	0.110729	-0.286337	0.77462	0.991025
441	ENSMUSG00000001119.8	Col6a1	collagen, type VI, alpha 1 [Source:MGI Symbol;Acc:MGI:88459]	chr10	76544626	76562002	-	17376	chr10:76544626-76562002	6953.74	8207.73	4876.21	3860.05	5061.08	5866.01	5156.04	3204.97	3897.99	5530.3	5261.41	-0.226543	0.180572	-1.25459	0.209629	0.991025
442	ENSMUSG00000001120.16	Pcbp3	poly(rC) binding protein 3 [Source:MGI Symbol;Acc:MGI:1890470]	chr10	76597691	76797721	-	200030	chr10:76597691-76797721	207.567	177.028	139.096	193.498	114.284	196.854	107.022	207.78	215.699	123.955	168.278	0.0240637	0.187267	0.1285	0.897754	0.991025
443	ENSMUSG00000001123.16	Lgals9	lectin, galactose binding, soluble 9 [Source:MGI Symbol;Acc:MGI:109496]	chr11	78853800	78875772	-	21972	chr11:78853800-78875772	939.798	950.98	1668.73	919.234	1155.01	724.301	2151.39	1572.23	1407.69	1397.18	1288.65	0.264918	0.193198	1.37122	0.170305	0.991025
444	ENSMUSG00000001127.13	Araf	Araf proto-oncogene, serine/threonine kinase [Source:MGI Symbol;Acc:MGI:88065]	chrX	20664053	20726758	+	62705	chrX:20664053-20726758	893.184	730.277	707.836	864.986	947.726	657.284	829.059	775.889	785.701	888.944	808.089	-0.0681694	0.114999	-0.592783	0.553326	0.991025
445	ENSMUSG00000001128.8	Cfp	complement factor properdin [Source:MGI Symbol;Acc:MGI:97545]	chrX	20791693	20797794	-	6101	chrX:20791693-20797794	162.875	145.104	250.703	267.28	231.94	222.401	237.712	173.336	231.305	241.508	216.416	0.0557398	0.163915	0.340053	0.733817	0.991025
446	ENSMUSG00000001131.12	Timp1	tissue inhibitor of metalloproteinase 1 [Source:MGI Symbol;Acc:MGI:98752]	chrX	20736405	20740974	+	4569	chrX:20736405-20740974	1217.72	3914.94	324.95	743.606	284.953	176.226	649.098	470.478	313.512	525.39	862.088	-0.400362	0.190024	-2.10691	0.0351258	0.991025
447	ENSMUSG00000001134.10	Uxt	ubiquitously expressed prefoldin like chaperone [Source:MGI Symbol;Acc:MGI:1277988]	chrX	20807961	20828256	-	20295	chrX:20807961-20828256	87.3556	80.2802	71.6552	75.704	66.4118	29.9407	86.6886	86.6998	60.4455	64.8389	71.002	-0.155556	0.192554	-0.807856	0.419174	0.991025
448	ENSMUSG00000001138.14	Cnnm3	cyclin M3 [Source:MGI Symbol;Acc:MGI:2151055]	chr1	36550948	36567318	+	16370	chr1:36550948-36567318	431.349	504.67	450.951	427.905	459.448	599.392	402.388	410.707	522.845	508.726	471.838	0.0905783	0.121871	0.743234	0.45734	0.991025
449	ENSMUSG00000001143.14	Lman2l	lectin, mannose-binding 2-like [Source:MGI Symbol;Acc:MGI:2443010]	chr1	36458952	36484352	-	25400	chr1:36458952-36484352	429.635	428.439	728.127	532.894	572.005	427.959	502.093	422.653	481.721	476.677	500.22	-0.191905	0.14221	-1.34945	0.177193	0.991025
450	ENSMUSG00000001150.8	Mcm3ap	minichromosome maintenance complex component 3 associated protein [Source:MGI Symbol;Acc:MGI:1930089]	chr10	76304761	76351691	+	46930	chr10:76304761-76351691	841.788	893.927	902.872	684.107	879.364	986.562	917.997	747.318	924.795	780.302	855.903	0.0471969	0.112925	0.417949	0.675984	0.991025
451	ENSMUSG00000001151.11	Pcnt	pericentrin (kendrin) [Source:MGI Symbol;Acc:MGI:102722]	chr10	76187097	76278620	-	91523	chr10:76187097-76278620	1780.68	1775.6	2902.7	2170.86	2344.45	2623.98	2622.69	2620.52	2573.99	2528.12	2394.36	0.217699	0.128765	1.69067	0.0909007	0.991025
452	ENSMUSG00000001155.14	Ftcd	formiminotransferase cyclodeaminase [Source:MGI Symbol;Acc:MGI:1339962]	chr10	76411482	76426172	+	14690	chr10:76411482-76426172	0	0	0	0	0	0	1.01467	0	0	0	0.101467	0.0133832	0.0582354	0.229813	0.818237	0.991025
453	ENSMUSG00000001156.10	Mxd1	MAX dimerization protein 1 [Source:MGI Symbol;Acc:MGI:96908]	chr6	86624024	86646143	-	22119	chr6:86624024-86646143	1284.31	1026.21	2322.01	1130.63	1153.92	1441.46	1484.17	1292.58	1587.39	1543.6	1426.63	0.0701246	0.17293	0.405509	0.685104	0.991025
454	ENSMUSG00000001157.14	Gmcl1	germ cell-less, spermatogenesis associated 1 [Source:MGI Symbol;Acc:MGI:1345156]	chr6	86668750	86710365	-	41615	chr6:86668750-86710365	180.178	228.864	203.284	235.83	189.019	263.446	209.91	201.834	204.74	194.288	211.139	0.041616	0.124368	0.334619	0.737912	0.991025
455	ENSMUSG00000001158.14	Snrnp27	small nuclear ribonucleoprotein 27 (U4/U6.U5) [Source:MGI Symbol;Acc:MGI:1913868]	chr6	86652133	86661504	-	9371	chr6:86652133-86661504	198.092	215.699	194.585	167.109	153.952	165.827	163.726	178.956	174.672	188.049	180.067	-0.0856519	0.121056	-0.707541	0.47923	0.991025
456	ENSMUSG00000001166.18	Oas1c	2'-5' oligoadenylate synthetase 1C [Source:MGI Symbol;Acc:MGI:2149633]	chr5	120938259	120950579	-	12320	chr5:120938259-120950579	57.4633	53.0641	38.0356	59.3042	53.8293	31.2208	69.1041	44.4996	45.7433	51.6939	50.3958	-0.0791495	0.185316	-0.427106	0.669302	0.991025
457	ENSMUSG00000001173.16	Ocrl	OCRL, inositol polyphosphate-5-phosphatase [Source:MGI Symbol;Acc:MGI:109589]	chrX	47001264	47054745	+	53481	chrX:47001264-47054745	604.639	576.28	504.315	548.846	537.311	531.873	515.861	509.646	591.704	542.552	546.303	-0.0415725	0.0862718	-0.481878	0.629892	0.991025
458	ENSMUSG00000001175.17	Calm1	calmodulin 1 [Source:MGI Symbol;Acc:MGI:88251]	chr12	100165694	100176073	+	10379	chr12:100165694-100176073	13907.1	14342.1	7369.12	9418.79	7593.53	6224.23	8902.04	7552.06	7361.42	8687.96	9135.83	-0.356152	0.171616	-2.07529	0.03796	0.991025
459	ENSMUSG00000001211.16	Agpat3	1-acylglycerol-3-phosphate O-acyltransferase 3 [Source:MGI Symbol;Acc:MGI:1336186]	chr10	78105012	78188323	-	83311	chr10:78105012-78188323	2359.52	2243.27	1766.43	1507.71	1585.58	1453.28	1541.55	1590.98	1667.18	1604.47	1732	-0.241575	0.129639	-1.86344	0.0624007	0.991025
460	ENSMUSG00000001225.13	Slc26a3	solute carrier family 26, member 3 [Source:MGI Symbol;Acc:MGI:107181]	chr12	31440870	31523916	+	83046	chr12:31440870-31523916	4.40602	0.754091	0	2.76883	0	2.13141	6.32711	1.48102	0	0	1.78685	0.0153389	0.121355	0.126397	0.899418	0.991025
461	ENSMUSG00000001227.13	Sema6b	sema domain, transmembrane domain (TM), and cytoplasmic domain, (semaphorin) 6B [Source:MGI Symbol;Acc:MGI:1202889]	chr17	56430085	56447343	-	17258	chr17:56430085-56447343	673.759	621.792	406.532	533.568	408.749	426.426	418.141	328.152	334.144	482.704	463.397	-0.347456	0.157362	-2.208	0.027244	0.991025
462	ENSMUSG00000001228.15	Uhrf1	ubiquitin-like, containing PHD and RING finger domains, 1 [Source:MGI Symbol;Acc:MGI:1338889]	chr17	56610321	56630486	+	20165	chr17:56610321-56630486	207.006	274.119	229.711	383.618	363.928	305.217	429.412	171.686	299.598	286.959	295.125	0.0247354	0.188679	0.131098	0.895698	0.991025
463	ENSMUSG00000001229.10	Dpp9	dipeptidylpeptidase 9 [Source:MGI Symbol;Acc:MGI:2443967]	chr17	56493807	56525905	-	32098	chr17:56493807-56525905	1206.59	1446.36	1405.01	1342.74	1024.18	1234.71	1205.11	1077.14	1305.34	1128.74	1237.59	-0.103007	0.109392	-0.941635	0.34638	0.991025
464	ENSMUSG00000001247.17	Lsr	lipolysis stimulated lipoprotein receptor [Source:MGI Symbol;Acc:MGI:1927471]	chr7	30657195	30672889	-	15694	chr7:30657195-30672889	719.852	648.167	661.382	834.904	683.034	505.78	788.643	514.66	576.121	714.001	664.654	-0.172453	0.13646	-1.26376	0.206315	0.991025
465	ENSMUSG00000001248.16	Gramd1a	GRAM domain containing 1A [Source:MGI Symbol;Acc:MGI:105490]	chr7	30829552	30855321	-	25769	chr7:30829552-30855321	777.315	867.352	1246.06	1207.91	1065.61	1208.05	1298.15	885.015	1190.01	1103.57	1084.9	0.121062	0.144135	0.839916	0.400955	0.991025
466	ENSMUSG00000001249.15	Hpn	hepsin [Source:MGI Symbol;Acc:MGI:1196620]	chr7	30798150	30814715	-	16565	chr7:30798150-30814715	219.265	133.339	127.054	211.702	179.252	192.702	178.658	179.817	121.956	153.996	169.774	-0.0614006	0.167597	-0.366359	0.714097	0.991025
467	ENSMUSG00000001270.10	Ckb	creatine kinase, brain [Source:MGI Symbol;Acc:MGI:88407]	chr12	111635795	111638772	-	2977	chr12:111635795-111638772	1246.19	1081.54	279.264	661.783	609.486	698.958	463.261	365.887	448.795	650.615	650.578	-0.347678	0.210364	-1.65275	0.0983824	0.991025
468	ENSMUSG00000001280.14	Sp1	trans-acting transcription factor 1 [Source:MGI Symbol;Acc:MGI:98372]	chr15	102314578	102344839	+	30261	chr15:102314578-102344839	1951.77	1994.81	2327.95	2124.3	2228.71	2000.9	2118.82	2431.49	2110.87	2155.89	2144.55	0.0254713	0.0840829	0.302931	0.761943	0.991025
469	ENSMUSG00000001285.13	Myg1	melanocyte proliferating gene 1 [Source:MGI Symbol;Acc:MGI:1929864]	chr15	102240144	102246574	+	6430	chr15:102240144-102246574	245.641	225.943	173.209	209.396	189.354	185.362	211.898	183.695	183.701	188.311	199.651	-0.120877	0.120817	-1.00049	0.317071	0.991025
470	ENSMUSG00000001288.16	Rarg	retinoic acid receptor, gamma [Source:MGI Symbol;Acc:MGI:97858]	chr15	102143373	102165952	-	22579	chr15:102143373-102165952	811.351	879.564	1168.88	766.226	788.56	1010.1	743.342	1003.39	852.272	875.672	889.937	0.0201652	0.133416	0.151145	0.879862	0.991025
471	ENSMUSG00000001289.13	Pfdn5	prefoldin 5 [Source:MGI Symbol;Acc:MGI:1928753]	chr15	102234551	102240308	+	5757	chr15:102234551-102240308	544.994	464.346	614.826	517.481	656.535	594.547	603.263	568.95	550.724	597.903	571.357	0.055973	0.106093	0.527584	0.597788	0.991025
472	ENSMUSG00000001300.17	Efnb2	ephrin B2 [Source:MGI Symbol;Acc:MGI:105097]	chr8	8667434	8711242	-	43808	chr8:8667434-8711242	2408.89	2418.52	3150.55	1676.08	1598.16	3971.12	1290.33	3312.63	3638.47	1495.06	2495.98	0.183457	0.207233	0.88527	0.376011	0.991025
473	ENSMUSG00000001305.6	Rrp15	ribosomal RNA processing 15 homolog [Source:MGI Symbol;Acc:MGI:1914473]	chr1	186453175	186481555	-	28380	chr1:186453175-186481555	107.469	148.58	60.9097	92.8978	78.2883	64.21	67.2381	69.1632	88.1809	86.7837	86.3721	-0.28633	0.186571	-1.5347	0.124858	0.991025
474	ENSMUSG00000001313.13	Rnd2	Rho family GTPase 2 [Source:MGI Symbol;Acc:MGI:1338755]	chr11	101355825	101362679	+	6854	chr11:101355825-101362679	73.8802	70.8549	59.505	54.0237	57.8186	94.9188	56.858	73.454	52.4269	63.7548	65.7495	0.0789962	0.170591	0.463074	0.643312	0.991025
475	ENSMUSG00000001333.10	Sync	syncoilin [Source:MGI Symbol;Acc:MGI:1916078]	chr4	129181410	129202352	+	20942	chr4:129181410-129202352	27.5468	20.0377	20.5615	21.368	31.8861	32.0052	23.3939	32.5603	28.5065	32.8149	27.0681	0.212191	0.192664	1.10135	0.270743	0.991025
476	ENSMUSG00000001334.11	Fndc5	fibronectin type III domain containing 5 [Source:MGI Symbol;Acc:MGI:1917614]	chr4	129030477	129038386	+	7909	chr4:129030477-129038386	13.7458	17.8973	10.425	62.3364	62.9142	15.9814	15.218	24.0573	38.8128	40.5394	30.1928	-0.118184	0.210576	-0.561242	0.574632	0.991025
477	ENSMUSG00000001349.6	Cnn1	calponin 1 [Source:MGI Symbol;Acc:MGI:104979]	chr9	22010512	22020926	+	10414	chr9:22010512-22020926	301.783	151.668	168.044	279.799	178.307	268.715	54.2074	200.42	206.758	244.661	205.436	-0.0884411	0.213075	-0.415071	0.67809	0.991025
478	ENSMUSG00000001366.15	Fbxo9	f-box protein 9 [Source:MGI Symbol;Acc:MGI:1918788]	chr9	77988781	78016347	-	27566	chr9:77988781-78016347	285.618	360.926	504.916	390.914	337.712	466.542	425.869	447.501	438.514	355.01	401.352	0.161935	0.142321	1.13781	0.255199	0.991025
479	ENSMUSG00000001376.18	Vps50	VPS50 EARP/GARPII complex subunit [Source:MGI Symbol;Acc:MGI:1920538]	chr6	3498382	3603531	+	105149	chr6:3498382-3603531	362.089	465.88	340.485	362.715	391.808	321.498	349.167	345.473	355.078	390.93	368.512	-0.116904	0.109693	-1.06574	0.286541	0.991025
480	ENSMUSG00000001380.8	Hars	histidyl-tRNA synthetase [Source:MGI Symbol;Acc:MGI:108087]	chr18	36899581	36916258	-	16677	chr18:36899581-36916258	448.394	582.741	281.455	414.85	386.427	267.605	403.258	374.576	320.327	379.19	385.882	-0.228517	0.163375	-1.39873	0.161895	0.991025
481	ENSMUSG00000001383.10	Zmat2	zinc finger, matrin type 2 [Source:MGI Symbol;Acc:MGI:1913742]	chr18	36926929	36932719	+	5790	chr18:36926929-36932719	419.768	378.956	340.107	373.082	420.505	214.914	478.057	402.898	401.278	389.601	381.917	-0.0285463	0.161103	-0.177193	0.859357	0.991025
482	ENSMUSG00000001403.14	Ube2c	ubiquitin-conjugating enzyme E2C [Source:MGI Symbol;Acc:MGI:1915862]	chr2	164611818	164620742	+	8924	chr2:164611818-164620742	53.6125	83.3137	183.7	139.406	127.601	117.515	214.769	68.4206	181.925	177.81	134.807	0.220609	0.212924	1.03609	0.300159	0.991025
483	ENSMUSG00000001415.11	Smg5	SMG5 nonsense mediated mRNA decay factor [Source:MGI Symbol;Acc:MGI:2447364]	chr3	88243567	88269645	+	26078	chr3:88243567-88269645	982.202	1099.47	1008.26	1194.29	1027.18	1260.45	1151.49	1187.4	1261.91	1136.41	1130.91	0.168218	0.0813862	2.06691	0.0387424	0.991025
484	ENSMUSG00000001416.14	Cct3	chaperonin containing Tcp1, subunit 3 (gamma) [Source:MGI Symbol;Acc:MGI:104708]	chr3	88204423	88229074	+	24651	chr3:88204423-88229074	1173.82	1512.34	1057.99	1054.85	877.856	1006.29	1022.65	873.368	1011.76	944.73	1053.57	-0.20182	0.131521	-1.53451	0.124905	0.991025
485	ENSMUSG00000001418.14	Glmp	glycosylated lysosomal membrane protein [Source:MGI Symbol;Acc:MGI:1913318]	chr3	88232330	88238620	+	6290	chr3:88232330-88238620	771.914	760.427	1071.83	841.078	1005.61	750.278	1048.68	757.343	804.098	921.787	873.305	-0.0497192	0.132114	-0.376336	0.706667	0.991025
486	ENSMUSG00000001419.18	Mef2d	myocyte enhancer factor 2D [Source:MGI Symbol;Acc:MGI:99533]	chr3	88049679	88079393	+	29714	chr3:88049679-88079393	1701.98	1646.77	1666.62	1558.78	1680.37	1708.9	1602.3	1708.18	1642.64	1737.36	1665.39	0.0240384	0.0587925	0.408869	0.682636	0.991025
487	ENSMUSG00000001420.14	Tmem79	transmembrane protein 79 [Source:MGI Symbol;Acc:MGI:1919163]	chr3	88235962	88243455	-	7493	chr3:88235962-88243455	137.875	107.807	77.5366	120.572	131.615	77.2397	107.136	96.1816	110.926	89.526	105.642	-0.214419	0.16038	-1.33695	0.18124	0.991025
488	ENSMUSG00000001424.15	Snd1	staphylococcal nuclease and tudor domain containing 1 [Source:MGI Symbol;Acc:MGI:1929266]	chr6	28475138	28935161	+	460023	chr6:28475138-28935161	2173.49	2798.8	2220.68	2326.6	1940.4	2015.07	2279.45	2006.41	2123.46	2039.52	2192.39	-0.123129	0.103298	-1.19198	0.233269	0.991025
489	ENSMUSG00000001435.16	Col18a1	collagen, type XVIII, alpha 1 [Source:MGI Symbol;Acc:MGI:88451]	chr10	76888012	77002382	-	114370	chr10:76888012-77002382	1173.75	1587.07	845.316	1002.63	1262.23	1288.21	1170.57	963.979	1018.64	1268.25	1158.06	-0.0349662	0.150678	-0.232059	0.816492	0.991025
490	ENSMUSG00000001436.16	Slc19a1	solute carrier family 19 (folate transporter), member 1 [Source:MGI Symbol;Acc:MGI:103182]	chr10	76868075	76896836	+	28761	chr10:76868075-76896836	131.767	136.008	55.0873	106.381	59.4786	78.5466	61.0893	44.9135	60.4599	69.7699	80.3501	-0.437665	0.201972	-2.16696	0.030238	0.991025
491	ENSMUSG00000001440.6	Kpnb1	karyopherin (importin) beta 1 [Source:MGI Symbol;Acc:MGI:107532]	chr11	97050540	97078707	-	28167	chr11:97050540-97078707	3140.2	4147.59	2926.5	3142.58	2617.22	2874.29	3291.95	3103.73	3160.82	3103.55	3150.84	-0.03705	0.11743	-0.315507	0.752377	0.991025
492	ENSMUSG00000001441.14	Npepps	aminopeptidase puromycin sensitive [Source:MGI Symbol;Acc:MGI:1101358]	chr11	97096668	97171464	-	74796	chr11:97096668-97171464	1113.33	1414.25	1370.97	1292.28	1262.02	1203.98	1188.03	1282.07	1400.12	1242.46	1276.95	-0.028737	0.0901566	-0.318746	0.749919	0.991025
493	ENSMUSG00000001444.3	Tbx21	T-box 21 [Source:MGI Symbol;Acc:MGI:1888984]	chr11	96988897	97006157	-	17260	chr11:96988897-97006157	22.6386	12.2478	42.7451	36.1917	33.8778	14.6496	65.9438	66.6238	57.1992	59.7857	41.1903	0.439886	0.216355	2.03316	0.042036	0.991025
494	ENSMUSG00000001445.11	Mrpl10	mitochondrial ribosomal protein L10 [Source:MGI Symbol;Acc:MGI:1333801]	chr11	96932386	96940039	+	7653	chr11:96932386-96940039	368.198	394.659	331.358	333.441	342.459	289.31	351.791	290.534	289.099	309.757	330.061	-0.198113	0.100535	-1.97059	0.0487709	0.991025
495	ENSMUSG00000001467.6	Cyp51	cytochrome P450, family 51 [Source:MGI Symbol;Acc:MGI:106040]	chr5	4131145	4154746	-	23601	chr5:4131145-4154746	703.782	645.282	460.913	760.401	516.589	638.04	475.637	670.097	569.155	594.793	603.469	-0.0594421	0.14403	-0.412705	0.679822	0.991025
496	ENSMUSG00000001472.18	Tcf25	transcription factor 25 (basic helix-loop-helix) [Source:MGI Symbol;Acc:MGI:1914105]	chr8	124100492	124130574	+	30082	chr8:124100492-124130574	3031.63	3302.75	2717.36	2904.95	2964.8	2639.96	3180.32	3098.58	3226.53	3028.17	3009.5	0.0235195	0.0844188	0.278605	0.780548	0.991025
497	ENSMUSG00000001473.8	Tubb6	tubulin, beta 6 class V [Source:MGI Symbol;Acc:MGI:1915201]	chr18	67523787	67535819	+	12032	chr18:67523787-67535819	442.899	653.117	298.241	394.446	302.73	389.922	502.305	363.908	481.478	438.64	426.769	0.0451593	0.175407	0.257454	0.796828	0.991025
498	ENSMUSG00000001493.10	Meox1	mesenchyme homeobox 1 [Source:MGI Symbol;Acc:MGI:103220]	chr11	101768336	101785200	-	16864	chr11:101768336-101785200	169.775	133.813	112.606	123.64	135.516	81.2386	117.682	151.764	139.938	101.312	126.728	-0.154063	0.164789	-0.934912	0.349834	0.991025
499	ENSMUSG00000001494.7	Sost	sclerostin [Source:MGI Symbol;Acc:MGI:1921749]	chr11	101853284	101857841	-	4557	chr11:101853284-101857841	0.808338	0.942425	0	2.01006	0	1.33167	0	0	1.02138	0	0.611388	-0.0402725	0.0972236	-0.414225	0.678709	0.991025
500	ENSMUSG00000001496.16	Nkx2-1	NK2 homeobox 1 [Source:MGI Symbol;Acc:MGI:108067]	chr12	56578743	56583693	-	4950	chr12:56578743-56583693	1637.17	1615.44	1993.88	1625.98	1660.53	1623.93	1560.35	1580.66	1749.21	1438.19	1648.53	-0.0969445	0.0901381	-1.07551	0.282146	0.991025
501	ENSMUSG00000001497.19	Pax9	paired box 9 [Source:MGI Symbol;Acc:MGI:97493]	chr12	56738552	56759607	+	21055	chr12:56738552-56759607	14.6549	0	1.00556	35.3235	11.5282	7.70913	0	0	0	16.3613	8.65826	-0.109416	0.120283	-0.909653	0.363006	0.991025
502	ENSMUSG00000001504.11	Irx2	Iroquois homeobox 2 [Source:MGI Symbol;Acc:MGI:1197526]	chr13	72776939	72782317	+	5378	chr13:72776939-72782317	476.682	485.654	651.076	529.003	486.32	687.219	414.625	514.163	690.602	481.777	541.712	0.0724809	0.149088	0.486161	0.626853	0.991025
503	ENSMUSG00000001506.11	Col1a1	collagen, type I, alpha 1 [Source:MGI Symbol;Acc:MGI:88467]	chr11	94827050	94843868	+	16818	chr11:94827050-94843868	20945	28229.8	16441.2	19224.2	29990.4	28129.4	26610.2	9119.96	13583.3	29350.2	22162.4	-0.069337	0.204811	-0.338541	0.734956	0.991025
504	ENSMUSG00000001507.17	Itga3	integrin alpha 3 [Source:MGI Symbol;Acc:MGI:96602]	chr11	94935300	94967627	-	32327	chr11:94935300-94967627	9280.52	9560.2	6566.91	6556.82	5084.38	3118.46	7478.22	6168.51	6248.01	5542.41	6560.44	-0.286321	0.18429	-1.55364	0.120269	0.991025
505	ENSMUSG00000001508.16	Sgca	sarcoglycan, alpha (dystrophin-associated glycoprotein) [Source:MGI Symbol;Acc:MGI:894698]	chr11	94853617	94867153	-	13536	chr11:94853617-94867153	4.52994	4.29019	0.974575	5.33388	7.03222	2.48856	0	22.0913	11.1309	6.91034	6.47819	0.168374	0.177172	0.950339	0.34194	0.991025
506	ENSMUSG00000001510.9	Dlx3	distal-less homeobox 3 [Source:MGI Symbol;Acc:MGI:94903]	chr11	95010945	95016122	+	5177	chr11:95010945-95016122	0	0	0	1.00579	5.80998	0	0	1.85139	0	1.01382	0.968098	-0.0508389	0.0891249	-0.570424	0.56839	0.991025
507	ENSMUSG00000001517.15	Foxm1	forkhead box M1 [Source:MGI Symbol;Acc:MGI:1347487]	chr6	128339930	128353109	+	13179	chr6:128339930-128353109	135.683	246.366	418.219	387.312	371.518	392.496	617.362	166.748	469.941	412.354	361.8	0.242937	0.211625	1.14796	0.250985	0.991025
508	ENSMUSG00000001518.13	Itfg2	integrin alpha FG-GAP repeat containing 2 [Source:MGI Symbol;Acc:MGI:1915450]	chr6	128386407	128401894	-	15487	chr6:128386407-128401894	160.839	234.315	206.446	224.193	240.29	237.516	166.924	232.378	214.971	249.528	216.74	0.0428902	0.142711	0.300539	0.763766	0.991025
509	ENSMUSG00000001520.13	Nrip2	nuclear receptor interacting protein 2 [Source:MGI Symbol;Acc:MGI:1891884]	chr6	128376259	128393390	+	17131	chr6:128376259-128393390	0.99541	0	2.80026	0	2.12826	0	2.95088	0	3.77005	1.87174	1.45166	0.0424951	0.125624	0.338273	0.735158	0.991025
510	ENSMUSG00000001521.13	Tulp3	tubby-like protein 3 [Source:MGI Symbol;Acc:MGI:1329045]	chr6	128298124	128332814	-	34690	chr6:128298124-128332814	530.876	528.003	478.053	469.643	489.911	557.322	475.827	513.8	562.536	605.739	521.171	0.11427	0.0931897	1.22621	0.220119	0.991025
511	ENSMUSG00000001524.15	Gtf2h4	general transcription factor II H, polypeptide 4 [Source:MGI Symbol;Acc:MGI:1338799]	chr17	35978622	35984631	-	6009	chr17:35978622-35984631	67.2699	124.722	60.8545	81.7424	76.5886	100.902	70.7009	62.5801	112.908	82.1331	84.0401	0.0370396	0.187834	0.197193	0.843676	0.991025
512	ENSMUSG00000001525.11	Tubb5	tubulin, beta 5 class I [Source:MGI Symbol;Acc:MGI:107812]	chr17	36144813	36149198	-	4385	chr17:36144813-36149198	5848.09	6749.99	5994.51	6514.19	5887.11	6052.52	7600.94	5991.42	7432.7	6648.5	6472	0.115822	0.0947768	1.22205	0.221687	0.991025
513	ENSMUSG00000001542.8	Ell2	elongation factor for RNA polymerase II 2 [Source:MGI Symbol;Acc:MGI:2183438]	chr13	75854876	75920483	+	65607	chr13:75854876-75920483	582.318	829.632	682.508	597.065	540.327	542.852	588.159	514.095	777.644	564.291	621.889	-0.100392	0.14155	-0.709236	0.478178	0.991025
514	ENSMUSG00000001552.15	Jup	junction plakoglobin [Source:MGI Symbol;Acc:MGI:96650]	chr11	100259784	100288589	-	28805	chr11:100259784-100288589	6735.1	6719.32	4440.45	4798.27	4856.18	5174.83	4509.68	5063.06	5113.25	4163.94	5157.41	-0.176631	0.133483	-1.32325	0.185754	0.991025
515	ENSMUSG00000001555.11	Fkbp10	FK506 binding protein 10 [Source:MGI Symbol;Acc:MGI:104769]	chr11	100306523	100315650	+	9127	chr11:100306523-100315650	903.902	1066.68	443.671	732.678	990.12	547.308	841.993	377.855	452.43	798.998	715.563	-0.322186	0.196861	-1.63662	0.101711	0.991025
516	ENSMUSG00000001558.6	Klhl10	kelch-like 10 [Source:MGI Symbol;Acc:MGI:2181067]	chr11	100332743	100347848	+	15105	chr11:100332743-100347848	0.630452	0	0	0	1.80657	5.1932	2.37355	0.72175	0.796636	3.76893	1.52911	0.244029	0.139164	1.75353	0.079511	0.991025
517	ENSMUSG00000001569.11	Nom1	nucleolar protein with MIF4G domain 1 [Source:MGI Symbol;Acc:MGI:1861749]	chr5	29639662	29662841	+	23179	chr5:29639662-29662841	491.916	539.631	422.222	377.539	365.109	340.476	470.45	470.339	341.589	631.965	445.124	0.0298136	0.16389	0.181912	0.855652	0.991025
518	ENSMUSG00000001576.16	Ergic1	endoplasmic reticulum-golgi intermediate compartment (ERGIC) 1 [Source:MGI Symbol;Acc:MGI:1914708]	chr17	26780463	26875908	+	95445	chr17:26780463-26875908	1117.57	1432.67	813.599	1170.02	1117.53	818.364	1125.31	909.511	1009.35	1089.19	1060.31	-0.167803	0.140269	-1.1963	0.231579	0.991025
519	ENSMUSG00000001583.14	Tnk1	tyrosine kinase, non-receptor, 1 [Source:MGI Symbol;Acc:MGI:1930958]	chr11	69741831	69749556	-	7725	chr11:69741831-69749556	241.677	188.187	165.675	206.282	185.007	175.9	186.821	197.054	159.577	202.913	190.909	-0.0889898	0.128122	-0.694572	0.487324	0.991025
520	ENSMUSG00000001588.13	Acap1	ArfGAP with coiled-coil, ankyrin repeat and PH domains 1 [Source:MGI Symbol;Acc:MGI:2388270]	chr11	69772393	69786365	-	13972	chr11:69772393-69786365	122.071	126.94	248.593	238.08	259.817	172.122	315.214	273.135	249.932	256.428	226.233	0.25926	0.190561	1.36051	0.173668	0.991025
521	ENSMUSG00000001604.15	Tcea3	transcription elongation factor A (SII), 3 [Source:MGI Symbol;Acc:MGI:1196908]	chr4	135975040	136002209	+	27169	chr4:135975040-136002209	157.66	90.6195	113.173	123.704	129.679	206.535	107.962	114.66	101.109	121.636	126.674	0.0590632	0.181256	0.325855	0.744534	0.991025
522	ENSMUSG00000001622.16	Csn3	casein kappa [Source:MGI Symbol;Acc:MGI:107461]	chr5	88073438	88080524	+	7086	chr5:88073438-88080524	0.809059	0	0	0	0	0	0	0	0	0	0.0809059	-0.00788132	0.0582354	-0.135336	0.892346	0.991025
523	ENSMUSG00000001627.13	Ifrd1	interferon-related developmental regulator 1 [Source:MGI Symbol;Acc:MGI:1316717]	chr12	40251566	40298503	-	46937	chr12:40251566-40298503	894.418	1022.7	1177.38	656.898	464.743	702.485	563.86	893.399	821.613	589.482	778.697	-0.181392	0.185684	-0.976887	0.328625	0.991025
524	ENSMUSG00000001630.14	Stk38l	serine/threonine kinase 38 like [Source:MGI Symbol;Acc:MGI:1922250]	chr6	146626493	146680310	+	53817	chr6:146626493-146680310	549.985	535.058	444.389	549.309	499.207	413.377	510.591	549.132	571.241	662.822	528.511	0.0643112	0.125557	0.512208	0.608506	0.991025
525	ENSMUSG00000001632.17	Brpf1	bromodomain and PHD finger containing, 1 [Source:MGI Symbol;Acc:MGI:1926033]	chr6	113284098	113301821	+	17723	chr6:113284098-113301821	751.78	733.935	877.517	823.857	815.256	799.396	908.987	949.951	870.928	815.573	834.718	0.114931	0.0870257	1.32065	0.186617	0.991025
526	ENSMUSG00000001642.19	Akr1b3	aldo-keto reductase family 1, member B3 (aldose reductase) [Source:MGI Symbol;Acc:MGI:1353494]	chr6	34279369	34294413	-	15044	chr6:34279369-34294413	677.336	712.368	836.133	830.934	918.783	753.609	854.192	830.536	781.358	804.961	800.021	0.0180264	0.101215	0.1781	0.858644	0.991025
527	ENSMUSG00000001655.7	Hoxc13	homeobox C13 [Source:MGI Symbol;Acc:MGI:99560]	chr15	102829538	102837249	+	7711	chr15:102829538-102837249	0	0	0	0	0.967691	0	0	0	0	0	0.0967691	-0.00788132	0.0582354	-0.135336	0.892346	0.991025
528	ENSMUSG00000001661.6	Hoxc6	homeobox C6 [Source:MGI Symbol;Acc:MGI:96197]	chr15	102906689	102920313	+	13624	chr15:102906689-102920313	0.80863	0	0	0	0	1.33251	0	0	0	0	0.214114	0.00275658	0.0582354	0.0473352	0.962246	0.991025
529	ENSMUSG00000001663.11	Gstt1	glutathione S-transferase, theta 1 [Source:MGI Symbol;Acc:MGI:107379]	chr10	75619647	75634418	-	14771	chr10:75619647-75634418	311.18	223.977	511.985	330.81	425.048	453.548	538.154	507.963	431.44	402.731	413.684	0.302579	0.169593	1.78416	0.0743984	0.991025
530	ENSMUSG00000001666.9	Ddt	D-dopachrome tautomerase [Source:MGI Symbol;Acc:MGI:1298381]	chr10	75607064	75609248	-	2184	chr10:75607064-75609248	131.902	127.41	142.874	108.835	125.278	103.4	127.272	131.724	111.744	118.663	122.91	-0.0885083	0.126409	-0.700174	0.483818	0.991025
531	ENSMUSG00000001670.14	Tat	tyrosine aminotransferase [Source:MGI Symbol;Acc:MGI:98487]	chr8	110717069	110726435	+	9366	chr8:110717069-110726435	4.61763	2.30632	0.85067	0.820219	0	1.08662	0.827755	10.3158	5.83377	6.04283	3.27016	0.216751	0.159082	1.36251	0.173038	0.991025
532	ENSMUSG00000001672.15	Marveld3	MARVEL (membrane-associating) domain containing 3 [Source:MGI Symbol;Acc:MGI:1920858]	chr8	110674546	110688835	-	14289	chr8:110674546-110688835	181.805	200.66	217.343	167.321	145.124	126.3	200.247	159.975	165.572	167.425	173.177	-0.131777	0.143966	-0.915336	0.360015	0.991025
533	ENSMUSG00000001674.12	Ddx18	DEAD box helicase 18 [Source:MGI Symbol;Acc:MGI:1914192]	chr1	121481564	121495718	-	14154	chr1:121481564-121495718	353.138	385.172	264.269	331.951	304.699	219.682	284.587	258.485	276.757	258.764	293.75	-0.307791	0.122317	-2.51634	0.0118581	0.991025
534	ENSMUSG00000001687.16	Ubl3	ubiquitin-like 3 [Source:MGI Symbol;Acc:MGI:1344373]	chr5	148441445	148489599	-	48154	chr5:148441445-148489599	2497.49	2113.54	2370.88	1755.59	2323.17	1955.01	2048.16	2419.6	2479.74	2067.49	2203.07	-0.0106648	0.115176	-0.0925956	0.926225	0.991025
535	ENSMUSG00000001700.11	Gramd3	GRAM domain containing 3 [Source:MGI Symbol;Acc:MGI:1914815]	chr18	56533409	56636864	+	103455	chr18:56533409-56636864	289.954	261.039	312.443	401.715	353.1	254.582	465.545	394.915	405.79	455.018	359.41	0.244997	0.157436	1.55616	0.11967	0.991025
536	ENSMUSG00000001707.9	Eef1e1	eukaryotic translation elongation factor 1 epsilon 1 [Source:MGI Symbol;Acc:MGI:1913393]	chr13	38828183	38843034	-	14851	chr13:38828183-38843034	147.418	135.786	95.1573	135.636	51.6029	70.585	77.2149	103.2	87.2091	94.1284	99.7937	-0.278254	0.194903	-1.42766	0.153391	0.991025
537	ENSMUSG00000001729.15	Akt1	thymoma viral proto-oncogene 1 [Source:MGI Symbol;Acc:MGI:87986]	chr12	112620255	112641318	-	21063	chr12:112620255-112641318	2938.6	2732.7	2118.23	2411.35	2329.07	2372.81	2506.44	2326.19	2330.71	2320.31	2438.64	-0.075726	0.098245	-0.770788	0.440833	0.991025
538	ENSMUSG00000001739.15	Cldn15	claudin 15 [Source:MGI Symbol;Acc:MGI:1913103]	chr5	136995470	137004712	+	9242	chr5:136995470-137004712	37.3557	81.1261	72.0816	62.5284	23.1139	88.7898	71.0541	61.5797	47.8432	45.0515	59.0524	0.113532	0.211038	0.537967	0.5906	0.991025
539	ENSMUSG00000001741.13	Il16	interleukin 16 [Source:MGI Symbol;Acc:MGI:1270855]	chr7	83292033	83394934	-	102901	chr7:83292033-83394934	302.137	265.351	363.336	454.379	444.074	336.668	507.439	557.76	426.014	350.577	400.773	0.20854	0.167076	1.24818	0.211966	0.991025
540	ENSMUSG00000001750.17	Tcirg1	T cell, immune regulator 1, ATPase, H+ transporting, lysosomal V0 protein A3 [Source:MGI Symbol;Acc:MGI:1350931]	chr19	3946050	3957133	-	11083	chr19:3946050-3957133	1104.46	974.64	1600.5	1433.73	1673.1	1265.95	2014.56	1624.83	1431.46	1842.22	1496.54	0.227074	0.158403	1.43353	0.151708	0.991025
541	ENSMUSG00000001751.10	Naglu	alpha-N-acetylglucosaminidase (Sanfilippo disease IIIB) [Source:MGI Symbol;Acc:MGI:1351641]	chr11	100960838	100968498	+	7660	chr11:100960838-100968498	294.562	241.436	261.038	255.675	362.441	250.61	400.013	206.246	224.655	277.613	277.429	-0.0477991	0.166233	-0.287543	0.773697	0.991025
542	ENSMUSG00000001755.13	Coasy	Coenzyme A synthase [Source:MGI Symbol;Acc:MGI:1918993]	chr11	100973391	100977445	+	4054	chr11:100973391-100977445	323.001	300.193	244.902	273.489	259.857	304.769	312.555	249.737	228.29	245.135	274.193	-0.0623422	0.125156	-0.498115	0.618403	0.991025
543	ENSMUSG00000001763.15	Tspan33	tetraspanin 33 [Source:MGI Symbol;Acc:MGI:1919012]	chr6	29694221	29718558	+	24337	chr6:29694221-29718558	32.6958	23.6601	65.8366	39.4792	51.9533	36.4132	69.0906	41.3336	43.0662	42.6844	44.6213	0.0836637	0.205047	0.408023	0.683257	0.991025
544	ENSMUSG00000001767.6	Crnkl1	crooked neck pre-mRNA splicing factor 1 [Source:MGI Symbol;Acc:MGI:1914127]	chr2	145759399	145776934	-	17535	chr2:145759399-145776934	346.741	355.037	375.265	381.963	377.845	370.635	393.471	435.832	332.308	343.762	371.286	0.027775	0.100072	0.277552	0.781356	0.991025
545	ENSMUSG00000001768.17	Rin2	Ras and Rab interactor 2 [Source:MGI Symbol;Acc:MGI:1921280]	chr2	145517135	145729536	+	212401	chr2:145517135-145729536	2703.55	2619.97	2374.57	2514.75	2767.08	2457.44	2770.4	2176.99	2136.83	2508.86	2503.04	-0.102193	0.0930165	-1.09866	0.271917	0.991025
546	ENSMUSG00000001773.15	Folh1	folate hydrolase 1 [Source:MGI Symbol;Acc:MGI:1858193]	chr7	86368185	86425151	-	56966	chr7:86368185-86425151	3.56954	0.831865	1.8411	0.887684	6.59194	2.35186	0.895795	1.94869	0	1.7895	2.0708	-0.112303	0.158231	-0.709737	0.477867	0.991025
547	ENSMUSG00000001774.9	Chordc1	cysteine and histidine-rich domain (CHORD)-containing, zinc-binding protein 1 [Source:MGI Symbol;Acc:MGI:1914167]	chr9	18203421	18228738	+	25317	chr9:18203421-18228738	394.643	503.291	1520.11	542.943	376.738	868.217	481.741	419.962	551.042	464.373	612.306	-0.150245	0.214	-0.702078	0.482631	0.991025
548	ENSMUSG00000001783.4	Rtcb	RNA 2',3'-cyclic phosphate and 5'-OH ligase [Source:MGI Symbol;Acc:MGI:106379]	chr10	85774501	85793687	-	19186	chr10:85774501-85793687	1060.59	1038.21	941.938	963.113	1003.15	902.368	1126.92	1041.86	901.029	974.26	995.343	-0.0163644	0.0886211	-0.184656	0.853499	0.991025
549	ENSMUSG00000001785.14	Pwp1	PWP1 homolog, endonuclein [Source:MGI Symbol;Acc:MGI:1914735]	chr10	85665358	85724960	+	59602	chr10:85665358-85724960	261.83	312.131	135.904	179.049	193.601	211.979	222.491	222.983	177.219	174.694	209.188	-0.081265	0.176027	-0.461661	0.644324	0.991025
550	ENSMUSG00000001786.15	Fbxo7	F-box protein 7 [Source:MGI Symbol;Acc:MGI:1917004]	chr10	85857836	85887737	+	29901	chr10:85857836-85887737	243.054	230.337	357.216	237.073	232.877	215.975	275.541	316.476	227.744	274.005	261.03	0.0103806	0.1483	0.0699974	0.944196	0.991025
551	ENSMUSG00000001794.14	Capns1	calpain, small subunit 1 [Source:MGI Symbol;Acc:MGI:88266]	chr7	29886361	29898236	-	11875	chr7:29886361-29898236	2929.76	2907.82	2344.69	2389.11	2644.68	2238.22	2578.57	2393.54	2338.32	2523.12	2528.78	-0.124661	0.0912687	-1.36586	0.171982	0.991025
552	ENSMUSG00000001802.17	Lrp3	low density lipoprotein receptor-related protein 3 [Source:MGI Symbol;Acc:MGI:3584516]	chr7	34899452	34914923	-	15471	chr7:34899452-34914923	106.138	108.549	105.402	117.403	166.969	137.9	122.013	79.1733	90.391	125.929	115.987	-0.103619	0.171398	-0.604555	0.545475	0.991025
553	ENSMUSG00000001827.13	Folr1	folate receptor 1 (adult) [Source:MGI Symbol;Acc:MGI:95568]	chr7	101507538	101519995	-	12457	chr7:101507538-101519995	2.40179	3.28178	3.83811	1.3719	0.802329	0	5.04192	10.17	0.935911	0	2.78437	0.0457002	0.149186	0.306331	0.759353	0.991025
554	ENSMUSG00000001829.18	Clpb	ClpB caseinolytic peptidase B [Source:MGI Symbol;Acc:MGI:1100517]	chr7	101312840	101444713	+	131873	chr7:101312840-101444713	355.392	551.348	368.989	370.57	439.423	398.457	292.175	318.46	463.709	294.143	385.266	-0.204041	0.155767	-1.30991	0.190226	0.991025
555	ENSMUSG00000001833.18	Septin7	septin 7 [Source:MGI Symbol;Acc:MGI:1335094]	chr9	25163735	25219867	+	56132	chr9:25163735-25219867	1846.93	2278.41	2221.12	1777.55	1850.56	2172.36	1817.47	2041.64	2410.94	1991.39	2040.84	0.0605438	0.108408	0.558478	0.576518	0.991025
556	ENSMUSG00000001844.11	Zdhhc4	zinc finger, DHHC domain containing 4 [Source:MGI Symbol;Acc:MGI:1920131]	chr5	143302244	143315011	-	12767	chr5:143302244-143315011	288.367	239.805	191.365	252.028	323.088	235.065	310.616	282.063	256.196	252.689	263.128	0.0400998	0.140295	0.285824	0.775013	0.991025
557	ENSMUSG00000001847.15	Rac1	Rac family small GTPase 1 [Source:MGI Symbol;Acc:MGI:97845]	chr5	143489389	143513791	-	24402	chr5:143489389-143513791	4428.36	4568.81	3848.7	3210.27	3065.96	3269.59	3599.28	3795.77	3944.24	3482.16	3721.31	-0.0728233	0.123266	-0.590782	0.554667	0.991025
558	ENSMUSG00000001855.16	Nup214	nucleoporin 214 [Source:MGI Symbol;Acc:MGI:1095411]	chr2	31864448	31943987	+	79539	chr2:31864448-31943987	1045.28	1139.17	1279.32	1285.78	1002.92	1576.56	1178.41	1173.85	1092.74	1040.33	1181.43	0.0669501	0.126102	0.530921	0.595473	0.991025
559	ENSMUSG00000001864.14	Aif1l	allograft inflammatory factor 1-like [Source:MGI Symbol;Acc:MGI:1919598]	chr2	31840151	31863454	+	23303	chr2:31840151-31863454	96.8678	179.63	38.6311	115.86	88.0483	52.0655	79.9967	87.3962	39.9297	83.5481	86.1973	-0.354954	0.213297	-1.66413	0.0960857	0.991025
560	ENSMUSG00000001865.3	Cpa3	carboxypeptidase A3, mast cell [Source:MGI Symbol;Acc:MGI:88479]	chr3	20269784	20296345	-	26561	chr3:20269784-20296345	0	1.88684	2.08607	2.00901	1.93619	0	3.04306	0	4.08622	1.01201	1.60594	0.00921722	0.13839	0.0666031	0.946898	0.991025
561	ENSMUSG00000001870.17	Ltbp1	latent transforming growth factor beta binding protein 1 [Source:MGI Symbol;Acc:MGI:109151]	chr17	75312563	75699507	+	386944	chr17:75312563-75699507	1705.11	2280.82	1700.1	1557.09	2100.93	1799.44	1906.12	1716.5	1823.48	1949.39	1853.9	-0.0213739	0.113723	-0.187947	0.850919	0.991025
562	ENSMUSG00000001891.17	Ugp2	UDP-glucose pyrophosphorylase 2 [Source:MGI Symbol;Acc:MGI:2183447]	chr11	21271138	21321201	-	50063	chr11:21271138-21321201	744.044	732.732	762.618	646.352	670.276	669.451	725.269	691.056	737.701	685.024	706.452	-0.0183965	0.0797388	-0.23071	0.81754	0.991025
563	ENSMUSG00000001901.16	Kcnh6	potassium voltage-gated channel, subfamily H (eag-related), member 6 [Source:MGI Symbol;Acc:MGI:2684139]	chr11	105898950	105925375	+	26425	chr11:105898950-105925375	5.49253	3.93644	18.5251	23.0318	13.7766	21.9707	3.41331	2.57834	19.9241	10.2596	12.2908	-0.0260443	0.194327	-0.134023	0.893384	0.991025
564	ENSMUSG00000001909.17	Trmt1	tRNA methyltransferase 1 [Source:MGI Symbol;Acc:MGI:1289155]	chr8	85412936	85426437	+	13501	chr8:85412936-85426437	312.38	381.692	353.134	317.184	330.55	298.505	377.916	357.714	396.763	359.371	348.521	0.0766757	0.106085	0.722774	0.469819	0.991025
565	ENSMUSG00000001910.6	Nacc1	nucleus accumbens associated 1, BEN and BTB (POZ) domain containing [Source:MGI Symbol;Acc:MGI:1914080]	chr8	85397108	85414531	-	17423	chr8:85397108-85414531	1495.44	1607.49	1384.4	1676.55	1484.84	1289.8	1697.05	1265	1500.36	1521.66	1492.26	-0.0680151	0.102985	-0.660435	0.508975	0.991025
566	ENSMUSG00000001911.17	Nfix	nuclear factor I/X [Source:MGI Symbol;Acc:MGI:97311]	chr8	85426505	85526973	-	100468	chr8:85426505-85526973	2499.33	2570.52	3244.01	2815.62	3191.82	3181.13	3132.75	2878.55	2695.46	3104.28	2931.35	0.0624352	0.0998526	0.625274	0.531792	0.991025
567	ENSMUSG00000001918.18	Slc1a5	solute carrier family 1 (neutral amino acid transporter), member 5 [Source:MGI Symbol;Acc:MGI:105305]	chr7	16515265	16532199	+	16934	chr7:16515265-16532199	1431.78	1464.97	1325.45	1624.98	1490.99	1970.13	1380.65	1948.41	1416.34	1409.18	1546.29	0.132509	0.125582	1.05516	0.291351	0.991025
568	ENSMUSG00000001924.16	Uba1	ubiquitin-like modifier activating enzyme 1 [Source:MGI Symbol;Acc:MGI:98890]	chrX	20524565	20549418	+	24853	chrX:20524565-20549418	3608.09	4132.69	3662.67	3674.98	3548.49	3092.16	3781.49	3359.56	3618.97	3886.92	3636.6	-0.0672698	0.0863863	-0.778709	0.436151	0.991025
569	ENSMUSG00000001930.18	Vwf	Von Willebrand factor [Source:MGI Symbol;Acc:MGI:98941]	chr6	125523737	125663642	+	139905	chr6:125523737-125663642	18504.9	18795	11154.3	11613.8	11309	20142.7	10500	12807.8	13438.7	11233.7	13950	-0.0528811	0.17805	-0.297001	0.766466	0.991025
570	ENSMUSG00000001942.9	Siae	sialic acid acetylesterase [Source:MGI Symbol;Acc:MGI:104803]	chr9	37466994	37560951	+	93957	chr9:37466994-37560951	286.359	193.635	282.38	239.796	329.046	214.364	398.952	216.785	180.519	227.159	256.899	-0.0828219	0.180626	-0.458526	0.646574	0.991025
571	ENSMUSG00000001943.9	Vsig2	V-set and immunoglobulin domain containing 2 [Source:MGI Symbol;Acc:MGI:1928009]	chr9	37450551	37455501	+	4950	chr9:37450551-37455501	227.979	252.104	259.891	204.728	264.138	244.356	278.277	232.291	356.891	208.622	252.928	0.111145	0.144447	0.769451	0.441625	0.991025
572	ENSMUSG00000001946.15	Esam	endothelial cell-specific adhesion molecule [Source:MGI Symbol;Acc:MGI:1916774]	chr9	37439374	37449615	+	10241	chr9:37439374-37449615	1989.81	2364.25	2169.87	1768.21	1668.08	1836.88	1650.85	2073.55	2325.2	1720.66	1956.74	-0.0471044	0.126291	-0.372984	0.709161	0.991025
573	ENSMUSG00000001948.11	Spa17	sperm autoantigenic protein 17 [Source:MGI Symbol;Acc:MGI:1333778]	chr9	37514586	37525018	-	10432	chr9:37514586-37525018	31.0386	21.8243	29.045	32.6641	23.2664	38.6785	18.9855	25.7082	21.4493	32.3146	27.4975	-0.0151692	0.198958	-0.076243	0.939226	0.991025
574	ENSMUSG00000001962.9	Fam50a	family with sequence similarity 50, member A [Source:MGI Symbol;Acc:MGI:1351626]	chrX	73356639	73363755	+	7116	chrX:73356639-73363755	257.974	268.487	281.956	299.266	205.731	255.437	210.509	208.14	272.918	221.801	248.222	-0.152995	0.128471	-1.19089	0.233698	0.991025
575	ENSMUSG00000001964.15	Emd	emerin [Source:MGI Symbol;Acc:MGI:108117]	chrX	73298293	73305154	+	6861	chrX:73298293-73305154	356.607	371.351	310.403	279.98	286.264	293.256	310.982	329.096	361.711	299.916	319.957	-0.00783974	0.114966	-0.068192	0.945633	0.991025
576	ENSMUSG00000001983.8	Taco1	translational activator of mitochondrially encoded cytochrome c oxidase I [Source:MGI Symbol;Acc:MGI:1917457]	chr11	105956887	105964438	+	7551	chr11:105956887-105964438	73.5315	83.0384	65.7178	80.3565	65.8348	43.9482	57.8199	67.5805	66.4053	76.904	68.1137	-0.191159	0.15974	-1.19669	0.231429	0.991025
577	ENSMUSG00000001985.10	Grik3	glutamate receptor, ionotropic, kainate 3 [Source:MGI Symbol;Acc:MGI:95816]	chr4	125384493	125607966	+	223473	chr4:125384493-125607966	0	0	0	1.00615	0	0	0	0.925088	2.04273	1.0146	0.498858	0.0699576	0.0840999	0.831839	0.4055	0.991025
578	ENSMUSG00000001986.17	Gria3	glutamate receptor, ionotropic, AMPA3 (alpha 3) [Source:MGI Symbol;Acc:MGI:95810]	chrX	40489731	40767478	+	277747	chrX:40489731-40767478	354.187	359.078	535.946	363.271	564.897	563.173	525.937	526.353	715.628	521.023	502.949	0.332586	0.153436	2.16759	0.0301901	0.991025
579	ENSMUSG00000001988.10	Npas1	neuronal PAS domain protein 1 [Source:MGI Symbol;Acc:MGI:109205]	chr7	16189646	16211653	-	22007	chr7:16189646-16211653	0	0	0	0	0	4.551	0	0	1.4942	0	0.604519	0.0591381	0.0607155	0.97402	0.330047	0.991025
580	ENSMUSG00000001995.10	Sipa1l2	signal-induced proliferation-associated 1 like 2 [Source:MGI Symbol;Acc:MGI:2676970]	chr8	126144802	126296547	-	151745	chr8:126144802-126296547	1608.36	1486.52	1334.72	1366.71	1451.77	1656.37	1129.31	1474.75	1592.42	1356.64	1445.76	-0.00791391	0.112761	-0.0701833	0.944048	0.991025
581	ENSMUSG00000001998.16	Ap4e1	adaptor-related protein complex AP-4, epsilon 1 [Source:MGI Symbol;Acc:MGI:1336993]	chr2	126850637	126909829	+	59192	chr2:126850637-126909829	320.389	396.353	368.812	280.753	314.218	355.923	362.743	331.431	473.639	357.729	356.199	0.14718	0.129609	1.13557	0.256137	0.991025
582	ENSMUSG00000001999.16	Blvra	biliverdin reductase A [Source:MGI Symbol;Acc:MGI:88170]	chr2	126912585	126939004	+	26419	chr2:126912585-126939004	222.742	209.185	162.444	139.533	156.082	161.58	149.652	129.932	136.01	130.202	159.736	-0.292479	0.146398	-1.99783	0.0457352	0.991025
583	ENSMUSG00000002006.13	Pdzd4	PDZ domain containing 4 [Source:MGI Symbol;Acc:MGI:2443483]	chrX	72836965	72868575	-	31610	chrX:72836965-72868575	72.0357	89.5523	62.9962	96.6553	84.3864	76.5332	83.4351	76.0804	79.7571	80.3683	80.18	-0.0288506	0.146963	-0.196312	0.844366	0.991025
584	ENSMUSG00000002007.6	Srpk3	serine/arginine-rich protein specific kinase 3 [Source:MGI Symbol;Acc:MGI:1891338]	chrX	72818011	72822531	+	4520	chrX:72818011-72822531	5.17533	6.37717	4.46174	39.6312	22.2833	6.41004	7.61921	26.7588	27.4908	15.1645	16.1372	0.0415124	0.196951	0.210775	0.833062	0.991025
585	ENSMUSG00000002010.18	Idh3g	isocitrate dehydrogenase 3 (NAD+), gamma [Source:MGI Symbol;Acc:MGI:1099463]	chrX	72822569	72830503	-	7934	chrX:72822569-72830503	657.616	680.549	538.866	594.444	669.14	532.823	673.431	592.92	610.51	618.247	616.855	-0.0495521	0.0995377	-0.497823	0.618609	0.991025
586	ENSMUSG00000002012.14	Pnck	pregnancy upregulated non-ubiquitously expressed CaM kinase [Source:MGI Symbol;Acc:MGI:1347357]	chrX	72699600	72703723	-	4123	chrX:72699600-72703723	15.5526	10.815	15.7806	11.5171	19.4382	17.4489	15.0353	15.3951	6.69246	20.8195	14.8495	0.0194806	0.215127	0.090554	0.927847	0.991025
587	ENSMUSG00000002014.13	Ssr4	signal sequence receptor, delta [Source:MGI Symbol;Acc:MGI:1099464]	chrX	72830634	72834436	+	3802	chrX:72830634-72834436	805.228	824.504	432.381	550.071	515.126	415.597	528.91	446.321	482.344	477.252	547.773	-0.344235	0.160749	-2.14145	0.0322377	0.991025
588	ENSMUSG00000002015.6	Bcap31	B cell receptor associated protein 31 [Source:MGI Symbol;Acc:MGI:1350933]	chrX	72729784	72759781	-	29997	chrX:72729784-72759781	1082.56	942.212	994.291	991.12	878.185	791.063	930.149	885.16	848	870.843	921.358	-0.169104	0.0842673	-2.00675	0.044776	0.991025
589	ENSMUSG00000002017.11	Fam98a	family with sequence similarity 98, member A [Source:MGI Symbol;Acc:MGI:1919972]	chr17	75844081	75858941	-	14860	chr17:75844081-75858941	382.906	462.661	403.218	383.519	322.705	291.316	387.054	354.233	382.164	424.313	379.409	-0.0790661	0.125769	-0.628661	0.529571	0.991025
590	ENSMUSG00000002020.16	Ltbp2	latent transforming growth factor beta binding protein 2 [Source:MGI Symbol;Acc:MGI:99502]	chr12	84829986	84923306	-	93320	chr12:84829986-84923306	10135.4	9453.36	5808.48	10557.8	19626.3	13201.6	12687.1	4473.68	5376.69	17588.4	10890.9	-0.0334126	0.214992	-0.155413	0.876496	0.991025
591	ENSMUSG00000002028.14	Kmt2a	lysine (K)-specific methyltransferase 2A [Source:MGI Symbol;Acc:MGI:96995]	chr9	44714652	44792594	-	77942	chr9:44714652-44792594	2991.37	3330.46	5063.28	4166.21	3863.24	5015.72	3808.21	4202.6	4550.81	3918.79	4091.07	0.130251	0.137462	0.947548	0.34336	0.991025
592	ENSMUSG00000002031.14	Ift46	intraflagellar transport 46 [Source:MGI Symbol;Acc:MGI:1923818]	chr9	44679205	44704744	+	25539	chr9:44679205-44704744	472.54	374.463	362.341	492.624	528.695	381.062	473.264	349.186	308.434	524.866	426.748	-0.112328	0.154203	-0.728443	0.466343	0.991025
593	ENSMUSG00000002032.18	Tmem25	transmembrane protein 25 [Source:MGI Symbol;Acc:MGI:1918937]	chr9	44705066	44710604	-	5538	chr9:44705066-44710604	14.3655	13.3847	24.25	8.35325	10.8468	53.2218	9.36641	22.1153	12.1389	6.3858	17.4429	0.192677	0.207792	0.927257	0.353793	0.991025
594	ENSMUSG00000002033.15	Cd3g	CD3 antigen, gamma polypeptide [Source:MGI Symbol;Acc:MGI:88333]	chr9	44880870	44891729	-	10859	chr9:44880870-44891729	29.9518	16.1814	48.5656	41.3681	73.2508	16.0079	85.1992	64.9549	51.6068	38.554	46.564	0.140514	0.21634	0.649505	0.516012	0.991025
595	ENSMUSG00000002043.18	Trappc6a	trafficking protein particle complex 6A [Source:MGI Symbol;Acc:MGI:1914341]	chr7	19242320	19250070	+	7750	chr7:19242320-19250070	135.231	101.229	96.9156	106.958	135.415	126.895	116.777	98.3544	80.1143	101.579	109.947	-0.122118	0.154029	-0.792823	0.427881	0.991025
596	ENSMUSG00000002055.10	Spag5	sperm associated antigen 5 [Source:MGI Symbol;Acc:MGI:1927470]	chr11	78192355	78213283	+	20928	chr11:78192355-78213283	76.9917	98.6476	223.872	207.915	178.271	204.441	276.484	87.0762	242.816	247.659	184.417	0.259034	0.211943	1.22219	0.221636	0.991025
597	ENSMUSG00000002057.5	Foxn1	forkhead box N1 [Source:MGI Symbol;Acc:MGI:102949]	chr11	78248403	78277384	-	28981	chr11:78248403-78277384	4.04357	1.88365	0	5.02817	3.87183	1.3319	4.05855	0.925291	0	5.06888	2.62118	-0.0604889	0.158247	-0.382244	0.70228	0.991025
598	ENSMUSG00000002058.14	Unc119	unc-119 lipid binding chaperone [Source:MGI Symbol;Acc:MGI:1328357]	chr11	78234308	78239990	+	5682	chr11:78234308-78239990	216.295	205.35	258.791	230.392	241.994	307.109	200.965	215.887	197.634	193.204	226.762	-0.0469456	0.138853	-0.338095	0.735291	0.991025
599	ENSMUSG00000002059.19	Rab34	RAB34, member RAS oncogene family [Source:MGI Symbol;Acc:MGI:104606]	chr11	78079256	78083019	+	3763	chr11:78079256-78083019	316.8	319.191	254.41	302.807	312.525	317.517	274.338	262.657	241.726	338.564	294.053	-0.0664132	0.119719	-0.554743	0.57907	0.991025
600	ENSMUSG00000002064.11	Sdf2	stromal cell derived factor 2 [Source:MGI Symbol;Acc:MGI:108019]	chr11	78136572	78146322	+	9750	chr11:78136572-78146322	260.121	262.712	403.171	314.159	331.281	333.106	299.602	313.419	309.912	352.769	318.025	0.0327103	0.129724	0.252153	0.800923	0.991025
601	ENSMUSG00000002068.17	Ccne1	cyclin E1 [Source:MGI Symbol;Acc:MGI:88316]	chr7	37797409	37806959	-	9550	chr7:37797409-37806959	27.4354	71.4055	43.28	52.6744	39.9169	59.1306	81.636	45.9656	53.6235	41.6138	51.6682	0.181712	0.201834	0.900302	0.367959	0.991025
602	ENSMUSG00000002076.13	Hsf2bp	heat shock transcription factor 2 binding protein [Source:MGI Symbol;Acc:MGI:1921627]	chr17	32163743	32255323	-	91580	chr17:32163743-32255323	9.94811	1.2066	0.651505	1.88512	8.88652	3.40411	1.90214	2.36794	2.61324	1.64599	3.45113	-0.170906	0.169902	-1.00591	0.314459	0.991025
603	ENSMUSG00000002083.14	Bbc3	BCL2 binding component 3 [Source:MGI Symbol;Acc:MGI:2181667]	chr7	16042318	16052130	+	9812	chr7:16042318-16052130	86.0468	68.7887	86.9916	88.2171	65.9736	60.6826	99.8244	108.113	95.037	79.3332	83.9007	0.137058	0.164694	0.832196	0.405299	0.991025
604	ENSMUSG00000002100.16	Mybpc3	myosin binding protein C, cardiac [Source:MGI Symbol;Acc:MGI:102844]	chr2	90948489	90966861	+	18372	chr2:90948489-90966861	58.4705	121.068	9.41951	162.419	192.962	22.7342	10.1878	41.5942	76.3596	72.7786	76.7994	-0.396382	0.201361	-1.96851	0.0490091	0.991025
605	ENSMUSG00000002102.16	Psmc3	proteasome (prosome, macropain) 26S subunit, ATPase 3 [Source:MGI Symbol;Acc:MGI:1098754]	chr2	90884354	90896714	+	12360	chr2:90884354-90896714	1331.11	1504.88	1134.17	1113.89	1028.06	955.297	1164.27	1049.22	1028.78	1123.04	1143.27	-0.184392	0.116176	-1.58718	0.112473	0.991025
606	ENSMUSG00000002103.17	Acp2	acid phosphatase 2, lysosomal [Source:MGI Symbol;Acc:MGI:87882]	chr2	91033230	91044443	+	11213	chr2:91033230-91044443	818.091	745.998	637.077	689.452	908.853	555.266	924.615	592.793	639.732	745.631	725.751	-0.118087	0.144811	-0.815453	0.414813	0.991025
607	ENSMUSG00000002104.12	Rapsn	receptor-associated protein of the synapse [Source:MGI Symbol;Acc:MGI:99422]	chr2	90865965	90876074	+	10109	chr2:90865965-90876074	11.091	7.56033	13.0559	16.0395	15.5812	13.0989	29.1096	14.4623	9.13428	30.926	16.0059	0.299018	0.216519	1.38102	0.167272	0.991025
608	ENSMUSG00000002105.16	Slc39a13	solute carrier family 39 (metal ion transporter), member 13 [Source:MGI Symbol;Acc:MGI:1915677]	chr2	90892136	90900762	-	8626	chr2:90892136-90900762	749.067	745.259	490.546	615.848	640.467	496.659	570.732	582.678	535.796	637.294	606.435	-0.180484	0.12591	-1.43343	0.151734	0.991025
609	ENSMUSG00000002107.20	Celf2	CUGBP, Elav-like family member 2 [Source:MGI Symbol;Acc:MGI:1338822]	chr2	6544505	7514374	-	969869	chr2:6544505-7514374	1709.15	1667.44	2274.45	1642.6	2019.15	2060.02	2107.88	1995.36	1908.34	1901.09	1928.55	0.0928531	0.105929	0.876561	0.380725	0.991025
610	ENSMUSG00000002109.15	Ddb2	damage specific DNA binding protein 2 [Source:MGI Symbol;Acc:MGI:1355314]	chr2	91041917	91067327	-	25410	chr2:91041917-91067327	135.047	128.053	147.433	141.381	144.209	123.281	144.582	152.287	107.578	123.171	134.702	-0.0834169	0.127011	-0.65677	0.511329	0.991025
611	ENSMUSG00000002111.10	Spi1	spleen focus forming virus (SFFV) proviral integration oncogene [Source:MGI Symbol;Acc:MGI:98282]	chr2	90912735	90946101	+	33366	chr2:90912735-90946101	431.701	419.009	660.077	413.574	422.259	381.942	553.459	512.754	342.848	382.367	451.999	-0.0926849	0.160152	-0.578731	0.562771	0.991025
612	ENSMUSG00000002129.12	Sf3a1	splicing factor 3a, subunit 1 [Source:MGI Symbol;Acc:MGI:1914715]	chr11	4110350	4132541	+	22191	chr11:4110350-4132541	907.438	1018.07	981.62	899.579	822.542	773.281	865.655	832.814	809.683	871.383	878.207	-0.149376	0.0841907	-1.77425	0.0760216	0.991025
613	ENSMUSG00000002147.19	Stat6	signal transducer and activator of transcription 6 [Source:MGI Symbol;Acc:MGI:103034]	chr10	127478855	127496826	+	17971	chr10:127478855-127496826	1411.12	1325.03	2236.77	1597.74	1432.24	1697.27	1683.18	1838.31	1732.57	1712.83	1666.7	0.103459	0.132728	0.779477	0.435699	0.991025
614	ENSMUSG00000002190.14	Clgn	calmegin [Source:MGI Symbol;Acc:MGI:107472]	chr8	84116496	84155181	+	38685	chr8:84116496-84155181	0.67076	0.7809	5.18705	0	0	1.93499	4.42202	0	1.69419	0	1.46899	0.0148033	0.114451	0.129341	0.897088	0.991025
615	ENSMUSG00000002204.10	Napsa	napsin A aspartic peptidase [Source:MGI Symbol;Acc:MGI:109365]	chr7	44221804	44236286	+	14482	chr7:44221804-44236286	2439.81	2106.87	2948.12	1916.88	1947.61	2423.01	1967.85	2422.22	2483.04	1665.54	2232.09	-0.0450053	0.143648	-0.313302	0.754051	0.991025
616	ENSMUSG00000002205.17	Vrk3	vaccinia related kinase 3 [Source:MGI Symbol;Acc:MGI:2182465]	chr7	44397837	44426939	+	29102	chr7:44397837-44426939	395.109	443.108	465.104	462.209	486.474	391.055	614.56	500.203	483.261	535.072	477.616	0.151135	0.121549	1.2434	0.213719	0.991025
617	ENSMUSG00000002210.12	Smg9	SMG9 nonsense mediated mRNA decay factor [Source:MGI Symbol;Acc:MGI:1919247]	chr7	24099044	24122203	+	23159	chr7:24099044-24122203	249.115	330.534	263.647	268.246	284.467	259.86	236.134	288.603	326.218	271.342	277.817	-0.0137281	0.119974	-0.114425	0.908901	0.991025
618	ENSMUSG00000002222.15	Rmnd5a	required for meiotic nuclear division 5 homolog A [Source:MGI Symbol;Acc:MGI:1915727]	chr6	71365618	71417621	-	52003	chr6:71365618-71417621	1281.66	1210.36	1717.5	1536.71	1542.4	1476.76	1380.26	1640.84	1527.5	1335.85	1464.98	0.0136931	0.112506	0.12171	0.903129	0.991025
619	ENSMUSG00000002227.16	Mov10	Mov10 RISC complex RNA helicase [Source:MGI Symbol;Acc:MGI:97054]	chr3	104702152	104725879	-	23727	chr3:104702152-104725879	269.065	293.855	677.638	455.187	466.143	493.989	808.693	687.495	635.28	792.175	557.952	0.494912	0.18809	2.63126	0.00850693	0.991025
620	ENSMUSG00000002228.8	Ppm1j	protein phosphatase 1J [Source:MGI Symbol;Acc:MGI:1919137]	chr3	104688372	104693334	+	4962	chr3:104688372-104693334	98.4656	91.4427	44.4768	52.0264	84.1735	42.685	74.0279	53.5022	58.4085	57.1291	65.6338	-0.280637	0.193304	-1.45179	0.14656	0.991025
621	ENSMUSG00000002233.14	Rhoc	ras homolog family member C [Source:MGI Symbol;Acc:MGI:106028]	chr3	104695691	104701775	+	6084	chr3:104695691-104701775	1768.99	1732.99	913.165	1047.86	868.155	815.578	1105.17	1140.39	1315.21	1123.86	1183.14	-0.157345	0.18086	-0.869983	0.38431	0.991025
622	ENSMUSG00000002249.22	Tead3	TEA domain family member 3 [Source:MGI Symbol;Acc:MGI:109241]	chr17	28550645	28569791	-	19146	chr17:28550645-28569791	724.617	754.348	590.445	709.411	613.248	744.182	592.011	679.595	674.775	762.575	684.521	0.0227952	0.106514	0.21401	0.830539	0.991025
623	ENSMUSG00000002250.17	Ppard	peroxisome proliferator activator receptor delta [Source:MGI Symbol;Acc:MGI:101884]	chr17	28451674	28520448	+	68774	chr17:28451674-28520448	534.792	510.784	431.665	500.215	558.555	464.913	535.743	560.667	625.3	610.625	533.326	0.132986	0.109531	1.21414	0.224695	0.991025
624	ENSMUSG00000002257.9	Def6	differentially expressed in FDCP 6 [Source:MGI Symbol;Acc:MGI:1346328]	chr17	28426752	28447582	+	20830	chr17:28426752-28447582	146.25	135.204	96.7895	119.385	187.051	77.9194	209.338	176.186	183.583	136.266	146.797	0.141741	0.194318	0.72943	0.465739	0.991025
625	ENSMUSG00000002265.18	Peg3	paternally expressed 3 [Source:MGI Symbol;Acc:MGI:104748]	chr7	6706891	6733430	-	26539	chr7:6706891-6733430	1421.6	1024.12	612.904	558.283	948.195	893.176	1097.96	362.204	676.013	1098.13	869.257	-0.0940309	0.207282	-0.453639	0.650089	0.991025
626	ENSMUSG00000002266.18	Zim1	zinc finger, imprinted 1 [Source:MGI Symbol;Acc:MGI:1341879]	chr7	6674268	6699449	-	25181	chr7:6674268-6699449	26.2163	12.4108	19.948	18.283	13.3716	26.5188	29.8299	2.9047	24.0493	52.4496	22.5982	0.213238	0.209718	1.01679	0.309255	0.991025
627	ENSMUSG00000002274.15	Metrn	meteorin, glial cell differentiation regulator [Source:MGI Symbol;Acc:MGI:1917333]	chr17	26012195	26016057	-	3862	chr17:26012195-26016057	123.481	109.577	85.187	118.317	115.404	97.2129	105.219	85.2906	85.0225	94.1208	101.883	-0.218304	0.138884	-1.57185	0.115986	0.991025
628	ENSMUSG00000002279.20	Lmf1	lipase maturation factor 1 [Source:MGI Symbol;Acc:MGI:1923733]	chr17	25798059	25881800	+	83741	chr17:25798059-25881800	214.614	223.142	200.236	269.301	252.451	216.134	235.735	218.894	239.036	254.751	232.43	0.00752135	0.113297	0.0663861	0.94707	0.991025
629	ENSMUSG00000002280.12	Ciao3	cytosolic iron-sulfur assembly component 3 [Source:MGI Symbol;Acc:MGI:1914813]	chr17	25992750	26002306	+	9556	chr17:25992750-26002306	214.092	196.712	216.356	270.124	253.966	173.826	215.449	183.691	193.386	193.57	211.117	-0.234139	0.120101	-1.94951	0.0512344	0.991025
630	ENSMUSG00000002289.17	Angptl4	angiopoietin-like 4 [Source:MGI Symbol;Acc:MGI:1888999]	chr17	33992724	34000804	-	8080	chr17:33992724-34000804	1137.4	1639.45	1065.4	1037.88	742.096	591.69	1203.37	768.528	958.704	1141.2	1028.57	-0.20614	0.183564	-1.12299	0.261442	0.991025
631	ENSMUSG00000002297.17	Dbf4	DBF4 zinc finger [Source:MGI Symbol;Acc:MGI:1351328]	chr5	8446973	8472716	-	25743	chr5:8446973-8472716	143.57	178.963	282.18	212.442	191.462	200.265	277.012	212.861	205.616	231.727	213.61	0.137417	0.159737	0.860272	0.389639	0.991025
632	ENSMUSG00000002307.17	Daxx	Fas death domain-associated protein [Source:MGI Symbol;Acc:MGI:1197015]	chr17	34128388	34134564	+	6176	chr17:34128388-34134564	290.939	319.795	579.884	332.607	422.427	250.168	736.786	791.932	554.066	703.942	498.254	0.439643	0.201485	2.18201	0.0291089	0.991025
633	ENSMUSG00000002308.17	Cd320	CD320 antigen [Source:MGI Symbol;Acc:MGI:1860083]	chr17	34062065	34068748	+	6683	chr17:34062065-34068748	71.3994	116.552	89.1567	97.5991	68.0039	58.2724	95.3368	54.8746	86.4156	75.1801	81.2791	-0.208492	0.179154	-1.16376	0.244521	0.991025
634	ENSMUSG00000002319.17	Ipo4	importin 4 [Source:MGI Symbol;Acc:MGI:1923001]	chr14	55862857	55873414	-	10557	chr14:55862857-55873414	525.826	1035.92	429.284	525.307	429.019	471.4	586.654	452.353	561.556	475.302	549.262	-0.158975	0.18452	-0.861556	0.388932	0.991025
635	ENSMUSG00000002320.16	Tm9sf1	transmembrane 9 superfamily member 1 [Source:MGI Symbol;Acc:MGI:1921390]	chr14	55873422	55881263	-	7841	chr14:55873422-55881263	1062.01	922.242	687.009	890.239	930.521	774.172	946.204	811.141	744.25	944.302	871.209	-0.0816692	0.124374	-0.656642	0.511411	0.991025
636	ENSMUSG00000002324.9	Rec8	REC8 meiotic recombination protein [Source:MGI Symbol;Acc:MGI:1929645]	chr14	55855494	55862852	+	7358	chr14:55855494-55862852	72.4176	50.9392	85.3364	75.117	77.1619	173.844	77.9684	37.1046	46.5923	77.236	77.3718	0.101853	0.214084	0.475761	0.634244	0.991025
637	ENSMUSG00000002325.16	Irf9	interferon regulatory factor 9 [Source:MGI Symbol;Acc:MGI:107587]	chr14	55841028	55847487	+	6459	chr14:55841028-55847487	496.094	661.476	1911.91	817.922	863.05	706.22	1276.32	1290.84	1307.41	1081.65	1041.29	0.163131	0.20767	0.785529	0.432144	0.991025
638	ENSMUSG00000002326.7	Gmpr2	guanosine monophosphate reductase 2 [Source:MGI Symbol;Acc:MGI:1917903]	chr14	55909398	55916657	+	7259	chr14:55909398-55916657	180.43	209.434	141.243	190.084	168.539	177.806	215.267	141.668	159.153	170.635	175.426	-0.0377692	0.14118	-0.267526	0.789064	0.991025
639	ENSMUSG00000002332.17	Dhrs1	dehydrogenase/reductase (SDR family) member 1 [Source:MGI Symbol;Acc:MGI:1196314]	chr14	55976477	55983147	-	6670	chr14:55976477-55983147	458.588	524.051	360.967	382.336	431.046	315.934	422.021	345.99	359.409	474.993	407.534	-0.150899	0.137069	-1.1009	0.27094	0.991025
640	ENSMUSG00000002341.9	Ncan	neurocan [Source:MGI Symbol;Acc:MGI:104694]	chr8	70545735	70573523	-	27788	chr8:70545735-70573523	3.23552	2.82312	2.08427	3.01791	3.87109	2.6636	4.05848	1.85002	3.06378	11.1582	3.7826	0.159096	0.191106	0.832502	0.405126	0.991025
641	ENSMUSG00000002342.18	Tmem161a	transmembrane protein 161A [Source:MGI Symbol;Acc:MGI:2384577]	chr8	70625006	70636331	+	11325	chr8:70625006-70636331	331.079	371.678	261.516	301.106	304.137	253.708	247.219	272.88	262.933	296.814	290.307	-0.215973	0.114519	-1.88592	0.059306	0.991025
642	ENSMUSG00000002343.12	Armc6	armadillo repeat containing 6 [Source:MGI Symbol;Acc:MGI:1924063]	chr8	70672822	70687116	-	14294	chr8:70672822-70687116	77.971	111.38	85.2857	65.6214	54.9863	59.0131	85.9833	55.4115	80.6612	78.1877	75.4501	-0.108139	0.181488	-0.595844	0.551279	0.991025
643	ENSMUSG00000002345.19	Borcs8	BLOC-1 related complex subunit 8 [Source:MGI Symbol;Acc:MGI:1919618]	chr8	70592149	70599969	+	7820	chr8:70592149-70599969	139.676	137.613	159.175	178.199	186.053	133.349	174.117	158.378	142.269	148.18	155.701	-0.0692481	0.130668	-0.529956	0.596143	0.991025
644	ENSMUSG00000002346.18	Slc25a42	solute carrier family 25, member 42 [Source:MGI Symbol;Acc:MGI:1920345]	chr8	70636990	70664955	-	27965	chr8:70636990-70664955	203.579	185.35	151.095	170.81	165.901	199.148	149.084	136.733	183.339	151.639	169.668	-0.0934398	0.135025	-0.692018	0.488926	0.991025
645	ENSMUSG00000002365.11	Snx9	sorting nexin 9 [Source:MGI Symbol;Acc:MGI:1913866]	chr17	5891604	5982229	+	90625	chr17:5891604-5982229	1201.45	1394.36	879.059	927.932	862.837	850.548	940.35	909.284	939.561	942.038	984.742	-0.178997	0.134869	-1.32719	0.184446	0.991025
646	ENSMUSG00000002372.10	Ranbp3	RAN binding protein 3 [Source:MGI Symbol;Acc:MGI:1919060]	chr17	56980294	57018764	+	38470	chr17:56980294-57018764	710.571	761.315	734.24	778.803	787.692	792.885	840.494	769.941	863.15	815.267	785.436	0.111026	0.0713377	1.55634	0.119627	0.991025
647	ENSMUSG00000002379.8	Ndufa11	NADH:ubiquinone oxidoreductase subunit A11 [Source:MGI Symbol;Acc:MGI:1917125]	chr17	57024767	57029141	+	4374	chr17:57024767-57029141	340.403	350.8	212.482	267.835	284.034	224.179	272.586	264.743	259.927	307.738	278.473	-0.115518	0.141764	-0.81486	0.415152	0.991025
648	ENSMUSG00000002384.3	Bmp8b	bone morphogenetic protein 8b [Source:MGI Symbol;Acc:MGI:107335]	chr4	122998958	123025892	+	26934	chr4:122998958-123025892	5.76353	0	0.928795	1.7917	2.89291	2.37315	3.05095	0.824368	2.73003	1.80612	2.21616	-0.0235618	0.161159	-0.146202	0.883762	0.991025
649	ENSMUSG00000002395.15	Use1	unconventional SNARE in the ER 1 homolog (S. cerevisiae) [Source:MGI Symbol;Acc:MGI:1914273]	chr8	71819492	71822376	+	2884	chr8:71819492-71822376	383.19	279.114	331.855	352.99	387.135	397.031	385.406	362.605	350.682	328.884	355.889	0.0657862	0.112797	0.583227	0.55974	0.991025
650	ENSMUSG00000002409.19	Dyrk1b	dual-specificity tyrosine-(Y)-phosphorylation regulated kinase 1b [Source:MGI Symbol;Acc:MGI:1330302]	chr7	27878894	27886719	+	7825	chr7:27878894-27886719	312.323	241.366	498.628	342.887	473.087	467.137	361.949	398.24	328.028	403.583	382.723	0.0558078	0.168166	0.331862	0.739994	0.991025
651	ENSMUSG00000002413.16	Braf	Braf transforming gene [Source:MGI Symbol;Acc:MGI:88190]	chr6	39580171	39702397	-	122226	chr6:39580171-39702397	1871.52	2133.2	2058.29	1867.41	2086.31	2050.28	2181.86	2101.16	1846.01	2004.81	2020.09	0.0232405	0.0769268	0.302111	0.762567	0.991025
652	ENSMUSG00000002416.14	Ndufb2	NADH:ubiquinone oxidoreductase subunit B2 [Source:MGI Symbol;Acc:MGI:1915448]	chr6	39569508	39580316	+	10808	chr6:39569508-39580316	214.379	207.073	163.383	193.694	188.531	168.48	154.872	187.615	162.576	145.871	178.647	-0.217941	0.119432	-1.82482	0.0680282	0.991025
653	ENSMUSG00000002428.13	Hltf	helicase-like transcription factor [Source:MGI Symbol;Acc:MGI:1196437]	chr3	20111975	20172654	+	60679	chr3:20111975-20172654	587.527	506.281	727.567	608.997	553.228	616.857	513.828	498.775	510.448	601.373	572.488	-0.113293	0.116743	-0.970444	0.331825	0.991025
654	ENSMUSG00000002455.15	Prpf6	pre-mRNA splicing factor 6 [Source:MGI Symbol;Acc:MGI:1922946]	chr2	181233661	181297453	+	63792	chr2:181233661-181297453	619.166	667.886	686.782	632.376	644.869	627.226	701.837	685.723	657.97	610.007	653.384	0.0151033	0.076766	0.196745	0.844027	0.991025
655	ENSMUSG00000002458.14	Rgs19	regulator of G-protein signaling 19 [Source:MGI Symbol;Acc:MGI:1915153]	chr2	181330212	181335770	-	5558	chr2:181330212-181335770	266.532	289.781	207.613	236.112	202.395	276.176	213.772	301.79	313.679	265.368	257.322	0.164115	0.138329	1.18641	0.23546	0.991025
656	ENSMUSG00000002459.18	Rgs20	regulator of G-protein signaling 20 [Source:MGI Symbol;Acc:MGI:1929866]	chr1	4979799	5140508	-	160709	chr1:4979799-5140508	3.39021	1.99658	0	1.65574	0	2.80067	1.31396	0	0.561037	1.11231	1.28305	-0.0389602	0.129266	-0.301395	0.763113	0.991025
657	ENSMUSG00000002475.17	Abhd3	abhydrolase domain containing 3 [Source:MGI Symbol;Acc:MGI:2147183]	chr18	10642092	10706771	-	64679	chr18:10642092-10706771	28.2928	16.0245	51.0948	50.2522	37.7523	49.2757	31.4487	40.7206	33.7089	46.5914	38.5162	0.089634	0.207542	0.431883	0.665827	0.991025
658	ENSMUSG00000002477.6	Snrpd1	small nuclear ribonucleoprotein D1 [Source:MGI Symbol;Acc:MGI:98344]	chr18	10617775	10642079	+	24304	chr18:10617775-10642079	159.192	210.156	138.258	169.944	143.106	149.813	181.004	157.542	140.783	139.894	158.969	-0.0828702	0.139062	-0.595925	0.551225	0.991025
659	ENSMUSG00000002486.16	Tchp	trichoplein, keratin filament binding [Source:MGI Symbol;Acc:MGI:1925082]	chr5	114845821	114860388	+	14567	chr5:114845821-114860388	212.793	204.965	159.935	202.105	219.059	163.989	166.788	138.474	150.726	179.139	179.797	-0.29164	0.124129	-2.3495	0.0187989	0.991025
660	ENSMUSG00000002489.17	Tiam1	T cell lymphoma invasion and metastasis 1 [Source:MGI Symbol;Acc:MGI:103306]	chr16	89583999	89940657	-	356658	chr16:89583999-89940657	1367.58	1846.4	1344.79	1970.99	1124.52	2129.84	1147.45	597.857	1631.29	1909.11	1506.98	-0.0313125	0.202534	-0.154604	0.877134	0.991025
661	ENSMUSG00000002496.11	Tsc2	TSC complex subunit 2 [Source:MGI Symbol;Acc:MGI:102548]	chr17	24814790	24851604	-	36814	chr17:24814790-24851604	1594.38	1710.05	1873.01	1726.34	1633.96	2241.32	1728.77	1716.73	1624.05	1677.64	1752.63	0.0682241	0.103381	0.659926	0.509301	0.991025
662	ENSMUSG00000002500.16	Rpl3l	ribosomal protein L3-like [Source:MGI Symbol;Acc:MGI:1913461]	chr17	24946794	24955117	+	8323	chr17:24946794-24955117	3.86791	0	0	2.88423	3.71007	1.2756	0.971506	1.91586	1.93088	0.968089	1.75241	-0.0812182	0.148465	-0.547052	0.584343	0.991025
663	ENSMUSG00000002504.16	Slc9a3r2	solute carrier family 9 (sodium/hydrogen exchanger), member 3 regulator 2 [Source:MGI Symbol;Acc:MGI:1890662]	chr17	24858260	24869301	-	11041	chr17:24858260-24869301	2034.73	2251.38	2790.69	1495.63	1504.55	2553.63	1668.24	2669	3365.85	1536.78	2187.05	0.17053	0.187125	0.911313	0.36213	0.991025
664	ENSMUSG00000002524.18	Puf60	poly-U binding splicing factor 60 [Source:MGI Symbol;Acc:MGI:1915209]	chr15	75942031	75952773	-	10742	chr15:75942031-75952773	919.948	987.184	979.93	1011.4	981.626	1031.18	1015.54	908.769	998.104	968.832	980.252	0.0113493	0.0684819	0.165726	0.868372	0.991025
665	ENSMUSG00000002546.18	Golga2	golgi autoantigen, golgin subfamily a, 2 [Source:MGI Symbol;Acc:MGI:2139395]	chr2	32177396	32197933	+	20537	chr2:32177396-32197933	1241.79	1333.26	1049.51	937.163	1190.35	1025.15	997.216	1270.77	1155.22	1225.67	1142.61	-0.0179523	0.116977	-0.153469	0.878028	0.991025
666	ENSMUSG00000002550.17	Uck1	uridine-cytidine kinase 1 [Source:MGI Symbol;Acc:MGI:98904]	chr2	32145014	32150171	-	5157	chr2:32145014-32150171	373.44	307.817	365.022	364.63	422.286	401.153	328.242	374.788	318.782	369.948	362.611	-0.0301297	0.111314	-0.270674	0.786642	0.991025
667	ENSMUSG00000002565.17	Scin	scinderin [Source:MGI Symbol;Acc:MGI:1306794]	chr12	40109768	40184227	-	74459	chr12:40109768-40184227	5.52643	11.0348	6.10675	13.744	20.79	4.43265	21.7921	6.32352	9.97214	44.2576	14.398	0.189949	0.200947	0.945271	0.344521	0.991025
668	ENSMUSG00000002578.19	Ikzf4	IKAROS family zinc finger 4 [Source:MGI Symbol;Acc:MGI:1343139]	chr10	128466712	128505227	-	38515	chr10:128466712-128505227	228.212	173.718	97.0701	94.1671	109.615	74.333	232.675	109.143	131.196	205.137	145.527	0.0630272	0.211345	0.29822	0.765535	0.991025
669	ENSMUSG00000002580.8	Mien1	migration and invasion enhancer 1 [Source:MGI Symbol;Acc:MGI:1913678]	chr11	98328534	98329817	-	1283	chr11:98328534-98329817	99.25	127.826	137.858	132.335	101.71	110.538	88.229	115.845	120.607	86.7502	112.095	-0.169361	0.149099	-1.13589	0.256001	0.991025
670	ENSMUSG00000002588.14	Pon1	paraoxonase 1 [Source:MGI Symbol;Acc:MGI:103295]	chr6	5168090	5193946	-	25856	chr6:5168090-5193946	398.998	170.824	154.76	282.327	136.98	490.112	91.3349	301.611	207.548	259.352	249.385	0.126843	0.21595	0.587371	0.556955	0.991025
671	ENSMUSG00000002602.17	Axl	AXL receptor tyrosine kinase [Source:MGI Symbol;Acc:MGI:1347244]	chr7	25456698	25488130	-	31432	chr7:25456698-25488130	1827.22	1852.47	2267	1910.45	2241.8	1867.33	2852.51	2117.77	2077.78	2437.11	2145.14	0.153642	0.124327	1.23578	0.216539	0.991025
672	ENSMUSG00000002603.16	Tgfb1	transforming growth factor, beta 1 [Source:MGI Symbol;Acc:MGI:98725]	chr7	25386427	25404502	+	18075	chr7:25386427-25404502	1492.61	1614.87	1270.11	1367.83	1384.29	1232.34	1342.71	1333.04	1307.29	1447.14	1379.22	-0.0935447	0.0874493	-1.0697	0.284753	0.991025
673	ENSMUSG00000002608.9	Ccdc97	coiled-coil domain containing 97 [Source:MGI Symbol;Acc:MGI:1196455]	chr7	25410531	25418513	-	7982	chr7:25410531-25418513	467.023	549.031	566.009	608.961	560.702	694.178	647.519	610.747	620.174	506.05	583.039	0.14976	0.109397	1.36895	0.171015	0.991025
674	ENSMUSG00000002617.15	Zfp40	zinc finger protein 40 [Source:MGI Symbol;Acc:MGI:99185]	chr17	23392843	23412226	-	19383	chr17:23392843-23412226	129.54	174.984	157.438	184.451	176.643	117.594	149.259	136.058	153.049	123.839	150.285	-0.241872	0.134006	-1.80493	0.0710861	0.991025
675	ENSMUSG00000002625.11	Akap8l	A kinase (PRKA) anchor protein 8-like [Source:MGI Symbol;Acc:MGI:1860606]	chr17	32540398	32569581	-	29183	chr17:32540398-32569581	755.844	614.103	1078.7	1018.97	963.146	1202.43	1069.83	839.762	999.055	942.557	948.44	0.163567	0.149624	1.09318	0.274314	0.991025
676	ENSMUSG00000002633.5	Shh	sonic hedgehog [Source:MGI Symbol;Acc:MGI:98297]	chr5	28661813	28672254	-	10441	chr5:28661813-28672254	249.855	253.376	172.009	275.494	304.89	195.773	241.46	147.117	138.908	274.666	225.355	-0.25993	0.178576	-1.45557	0.14551	0.991025
677	ENSMUSG00000002635.12	Pdcd2l	programmed cell death 2-like [Source:MGI Symbol;Acc:MGI:1915329]	chr7	33883924	33896086	-	12162	chr7:33883924-33896086	118.607	106.584	67.8676	81.4685	181.63	96.9676	194.062	102.584	91.5015	90.5652	113.184	0.0339085	0.204167	0.166082	0.868092	0.991025
678	ENSMUSG00000002658.10	Gtf2f1	general transcription factor IIF, polypeptide 1 [Source:MGI Symbol;Acc:MGI:1923848]	chr17	57310405	57318288	-	7883	chr17:57310405-57318288	354.016	375.294	282.62	257.241	293.322	217.079	340.853	296.181	291.135	303.761	301.15	-0.0946899	0.140068	-0.676028	0.499023	0.991025
679	ENSMUSG00000002660.9	Clpp	caseinolytic mitochondrial matrix peptidase proteolytic subunit [Source:MGI Symbol;Acc:MGI:1858213]	chr17	57297305	57303188	+	5883	chr17:57297305-57303188	143.402	204.586	122.54	120.411	131.645	95.7048	133.216	134.748	128.357	146.176	136.079	-0.147603	0.161013	-0.916715	0.359292	0.991025
680	ENSMUSG00000002661.15	Alkbh7	alkB homolog 7 [Source:MGI Symbol;Acc:MGI:1913650]	chr17	57304339	57306322	+	1983	chr17:57304339-57306322	42.9514	50.1077	38.9382	60.3475	41.2446	68.855	41.2754	35.0671	41.7869	39.3939	45.9968	-0.0507075	0.185783	-0.27294	0.784899	0.991025
681	ENSMUSG00000002664.3	Pspn	persephin [Source:MGI Symbol;Acc:MGI:1201684]	chr17	57306457	57307018	-	561	chr17:57306457-57307018	0	0	0	0	0	2.67821	0	0	0	1.00937	0.368759	0.0346478	0.0582354	0.594961	0.55187	0.991025
682	ENSMUSG00000002668.9	Dennd1c	DENN/MADD domain containing 1C [Source:MGI Symbol;Acc:MGI:1918035]	chr17	57372905	57385514	-	12609	chr17:57372905-57385514	197.872	105.949	188.079	248.383	214.851	196.76	249.82	187.314	201.788	262.772	205.359	0.161432	0.174818	0.923429	0.355784	0.991025
683	ENSMUSG00000002679.15	Med6	mediator complex subunit 6 [Source:MGI Symbol;Acc:MGI:1917042]	chr12	81620331	81641782	-	21451	chr12:81620331-81641782	105.278	119.813	129.052	111.386	110.304	89.381	109.878	122.439	104.47	103.373	110.537	-0.102062	0.129457	-0.788389	0.430469	0.991025
684	ENSMUSG00000002699.14	Lcp2	lymphocyte cytosolic protein 2 [Source:MGI Symbol;Acc:MGI:1321402]	chr11	33996920	34042295	+	45375	chr11:33996920-34042295	332.696	283.674	469.899	382.299	364.924	342.172	540.241	493.004	371.78	564.158	414.485	0.281615	0.158245	1.77961	0.0751394	0.991025
685	ENSMUSG00000002718.15	Cse1l	chromosome segregation 1-like (S. cerevisiae) [Source:MGI Symbol;Acc:MGI:1339951]	chr2	166747960	166788309	+	40349	chr2:166747960-166788309	661.092	838.933	586.382	788.5	642.775	735.5	808.17	705.743	962.359	750.172	747.963	0.155653	0.125495	1.24031	0.214861	0.991025
686	ENSMUSG00000002728.15	Naa20	N(alpha)-acetyltransferase 20, NatB catalytic subunit [Source:MGI Symbol;Acc:MGI:1915127]	chr2	145744019	145758345	+	14326	chr2:145744019-145758345	263.088	379.496	333.742	292.654	268.592	199.892	334.788	341.294	238.15	342.192	299.389	-0.0645261	0.159195	-0.405328	0.685236	0.991025
687	ENSMUSG00000002731.7	Prkra	protein kinase, interferon inducible double stranded RNA dependent activator [Source:MGI Symbol;Acc:MGI:1344375]	chr2	76460242	76478359	-	18117	chr2:76460242-76478359	139.476	175.873	143.657	150.092	147.258	157.255	128.884	110.113	132.185	143.68	142.847	-0.158106	0.128713	-1.22836	0.219312	0.991025
688	ENSMUSG00000002732.15	Fkbp7	FK506 binding protein 7 [Source:MGI Symbol;Acc:MGI:1336879]	chr2	76493388	76503460	-	10072	chr2:76493388-76503460	158.544	150.837	147.482	124.917	152.92	137.545	147.364	107.099	151.75	129.012	140.747	-0.117757	0.130084	-0.905241	0.365338	0.991025
689	ENSMUSG00000002733.9	Plekha3	pleckstrin homology domain-containing, family A (phosphoinositide binding specific) member 3 [Source:MGI Symbol;Acc:MGI:1932515]	chr2	76505625	76527172	+	21547	chr2:76505625-76527172	461.769	539.187	511.982	489.732	439.385	451.922	480.465	533.204	555.884	475.932	493.946	0.0324923	0.0972024	0.334275	0.738172	0.991025
690	ENSMUSG00000002741.10	Ykt6	YKT6 v-SNARE homolog (S. cerevisiae) [Source:MGI Symbol;Acc:MGI:1927550]	chr11	5905693	5917780	+	12087	chr11:5905693-5917780	1303.31	1446.77	998.497	1116.51	1116.19	970	1101.6	1137.27	1103.2	1135.87	1142.92	-0.125132	0.110933	-1.128	0.25932	0.991025
691	ENSMUSG00000002748.8	Baz1b	bromodomain adjacent to zinc finger domain, 1B [Source:MGI Symbol;Acc:MGI:1353499]	chr5	135216118	135274983	+	58865	chr5:135216118-135274983	2091.01	2617.24	3202.92	2756.11	2488.7	3077.42	2555.01	2448.77	3051.74	2386.93	2667.58	0.0357181	0.124423	0.287069	0.774059	0.991025
692	ENSMUSG00000002763.17	Pex6	peroxisomal biogenesis factor 6 [Source:MGI Symbol;Acc:MGI:2385054]	chr17	47022389	47036467	+	14078	chr17:47022389-47036467	296.016	374.091	484.483	449.386	314.704	582.639	361.087	339.466	426.827	342.655	397.136	0.0784578	0.16597	0.472723	0.636411	0.991025
693	ENSMUSG00000002767.14	Mrpl2	mitochondrial ribosomal protein L2 [Source:MGI Symbol;Acc:MGI:1351622]	chr17	46957155	46961065	+	3910	chr17:46957155-46961065	219.004	210.904	130.347	165.902	182.671	126.416	207.195	163.613	150.062	168.689	172.48	-0.131963	0.157575	-0.837463	0.402332	0.991025
694	ENSMUSG00000002768.9	Mea1	male enhanced antigen 1 [Source:MGI Symbol;Acc:MGI:96957]	chr17	46989719	46994037	+	4318	chr17:46989719-46994037	356.684	298.239	212.039	278.462	219.246	189.97	228.824	219.202	212.606	221.481	243.675	-0.304089	0.144303	-2.1073	0.0350916	0.991025
695	ENSMUSG00000002769.10	Gnmt	glycine N-methyltransferase [Source:MGI Symbol;Acc:MGI:1202304]	chr17	47036590	47040094	-	3504	chr17:47036590-47040094	29.6681	16.4437	8.67774	11.9663	7.63833	26.7566	12.1784	26.3728	28.7768	7.47031	17.5949	0.182871	0.214043	0.854369	0.3929	0.991025
696	ENSMUSG00000002771.13	Grin2d	glutamate receptor, ionotropic, NMDA2D (epsilon 4) [Source:MGI Symbol;Acc:MGI:95823]	chr7	45481307	45527802	-	46495	chr7:45481307-45527802	56.5784	63.9588	61.4477	61.5159	49.3237	64.1151	44.6118	44.3724	67.3583	53.7156	56.6998	-0.0835558	0.165013	-0.50636	0.612604	0.991025
697	ENSMUSG00000002778.15	Kdelr1	KDEL (Lys-Asp-Glu-Leu) endoplasmic reticulum protein retention receptor 1 [Source:MGI Symbol;Acc:MGI:1915387]	chr7	45522196	45533156	+	10960	chr7:45522196-45533156	884.645	887.811	889.931	940.228	854.573	744.731	894.457	804.694	761.845	805.553	846.847	-0.145849	0.0765524	-1.90522	0.0567514	0.991025
698	ENSMUSG00000002797.10	Ggct	gamma-glutamyl cyclotransferase [Source:MGI Symbol;Acc:MGI:95700]	chr6	54959565	54969935	-	10370	chr6:54959565-54969935	69.631	119.729	178.087	68.8406	54.0496	96.0098	75.229	124.841	148.782	146.214	108.141	0.174146	0.209903	0.829649	0.406738	0.991025
699	ENSMUSG00000002799.7	Jag2	jagged 2 [Source:MGI Symbol;Acc:MGI:1098270]	chr12	112871439	112893396	-	21957	chr12:112871439-112893396	455.668	407.262	469.97	320.383	467.308	527.249	447.362	340.916	799.598	403.838	463.955	0.194051	0.177941	1.09054	0.275475	0.991025
700	ENSMUSG00000002803.15	Btbd6	BTB (POZ) domain containing 6 [Source:MGI Symbol;Acc:MGI:3026623]	chr12	112940102	112942565	+	2463	chr12:112940102-112942565	161.411	124.394	106.715	120.943	162.887	116.359	139.362	103.051	113.604	115.457	126.418	-0.177989	0.147751	-1.20465	0.228338	0.991025
701	ENSMUSG00000002804.5	Nudt14	nudix (nucleoside diphosphate linked moiety X)-type motif 14 [Source:MGI Symbol;Acc:MGI:1913424]	chr12	112897911	112905744	-	7833	chr12:112897911-112905744	122.873	89.7891	79.0024	108.759	130.006	108.242	97.5438	96.4566	85.8284	118.489	103.699	-0.0603705	0.156105	-0.38673	0.698956	0.991025
702	ENSMUSG00000002808.8	Epdr1	ependymin related protein 1 (zebrafish) [Source:MGI Symbol;Acc:MGI:2145369]	chr13	19775876	19804097	-	28221	chr13:19775876-19804097	89.3237	60.4057	113.143	88.3267	101.12	134.819	54.3897	131.848	65.7547	85.736	92.4867	0.0415604	0.199607	0.208211	0.835064	0.991025
703	ENSMUSG00000002812.5	Flii	flightless I actin binding protein [Source:MGI Symbol;Acc:MGI:1342286]	chr11	60604949	60618089	-	13140	chr11:60604949-60618089	2161.26	2275.88	2160.94	2045.12	1672.26	1983.13	1927.16	2111.5	2052.78	2025.82	2041.58	-0.028958	0.0932071	-0.310684	0.756041	0.991025
704	ENSMUSG00000002814.16	Top3a	topoisomerase (DNA) III alpha [Source:MGI Symbol;Acc:MGI:1197527]	chr11	60630884	60668191	-	37307	chr11:60630884-60668191	239.028	208.2	147.213	213.274	263.619	237.065	244.716	250.065	208.696	241.264	225.314	0.124613	0.141811	0.878728	0.379549	0.991025
705	ENSMUSG00000002820.7	Atg4d	autophagy related 4D, cysteine peptidase [Source:MGI Symbol;Acc:MGI:2444308]	chr9	21176589	21189068	+	12479	chr9:21176589-21189068	329.477	356.884	452.611	416.971	382.639	393.818	372.5	372.209	468.961	429.854	397.592	0.067105	0.11577	0.579639	0.562158	0.991025
706	ENSMUSG00000002825.9	Qtrt1	queuine tRNA-ribosyltransferase catalytic subunit 1 [Source:MGI Symbol;Acc:MGI:1931441]	chr9	21323133	21331570	+	8437	chr9:21323133-21331570	71.3967	90.5155	60.1091	69.058	56.5964	99.0309	73.5611	72.3795	61.9013	62.7698	71.7318	0.055229	0.167726	0.329282	0.741943	0.991025
707	ENSMUSG00000002831.16	Plin4	perilipin 4 [Source:MGI Symbol;Acc:MGI:1929709]	chr17	56407591	56416803	-	9212	chr17:56407591-56416803	207.214	120.89	91.3284	210.136	253.375	178.883	53.7244	95.5207	108.086	136.26	145.542	-0.387082	0.210619	-1.83783	0.0660877	0.991025
708	ENSMUSG00000002833.12	Hdgfl2	HDGF like 2 [Source:MGI Symbol;Acc:MGI:1194492]	chr17	56386634	56407607	+	20973	chr17:56386634-56407607	474.415	585.781	589.691	628.295	541.521	658.86	525.545	589.441	632.028	548.445	577.402	0.0626443	0.106129	0.590265	0.555013	0.991025
709	ENSMUSG00000002835.10	Chaf1a	chromatin assembly factor 1, subunit A (p150) [Source:MGI Symbol;Acc:MGI:1351331]	chr17	56347439	56379289	+	31850	chr17:56347439-56379289	185.231	288.49	330.849	253.021	249.692	240.796	436.855	230.489	264.098	297.45	277.697	0.137628	0.172674	0.797043	0.425426	0.991025
710	ENSMUSG00000002844.10	Adprh	ADP-ribosylarginine hydrolase [Source:MGI Symbol;Acc:MGI:1098234]	chr16	38264392	38273065	-	8673	chr16:38264392-38273065	417.202	402.098	408.499	339.669	333.603	276.459	377.498	320.716	306.031	381.111	356.289	-0.17567	0.12095	-1.45242	0.146384	0.991025
711	ENSMUSG00000002846.10	Timmdc1	translocase of inner mitochondrial membrane domain containing 1 [Source:MGI Symbol;Acc:MGI:1922139]	chr16	38318709	38343025	-	24316	chr16:38318709-38343025	123.624	150.377	123.968	123.393	125.317	124.901	126.204	97.6307	116.013	104.626	121.605	-0.16842	0.128181	-1.31392	0.188872	0.991025
712	ENSMUSG00000002847.8	Pla1a	phospholipase A1 member A [Source:MGI Symbol;Acc:MGI:1934677]	chr16	38216479	38253507	-	37028	chr16:38216479-38253507	136.5	160.986	64.3938	23.2748	52.0675	25.7009	68.5214	29.4687	24.6408	46.9117	63.2466	-0.513918	0.215233	-2.38772	0.0169531	0.991025
713	ENSMUSG00000002871.15	Tpra1	transmembrane protein, adipocyte asscociated 1 [Source:MGI Symbol;Acc:MGI:1345190]	chr6	88879233	88889220	+	9987	chr6:88879233-88889220	430.794	379.63	536.066	466.103	570.951	459.798	398.915	487.539	449.195	480.767	465.976	-0.0598656	0.12245	-0.488899	0.624913	0.991025
714	ENSMUSG00000002881.15	Nab1	Ngfi-A binding protein 1 [Source:MGI Symbol;Acc:MGI:107564]	chr1	52496453	52539838	-	43385	chr1:52496453-52539838	1068.16	1041.18	1269.51	1052.36	880.863	960.066	1172.11	1304.71	1229.9	1083.77	1106.26	0.106609	0.116644	0.913965	0.360735	0.991025
715	ENSMUSG00000002885.15	Adgre5	adhesion G protein-coupled receptor E5 [Source:MGI Symbol;Acc:MGI:1347095]	chr8	84449880	84467955	-	18075	chr8:84449880-84467955	4561.7	4305.44	3873.76	3166.49	3034.01	5124.67	3226.55	5327.57	5821.77	3035.58	4147.75	0.20212	0.171081	1.18143	0.237433	0.991025
716	ENSMUSG00000002897.6	Il17ra	interleukin 17 receptor A [Source:MGI Symbol;Acc:MGI:107399]	chr6	120440208	120464520	+	24312	chr6:120440208-120464520	1030.17	948.369	1061.84	1127.48	807.321	987.683	1208.63	1299.44	1140.15	1087.77	1069.88	0.18822	0.112376	1.67492	0.0939497	0.991025
717	ENSMUSG00000002900.18	Lamb1	laminin B1 [Source:MGI Symbol;Acc:MGI:96743]	chr12	31315233	31379643	+	64410	chr12:31315233-31379643	2970.26	3139.19	2581.66	2579.2	3141.89	2599.74	3152.07	2050.46	2314.47	3518.42	2804.74	-0.0704917	0.140542	-0.501569	0.615971	0.991025
718	ENSMUSG00000002908.19	Kcnn1	potassium intermediate/small conductance calcium-activated channel, subfamily N, member 1 [Source:MGI Symbol;Acc:MGI:1933993]	chr8	71294693	71315902	-	21209	chr8:71294693-71315902	5.34658	23.9694	3.82931	7.38704	6.55597	9.68904	2.23607	8.55435	4.44071	14.908	8.69165	-0.0599451	0.198218	-0.302421	0.762331	0.991025
719	ENSMUSG00000002910.12	Arrdc2	arrestin domain containing 2 [Source:MGI Symbol;Acc:MGI:1918057]	chr8	71287773	71292364	-	4591	chr8:71287773-71292364	122.727	140.775	197.936	155.203	132.731	169.43	133.306	191.736	171.463	108.215	152.352	0.0394163	0.165147	0.238673	0.811359	0.991025
720	ENSMUSG00000002944.16	Cd36	CD36 molecule [Source:MGI Symbol;Acc:MGI:107899]	chr5	17986688	18093799	-	107111	chr5:17986688-18093799	10225.6	10890.2	8622.17	7550.55	7200.96	10851.7	6748.38	9572.6	9521.78	8116.75	8930.06	0.00898917	0.144812	0.0620746	0.950503	0.991025
721	ENSMUSG00000002949.16	Timm44	translocase of inner mitochondrial membrane 44 [Source:MGI Symbol;Acc:MGI:1343262]	chr8	4309731	4325913	-	16182	chr8:4309731-4325913	340.367	442.644	335.808	340.635	378.269	311.29	415.355	331.425	315.71	361.067	357.257	-0.0750142	0.119269	-0.628947	0.529384	0.991025
722	ENSMUSG00000002957.12	Ap2a2	adaptor-related protein complex 2, alpha 2 subunit [Source:MGI Symbol;Acc:MGI:101920]	chr7	141142086	141212924	+	70838	chr7:141142086-141212924	3023.33	3160.83	1907.25	2181.89	2072.28	1770.8	1972.49	1960.36	2067.9	2085.87	2220.3	-0.286012	0.140478	-2.03598	0.041752	0.991025
723	ENSMUSG00000002963.18	Pnkp	polynucleotide kinase 3'- phosphatase [Source:MGI Symbol;Acc:MGI:1891698]	chr7	44506563	44512416	+	5853	chr7:44506563-44512416	377.353	283.444	264.182	382.437	314.726	320.667	353.551	318.776	321.518	337.043	327.37	0.0234992	0.121791	0.192947	0.847001	0.991025
724	ENSMUSG00000002968.10	Med25	mediator complex subunit 25 [Source:MGI Symbol;Acc:MGI:1922863]	chr7	44526189	44542136	-	15947	chr7:44526189-44542136	856.005	900.741	836.834	881.117	771.03	903.151	767.968	709.28	690.829	749.076	806.603	-0.147081	0.0946628	-1.55373	0.120248	0.991025
725	ENSMUSG00000002980.15	Bcam	basal cell adhesion molecule [Source:MGI Symbol;Acc:MGI:1929940]	chr7	19490056	19504941	-	14885	chr7:19490056-19504941	8121.17	7036.83	7443.17	6879.44	6398.13	5699.38	7196.03	6186.22	6453.53	6122.32	6753.62	-0.171869	0.0925868	-1.8563	0.0634106	0.991025
726	ENSMUSG00000002981.11	Clptm1	cleft lip and palate associated transmembrane protein 1 [Source:MGI Symbol;Acc:MGI:1927155]	chr7	19365496	19398958	-	33462	chr7:19365496-19398958	1636.31	1729.39	1473.77	1615.37	1653.11	1153.05	1674.01	1474.94	1419.98	1465.8	1529.57	-0.162974	0.103132	-1.58025	0.114051	0.991025
727	ENSMUSG00000002983.19	Relb	avian reticuloendotheliosis viral (v-rel) oncogene related B [Source:MGI Symbol;Acc:MGI:103289]	chr7	19340142	19363363	-	23221	chr7:19340142-19363363	361.835	390.067	468.738	409.519	404.898	325.019	525.663	437.636	422.666	441.865	418.79	0.0765041	0.126725	0.603703	0.546041	0.991025
728	ENSMUSG00000002984.18	Tomm40	translocase of outer mitochondrial membrane 40 [Source:MGI Symbol;Acc:MGI:1858259]	chr7	19435238	19449363	-	14125	chr7:19435238-19449363	418.158	612.969	266.995	366.929	331.327	348.883	401.359	322.342	392.953	380.242	384.216	-0.0925259	0.169109	-0.547139	0.584283	0.991025
729	ENSMUSG00000002985.17	Apoe	apolipoprotein E [Source:MGI Symbol;Acc:MGI:88057]	chr7	19430034	19433113	-	3079	chr7:19430034-19433113	2060.97	1113.92	1634.41	1291.62	2002.81	2018.2	1699.69	1813.91	1527.32	1438.03	1660.09	0.0571936	0.158439	0.360982	0.718113	0.991025
730	ENSMUSG00000002992.18	Apoc2	apolipoprotein C2 [Source:MGI Symbol;Acc:MGI:88054]	chr7	19405504	19411866	-	6362	chr7:19405504-19411866	18.0118	9.22478	15.185	13.6394	6.59692	10.3627	31.5598	12.6258	7.95482	13.7159	13.8877	0.13222	0.2156	0.613267	0.5397	0.991025
731	ENSMUSG00000002997.16	Prkar2b	protein kinase, cAMP dependent regulatory, type II beta [Source:MGI Symbol;Acc:MGI:97760]	chr12	32008475	32111295	-	102820	chr12:32008475-32111295	285.351	229.235	246.492	313.015	303.898	288.135	273.906	232.612	219.518	248.115	264.028	-0.118278	0.123917	-0.954493	0.339834	0.991025
732	ENSMUSG00000003031.15	Cdkn1b	cyclin-dependent kinase inhibitor 1B [Source:MGI Symbol;Acc:MGI:104565]	chr6	134897364	134902476	+	5112	chr6:134897364-134902476	908.853	773.756	1334.75	950.293	931.615	1044.78	996.14	1116.78	1100.7	986.996	1014.47	0.0886828	0.131213	0.675867	0.499125	0.991025
733	ENSMUSG00000003032.9	Klf4	Kruppel-like factor 4 (gut) [Source:MGI Symbol;Acc:MGI:1342287]	chr4	55527143	55532466	-	5323	chr4:55527143-55532466	952.504	603.042	872.706	566.569	360.308	825.345	541.966	1058.73	2959.76	636.471	937.741	0.426943	0.216495	1.97206	0.0486023	0.991025
734	ENSMUSG00000003033.16	Ap1m1	adaptor-related protein complex AP-1, mu subunit 1 [Source:MGI Symbol;Acc:MGI:102776]	chr8	72993862	73011229	+	17367	chr8:72993862-73011229	499.741	563.116	446.546	456.108	423.448	481.702	525.148	458.736	521.536	435.942	481.202	0.0178111	0.106162	0.167774	0.866761	0.991025
735	ENSMUSG00000003037.17	Rab8a	RAB8A, member RAS oncogene family [Source:MGI Symbol;Acc:MGI:96960]	chr8	72915044	72937748	+	22704	chr8:72915044-72937748	710.972	821.983	801.691	704.988	710.76	622.769	846.303	729.091	661.644	761.458	737.166	-0.0455852	0.103976	-0.438421	0.661081	0.991025
736	ENSMUSG00000003038.16	Hmgn2	high mobility group nucleosomal binding domain 2 [Source:MGI Symbol;Acc:MGI:96136]	chr4	133692049	133695961	-	3912	chr4:133692049-133695961	863.005	920.521	943.648	890.223	1091	861.178	1152.23	775.508	883.541	906.807	928.766	-0.0363887	0.117212	-0.310452	0.756218	0.991025
737	ENSMUSG00000003039.10	Fam32a	family with sequence similarity 32, member A [Source:MGI Symbol;Acc:MGI:1915172]	chr8	72973574	72978262	+	4688	chr8:72973574-72978262	806.555	798.406	893.613	895.467	832.167	584.5	764.44	957.591	767.154	712.587	801.248	-0.143386	0.12097	-1.1853	0.2359	0.991025
738	ENSMUSG00000003051.14	Elf3	E74-like factor 3 [Source:MGI Symbol;Acc:MGI:1101781]	chr1	135181313	135186306	-	4993	chr1:135181313-135186306	365.823	333.308	388.049	440.351	331.026	350.344	367.167	332.865	303.676	333.88	354.649	-0.128676	0.108292	-1.18823	0.234744	0.991025
739	ENSMUSG00000003062.14	Stard3nl	STARD3 N-terminal like [Source:MGI Symbol;Acc:MGI:1923455]	chr13	19541846	19579965	-	38119	chr13:19541846-19579965	392.478	371.882	464.934	340.612	379.705	381.382	355.544	424.635	462.143	373.144	394.646	0.0327446	0.114311	0.28645	0.774533	0.991025
740	ENSMUSG00000003068.18	Stk11	serine/threonine kinase 11 [Source:MGI Symbol;Acc:MGI:1341870]	chr10	79951637	79966516	+	14879	chr10:79951637-79966516	1077.42	996.675	1152.76	1174.17	1110.44	1032.71	1122.85	1172.72	1122.93	1088.64	1105.13	0.00842494	0.0750201	0.112303	0.910584	0.991025
741	ENSMUSG00000003070.7	Efna2	ephrin A2 [Source:MGI Symbol;Acc:MGI:102707]	chr10	80015316	80025844	+	10528	chr10:80015316-80025844	19.4022	28.273	29.195	21.1081	20.3276	41.2852	15.2174	7.40333	19.4077	8.10425	20.9724	-0.187772	0.216255	-0.868288	0.385236	0.991025
742	ENSMUSG00000003072.16	Atp5d	ATP synthase, H+ transporting, mitochondrial F1 complex, delta subunit [Source:MGI Symbol;Acc:MGI:1913293]	chr10	79974466	79981652	+	7186	chr10:79974466-79981652	825.267	883.203	800.108	763.51	752.973	752.274	813.109	778.872	758.205	755.436	788.296	-0.0591683	0.0751973	-0.78684	0.431376	0.991025
743	ENSMUSG00000003099.12	Ppp5c	protein phosphatase 5, catalytic subunit [Source:MGI Symbol;Acc:MGI:102666]	chr7	16738565	16761849	-	23284	chr7:16738565-16761849	658.626	765.252	638.822	688.853	531.736	640.641	616.162	563.716	707.879	588.929	640.062	-0.0691537	0.111932	-0.617819	0.536695	0.991025
744	ENSMUSG00000003119.15	Cdk12	cyclin-dependent kinase 12 [Source:MGI Symbol;Acc:MGI:1098802]	chr11	98093885	98169330	+	75445	chr11:98093885-98169330	1591.14	1598.44	2042.9	1789.92	1772.3	2010.07	1865.07	2081.16	2035.5	1952.78	1873.93	0.170296	0.0879274	1.93678	0.0527722	0.991025
745	ENSMUSG00000003123.16	Lipe	lipase, hormone sensitive [Source:MGI Symbol;Acc:MGI:96790]	chr7	25078952	25098135	-	19183	chr7:25078952-25098135	804.534	942.66	1353.72	809.514	618.364	975.919	880.81	928.455	1033.19	1134.14	948.13	0.107689	0.161833	0.665432	0.505774	0.991025
746	ENSMUSG00000003131.8	Pafah1b2	platelet-activating factor acetylhydrolase, isoform 1b, subunit 2 [Source:MGI Symbol;Acc:MGI:108415]	chr9	45874157	45923988	-	49831	chr9:45874157-45923988	1367.33	1474.52	1388.7	1333.13	1180.5	991.943	1213.76	1311.61	1354.12	1176.48	1279.21	-0.146629	0.10331	-1.41931	0.15581	0.991025
747	ENSMUSG00000003135.16	Cnot11	CCR4-NOT transcription complex, subunit 11 [Source:MGI Symbol;Acc:MGI:106580]	chr1	39574073	39585970	+	11897	chr1:39574073-39585970	343.552	326.406	234.409	250.802	306.241	194.181	383.143	283.999	339.786	301.586	296.411	0.0336524	0.161135	0.208845	0.834569	0.991025
748	ENSMUSG00000003153.11	Slc2a3	solute carrier family 2 (facilitated glucose transporter), member 3 [Source:MGI Symbol;Acc:MGI:95757]	chr6	122704768	122778599	-	73831	chr6:122704768-122778599	199.863	127.806	305.166	184.296	181.02	251.464	191.65	335.89	347.916	177.173	230.224	0.280523	0.192915	1.45413	0.145911	0.991025
749	ENSMUSG00000003154.17	Foxj2	forkhead box J2 [Source:MGI Symbol;Acc:MGI:1926805]	chr6	122796873	122822325	+	25452	chr6:122796873-122822325	871.09	749.862	1126.67	706.109	852.566	937.995	705.002	1177.08	917.145	821.702	886.522	0.0713067	0.148855	0.479035	0.631914	0.991025
750	ENSMUSG00000003161.16	Sri	sorcin [Source:MGI Symbol;Acc:MGI:98419]	chr5	8096078	8119379	+	23301	chr5:8096078-8119379	924.31	862.616	941.158	973.507	859.74	758.647	898.664	876.032	927.708	926.911	894.929	-0.0519199	0.0838908	-0.618899	0.535983	0.991025
751	ENSMUSG00000003166.21	Dgcr2	DiGeorge syndrome critical region gene 2 [Source:MGI Symbol;Acc:MGI:892866]	chr16	17657346	17716426	-	59080	chr16:17657346-17716426	1446.91	1536.94	1418.39	1691.66	1490.9	1478.19	1508.9	1386.6	1481.24	1438.06	1487.78	-0.0547957	0.0726159	-0.754596	0.450491	0.991025
752	ENSMUSG00000003184.16	Irf3	interferon regulatory factor 3 [Source:MGI Symbol;Acc:MGI:1859179]	chr7	44647072	44652272	+	5200	chr7:44647072-44652272	477.232	584.037	592.74	594.924	499.55	575.388	483.913	599.853	659.163	540.225	560.703	0.053027	0.111758	0.474482	0.635156	0.991025
753	ENSMUSG00000003190.13	Bcl2l12	BCL2-like 12 (proline rich) [Source:MGI Symbol;Acc:MGI:1922986]	chr7	44640646	44648136	-	7490	chr7:44640646-44648136	140.67	122.309	88.8872	114.153	130.548	104.56	112.243	103.844	88.1593	109.895	111.527	-0.180953	0.143214	-1.26351	0.206404	0.991025
754	ENSMUSG00000003198.11	Zfp959	zinc finger protein 959 [Source:MGI Symbol;Acc:MGI:2385058]	chr17	56199093	56205928	+	6835	chr17:56199093-56205928	90.1449	84.1839	127.286	82.4696	95.7859	97.8592	100.685	101.843	99.9863	75.0038	95.5247	-0.0105771	0.152897	-0.0691779	0.944848	0.991025
755	ENSMUSG00000003199.17	Mpnd	MPN domain containing [Source:MGI Symbol;Acc:MGI:1915297]	chr17	56312711	56323790	+	11079	chr17:56312711-56323790	282.597	277.506	298.291	384.212	308.901	287.682	338.192	263.165	309.564	365.023	311.513	0.0104393	0.126681	0.0824066	0.934323	0.991025
756	ENSMUSG00000003200.11	Sh3gl1	SH3-domain GRB2-like 1 [Source:MGI Symbol;Acc:MGI:700010]	chr17	56323750	56343635	-	19885	chr17:56323750-56343635	757.729	862.575	699.235	733.84	698.192	673.619	815.615	614.055	709.303	784.982	734.915	-0.0568303	0.105636	-0.537981	0.59059	0.991025
757	ENSMUSG00000003206.8	Ebi3	Epstein-Barr virus induced gene 3 [Source:MGI Symbol;Acc:MGI:1354171]	chr17	56259640	56264022	+	4382	chr17:56259640-56264022	15.3483	11.332	31.3026	29.1171	31.9528	25.3033	22.315	25.0011	28.6082	22.2466	24.2527	0.0378604	0.210206	0.18011	0.857066	0.991025
758	ENSMUSG00000003208.10	Yju2	YJU2 splicing factor [Source:MGI Symbol;Acc:MGI:1920136]	chr17	56266099	56275285	+	9186	chr17:56266099-56275285	117.076	121.106	110.057	130.599	104.531	67.4791	136.56	125.383	128.454	116.069	115.732	-0.0131636	0.160181	-0.0821794	0.934504	0.991025
759	ENSMUSG00000003226.8	Ranbp2	RAN binding protein 2 [Source:MGI Symbol;Acc:MGI:894323]	chr10	58282742	58330178	+	47436	chr10:58282742-58330178	3604.03	4112.5	3896.01	3800.86	3680.65	3416.51	4114.34	4167.99	4181.82	3964.12	3893.88	0.054103	0.0801179	0.675293	0.49949	0.991025
760	ENSMUSG00000003228.10	Grk5	G protein-coupled receptor kinase 5 [Source:MGI Symbol;Acc:MGI:109161]	chr19	60878187	61084406	+	206219	chr19:60878187-61084406	1503.57	1562.03	1795.69	1152.12	1048.53	1545.33	1449.7	2140.03	2120.7	1602.51	1592.02	0.277275	0.155763	1.78011	0.0750586	0.991025
761	ENSMUSG00000003233.13	Dvl3	dishevelled segment polarity protein 3 [Source:MGI Symbol;Acc:MGI:108100]	chr16	20335732	20352760	+	17028	chr16:20335732-20352760	917.073	957.207	871.394	903.701	986.243	878.534	858.809	852.629	862.254	977.442	906.529	-0.0636928	0.0749542	-0.849755	0.395461	0.991025
762	ENSMUSG00000003234.17	Abcf3	ATP-binding cassette, sub-family F (GCN20), member 3 [Source:MGI Symbol;Acc:MGI:1351656]	chr16	20367327	20380129	+	12802	chr16:20367327-20380129	469.956	425.221	345.577	551.989	449.935	442.479	460.716	565.329	490.06	494.411	469.567	0.118674	0.126408	0.938815	0.347826	0.991025
763	ENSMUSG00000003235.14	Eif2b5	eukaryotic translation initiation factor 2B, subunit 5 epsilon [Source:MGI Symbol;Acc:MGI:2446176]	chr16	20317567	20328073	+	10506	chr16:20317567-20328073	487.616	592.85	389.639	518.427	491.426	378.044	427.494	464.617	461.538	459.299	467.095	-0.163142	0.118879	-1.37234	0.169959	0.991025
764	ENSMUSG00000003269.20	Cyth2	cytohesin 2 [Source:MGI Symbol;Acc:MGI:1334255]	chr7	45456061	45464005	-	7944	chr7:45456061-45464005	513.933	579.469	670.533	589.197	561.603	576.495	513.854	604.206	644.496	583.708	583.75	0.00502272	0.0999418	0.0502564	0.959918	0.991025
765	ENSMUSG00000003271.18	Sult2b1	sulfotransferase family, cytosolic, 2B, member 1 [Source:MGI Symbol;Acc:MGI:1926342]	chr7	45379407	45434093	-	54686	chr7:45379407-45434093	26.6172	12.7756	18.9726	23.5693	26.0016	2.95464	20.0361	16.3599	29.2995	20.2368	19.6823	-0.132047	0.215396	-0.613043	0.539848	0.991025
766	ENSMUSG00000003279.18	Dlgap1	DLG associated protein 1 [Source:MGI Symbol;Acc:MGI:1346065]	chr17	70276068	71128408	+	852340	chr17:70276068-71128408	7.92359	2.97627	1.49746	0.978549	6.16983	1.9123	1.37268	2.46082	0	5.97261	3.12641	-0.113659	0.164176	-0.692298	0.48875	0.991025
767	ENSMUSG00000003282.10	Plag1	pleiomorphic adenoma gene 1 [Source:MGI Symbol;Acc:MGI:1891916]	chr4	3900996	3938423	-	37427	chr4:3900996-3938423	76.7929	60.0493	55.2707	47.8085	42.94	40.0187	38.531	38.1707	42.2912	37.871	47.9744	-0.414192	0.175623	-2.35842	0.0183529	0.991025
768	ENSMUSG00000003283.16	Hck	hemopoietic cell kinase [Source:MGI Symbol;Acc:MGI:96052]	chr2	152950388	152993361	+	42973	chr2:152950388-152993361	851.362	699.68	737.338	635.371	689.35	345.002	942.654	885.818	651.827	682.898	712.13	-0.0321759	0.180981	-0.177786	0.858891	0.991025
769	ENSMUSG00000003299.11	Mrpl4	mitochondrial ribosomal protein L4 [Source:MGI Symbol;Acc:MGI:2137210]	chr9	20914034	20920135	+	6101	chr9:20914034-20920135	390.411	394.208	357.685	428.939	373	314.113	435.149	361.56	379.055	342.007	377.613	-0.0791357	0.107292	-0.737572	0.460774	0.991025
770	ENSMUSG00000003308.16	Keap1	kelch-like ECH-associated protein 1 [Source:MGI Symbol;Acc:MGI:1858732]	chr9	21141026	21150657	-	9631	chr9:21141026-21150657	769.099	826.63	769.528	794.394	700.218	643.038	907.087	924.668	867.841	827.371	802.987	0.10626	0.108497	0.979382	0.327391	0.991025
771	ENSMUSG00000003309.15	Ap1m2	adaptor protein complex AP-1, mu 2 subunit [Source:MGI Symbol;Acc:MGI:1336974]	chr9	21205571	21223633	-	18062	chr9:21205571-21223633	325.478	253.911	309.275	294.082	274.354	275	275.443	254.611	193.298	225.751	268.12	-0.231751	0.124577	-1.8603	0.0628429	0.991025
772	ENSMUSG00000003316.15	Glg1	golgi apparatus protein 1 [Source:MGI Symbol;Acc:MGI:104967]	chr8	111881053	111985848	-	104795	chr8:111881053-111985848	3042.04	3078.72	3319.56	3048.65	3511.59	2803.89	3454.96	2883.76	2977.86	3330.86	3145.19	-0.0479911	0.0874031	-0.549078	0.582952	0.991025
773	ENSMUSG00000003341.10	Atp8b3	ATPase, class I, type 8B, member 3 [Source:MGI Symbol;Acc:MGI:1914581]	chr10	80355418	80374958	-	19540	chr10:80355418-80374958	4.84089	0	1.09257	0	0	1.6201	1.59532	0	0	0	0.914887	0.00481278	0.0912612	0.0527364	0.957942	0.991025
774	ENSMUSG00000003344.16	Btbd2	BTB (POZ) domain containing 2 [Source:MGI Symbol;Acc:MGI:1933831]	chr10	80478451	80492328	-	13877	chr10:80478451-80492328	365.2	375.187	354.742	420.597	476.018	471.279	482.589	334.304	323.312	364.434	396.766	-0.0110563	0.139106	-0.0794811	0.93665	0.991025
775	ENSMUSG00000003345.17	Csnk1g2	casein kinase 1, gamma 2 [Source:MGI Symbol;Acc:MGI:1920014]	chr10	80458672	80476583	+	17911	chr10:80458672-80476583	1316.9	1168.06	1241.63	1370.62	1471.16	1198.64	1274.72	1527.12	1219.08	1317.57	1310.55	-0.0061188	0.0981958	-0.0623123	0.950314	0.991025
776	ENSMUSG00000003346.15	Abhd17a	abhydrolase domain containing 17A [Source:MGI Symbol;Acc:MGI:106388]	chr10	80419488	80426175	-	6687	chr10:80419488-80426175	555.903	567.913	376.748	466.977	509.528	424.517	441.067	369.757	409.483	382.534	450.443	-0.265565	0.121696	-2.1822	0.0290945	0.991025
777	ENSMUSG00000003348.11	Mob3a	MOB kinase activator 3A [Source:MGI Symbol;Acc:MGI:3050117]	chr10	80521087	80537811	-	16724	chr10:80521087-80537811	381.47	465.727	533.146	456.074	430.18	623.207	531.289	541.861	653.902	407.46	502.432	0.250658	0.135461	1.85041	0.0642545	0.991025
778	ENSMUSG00000003352.15	Cacnb3	calcium channel, voltage-dependent, beta 3 subunit [Source:MGI Symbol;Acc:MGI:103307]	chr15	98528721	98542410	+	13689	chr15:98528721-98542410	320.454	371.458	395.14	460.747	602.014	375.819	537.174	278.271	369.3	488.952	419.933	-0.0541401	0.174886	-0.309574	0.756885	0.991025
779	ENSMUSG00000003355.8	Fkbp11	FK506 binding protein 11 [Source:MGI Symbol;Acc:MGI:1913370]	chr15	98622247	98626079	-	3832	chr15:98622247-98626079	81.4868	114.916	36.5192	49.869	41.5844	41.5011	32.2632	33.1902	40.928	44.9777	51.7235	-0.471921	0.209318	-2.25456	0.0241607	0.991025
780	ENSMUSG00000003360.16	Ddx23	DEAD box helicase 23 [Source:MGI Symbol;Acc:MGI:1921601]	chr15	98543015	98560775	-	17760	chr15:98543015-98560775	798.452	1053.34	1108.26	944.477	889.3	864.895	988.923	953.327	963.005	970.761	953.474	-0.0131907	0.103154	-0.127874	0.898249	0.991025
781	ENSMUSG00000003363.16	Pld3	phospholipase D family, member 3 [Source:MGI Symbol;Acc:MGI:1333782]	chr7	27231425	27252643	-	21218	chr7:27231425-27252643	976.31	890.844	922.75	921.2	1131.94	923.852	1276.67	760.764	731.566	935.632	947.153	-0.0577583	0.142712	-0.404721	0.685683	0.991025
782	ENSMUSG00000003378.10	Grik5	glutamate receptor, ionotropic, kainate 5 (gamma 2) [Source:MGI Symbol;Acc:MGI:95818]	chr7	24709274	24771771	-	62497	chr7:24709274-24771771	340.3	272.772	325.692	302.587	416.609	271.21	315.904	274.651	242.112	388.992	315.083	-0.132637	0.145865	-0.909314	0.363184	0.991025
783	ENSMUSG00000003379.8	Cd79a	CD79A antigen (immunoglobulin-associated alpha) [Source:MGI Symbol;Acc:MGI:101774]	chr7	24596806	24601622	+	4816	chr7:24596806-24601622	79.1934	96.2309	84.4887	212.967	228.479	62.593	122.742	245.313	109.311	123.472	136.479	-0.041567	0.215769	-0.192646	0.847237	0.991025
784	ENSMUSG00000003380.12	Rabac1	Rab acceptor 1 (prenylated) [Source:MGI Symbol;Acc:MGI:1201692]	chr7	24669177	24672179	-	3002	chr7:24669177-24672179	1246.91	1036.97	1076.72	976.131	846.576	941.432	825.342	1149.32	1005.77	846.842	995.201	-0.109234	0.125399	-0.871093	0.383703	0.991025
785	ENSMUSG00000003382.19	Etv3	ets variant 3 [Source:MGI Symbol;Acc:MGI:1350926]	chr3	87432714	87447463	+	14749	chr3:87432714-87447463	928.397	948.699	1280.76	1066.95	1125.12	917.84	1367.62	1275.73	1264.75	1234.01	1140.99	0.163853	0.12631	1.29723	0.194553	0.991025
786	ENSMUSG00000003402.15	Prkcsh	protein kinase C substrate 80K-H [Source:MGI Symbol;Acc:MGI:107877]	chr9	21914102	21925518	+	11416	chr9:21914102-21925518	890.728	943.403	847.388	923.35	970.131	849.391	969.596	741.306	883.414	913.157	893.186	-0.0673711	0.0910311	-0.740089	0.459246	0.991025
787	ENSMUSG00000003410.9	Elavl3	ELAV like RNA binding protein 3 [Source:MGI Symbol;Acc:MGI:109157]	chr9	21926301	21963319	-	37018	chr9:21926301-21963319	0.590476	0	6.41352	1.46864	0	9.59148	1.98911	0	3.77032	1.24724	2.50708	0.10041	0.131183	0.765418	0.444023	0.991025
788	ENSMUSG00000003411.11	Rab3b	RAB3B, member RAS oncogene family [Source:MGI Symbol;Acc:MGI:1917158]	chr4	108736260	108800521	+	64261	chr4:108736260-108800521	12.4936	7.36889	6.23027	4.51847	7.48436	4.12948	4.56656	2.00663	9.48725	12.5392	7.08247	-0.0974382	0.204765	-0.475853	0.634179	0.991025
789	ENSMUSG00000003418.12	St8sia6	ST8 alpha-N-acetyl-neuraminide alpha-2,8-sialyltransferase 6 [Source:MGI Symbol;Acc:MGI:2386797]	chr2	13655832	13798875	-	143043	chr2:13655832-13798875	70.4676	113.064	59.6276	151.171	135.682	66.1526	41.0938	38.8777	63.8687	101.55	84.1556	-0.476871	0.210082	-2.26993	0.0232117	0.991025
790	ENSMUSG00000003421.14	Nosip	nitric oxide synthase interacting protein [Source:MGI Symbol;Acc:MGI:1913644]	chr7	44711853	44727634	+	15781	chr7:44711853-44727634	338.769	393.786	325.901	313.855	364.88	335.805	397.114	347.249	331.661	351.49	350.051	0.0217308	0.100579	0.216058	0.828943	0.991025
791	ENSMUSG00000003423.16	Pih1d1	PIH1 domain containing 1 [Source:MGI Symbol;Acc:MGI:1916095]	chr7	44803727	44809489	+	5762	chr7:44803727-44809489	233.664	180.895	207.057	245.779	212.796	182.788	240.859	160.665	215.025	222.405	210.193	-0.0704336	0.134915	-0.52206	0.601629	0.991025
792	ENSMUSG00000003429.12	Rps11	ribosomal protein S11 [Source:MGI Symbol;Acc:MGI:1351329]	chr7	44771803	44773863	-	2060	chr7:44771803-44773863	2076.35	2324.47	2209.5	2156.43	2348.14	2258.9	2495.94	2014.39	1879.75	2086.8	2185.07	-0.047887	0.0921955	-0.519408	0.603477	0.991025
793	ENSMUSG00000003435.10	Supt5	suppressor of Ty 5, DSIF elongation factor subunit [Source:MGI Symbol;Acc:MGI:1202400]	chr7	28014316	28038171	-	23855	chr7:28014316-28038171	1520.75	1607.58	1410.51	1611.99	1409.98	1224.23	1474.7	1414.32	1436.37	1588.78	1469.92	-0.0786857	0.0898813	-0.87544	0.381334	0.991025
794	ENSMUSG00000003436.12	Dll3	delta like canonical Notch ligand 3 [Source:MGI Symbol;Acc:MGI:1096877]	chr7	27992978	28001663	-	8685	chr7:27992978-28001663	0	0	2.9398	0	0	10.5817	0.633662	0	0	0	1.41551	0.0594591	0.0794686	0.748209	0.454334	0.991025
795	ENSMUSG00000003437.15	Paf1	Paf1, RNA polymerase II complex component [Source:MGI Symbol;Acc:MGI:1923988]	chr7	28092376	28098813	+	6437	chr7:28092376-28098813	446.233	537.749	538.85	533.66	441.497	520.269	441.14	518.552	576.085	523.626	507.766	0.0443136	0.10638	0.416559	0.677001	0.991025
796	ENSMUSG00000003438.18	Timm50	translocase of inner mitochondrial membrane 50 [Source:MGI Symbol;Acc:MGI:1913775]	chr7	28004941	28011497	-	6556	chr7:28004941-28011497	223.604	293.695	196.885	250.135	212.069	168.379	236.012	198.139	206.75	224.593	221.026	-0.164057	0.135382	-1.21181	0.225587	0.991025
797	ENSMUSG00000003452.16	Bicd1	BICD cargo adaptor 1 [Source:MGI Symbol;Acc:MGI:1101760]	chr6	149310384	149464827	+	154443	chr6:149310384-149464827	229.317	236.163	265.468	208.551	155.297	195.876	195.222	198.491	183.716	237.97	210.607	-0.0996359	0.141786	-0.702718	0.482232	0.991025
798	ENSMUSG00000003458.13	Ncstn	nicastrin [Source:MGI Symbol;Acc:MGI:1891700]	chr1	171893580	171910362	-	16782	chr1:171893580-171910362	1821.74	1653.28	1739.62	1452.49	1781.9	1511.11	1792.32	1533.83	1510.34	1733.01	1652.96	-0.0611625	0.0930953	-0.656988	0.511189	0.991025
799	ENSMUSG00000003464.14	Pex19	peroxisomal biogenesis factor 19 [Source:MGI Symbol;Acc:MGI:1334458]	chr1	171954322	171964060	+	9738	chr1:171954322-171964060	666.817	637.593	648.847	712.357	755.157	527.527	726.721	652.35	614.695	717.056	665.912	-0.0729613	0.106311	-0.6863	0.492524	0.991025
800	ENSMUSG00000003469.10	Phyhip	phytanoyl-CoA hydroxylase interacting protein [Source:MGI Symbol;Acc:MGI:1860417]	chr14	70694916	70706272	+	11356	chr14:70694916-70706272	8.08591	7.53539	4.16992	7.03815	5.80743	6.65893	7.10177	6.47688	5.10692	5.06762	6.30489	-0.049779	0.2145	-0.232071	0.816483	0.991025
801	ENSMUSG00000003476.17	Crhr2	corticotropin releasing hormone receptor 2 [Source:MGI Symbol;Acc:MGI:894312]	chr6	55067034	55110001	-	42967	chr6:55067034-55110001	1.12057	1.56226	1.72663	0.66669	2.79838	5.18392	0.672701	0.900567	3.66615	0.985714	1.92836	0.0635569	0.157068	0.404646	0.685738	0.991025
802	ENSMUSG00000003477.6	Inmt	indolethylamine N-methyltransferase [Source:MGI Symbol;Acc:MGI:102963]	chr6	55147611	55152028	-	4417	chr6:55147611-55152028	1767.4	659.879	3357.99	1563.32	2205.75	1721.08	1542.72	4104.63	2234.91	1389.55	2054.72	0.113014	0.215053	0.52552	0.599222	0.991025
803	ENSMUSG00000003484.5	Cyp4f18	cytochrome P450, family 4, subfamily f, polypeptide 18 [Source:MGI Symbol;Acc:MGI:1919304]	chr8	72742326	72763470	-	21144	chr8:72742326-72763470	133.751	64.7946	129.944	131.669	109.09	175.952	177.517	156.877	187.618	96.4744	136.369	0.362219	0.185621	1.95139	0.0510107	0.991025
804	ENSMUSG00000003500.14	Impdh1	inosine monophosphate dehydrogenase 1 [Source:MGI Symbol;Acc:MGI:96567]	chr6	29200433	29216363	-	15930	chr6:29200433-29216363	1688.89	1686.82	1609.33	1244.34	913.869	1982.45	1032.93	1388.69	2206.63	1226.84	1498.08	0.101575	0.184863	0.549462	0.582689	0.991025
805	ENSMUSG00000003518.14	Dusp3	dual specificity phosphatase 3 (vaccinia virus phosphatase VH1-related) [Source:MGI Symbol;Acc:MGI:1919599]	chr11	101861969	101877839	-	15870	chr11:101861969-101877839	2241.51	2157.72	1684.21	1563.83	1776.05	2127.81	1354.89	2919.19	2689.51	1518.22	2003.29	0.135153	0.176365	0.766327	0.443482	0.991025
806	ENSMUSG00000003526.13	Prodh	proline dehydrogenase [Source:MGI Symbol;Acc:MGI:97770]	chr16	17878221	17908067	-	29846	chr16:17878221-17908067	188.233	136.246	119.758	196.242	154.882	166.42	107.734	160.534	123.746	121.978	147.577	-0.194017	0.161418	-1.20195	0.229382	0.991025
807	ENSMUSG00000003527.10	Ess2	ess-2 splicing factor [Source:MGI Symbol;Acc:MGI:107854]	chr16	17718573	17729212	-	10639	chr16:17718573-17729212	254.544	233.735	173.628	246.667	292.714	192.085	305.663	234.672	301.439	247.45	248.26	0.0804901	0.15386	0.523138	0.600878	0.991025
808	ENSMUSG00000003528.16	Slc25a1	solute carrier family 25 (mitochondrial carrier, citrate transporter), member 1 [Source:MGI Symbol;Acc:MGI:1345283]	chr16	17743087	17746083	-	2996	chr16:17743087-17746083	495.608	508.689	362.031	444.42	394.502	329.621	463.08	404.783	342.284	436.641	418.166	-0.14163	0.131915	-1.07365	0.282979	0.991025
809	ENSMUSG00000003531.16	Dgcr6	DiGeorge syndrome critical region gene 6 [Source:MGI Symbol;Acc:MGI:1202877]	chr16	17870724	17889496	+	18772	chr16:17870724-17889496	237.689	250.138	150.305	274.865	169.143	187.077	171.127	163.789	177.827	198.069	198.003	-0.228735	0.156656	-1.46011	0.144259	0.991025
810	ENSMUSG00000003534.18	Ddr1	discoidin domain receptor family, member 1 [Source:MGI Symbol;Acc:MGI:99216]	chr17	35992459	36015513	-	23054	chr17:35992459-36015513	1637.49	1705.65	1119.82	1565.59	1400.86	996.35	1410.22	1171.86	937.902	1285.85	1323.16	-0.31463	0.139436	-2.25646	0.024042	0.991025
811	ENSMUSG00000003541.7	Ier3	immediate early response 3 [Source:MGI Symbol;Acc:MGI:104814]	chr17	36132576	36133815	+	1239	chr17:36132576-36133815	2035.59	2111.74	1652.83	1887.49	942.135	948.207	1049.81	1389.92	2186.51	1095.04	1529.93	-0.268142	0.194077	-1.38163	0.167087	0.991025
812	ENSMUSG00000003545.4	Fosb	FBJ osteosarcoma oncogene B [Source:MGI Symbol;Acc:MGI:95575]	chr7	19036621	19043976	-	7355	chr7:19036621-19043976	71.0537	60.4155	78.3295	14.9911	21.3555	83.1343	13.3577	21.8995	228.403	11.3551	60.4295	0.103337	0.171214	0.603558	0.546138	0.991025
813	ENSMUSG00000003546.11	Klc4	kinesin light chain 4 [Source:MGI Symbol;Acc:MGI:1922014]	chr17	46941550	46956948	-	15398	chr17:46941550-46956948	282.815	241.176	356.516	273.832	326.053	278.523	245.998	221.61	249.716	282.085	275.832	-0.192867	0.126656	-1.52277	0.127816	0.991025
814	ENSMUSG00000003549.10	Ercc1	excision repair cross-complementing rodent repair deficiency, complementation group 1 [Source:MGI Symbol;Acc:MGI:95412]	chr7	19078703	19090449	+	11746	chr7:19078703-19090449	155.383	230.631	160.37	138.695	189.988	160.828	146.431	196.889	183.564	175.868	173.865	-0.0155077	0.148265	-0.104595	0.916697	0.991025
815	ENSMUSG00000003555.9	Cyp17a1	cytochrome P450, family 17, subfamily a, polypeptide 1 [Source:MGI Symbol;Acc:MGI:88586]	chr19	46655604	46661611	-	6007	chr19:46655604-46661611	0.858791	0	0	0	4.11401	1.04523	2.15565	0.983333	0	0	0.915701	-0.0140389	0.100434	-0.139782	0.888832	0.991025
816	ENSMUSG00000003559.9	As3mt	arsenite methyltransferase [Source:MGI Symbol;Acc:MGI:1929882]	chr19	46695897	46729538	+	33641	chr19:46695897-46729538	188.036	195.343	172.031	187.619	196.304	148.428	199.838	158.353	156.04	183.373	178.536	-0.137129	0.116652	-1.17554	0.239781	0.991025
817	ENSMUSG00000003573.16	Homer3	homer scaffolding protein 3 [Source:MGI Symbol;Acc:MGI:1347359]	chr8	70735477	70747011	+	11534	chr8:70735477-70747011	420.683	445.801	313.672	341.037	348.611	462.783	343.438	323.562	395.753	324.906	372.025	-0.0164763	0.135578	-0.121526	0.903274	0.991025
818	ENSMUSG00000003575.14	Crtc1	CREB regulated transcription coactivator 1 [Source:MGI Symbol;Acc:MGI:2142523]	chr8	70835005	70892229	-	57224	chr8:70835005-70892229	374.839	432.849	257.528	450.602	441.442	434.382	405.504	304.734	285.593	388.869	377.634	-0.090056	0.158654	-0.567625	0.57029	0.991025
819	ENSMUSG00000003581.15	Rnf215	ring finger protein 215 [Source:MGI Symbol;Acc:MGI:1918923]	chr11	4085202	4091172	+	5970	chr11:4085202-4091172	374.561	336.982	515.538	434.501	401.151	392.487	441.102	471.873	408.193	375.793	415.218	0.0196549	0.124772	0.157526	0.87483	0.991025
820	ENSMUSG00000003585.14	Sec14l2	SEC14-like lipid binding 2 [Source:MGI Symbol;Acc:MGI:1915065]	chr11	4047039	4073415	-	26376	chr11:4047039-4073415	258.147	220.352	402.841	194.14	149.913	283.059	116.903	151.217	156.151	137.347	207.007	-0.364388	0.202546	-1.79904	0.0720131	0.991025
821	ENSMUSG00000003604.15	Aven	apoptosis, caspase activation inhibitor [Source:MGI Symbol;Acc:MGI:1921518]	chr2	112323309	112464918	+	141609	chr2:112323309-112464918	112.539	126.151	108.554	101.993	90.4663	97.8798	94.225	122.974	89.4097	87.643	103.183	-0.116578	0.143579	-0.811946	0.416823	0.991025
822	ENSMUSG00000003623.5	Crot	carnitine O-octanoyltransferase [Source:MGI Symbol;Acc:MGI:1921364]	chr5	9016033	9047324	-	31291	chr5:9016033-9047324	350.946	429.596	414.631	422.412	384.979	393.497	456.025	404.633	349.71	415.964	402.239	0.0136157	0.102927	0.132285	0.894759	0.991025
823	ENSMUSG00000003644.18	Rps6ka1	ribosomal protein S6 kinase polypeptide 1 [Source:MGI Symbol;Acc:MGI:104558]	chr4	133574601	133615108	-	40507	chr4:133574601-133615108	756.783	760.368	946.058	799.079	879.032	951.871	967.695	843.409	727.166	782.428	841.389	0.0416493	0.110193	0.377968	0.705455	0.991025
824	ENSMUSG00000003657.10	Calb2	calbindin 2 [Source:MGI Symbol;Acc:MGI:101914]	chr8	110864134	110894842	-	30708	chr8:110864134-110894842	0.808679	0	1.04387	0	0	2.66552	0	0	0	1.01276	0.553083	0.028623	0.0827289	0.345986	0.729353	0.991025
825	ENSMUSG00000003660.11	Snrnp200	small nuclear ribonucleoprotein 200 (U5) [Source:MGI Symbol;Acc:MGI:2444401]	chr2	127050306	127082371	+	32065	chr2:127050306-127082371	2499.95	2461.03	2481.37	2306.72	2373.78	2283.36	2543.13	2462.33	2314.98	2356.15	2408.28	-0.018779	0.0605471	-0.310156	0.756443	0.991025
826	ENSMUSG00000003662.11	Ciao1	cytosolic iron-sulfur protein assembly 1 [Source:MGI Symbol;Acc:MGI:1346998]	chr2	127082858	127089736	-	6878	chr2:127082858-127089736	301.935	283.629	325.721	360.016	355.585	290.45	381.682	307.225	328.069	381.207	331.552	0.0518833	0.116917	0.44376	0.657216	0.991025
827	ENSMUSG00000003665.8	Has1	hyaluronan synthase 1 [Source:MGI Symbol;Acc:MGI:106590]	chr17	18063585	18075467	-	11882	chr17:18063585-18075467	11.7534	19.6131	46.3723	15.3246	2.24896	19.1728	14.176	43.3639	78.5746	16.8943	26.7494	0.25805	0.199658	1.29246	0.196199	0.991025
828	ENSMUSG00000003680.17	Taf6l	TATA-box binding protein associated factor 6 like [Source:MGI Symbol;Acc:MGI:2444957]	chr19	8751851	8763781	-	11930	chr19:8751851-8763781	87.7503	139.202	103.135	103.707	91.5565	86.5996	81.1185	89.2773	101.687	97.0656	98.1099	-0.171215	0.150298	-1.13917	0.254632	0.991025
829	ENSMUSG00000003721.15	Insig2	insulin induced gene 2 [Source:MGI Symbol;Acc:MGI:1920249]	chr1	121232082	121260318	-	28236	chr1:121232082-121260318	449.143	401.217	488.908	466.572	362.833	312.45	437.264	334.437	478.375	408.349	413.955	-0.123339	0.134617	-0.916222	0.35955	0.991025
830	ENSMUSG00000003731.14	Kpna6	karyopherin (importin) alpha 6 [Source:MGI Symbol;Acc:MGI:1100836]	chr4	129537773	129566560	-	28787	chr4:129537773-129566560	1300.63	1473.18	1184.18	1280	1419.84	1138.9	1502.51	1233.35	1258	1291.91	1308.25	-0.0482449	0.0989377	-0.487629	0.625812	0.991025
831	ENSMUSG00000003746.17	Man1a	mannosidase 1, alpha [Source:MGI Symbol;Acc:MGI:104677]	chr10	53780881	53952705	-	171824	chr10:53780881-53952705	682.785	851.447	956.99	1040.4	1034.45	863.412	981.333	952.059	1012.82	927.699	930.34	0.0497902	0.120163	0.414355	0.678614	0.991025
832	ENSMUSG00000003752.10	Itpkc	inositol 1,4,5-trisphosphate 3-kinase C [Source:MGI Symbol;Acc:MGI:2442554]	chr7	26906597	26928086	-	21489	chr7:26906597-26928086	237.125	239.256	187.222	206.392	139.298	181.488	172.619	174.759	317.022	219.189	207.437	0.0604404	0.174877	0.345617	0.729631	0.991025
833	ENSMUSG00000003762.14	Coq8b	coenzyme Q8B [Source:MGI Symbol;Acc:MGI:1924139]	chr7	26932448	26957375	+	24927	chr7:26932448-26957375	435.725	452.088	309.665	393.233	352.047	369.045	364.94	310.012	349.737	372.063	370.855	-0.128084	0.120414	-1.0637	0.287466	0.991025
834	ENSMUSG00000003778.15	Brd8	bromodomain containing 8 [Source:MGI Symbol;Acc:MGI:1925906]	chr18	34731668	34757654	-	25986	chr18:34731668-34757654	826.944	909.21	985.307	1110.21	1049.67	1063.11	1060.28	960.835	1133.93	1044.12	1014.36	0.103105	0.0984437	1.04736	0.294936	0.991025
835	ENSMUSG00000003779.17	Kif20a	kinesin family member 20A [Source:MGI Symbol;Acc:MGI:1201682]	chr18	34757666	34766330	+	8664	chr18:34757666-34766330	110.795	155.607	390.554	281.406	255.561	306.757	464.445	145.038	331.51	332.738	277.441	0.244952	0.211856	1.15622	0.247593	0.991025
836	ENSMUSG00000003808.19	Farsa	phenylalanyl-tRNA synthetase, alpha subunit [Source:MGI Symbol;Acc:MGI:1913840]	chr8	85583618	85595886	+	12268	chr8:85583618-85595886	375.693	445.218	354.489	387.079	281.281	321.746	376.204	355.227	303.346	390.325	359.061	-0.0698179	0.12934	-0.539801	0.589334	0.991025
837	ENSMUSG00000003809.15	Gcdh	glutaryl-Coenzyme A dehydrogenase [Source:MGI Symbol;Acc:MGI:104541]	chr8	85613022	85620550	-	7528	chr8:85613022-85620550	208.758	147.629	156.181	130.876	145.463	169.932	156.133	145.994	150.818	125.197	153.698	-0.0700863	0.143527	-0.488314	0.625328	0.991025
838	ENSMUSG00000003810.15	Mast2	microtubule associated serine/threonine kinase 2 [Source:MGI Symbol;Acc:MGI:894676]	chr4	116163959	116321471	-	157512	chr4:116163959-116321471	1486.07	1839.24	1498.4	1449.08	938.978	1562	1253.32	956.406	1314.31	1337.66	1363.55	-0.141127	0.157865	-0.893977	0.371334	0.991025
839	ENSMUSG00000003813.16	Rad23a	RAD23 homolog A, nucleotide excision repair protein [Source:MGI Symbol;Acc:MGI:105126]	chr8	85560648	85567294	-	6646	chr8:85560648-85567294	548.168	485.737	428.305	535.716	517.738	509.984	481.893	466.725	555.351	494.121	502.374	-0.00511385	0.0974833	-0.0524588	0.958163	0.991025
840	ENSMUSG00000003814.9	Calr	calreticulin [Source:MGI Symbol;Acc:MGI:88252]	chr8	85568479	85573563	-	5084	chr8:85568479-85573563	4614.46	6588.05	7479.53	6628	6370.64	4264.76	8148.25	4920.52	6506.45	6285.32	6180.6	-0.060604	0.160244	-0.378198	0.705284	0.991025
841	ENSMUSG00000003824.13	Syce2	synaptonemal complex central element protein 2 [Source:MGI Symbol;Acc:MGI:1919096]	chr8	85598740	85614850	+	16110	chr8:85598740-85614850	14.4776	16.9672	21.2915	23.3865	20.2438	45.2086	19.2938	13.5421	24.2554	29.9647	22.8631	0.25981	0.212316	1.2237	0.221067	0.991025
842	ENSMUSG00000003847.17	Nfat5	nuclear factor of activated T cells 5 [Source:MGI Symbol;Acc:MGI:1859333]	chr8	108020102	108106149	+	86047	chr8:108020102-108106149	3874.46	4290.77	4772.78	4110.92	4476.31	5348.7	4436.08	4848.36	4602.93	4808.32	4556.96	0.153301	0.0842018	1.82064	0.0686622	0.991025
843	ENSMUSG00000003848.15	Nob1	NIN1/RPN12 binding protein 1 homolog [Source:MGI Symbol;Acc:MGI:1914869]	chr8	108139118	108151683	-	12565	chr8:108139118-108151683	185.534	216.056	140.709	175.049	163.692	194.667	157.212	153.628	220.78	153.347	176.068	-0.00656477	0.14677	-0.0447282	0.964324	0.991025
844	ENSMUSG00000003849.9	Nqo1	NAD(P)H dehydrogenase, quinone 1 [Source:MGI Symbol;Acc:MGI:103187]	chr8	108114857	108129838	-	14981	chr8:108114857-108129838	80.008	51.8781	22.9458	38.1778	39.6922	38.6213	23.3316	57.3903	27.5823	30.3678	40.9995	-0.230444	0.213723	-1.07824	0.280929	0.991025
845	ENSMUSG00000003865.17	Gys1	glycogen synthase 1, muscle [Source:MGI Symbol;Acc:MGI:101805]	chr7	45084268	45106043	+	21775	chr7:45084268-45106043	501.59	435.42	419	482.749	572.255	449.736	498.25	444.966	380.476	401.41	458.585	-0.137177	0.115513	-1.18754	0.235014	0.991025
846	ENSMUSG00000003868.15	Ruvbl2	RuvB-like protein 2 [Source:MGI Symbol;Acc:MGI:1342299]	chr7	45071184	45087520	-	16336	chr7:45071184-45087520	448.905	573.148	412.664	473.675	290.12	502.011	311.623	373.314	400.934	378.548	416.494	-0.135454	0.160797	-0.842394	0.399567	0.991025
847	ENSMUSG00000003872.10	Lin7b	lin-7 homolog B, crumbs cell polarity complex component [Source:MGI Symbol;Acc:MGI:1330858]	chr7	45017315	45020007	-	2692	chr7:45017315-45020007	0	1.18869	0	1.33033	0	4.45665	0.650484	0	0	5.66275	1.32889	0.124241	0.108914	1.14073	0.253984	0.991025
848	ENSMUSG00000003882.6	Il7r	interleukin 7 receptor [Source:MGI Symbol;Acc:MGI:96562]	chr15	9505874	9530262	-	24388	chr15:9505874-9530262	109.691	112.217	200.288	201.882	274.874	111.807	445.977	239.328	274.5	347.477	231.804	0.39659	0.212008	1.87063	0.061396	0.991025
849	ENSMUSG00000003923.15	Tfam	transcription factor A, mitochondrial [Source:MGI Symbol;Acc:MGI:107810]	chr10	71061294	71074110	-	12816	chr10:71061294-71074110	276.848	232.735	266.935	191.852	315.783	204.432	279.678	203.599	187.957	295.762	245.558	-0.109881	0.158161	-0.69474	0.487218	0.991025
850	ENSMUSG00000003929.12	Zfp81	zinc finger protein 81 [Source:MGI Symbol;Acc:MGI:1890752]	chr17	33548316	33577852	-	29536	chr17:33548316-33577852	146.128	167.488	166.531	235.937	211.751	201.467	130.933	226.38	163.689	173.701	182.4	-0.0420123	0.161511	-0.26012	0.794771	0.991025
851	ENSMUSG00000003934.6	Efnb3	ephrin B3 [Source:MGI Symbol;Acc:MGI:109196]	chr11	69444918	69451031	-	6113	chr11:69444918-69451031	7.2778	15.0682	29.1877	8.04437	8.71093	35.9583	13.1892	12.9531	12.2563	10.1368	15.2783	0.119611	0.212577	0.562672	0.573658	0.991025
852	ENSMUSG00000003948.18	Mmd	monocyte to macrophage differentiation-associated [Source:MGI Symbol;Acc:MGI:1914718]	chr11	90140282	90169415	+	29133	chr11:90140282-90169415	587.792	670.12	970.03	684.322	840.93	605.17	1099.29	707.931	640.391	890.991	769.697	0.0595004	0.165807	0.358854	0.719704	0.991025
853	ENSMUSG00000003949.17	Hlf	hepatic leukemia factor [Source:MGI Symbol;Acc:MGI:96108]	chr11	90227362	90281721	-	54359	chr11:90227362-90281721	199.866	93.1021	312.954	308.295	271.557	245.202	143.014	259.154	146.834	110.263	209.024	-0.243718	0.209971	-1.16072	0.245754	0.991025
854	ENSMUSG00000003955.9	Fam162a	family with sequence similarity 162, member A [Source:MGI Symbol;Acc:MGI:1917436]	chr16	35864131	35891964	-	27833	chr16:35864131-35891964	156.442	232.81	115.935	160.746	139.44	137.152	127.985	116.301	146.675	146.408	147.989	-0.212101	0.162495	-1.30528	0.191799	0.991025
855	ENSMUSG00000003970.10	Rpl8	ribosomal protein L8 [Source:MGI Symbol;Acc:MGI:1350927]	chr15	76788278	76790514	+	2236	chr15:76788278-76790514	3973.19	4006.03	3398.72	3657.18	3366.79	3175.84	3643.32	3279.62	3201.41	3258.11	3496.02	-0.146777	0.0814288	-1.80252	0.0714641	0.991025
856	ENSMUSG00000003974.7	Grm3	glutamate receptor, metabotropic 3 [Source:MGI Symbol;Acc:MGI:1351340]	chr5	9535541	9775170	-	239629	chr5:9535541-9775170	0	0	0	0	0	0	0	0.924852	0	0	0.0924852	0.0133832	0.0582354	0.229813	0.818237	0.991025
857	ENSMUSG00000003992.16	Ssbp2	single-stranded DNA binding protein 2 [Source:MGI Symbol;Acc:MGI:1914220]	chr13	91608402	91851548	+	243146	chr13:91608402-91851548	265.536	263.441	264.83	182.43	261.486	259.552	195.595	230.163	278.125	244.78	244.594	-0.0324855	0.136056	-0.238765	0.811288	0.991025
858	ENSMUSG00000004018.10	Fancl	Fanconi anemia, complementation group L [Source:MGI Symbol;Acc:MGI:1914280]	chr11	26336135	26421876	+	85741	chr11:26336135-26421876	69.8695	67.1855	35.3751	55.9203	53.121	76.4394	64.2755	55.4012	59.8079	53.8081	59.1204	0.113293	0.17794	0.636695	0.524324	0.991025
859	ENSMUSG00000004031.14	Brinp2	bone morphogenic protein/retinoic acid inducible neural-specific 2 [Source:MGI Symbol;Acc:MGI:2443333]	chr1	158072839	158183896	-	111057	chr1:158072839-158183896	1.61741	3.7656	2.08448	0	0	2.66345	3.04359	6.47558	1.02127	4.05572	2.47271	0.201034	0.163082	1.23272	0.21768	0.991025
860	ENSMUSG00000004032.11	Gstm5	glutathione S-transferase, mu 5 [Source:MGI Symbol;Acc:MGI:1309466]	chr3	107803137	107806002	+	2865	chr3:107803137-107806002	61.0337	77.2158	35.5261	72.7957	67.8057	56.9845	46.9671	47.7398	45.3285	64.8406	57.6237	-0.202617	0.183941	-1.10153	0.270665	0.991025
861	ENSMUSG00000004035.13	Gstm7	glutathione S-transferase, mu 7 [Source:MGI Symbol;Acc:MGI:1915562]	chr3	107833650	107839133	-	5483	chr3:107833650-107839133	15.6874	9.99271	33.0762	18.6142	18.7962	11.068	6.26611	38.9439	27.948	15.1802	19.5573	0.0326891	0.214157	0.152641	0.878681	0.991025
862	ENSMUSG00000004038.10	Gstm3	glutathione S-transferase, mu 3 [Source:MGI Symbol;Acc:MGI:106026]	chr3	107871012	107876599	-	5587	chr3:107871012-107876599	1.61603	0.94386	2.08654	3.01318	1.93647	2.66365	3.04325	5.55518	0	2.02352	2.28817	0.0916443	0.168904	0.542582	0.587418	0.991025
863	ENSMUSG00000004040.17	Stat3	signal transducer and activator of transcription 3 [Source:MGI Symbol;Acc:MGI:103038]	chr11	100775924	100830366	-	54442	chr11:100775924-100830366	5117.99	4911.31	5117.55	3999.64	3936.57	5621.75	4607.09	5039.41	5018.05	5181.47	4855.08	0.132776	0.104413	1.27164	0.2035	0.991025
864	ENSMUSG00000004043.15	Stat5a	signal transducer and activator of transcription 5A [Source:MGI Symbol;Acc:MGI:103036]	chr11	100750177	100775995	+	25818	chr11:100750177-100775995	354.019	373.728	307.677	390.637	432.292	337.188	451.741	356.702	296.505	423.262	372.375	0.0062215	0.134125	0.0463859	0.963003	0.991025
865	ENSMUSG00000004044.10	Cavin1	caveolae associated 1 [Source:MGI Symbol;Acc:MGI:1277968]	chr11	100847559	100861713	-	14154	chr11:100847559-100861713	6475.83	7069.5	5627	4792.52	4585.76	5510.89	4451.56	6251.1	5685.69	4765.98	5521.58	-0.0875653	0.136612	-0.640978	0.521537	0.991025
866	ENSMUSG00000004054.10	Map3k11	mitogen-activated protein kinase kinase kinase 11 [Source:MGI Symbol;Acc:MGI:1346880]	chr19	5738770	5752893	+	14123	chr19:5738770-5752893	924.535	1098.63	1509.14	1130.27	937.688	1321.64	1153.54	1437.09	1368.81	933.601	1181.49	0.129969	0.14856	0.87486	0.38165	0.991025
867	ENSMUSG00000004056.17	Akt2	thymoma viral proto-oncogene 2 [Source:MGI Symbol;Acc:MGI:104874]	chr7	27290977	27340251	+	49274	chr7:27290977-27340251	1501.43	1587.82	1561.51	1825.76	1612.89	1632.26	1597.04	1637.92	1586.69	1659.57	1620.29	0.00460066	0.0722941	0.063638	0.949258	0.991025
868	ENSMUSG00000004069.18	Dnaja3	DnaJ heat shock protein family (Hsp40) member A3 [Source:MGI Symbol;Acc:MGI:1933786]	chr16	4457853	4525559	+	67706	chr16:4457853-4525559	418.527	451.447	346.993	404.746	296.777	368.268	331.462	358.792	371.232	340.167	368.841	-0.10756	0.120805	-0.890357	0.373274	0.991025
869	ENSMUSG00000004070.16	Hmox2	heme oxygenase 2 [Source:MGI Symbol;Acc:MGI:109373]	chr16	4544225	4584606	+	40381	chr16:4544225-4584606	548.072	511.568	499.254	480.652	476.657	445.874	555.558	449.119	424.734	439.884	483.137	-0.113617	0.0995796	-1.14097	0.253883	0.991025
870	ENSMUSG00000004071.14	Cdip1	cell death inducing Trp53 target 1 [Source:MGI Symbol;Acc:MGI:1913876]	chr16	4568212	4608156	-	39944	chr16:4568212-4608156	944.629	848.713	761.818	837.715	898.406	747.089	786.08	924.786	892.284	868.537	851.006	-0.0228032	0.0943211	-0.241761	0.808965	0.991025
871	ENSMUSG00000004085.15	Map3k20	mitogen-activated protein kinase kinase kinase 20 [Source:MGI Symbol;Acc:MGI:2443258]	chr2	72115981	72272954	+	156973	chr2:72115981-72272954	2204.65	2438.18	2238.2	1953.69	1777.78	2044.94	1837.8	2028.69	2313.75	1676.73	2051.44	-0.0923803	0.114981	-0.803438	0.421721	0.991025
872	ENSMUSG00000004096.10	Cwc15	CWC15 spliceosome-associated protein [Source:MGI Symbol;Acc:MGI:1913320]	chr9	14411913	14421873	+	9960	chr9:14411913-14421873	442.97	435.888	453.323	396.517	377.988	330.501	431.566	447.138	408.962	394.616	411.947	-0.0588335	0.105601	-0.557128	0.57744	0.991025
873	ENSMUSG00000004098.8	Col5a3	collagen, type V, alpha 3 [Source:MGI Symbol;Acc:MGI:1858212]	chr9	20681346	20726363	-	45017	chr9:20681346-20726363	82.2681	369.882	123.495	90.9036	119.101	172.281	166.018	59.3746	81.3881	148.234	141.295	-0.162359	0.216518	-0.749861	0.453338	0.991025
874	ENSMUSG00000004099.17	Dnmt1	DNA methyltransferase (cytosine-5) 1 [Source:MGI Symbol;Acc:MGI:94912]	chr9	20818505	20871184	-	52679	chr9:20818505-20871184	1105.98	1287.81	1219.03	1508.59	1246.1	1451.59	1526.27	1042.6	1214.03	1211.05	1281.3	0.0156861	0.12289	0.127644	0.898431	0.991025
875	ENSMUSG00000004100.13	Ppan	peter pan homolog [Source:MGI Symbol;Acc:MGI:2178445]	chr9	20799471	20803474	+	4003	chr9:20799471-20803474	149.851	230.304	154.226	205.474	223.651	144.385	159.717	187.205	179.55	227.216	186.158	-0.0853375	0.155993	-0.547061	0.584337	0.991025
876	ENSMUSG00000004105.9	Angptl2	angiopoietin-like 2 [Source:MGI Symbol;Acc:MGI:1347002]	chr2	33106081	33137729	+	31648	chr2:33106081-33137729	918.168	634.477	543.312	824.923	1019.52	730.072	552.797	785.442	693.055	747.163	744.893	-0.141656	0.157163	-0.901334	0.367411	0.991025
877	ENSMUSG00000004110.19	Cacna1e	calcium channel, voltage-dependent, R type, alpha 1E subunit [Source:MGI Symbol;Acc:MGI:106217]	chr1	154266477	154760247	-	493770	chr1:154266477-154760247	20.0176	24.1712	65.4967	83.7902	81.3026	24.525	54.2799	83.8307	98.689	63.7824	59.9885	0.114904	0.216145	0.531608	0.594997	0.991025
878	ENSMUSG00000004113.20	Cacna1b	calcium channel, voltage-dependent, N type, alpha 1B subunit [Source:MGI Symbol;Acc:MGI:88296]	chr2	24493899	24653164	-	159265	chr2:24493899-24653164	8.45293	4.22692	6.24196	16.7496	8.69511	12.9632	6.83725	14.508	9.94034	57.3334	14.5949	0.316761	0.205614	1.54056	0.123423	0.991025
879	ENSMUSG00000004127.13	Trmt10a	tRNA methyltransferase 10A [Source:MGI Symbol;Acc:MGI:1920421]	chr3	137849209	137865582	+	16373	chr3:137849209-137865582	94.377	46.6649	110.115	32.4123	58.1724	64.7979	45.4109	69.8552	48.9067	32.1847	60.2897	-0.227993	0.212481	-1.073	0.283269	0.991025
880	ENSMUSG00000004151.18	Etv1	ets variant 1 [Source:MGI Symbol;Acc:MGI:99254]	chr12	38829379	38920483	+	91104	chr12:38829379-38920483	219.218	212.274	298.041	257.525	414.047	415.497	364.505	251.609	245.749	290.515	296.898	0.125647	0.177654	0.70726	0.479405	0.991025
881	ENSMUSG00000004187.12	Kifc2	kinesin family member C2 [Source:MGI Symbol;Acc:MGI:109187]	chr15	76544058	76552396	+	8338	chr15:76544058-76552396	108.241	74.4773	85.3154	119.793	82.7077	127.63	83.1338	88.6527	117.668	82.6077	97.0227	0.0654191	0.16801	0.389377	0.696998	0.991025
882	ENSMUSG00000004207.16	Psap	prosaposin [Source:MGI Symbol;Acc:MGI:97783]	chr10	60113449	60138376	+	24927	chr10:60113449-60138376	9701.22	8146.65	13938.7	11231.9	13923.5	11482.1	16366.4	11946.3	10697.3	12067.1	11950.1	0.115642	0.153897	0.751425	0.452397	0.991025
883	ENSMUSG00000004221.17	Ikbkg	inhibitor of kappaB kinase gamma [Source:MGI Symbol;Acc:MGI:1338074]	chrX	73436896	73497460	+	60564	chrX:73436896-73497460	951.776	677.466	683.748	604.702	807.733	609.982	763.982	816.461	767.101	718.153	740.11	-0.0168009	0.131337	-0.127922	0.898211	0.991025
884	ENSMUSG00000004231.17	Pax2	paired box 2 [Source:MGI Symbol;Acc:MGI:97486]	chr19	44735057	44826310	+	91253	chr19:44735057-44826310	0	0	1.04192	0	0	0	0	0	0	0	0.104192	-0.00788132	0.0582354	-0.135336	0.892346	0.991025
885	ENSMUSG00000004233.15	Wars2	tryptophanyl tRNA synthetase 2 (mitochondrial) [Source:MGI Symbol;Acc:MGI:1917810]	chr3	99048384	99146502	+	98118	chr3:99048384-99146502	99.5974	130.964	155.574	165.184	104.507	163.832	122.79	131.82	158.638	135.314	136.822	0.104048	0.157473	0.660737	0.508781	0.991025
886	ENSMUSG00000004263.16	Atn1	atrophin 1 [Source:MGI Symbol;Acc:MGI:104725]	chr6	124719507	124733487	-	13980	chr6:124719507-124733487	1458.62	1780.33	1889.02	1787.41	1390.02	1748.93	1414.55	1574.93	1480.66	1781.59	1630.61	-0.0500125	0.113692	-0.439894	0.660014	0.991025
887	ENSMUSG00000004264.18	Phb2	prohibitin 2 [Source:MGI Symbol;Acc:MGI:102520]	chr6	124689299	124693913	+	4614	chr6:124689299-124693913	720.929	851.673	535.391	691.756	657.501	629.101	741.821	595.74	580.301	538.902	654.311	-0.14883	0.130176	-1.1433	0.252914	0.991025
888	ENSMUSG00000004266.16	Ptpn6	protein tyrosine phosphatase, non-receptor type 6 [Source:MGI Symbol;Acc:MGI:96055]	chr6	124697670	124715677	-	18007	chr6:124697670-124715677	424.959	370.175	899.813	475.961	605.312	459.675	769.132	738.847	532.983	542.968	581.982	0.100287	0.187955	0.53357	0.593639	0.991025
889	ENSMUSG00000004267.17	Eno2	enolase 2, gamma neuronal [Source:MGI Symbol;Acc:MGI:95394]	chr6	124737016	124746636	-	9620	chr6:124737016-124746636	30.6399	27.2319	45.0085	57.8151	49.5288	89.981	32.9203	28.8756	40.7637	46.0287	44.8794	0.112116	0.212472	0.527673	0.597727	0.991025
890	ENSMUSG00000004268.12	Emg1	EMG1 N1-specific pseudouridine methyltransferase [Source:MGI Symbol;Acc:MGI:1315195]	chr6	124681048	124689141	-	8093	chr6:124681048-124689141	313.79	326.96	309.163	385.569	260.89	313.644	391.773	300.807	342.641	303.387	324.863	0.0452551	0.123511	0.366406	0.714062	0.991025
891	ENSMUSG00000004270.14	Lpcat3	lysophosphatidylcholine acyltransferase 3 [Source:MGI Symbol;Acc:MGI:1315211]	chr6	124639990	124681381	+	41391	chr6:124639990-124681381	749.59	747.61	552.268	580.186	802.361	611.618	653.546	489.165	656.423	788.874	663.164	-0.0897744	0.141593	-0.634032	0.52606	0.991025
892	ENSMUSG00000004285.13	Atp6v1f	ATPase, H+ transporting, lysosomal V1 subunit F [Source:MGI Symbol;Acc:MGI:1913394]	chr6	29467717	29470511	+	2794	chr6:29467717-29470511	430.982	354.026	450.296	391.24	418.674	338.122	459.078	424.486	367.115	400.208	403.423	-0.0352839	0.111289	-0.317046	0.751208	0.991025
893	ENSMUSG00000004296.15	Il12b	interleukin 12b [Source:MGI Symbol;Acc:MGI:96540]	chr11	44290890	44304860	+	13970	chr11:44290890-44304860	3.24867	3.7889	45.0536	24.234	44.741	1.33811	38.8827	30.6869	28.7379	42.7371	26.3449	0.0581833	0.185007	0.314492	0.753148	0.991025
894	ENSMUSG00000004317.15	Clcn5	chloride channel, voltage-sensitive 5 [Source:MGI Symbol;Acc:MGI:99486]	chrX	7020049	7185597	-	165548	chrX:7020049-7185597	1369.06	1762.3	657.583	991.058	738.974	579.412	852.037	819.432	623.542	873.253	926.665	-0.406008	0.192894	-2.10482	0.0353066	0.991025
895	ENSMUSG00000004319.16	Clcn3	chloride channel, voltage-sensitive 3 [Source:MGI Symbol;Acc:MGI:103555]	chr8	61363423	61436334	-	72911	chr8:61363423-61436334	1075.86	1011.32	960.168	1062.12	1057.39	981.537	1052.6	1068.9	1014.19	1005.17	1028.93	-0.0118944	0.0667832	-0.178104	0.858641	0.991025
896	ENSMUSG00000004328.16	Hif3a	hypoxia inducible factor 3, alpha subunit [Source:MGI Symbol;Acc:MGI:1859778]	chr7	16765432	16796352	-	30920	chr7:16765432-16796352	130.755	45.1906	55.0447	20.7298	26.6734	46.5736	42.0556	64.5866	117.115	112.258	66.0982	0.203808	0.215171	0.947189	0.343542	0.991025
897	ENSMUSG00000004347.18	Pde1c	phosphodiesterase 1C [Source:MGI Symbol;Acc:MGI:108413]	chr6	56046789	56629472	-	582683	chr6:56046789-56629472	13.3509	14.4793	5.89931	7.76059	11.1552	11.1943	27.5193	13.2902	18.1014	10.4215	13.3172	0.262098	0.216416	1.21108	0.225863	0.991025
898	ENSMUSG00000004356.9	Utp20	UTP20 small subunit processome component [Source:MGI Symbol;Acc:MGI:1917933]	chr10	88582469	88662666	-	80197	chr10:88582469-88662666	709.48	929.521	263.785	484.25	422.012	507.233	507.945	581.647	473.435	446.215	532.552	-0.111121	0.197994	-0.561233	0.574639	0.991025
899	ENSMUSG00000004360.10	9330159F19Rik	RIKEN cDNA 9330159F19 gene [Source:MGI Symbol;Acc:MGI:3036239]	chr10	29087602	29106775	+	19173	chr10:29087602-29106775	20.8252	20.1128	39.2716	17.2371	37.8125	21.1695	30.9816	12.1102	18.1751	57.3841	27.508	0.0171101	0.216421	0.0790592	0.936986	0.991025
900	ENSMUSG00000004364.15	Cul3	cullin 3 [Source:MGI Symbol;Acc:MGI:1347360]	chr1	80242640	80318197	-	75557	chr1:80242640-80318197	1609.19	1502.44	1342.74	1352.6	1184.46	1160	1230.18	1382.24	1398.21	1304.45	1346.65	-0.10384	0.102223	-1.01582	0.309714	0.991025
901	ENSMUSG00000004371.16	Il11	interleukin 11 [Source:MGI Symbol;Acc:MGI:107613]	chr7	4775372	4785858	-	10486	chr7:4775372-4785858	24.6441	210.012	4.37695	9.28094	8.62076	19.053	8.51647	8.54625	16.3506	8.99132	31.8392	-0.388484	0.174758	-2.22299	0.0262168	0.991025
902	ENSMUSG00000004383.19	Large1	LARGE xylosyl- and glucuronyltransferase 1 [Source:MGI Symbol;Acc:MGI:1342270]	chr8	73541227	74080168	-	538941	chr8:73541227-74080168	725.427	817.913	702.24	674.627	687.421	750.617	656.679	646.773	705.132	761.415	712.825	-0.0349178	0.0902298	-0.386988	0.698765	0.991025
903	ENSMUSG00000004393.11	Ddx56	DEAD box helicase 56 [Source:MGI Symbol;Acc:MGI:1277172]	chr11	6208919	6217772	-	8853	chr11:6208919-6217772	269.942	403.207	243.615	246.64	268.714	177.798	219.856	244.673	244.928	246.194	256.557	-0.28817	0.150675	-1.91253	0.055808	0.991025
904	ENSMUSG00000004394.13	Tmed4	transmembrane p24 trafficking protein 4 [Source:MGI Symbol;Acc:MGI:1915070]	chr11	6220369	6224870	-	4501	chr11:6220369-6224870	750.238	686.563	670.228	634.101	619.37	702.596	773.936	705.181	680.166	722.049	694.443	0.0890762	0.0836261	1.06517	0.286797	0.991025
905	ENSMUSG00000004415.16	Col26a1	collagen, type XXVI, alpha 1 [Source:MGI Symbol;Acc:MGI:2155345]	chr5	136770613	136912063	-	141450	chr5:136770613-136912063	2.86796	1.82019	7.86685	4.59036	6.12716	2.69759	23.2928	3.74845	4.93694	10.6143	6.85627	0.161125	0.192533	0.836867	0.402667	0.991025
906	ENSMUSG00000004446.13	Bid	BH3 interacting domain death agonist [Source:MGI Symbol;Acc:MGI:108093]	chr6	120868891	120893814	-	24923	chr6:120868891-120893814	91.9484	89.8784	90.4927	120.216	115.932	111.674	141.39	149.276	107.962	185.861	120.463	0.383925	0.160663	2.38963	0.0168655	0.991025
907	ENSMUSG00000004455.17	Ppp1cc	protein phosphatase 1 catalytic subunit gamma [Source:MGI Symbol;Acc:MGI:104872]	chr5	122296341	122313336	+	16995	chr5:122296341-122313336	1858.98	1982.26	1903.17	1819.27	1813.8	1570.8	1786.41	1992.16	1874.63	1754.43	1835.59	-0.0597661	0.0797301	-0.749606	0.453492	0.991025
908	ENSMUSG00000004460.18	Dnajb11	DnaJ heat shock protein family (Hsp40) member B11 [Source:MGI Symbol;Acc:MGI:1915088]	chr16	22676595	22698384	+	21789	chr16:22676595-22698384	781.658	919.995	833.239	823.314	704.937	505.617	830.014	682.005	723.061	762.789	756.663	-0.191417	0.129161	-1.48201	0.138339	0.991025
909	ENSMUSG00000004462.8	Tbccd1	TBCC domain containing 1 [Source:MGI Symbol;Acc:MGI:1917823]	chr16	22631964	22676419	-	44455	chr16:22631964-22676419	198.524	204.459	182.327	226.351	212.713	178.611	161.218	163.895	181.935	185.62	189.565	-0.219592	0.107723	-2.03848	0.0415018	0.991025
910	ENSMUSG00000004473.11	Clec11a	C-type lectin domain family 11, member a [Source:MGI Symbol;Acc:MGI:1298219]	chr7	43952111	43956326	-	4215	chr7:43952111-43956326	114.823	129.034	260.613	208.137	256.492	347.596	192.764	113.805	175.676	323.336	212.228	0.156586	0.209496	0.747438	0.454799	0.991025
911	ENSMUSG00000004500.10	Zfp324	zinc finger protein 324 [Source:MGI Symbol;Acc:MGI:2444641]	chr7	12699765	12708163	+	8398	chr7:12699765-12708163	195.99	239.158	199.886	234.418	237.774	196.626	236.531	226.98	207.321	220.578	219.526	-0.0201891	0.109714	-0.184016	0.854001	0.991025
912	ENSMUSG00000004508.7	Gab2	growth factor receptor bound protein 2-associated protein 2 [Source:MGI Symbol;Acc:MGI:1333854]	chr7	96730793	96958153	+	227360	chr7:96730793-96958153	1257.67	1076.16	1401.14	961.174	1379.84	1229.81	1413.27	1534.66	1158.74	1363.34	1277.58	0.128587	0.124765	1.03064	0.302711	0.991025
913	ENSMUSG00000004530.13	Coro1c	coronin, actin binding protein 1C [Source:MGI Symbol;Acc:MGI:1345964]	chr5	113980497	114046819	-	66322	chr5:113980497-114046819	2797.71	2766.05	2047.34	1946.98	2076.93	2108.1	2152.56	2338.7	2072.88	2004.29	2231.15	-0.113786	0.120618	-0.94336	0.345497	0.991025
914	ENSMUSG00000004535.13	Tax1bp1	Tax1 (human T cell leukemia virus type I) binding protein 1 [Source:MGI Symbol;Acc:MGI:1289308]	chr6	52690714	52743765	+	53051	chr6:52690714-52743765	2743.09	2571.68	2841.28	2287.36	2330.11	2372.37	2495.92	2625.21	2486.32	2458.84	2521.22	-0.036686	0.0832988	-0.440414	0.659637	0.991025
915	ENSMUSG00000004540.8	Psg17	pregnancy specific glycoprotein 17 [Source:MGI Symbol;Acc:MGI:1347250]	chr7	18547862	18555532	-	7670	chr7:18547862-18555532	2.42544	6.5978	0	5.02607	1.93613	5.32755	4.05829	6.47851	8.17235	7.09159	4.71137	0.276838	0.197002	1.40525	0.159946	0.991025
916	ENSMUSG00000004542.16	Psg19	pregnancy specific glycoprotein 19 [Source:MGI Symbol;Acc:MGI:1347252]	chr7	18523492	18532445	-	8953	chr7:18523492-18532445	1.81059	2.76585	0.867305	0	1.61033	1.58404	0	3.28195	2.43018	1.06402	1.54143	0.0339643	0.146969	0.231099	0.817238	0.991025
917	ENSMUSG00000004561.15	Mettl17	methyltransferase like 17 [Source:MGI Symbol;Acc:MGI:1098577]	chr14	52122299	52130496	+	8197	chr14:52122299-52130496	131.362	123.068	121.711	179.106	204.28	110.95	178.068	181.106	118.174	180.36	152.819	0.0160949	0.176081	0.0914063	0.92717	0.991025
918	ENSMUSG00000004562.17	Arhgef40	Rho guanine nucleotide exchange factor (GEF) 40 [Source:MGI Symbol;Acc:MGI:2685515]	chr14	52222176	52243708	+	21532	chr14:52222176-52243708	1463.7	1153.48	588.746	1040.32	1201.1	954.775	1010.57	540.209	906.771	1037.92	989.76	-0.221398	0.185539	-1.19327	0.232762	0.991025
919	ENSMUSG00000004565.16	Pnpla6	patatin-like phospholipase domain containing 6 [Source:MGI Symbol;Acc:MGI:1354723]	chr8	3565384	3594267	+	28883	chr8:3565384-3594267	796.029	784.743	774.128	809.539	841.814	1128.49	787.069	896.481	782.387	685.356	828.603	0.0839043	0.124009	0.676598	0.498661	0.991025
920	ENSMUSG00000004567.17	Mcoln1	mucolipin 1 [Source:MGI Symbol;Acc:MGI:1890498]	chr8	3550457	3565232	+	14775	chr8:3550457-3565232	446.666	507.168	475.11	484.522	593.42	414.504	490.007	494.303	497.036	503.878	490.661	-0.0567298	0.103607	-0.547546	0.584004	0.991025
921	ENSMUSG00000004568.14	Arhgef18	rho/rac guanine nucleotide exchange factor (GEF) 18 [Source:MGI Symbol;Acc:MGI:2142567]	chr8	3403415	3506601	+	103186	chr8:3403415-3506601	1656.36	1719.77	1450.9	1682.85	1975.23	1574.07	1755.18	1995.71	1638.95	1649.79	1709.88	0.021124	0.103255	0.204581	0.837899	0.991025
922	ENSMUSG00000004591.17	Pkn2	protein kinase N2 [Source:MGI Symbol;Acc:MGI:109211]	chr3	142496663	142587765	-	91102	chr3:142496663-142587765	1237.41	1405.46	1768.76	1320.03	1364.07	1870.52	1545.23	1669.86	1844.61	1522.01	1554.8	0.233357	0.113591	2.05437	0.0399403	0.991025
923	ENSMUSG00000004609.12	Cd33	CD33 antigen [Source:MGI Symbol;Acc:MGI:99440]	chr7	43173640	43193852	-	20212	chr7:43173640-43193852	745.658	362.803	543.482	550.903	512.528	716.132	568.687	658.196	578.621	565.828	580.284	0.157779	0.153359	1.02882	0.303566	0.991025
924	ENSMUSG00000004610.5	Etfb	electron transferring flavoprotein, beta polypeptide [Source:MGI Symbol;Acc:MGI:106098]	chr7	43093507	43107224	+	13717	chr7:43093507-43107224	476.255	530.722	298.272	451.897	460.01	306.198	371.592	326.823	338.315	335.808	389.589	-0.354339	0.138467	-2.55902	0.0104968	0.991025
925	ENSMUSG00000004612.10	Nkg7	natural killer cell group 7 sequence [Source:MGI Symbol;Acc:MGI:1931250]	chr7	43086497	43087673	+	1176	chr7:43086497-43087673	27.4761	18.2575	52.5198	39.0436	56.0777	18.5081	103.069	96.9639	80.1475	70.9977	56.3061	0.47732	0.216474	2.20498	0.0274558	0.991025
926	ENSMUSG00000004626.15	Stxbp2	syntaxin binding protein 2 [Source:MGI Symbol;Acc:MGI:107370]	chr8	3680955	3693644	+	12689	chr8:3680955-3693644	829.191	735.38	815.188	904.437	1000.18	1033.32	1075.94	720.739	781.698	979.99	887.606	0.0886055	0.131119	0.675762	0.499192	0.991025
927	ENSMUSG00000004631.16	Sgce	sarcoglycan, epsilon [Source:MGI Symbol;Acc:MGI:1329042]	chr6	4674350	4747207	-	72857	chr6:4674350-4747207	555.747	541.485	562.673	443.033	529.458	481.558	527.629	569.389	589.557	602.971	540.35	0.0712324	0.101364	0.702739	0.482218	0.991025
928	ENSMUSG00000004633.18	Chn2	chimerin 2 [Source:MGI Symbol;Acc:MGI:1917243]	chr6	54016539	54278795	+	262256	chr6:54016539-54278795	132.239	143.195	115.77	129.092	117.594	149.055	92.3028	153.65	132.255	84.6944	124.985	-0.0554988	0.164509	-0.337361	0.735844	0.991025
929	ENSMUSG00000004637.16	Wwox	WW domain-containing oxidoreductase [Source:MGI Symbol;Acc:MGI:1931237]	chr8	115166395	116079447	+	913052	chr8:115166395-116079447	232.654	254.4	167.339	257.176	255.862	221.675	229.83	215.008	205.731	203.456	224.313	-0.108194	0.12839	-0.842697	0.399398	0.991025
930	ENSMUSG00000004642.14	Slbp	stem-loop binding protein [Source:MGI Symbol;Acc:MGI:108402]	chr5	33792296	33809918	-	17622	chr5:33792296-33809918	189.521	293.972	324.487	306.776	272.308	366.728	306.441	314.217	352.178	313.616	304.024	0.224679	0.138632	1.62069	0.105085	0.991025
931	ENSMUSG00000004651.7	Tyr	tyrosinase [Source:MGI Symbol;Acc:MGI:98880]	chr7	87073979	87142720	-	68741	chr7:87073979-87142720	0	0	0	0	0.967691	0	0	0	0	0	0.0967691	-0.00788132	0.0582354	-0.135336	0.892346	0.991025
932	ENSMUSG00000004654.7	Ghrhr	growth hormone releasing hormone receptor [Source:MGI Symbol;Acc:MGI:95710]	chr6	55353280	55365515	+	12235	chr6:55353280-55365515	0.589611	0	1.56142	0	0	0.971178	0	0	0	1.27438	0.439659	0.00565078	0.0831579	0.0679524	0.945824	0.991025
933	ENSMUSG00000004655.6	Aqp1	aquaporin 1 [Source:MGI Symbol;Acc:MGI:103201]	chr6	55313417	55325540	+	12123	chr6:55313417-55325540	13164	9740.75	6978.68	6385.16	6427.01	8787.11	5942.09	7254.38	7913.81	6118.95	7871.2	-0.195099	0.17496	-1.11511	0.264803	0.991025
934	ENSMUSG00000004661.16	Arid3b	AT rich interactive domain 3B (BRIGHT-like) [Source:MGI Symbol;Acc:MGI:1930768]	chr9	57697636	57744076	-	46440	chr9:57697636-57744076	259.399	243.831	296.137	230.631	232.978	289.861	220.888	359.867	365.209	284.503	278.33	0.23617	0.141961	1.66362	0.0961884	0.991025
935	ENSMUSG00000004665.11	Cnn2	calponin 2 [Source:MGI Symbol;Acc:MGI:105093]	chr10	79824418	79831896	+	7478	chr10:79824418-79831896	3563.93	3803.64	2625.93	2683.74	2378.67	1967.09	2724.82	3249.16	3410.48	2720.44	2912.79	-0.0821512	0.157105	-0.522908	0.601038	0.991025
936	ENSMUSG00000004667.19	Polr2e	polymerase (RNA) II (DNA directed) polypeptide E [Source:MGI Symbol;Acc:MGI:1913670]	chr10	79871783	79875629	-	3846	chr10:79871783-79875629	326.999	384.396	301.039	318.64	320.988	281.441	314.352	306.997	286.085	298.42	313.936	-0.142564	0.0980603	-1.45384	0.145992	0.991025
937	ENSMUSG00000004668.15	Abca13	ATP-binding cassette, sub-family A (ABC1), member 13 [Source:MGI Symbol;Acc:MGI:2388707]	chr11	9141942	9634259	+	492317	chr11:9141942-9634259	35.7515	12.5559	25.8286	16.3066	21.2194	36.8205	19.5101	39.0841	33.1016	25.3118	26.549	0.281282	0.211106	1.33242	0.182723	0.991025
938	ENSMUSG00000004677.19	Myo9b	myosin IXb [Source:MGI Symbol;Acc:MGI:106624]	chr8	71725358	71813357	+	87999	chr8:71725358-71813357	2069.74	2018.02	2062.14	2154.85	2130.09	2024.36	2396.34	2188.72	2246.73	2189.3	2148.03	0.0807684	0.065462	1.23382	0.217269	0.991025
939	ENSMUSG00000004698.12	Hdac9	histone deacetylase 9 [Source:MGI Symbol;Acc:MGI:1931221]	chr12	34097579	34967094	-	869515	chr12:34097579-34967094	362.187	373.099	350.537	368.475	255.076	328.798	292.812	176.019	332.783	275.885	311.567	-0.237611	0.15995	-1.48553	0.137404	0.991025
940	ENSMUSG00000004707.15	Ly9	lymphocyte antigen 9 [Source:MGI Symbol;Acc:MGI:96885]	chr1	171416192	171434978	-	18786	chr1:171416192-171434978	46.6584	30.4099	127.585	90.9108	105.957	61.2235	161.351	119.925	110.136	80.3054	93.4463	0.230894	0.215007	1.07389	0.282873	0.991025
941	ENSMUSG00000004709.15	Cd244a	CD244 molecule A [Source:MGI Symbol;Acc:MGI:109294]	chr1	171386761	171437314	+	50553	chr1:171386761-171437314	132.727	139.879	170.987	269.505	172.47	208.048	148.738	326.62	184.904	154.819	190.87	0.151324	0.193338	0.782689	0.43381	0.991025
942	ENSMUSG00000004730.16	Adgre1	adhesion G protein-coupled receptor E1 [Source:MGI Symbol;Acc:MGI:106912]	chr17	57665691	57790527	+	124836	chr17:57665691-57790527	393.741	355.437	383.204	394.008	462.917	419.503	509.05	222.723	259.269	362.031	376.188	-0.134207	0.174215	-0.770353	0.441091	0.991025
943	ENSMUSG00000004748.6	Mtfp1	mitochondrial fission process 1 [Source:MGI Symbol;Acc:MGI:1916686]	chr11	4041480	4045445	-	3965	chr11:4041480-4045445	42.1649	35.1024	35.7149	41.0532	34.0641	41.9227	12.5793	19.4276	28.2613	25.0983	31.5389	-0.389301	0.203843	-1.90981	0.0561582	0.991025
944	ENSMUSG00000004768.15	Rab23	RAB23, member RAS oncogene family [Source:MGI Symbol;Acc:MGI:99833]	chr1	33758968	33781645	+	22677	chr1:33758968-33781645	315.404	297.958	230.756	283.669	284.244	251.364	204.19	197.415	256.779	309.56	263.134	-0.190316	0.138643	-1.37271	0.169842	0.991025
945	ENSMUSG00000004771.13	Rab11a	RAB11A, member RAS oncogene family [Source:MGI Symbol;Acc:MGI:1858202]	chr9	64622581	64645040	-	22459	chr9:64622581-64645040	1268.01	1326.22	832.419	818.806	808.514	794.579	923.124	872.168	985.235	854.666	948.373	-0.163509	0.150056	-1.08965	0.275866	0.991025
946	ENSMUSG00000004788.12	Eif2b2	eukaryotic translation initiation factor 2B, subunit 2 beta [Source:MGI Symbol;Acc:MGI:2145118]	chr12	85266255	85273402	+	7147	chr12:85266255-85273402	354.146	365.012	304.298	274.609	423.81	373.108	338.159	288.293	242.555	385.939	334.993	-0.0725475	0.148384	-0.488919	0.624899	0.991025
947	ENSMUSG00000004789.11	Dlst	dihydrolipoamide S-succinyltransferase (E2 component of 2-oxo-glutarate complex) [Source:MGI Symbol;Acc:MGI:1926170]	chr12	85157607	85181619	+	24012	chr12:85157607-85181619	1366.41	1641.06	1291.53	1333.4	1283.15	1287.41	1282.38	1518.87	1503.23	1435.44	1394.29	0.0223735	0.0979836	0.22834	0.819382	0.991025
948	ENSMUSG00000004791.8	Pgf	placental growth factor [Source:MGI Symbol;Acc:MGI:105095]	chr12	85213409	85224564	-	11155	chr12:85213409-85224564	113.729	183.941	109.098	91.918	53.5223	87.6212	56.3481	39.0139	74.6911	62.7858	87.2669	-0.508357	0.207354	-2.45164	0.0142208	0.991025
949	ENSMUSG00000004798.15	Ulk2	unc-51 like kinase 2 [Source:MGI Symbol;Acc:MGI:1352758]	chr11	61666475	61745899	-	79424	chr11:61666475-61745899	869.09	980.619	1255.04	1052.49	955.632	1040.09	1048.78	1032.76	1104.88	1052.2	1039.16	0.0440614	0.10321	0.426912	0.669444	0.991025
950	ENSMUSG00000004814.11	Ccl24	chemokine (C-C motif) ligand 24 [Source:MGI Symbol;Acc:MGI:1928953]	chr5	135598791	135601903	-	3112	chr5:135598791-135601903	0.776169	99.1442	0	2.63956	1.30173	1.78882	1.3618	1.24595	0	12.5919	12.085	-0.12605	0.102243	-1.23285	0.217631	0.991025
951	ENSMUSG00000004815.13	Dgkq	diacylglycerol kinase, theta [Source:MGI Symbol;Acc:MGI:102918]	chr5	108794559	108817538	-	22979	chr5:108794559-108817538	396.698	375.498	368.905	424.459	414.773	315.365	420.887	360.745	459.611	401.914	393.885	-0.0149677	0.113103	-0.132338	0.894717	0.991025
952	ENSMUSG00000004837.3	Grap	GRB2-related adaptor protein [Source:MGI Symbol;Acc:MGI:1918770]	chr11	61544091	61563610	+	19519	chr11:61544091-61563610	595.237	626.469	648.485	371.492	505.292	544.344	471.328	733.204	578.643	354.305	542.88	-0.0278545	0.172016	-0.16193	0.871361	0.991025
953	ENSMUSG00000004843.8	Chmp2b	charged multivesicular body protein 2B [Source:MGI Symbol;Acc:MGI:1916192]	chr16	65336014	65359612	-	23598	chr16:65336014-65359612	679.732	589.348	617.692	604.634	670.022	577.708	629.24	662.201	620.639	691.801	634.302	0.00963651	0.0849859	0.113389	0.909722	0.991025
954	ENSMUSG00000004846.11	Plod3	procollagen-lysine, 2-oxoglutarate 5-dioxygenase 3 [Source:MGI Symbol;Acc:MGI:1347008]	chr5	137015873	137025502	+	9629	chr5:137015873-137025502	1100.76	1257.08	1508.28	1473.78	1226.87	1127.03	1270.9	1171.74	1302.76	1254.65	1269.39	-0.0926899	0.104177	-0.889737	0.373607	0.991025
955	ENSMUSG00000004849.15	Ap1s1	adaptor protein complex AP-1, sigma 1 [Source:MGI Symbol;Acc:MGI:1098244]	chr5	137063847	137074989	-	11142	chr5:137063847-137074989	577.562	646.311	379.616	402.732	403.351	384.37	419.225	291.649	345.652	388.813	423.928	-0.336436	0.156782	-2.14589	0.0318821	0.991025
956	ENSMUSG00000004864.14	Mapk13	mitogen-activated protein kinase 13 [Source:MGI Symbol;Acc:MGI:1346864]	chr17	28988271	28999207	+	10936	chr17:28988271-28999207	355.704	268.121	182.718	307.831	271.755	229.801	236.851	186.358	176.318	273.086	248.854	-0.274632	0.163535	-1.67934	0.0930851	0.991025
957	ENSMUSG00000004865.17	Srpk1	serine/arginine-rich protein specific kinase 1 [Source:MGI Symbol;Acc:MGI:106908]	chr17	28806622	28841683	-	35061	chr17:28806622-28841683	1089.51	1315.84	1292.55	1629.58	1471.66	1424.89	1508.22	1342.92	1387.48	1279.86	1374.25	0.0283835	0.111533	0.254486	0.79912	0.991025
958	ENSMUSG00000004880.12	Lbr	lamin B receptor [Source:MGI Symbol;Acc:MGI:2138281]	chr1	181642900	181670611	-	27711	chr1:181642900-181670611	983.769	1007.54	1239.2	1143.08	922.07	1123.91	1132.19	1426.02	1271.8	1016.27	1126.59	0.159477	0.118039	1.35105	0.176679	0.991025
959	ENSMUSG00000004885.6	Crabp2	cellular retinoic acid binding protein II [Source:MGI Symbol;Acc:MGI:88491]	chr3	87855973	87860683	+	4710	chr3:87855973-87860683	0	0	2.51056	3.79838	0	14.6456	1.91973	1.75324	0.967073	0.956006	2.65506	0.155795	0.131585	1.18399	0.236417	0.991025
960	ENSMUSG00000004892.14	Bcan	brevican [Source:MGI Symbol;Acc:MGI:1096385]	chr3	87894838	87907537	-	12699	chr3:87894838-87907537	23.5926	9.8239	44.3145	15.5753	20.0367	68.5099	7.98817	64.9998	62.5077	17.0431	33.4392	0.357711	0.209375	1.70847	0.0875489	0.991025
961	ENSMUSG00000004894.11	Hapln2	hyaluronan and proteoglycan link protein 2 [Source:MGI Symbol;Acc:MGI:2137300]	chr3	87929057	87934890	-	5833	chr3:87929057-87934890	0	0	1.23511	1.69791	0	1.12471	2.40285	0	0	0	0.646058	0.00961479	0.0856573	0.112247	0.910627	0.991025
962	ENSMUSG00000004895.10	Prcc	papillary renal cell carcinoma (translocation-associated) [Source:MGI Symbol;Acc:MGI:2137738]	chr3	87766210	87792915	-	26705	chr3:87766210-87792915	472.922	441.074	489.023	479.447	470.442	499.417	442.317	446.981	498.472	454.837	469.493	-0.00785402	0.0807456	-0.0972688	0.922513	0.991025
963	ENSMUSG00000004896.17	Rrnad1	ribosomal RNA adenine dimethylase domain containing 1 [Source:MGI Symbol;Acc:MGI:2387197]	chr3	87829908	87838024	-	8116	chr3:87829908-87838024	212.297	254.092	279.081	239.789	261.382	370.457	203.608	277.059	283.599	254.561	263.593	0.131773	0.1447	0.910661	0.362474	0.991025
964	ENSMUSG00000004897.18	Hdgf	heparin binding growth factor [Source:MGI Symbol;Acc:MGI:1194494]	chr3	87813628	87823439	+	9811	chr3:87813628-87823439	2071.28	2503.71	1906.05	2045.99	1863.64	1741.68	1804.85	1883.18	1780.2	1677.94	1927.85	-0.214056	0.0948618	-2.25651	0.024039	0.991025
965	ENSMUSG00000004902.8	Slc25a18	solute carrier family 25 (mitochondrial carrier), member 18 [Source:MGI Symbol;Acc:MGI:1919053]	chr6	120750539	120771297	+	20758	chr6:120750539-120771297	16.9752	8.4841	11.4705	16.0801	10.6482	22.6402	4.05788	5.55292	7.15043	20.2559	12.3316	-0.0475542	0.21216	-0.224144	0.822645	0.991025
966	ENSMUSG00000004929.13	Thop1	thimet oligopeptidase 1 [Source:MGI Symbol;Acc:MGI:1354165]	chr10	80905869	80918393	+	12524	chr10:80905869-80918393	196.199	323.397	166.621	244.864	170.818	195.7	130.436	150.851	180.749	210.202	196.984	-0.275918	0.175947	-1.56818	0.116839	0.991025
967	ENSMUSG00000004931.12	Apba3	amyloid beta (A4) precursor protein-binding, family A, member 3 [Source:MGI Symbol;Acc:MGI:1888527]	chr10	81102794	81109080	+	6286	chr10:81102794-81109080	311.064	307.298	436.878	342.886	333.42	423.293	218.686	299.785	295.684	250.216	321.921	-0.190143	0.158369	-1.20063	0.229894	0.991025
968	ENSMUSG00000004933.18	Matk	megakaryocyte-associated tyrosine kinase [Source:MGI Symbol;Acc:MGI:99259]	chr10	81088769	81099199	+	10430	chr10:81088769-81099199	29.9088	35.6114	13.7591	25.1893	29.5966	23.3089	23.6974	17.4877	7.26518	22.912	22.8736	-0.297133	0.214317	-1.38642	0.165618	0.991025
969	ENSMUSG00000004934.15	Pias4	protein inhibitor of activated STAT 4 [Source:MGI Symbol;Acc:MGI:2136940]	chr10	80989100	81003757	-	14657	chr10:80989100-81003757	226.738	262.971	266.079	293.693	279.93	257.699	271.694	242.149	247.018	269.452	261.742	-0.0422279	0.102935	-0.41024	0.68163	0.991025
970	ENSMUSG00000004936.9	Map2k1	mitogen-activated protein kinase kinase 1 [Source:MGI Symbol;Acc:MGI:1346866]	chr9	64093052	64160913	-	67861	chr9:64093052-64160913	663.398	798.62	819.717	770.197	602.814	722.554	790.822	811.176	845.508	768.801	759.361	0.102617	0.104813	0.979046	0.327557	0.991025
971	ENSMUSG00000004937.7	Sgta	small glutamine-rich tetratricopeptide repeat (TPR)-containing, alpha [Source:MGI Symbol;Acc:MGI:1098703]	chr10	80879909	80896015	-	16106	chr10:80879909-80896015	759.948	831.676	696.458	684.545	671.388	627.91	762.134	705.042	673.055	683.852	709.601	-0.0734393	0.093087	-0.788932	0.430152	0.991025
972	ENSMUSG00000004939.8	Nmrk2	nicotinamide riboside kinase 2 [Source:MGI Symbol;Acc:MGI:1916814]	chr10	81034004	81037885	-	3881	chr10:81034004-81037885	0	0	0	6.03111	1.93649	0	0	0	3.06517	0	1.10328	-0.043906	0.079068	-0.555294	0.578693	0.991025
973	ENSMUSG00000004945.16	Tmem242	transmembrane protein 242 [Source:MGI Symbol;Acc:MGI:1917794]	chr17	5461145	5490534	-	29389	chr17:5461145-5490534	294.588	278.382	260	250.224	256.17	226.085	283.758	251.154	204.517	254.939	255.982	-0.12404	0.112793	-1.09972	0.271455	0.991025
974	ENSMUSG00000004947.16	Dtx2	deltex 2, E3 ubiquitin ligase [Source:MGI Symbol;Acc:MGI:1921448]	chr5	136023654	136061726	+	38072	chr5:136023654-136061726	257.062	295.853	330.749	261.167	226.132	312.763	290.79	278.816	389.814	311.654	295.48	0.187649	0.130548	1.43739	0.150607	0.991025
975	ENSMUSG00000004948.13	Zp3	zona pellucida glycoprotein 3 [Source:MGI Symbol;Acc:MGI:99215]	chr5	136008953	136017478	+	8525	chr5:136008953-136017478	1.61621	0	0	0	0	0	0	0.925943	0	0	0.254215	-0.00786879	0.0582354	-0.13512	0.892517	0.991025
976	ENSMUSG00000004951.11	Hspb1	heat shock protein 1 [Source:MGI Symbol;Acc:MGI:96240]	chr5	135916773	135918417	+	1644	chr5:135916773-135918417	1235.56	1223.26	7417.8	972.644	742.131	3189.55	632.757	438.49	744.522	629.106	1722.58	-0.228967	0.18068	-1.26726	0.205064	0.991025
977	ENSMUSG00000004952.14	Rasa4	RAS p21 protein activator 4 [Source:MGI Symbol;Acc:MGI:1858600]	chr5	136112770	136140714	+	27944	chr5:136112770-136140714	157.897	128.02	362.627	226.408	376.372	285.074	456.373	349.547	296.114	332.139	297.057	0.314001	0.201659	1.55709	0.119449	0.991025
978	ENSMUSG00000004961.8	Syt5	synaptotagmin V [Source:MGI Symbol;Acc:MGI:1926368]	chr7	4542764	4550540	-	7776	chr7:4542764-4550540	78.2868	46.3253	51.4456	94.8033	59.7139	112.915	34.9505	77.9376	60.3987	61.8767	67.8653	0.0409995	0.206136	0.198895	0.842345	0.991025
979	ENSMUSG00000004980.17	Hnrnpa2b1	heterogeneous nuclear ribonucleoprotein A2/B1 [Source:MGI Symbol;Acc:MGI:104819]	chr6	51437912	51446874	-	8962	chr6:51437912-51446874	3500.06	4249.49	5934.01	4524.56	3773.48	5298.37	4247.11	4091.89	5048.62	4565.36	4523.3	0.0717287	0.137891	0.520183	0.602936	0.991025
980	ENSMUSG00000004994.13	Ccdc130	coiled-coil domain containing 130 [Source:MGI Symbol;Acc:MGI:1914986]	chr8	84984424	84997009	-	12585	chr8:84984424-84997009	67.3672	87.0104	65.6488	84.7558	94.4347	86.81	105.968	70.5654	86.322	40.8291	78.9711	-0.0328497	0.191185	-0.171821	0.863578	0.991025
981	ENSMUSG00000004996.10	Mri1	methylthioribose-1-phosphate isomerase 1 [Source:MGI Symbol;Acc:MGI:1915123]	chr8	84976535	84983955	-	7420	chr8:84976535-84983955	232.007	218.655	150.503	173.286	208.067	162.208	179.78	187.448	129.877	150.07	179.19	-0.247178	0.145053	-1.70405	0.0883716	0.991025
982	ENSMUSG00000005034.16	Prkacb	protein kinase, cAMP dependent, catalytic, beta [Source:MGI Symbol;Acc:MGI:97594]	chr3	146435329	146518745	-	83416	chr3:146435329-146518745	1332.45	1419.79	1311.97	1299.84	1608.4	1420	1496.8	1251.59	1484.37	1403.22	1402.84	0.0157861	0.0903924	0.174639	0.861363	0.991025
983	ENSMUSG00000005043.14	Sgsh	N-sulfoglucosamine sulfohydrolase (sulfamidase) [Source:MGI Symbol;Acc:MGI:1350341]	chr11	119234251	119246362	-	12111	chr11:119234251-119246362	473.485	319.798	321.968	393.271	582.634	318.348	370.49	439.936	309.904	324.043	385.388	-0.204238	0.161949	-1.26112	0.207264	0.991025
984	ENSMUSG00000005045.17	Chd5	chromodomain helicase DNA binding protein 5 [Source:MGI Symbol;Acc:MGI:3036258]	chr4	152423108	152474651	+	51543	chr4:152423108-152474651	24.8445	20.7709	27.2368	35.1826	34.8118	33.2343	8.52404	42.207	38.7365	16.5528	28.2101	-0.0221932	0.216139	-0.10268	0.918217	0.991025
985	ENSMUSG00000005054.8	Cstb	cystatin B [Source:MGI Symbol;Acc:MGI:109514]	chr10	78261503	78263456	+	1953	chr10:78261503-78263456	592.574	612.046	357.433	385.527	353.685	262.358	482.632	283.767	256.618	366.474	395.311	-0.36683	0.183085	-2.0036	0.0451128	0.991025
986	ENSMUSG00000005057.14	Sh2b2	SH2B adaptor protein 2 [Source:MGI Symbol;Acc:MGI:1345171]	chr5	136247001	136275410	-	28409	chr5:136247001-136275410	163.236	193.25	160.208	163.252	232.97	208.232	193.71	73.1846	224.254	136.223	174.852	-0.09352	0.1962	-0.476656	0.633607	0.991025
987	ENSMUSG00000005069.13	Pex5	peroxisomal biogenesis factor 5 [Source:MGI Symbol;Acc:MGI:1098808]	chr6	124373775	124392026	-	18251	chr6:124373775-124392026	551.679	524.846	505.988	549.702	446.91	452.966	514.849	461.849	439.795	483.345	493.193	-0.125965	0.0927049	-1.35877	0.174218	0.991025
988	ENSMUSG00000005087.18	Cd44	CD44 antigen [Source:MGI Symbol;Acc:MGI:88338]	chr2	102641486	102732010	-	90524	chr2:102641486-102732010	3525.14	3783.69	3269.27	3614.24	3386.62	3002.63	3516.59	2925.41	2994.82	3532.54	3355.1	-0.132522	0.0861415	-1.53843	0.123945	0.991025
989	ENSMUSG00000005089.16	Slc1a2	solute carrier family 1 (glial high affinity glutamate transporter), member 2 [Source:MGI Symbol;Acc:MGI:101931]	chr2	102489004	102621129	+	132125	chr2:102489004-102621129	33.5609	79.3495	41.4981	10.6548	39.4116	124.862	61.7626	56.3477	66.2143	34.5176	54.8179	0.363071	0.216171	1.67955	0.0930445	0.991025
990	ENSMUSG00000005102.14	Eif2ak4	eukaryotic translation initiation factor 2 alpha kinase 4 [Source:MGI Symbol;Acc:MGI:1353427]	chr2	118219099	118305715	+	86616	chr2:118219099-118305715	510.178	555.953	597.087	615.259	667.104	854.204	550.705	524.429	638.475	528.717	604.211	0.0605802	0.139682	0.433703	0.664504	0.991025
991	ENSMUSG00000005103.13	Wdr1	WD repeat domain 1 [Source:MGI Symbol;Acc:MGI:1337100]	chr5	38684156	38720564	-	36408	chr5:38684156-38720564	3439.6	3715.6	2479.43	2779	2710.28	2659.35	3014.92	2838.08	3085.75	2989.13	2971.11	-0.0479571	0.118246	-0.40557	0.685059	0.991025
992	ENSMUSG00000005107.14	Slc2a9	solute carrier family 2 (facilitated glucose transporter), member 9 [Source:MGI Symbol;Acc:MGI:2152844]	chr5	38506616	38660486	-	153870	chr5:38506616-38660486	93.9062	82.8166	63.1569	84.4672	92.2465	134.989	124.546	134.362	67.064	93.3337	97.0888	0.312904	0.177726	1.7606	0.0783062	0.991025
993	ENSMUSG00000005124.11	Ccn4	cellular communication network factor 4 [Source:MGI Symbol;Acc:MGI:1197008]	chr15	66763169	66795050	+	31881	chr15:66763169-66795050	483.903	782.934	90.6502	533.594	494.699	259.449	184.747	146.964	300.138	366.437	364.352	-0.472365	0.216445	-2.18238	0.0290814	0.991025
994	ENSMUSG00000005125.14	Ndrg1	N-myc downstream regulated gene 1 [Source:MGI Symbol;Acc:MGI:1341799]	chr15	66801167	66841489	-	40322	chr15:66801167-66841489	481.232	658.724	398.681	499.491	388.424	387.283	376.271	441.344	391.901	444.331	446.768	-0.219706	0.139705	-1.57264	0.115803	0.991025
995	ENSMUSG00000005131.5	4930550C14Rik	RIKEN cDNA 4930550C14 gene [Source:MGI Symbol;Acc:MGI:1922561]	chr9	53313625	53345702	+	32077	chr9:53313625-53345702	22.2595	14.3203	22.6902	16.8131	11.8525	29.1332	10.5569	11.2652	12.1859	11.5052	16.2582	-0.182498	0.215243	-0.847866	0.396513	0.991025
996	ENSMUSG00000005148.9	Klf5	Kruppel-like factor 5 [Source:MGI Symbol;Acc:MGI:1338056]	chr14	99536127	99552472	+	16345	chr14:99536127-99552472	630.755	647.082	799.953	737.01	515.59	706.852	538.161	658.049	645.342	602.276	648.107	-0.0727452	0.125884	-0.577873	0.56335	0.991025
997	ENSMUSG00000005150.17	Wdr83	WD repeat domain containing 83 [Source:MGI Symbol;Acc:MGI:1915086]	chr8	85801664	85807935	-	6271	chr8:85801664-85807935	129.686	149.863	121.901	131.444	110.644	109.588	123.894	90.3299	110.055	148.375	122.578	-0.129029	0.146436	-0.881127	0.378249	0.991025
998	ENSMUSG00000005161.16	Prdx2	peroxiredoxin 2 [Source:MGI Symbol;Acc:MGI:109486]	chr8	85696216	85701463	+	5247	chr8:85696216-85701463	891.964	854.441	863.655	1071.94	1057.08	838.577	1094.66	791.092	855.246	993.343	931.2	-0.0469532	0.117508	-0.399573	0.689471	0.991025
999	ENSMUSG00000005198.16	Polr2a	polymerase (RNA) II (DNA directed) polypeptide A [Source:MGI Symbol;Acc:MGI:98086]	chr11	69624823	69649463	-	24640	chr11:69624823-69649463	3938.98	3625.33	3175.27	3502.46	3203.9	3103.14	3414.1	3138.32	3498.86	2944.33	3354.47	-0.110995	0.0887633	-1.25047	0.21113	0.991025
1000	ENSMUSG00000005204.13	Senp3	SUMO/sentrin specific peptidase 3 [Source:MGI Symbol;Acc:MGI:2158736]	chr11	69563941	69572910	-	8969	chr11:69563941-69572910	631.112	671.389	698.784	699.429	774.742	762.726	743.463	696.41	829.127	719.919	722.71	0.105338	0.087239	1.20746	0.227255	0.991025
1001	ENSMUSG00000005220.11	Corin	corin, serine peptidase [Source:MGI Symbol;Acc:MGI:1349451]	chr5	72457368	72661816	-	204448	chr5:72457368-72661816	21.9303	28.4991	3.10536	48.5328	53.109	10.0803	10.0765	10.1065	9.1288	23.987	21.8556	-0.452541	0.207576	-2.18013	0.0292481	0.991025
1002	ENSMUSG00000005225.16	Plekha8	pleckstrin homology domain containing, family A (phosphoinositide binding specific) member 8 [Source:MGI Symbol;Acc:MGI:2681164]	chr6	54572096	54622824	+	50728	chr6:54572096-54622824	368.633	391.662	310.101	300.453	313.368	421.867	277.732	314.144	416.827	391.889	350.668	0.0980437	0.137287	0.714153	0.475133	0.991025
1003	ENSMUSG00000005232.12	G6pc2	glucose-6-phosphatase, catalytic, 2 [Source:MGI Symbol;Acc:MGI:1277193]	chr2	69041417	69058185	+	16768	chr2:69041417-69058185	0.80892	0	0	1.00568	0	1.33284	0	0	0	0	0.314744	-0.0102249	0.0661794	-0.154502	0.877214	0.991025
1004	ENSMUSG00000005233.17	Spc25	SPC25, NDC80 kinetochore complex component, homolog (S. cerevisiae) [Source:MGI Symbol;Acc:MGI:1913692]	chr2	69024239	69036538	-	12299	chr2:69024239-69036538	24.0699	76.7387	86.6613	85.9524	74.1014	73.701	89.6708	30.0583	90.9205	97.1217	72.8996	0.0783276	0.214596	0.365001	0.715111	0.991025
1005	ENSMUSG00000005237.15	Dnah2	dynein, axonemal, heavy chain 2 [Source:MGI Symbol;Acc:MGI:107731]	chr11	69311635	69439936	-	128301	chr11:69311635-69439936	543.537	153.326	365.772	556.275	370.766	716.763	310.885	337.489	264.031	445.649	406.449	0.036789	0.211449	0.173985	0.861877	0.991025
1006	ENSMUSG00000005262.14	Ufd1	ubiquitin recognition factor in ER-associated degradation 1 [Source:MGI Symbol;Acc:MGI:109353]	chr16	18630529	18654011	+	23482	chr16:18630529-18654011	598.693	616.866	505.833	464.554	491.408	434.633	555.151	512.045	548.184	477.164	520.453	-0.0766583	0.114056	-0.672109	0.501514	0.991025
1007	ENSMUSG00000005267.14	Zfp287	zinc finger protein 287 [Source:MGI Symbol;Acc:MGI:2176561]	chr11	62591182	62622731	-	31549	chr11:62591182-62622731	160.92	172.779	146.953	147.105	147.742	177.189	162.379	191.253	211.499	162.55	168.037	0.20402	0.119226	1.71121	0.0870432	0.991025
1008	ENSMUSG00000005268.21	Prlr	prolactin receptor [Source:MGI Symbol;Acc:MGI:97763]	chr15	10177324	10349266	+	171942	chr15:10177324-10349266	8.99684	21.6764	4.96709	6.39389	11.8037	4.23205	8.06048	68.8369	5.67906	1.61192	14.2258	0.102516	0.176033	0.582371	0.560317	0.991025
1009	ENSMUSG00000005299.7	Letm1	leucine zipper-EF-hand containing transmembrane protein 1 [Source:MGI Symbol;Acc:MGI:1932557]	chr5	33897017	33940161	-	43144	chr5:33897017-33940161	761.908	845.27	613.611	687.071	711.916	470.045	626.737	741.9	787.523	675.463	692.144	-0.11723	0.137778	-0.850862	0.394846	0.991025
1010	ENSMUSG00000005312.16	Ubqln1	ubiquilin 1 [Source:MGI Symbol;Acc:MGI:1860276]	chr13	58323970	58363467	-	39497	chr13:58323970-58363467	1323.08	1612.98	1750.04	1386.05	1216.76	1590.06	1288.73	1319.86	1671.46	1274.66	1443.37	-0.0265256	0.124939	-0.212308	0.831867	0.991025
1011	ENSMUSG00000005320.10	Fgfr4	fibroblast growth factor receptor 4 [Source:MGI Symbol;Acc:MGI:95525]	chr13	55300453	55316572	+	16119	chr13:55300453-55316572	141.498	112.001	83.5234	91.4025	129.854	152.594	90.3531	114.694	134.767	118.934	116.962	0.108954	0.168156	0.647937	0.517025	0.991025
1012	ENSMUSG00000005339.11	Fcer1a	Fc receptor, IgE, high affinity I, alpha polypeptide [Source:MGI Symbol;Acc:MGI:95494]	chr1	173048851	173054781	-	5930	chr1:173048851-173054781	0	0	1.14426	1.09919	1.06146	0	0	2.42568	0	1.76444	0.749504	0.0270551	0.100669	0.268754	0.788119	0.991025
1013	ENSMUSG00000005354.17	Txn2	thioredoxin 2 [Source:MGI Symbol;Acc:MGI:1929468]	chr15	77799247	77813206	-	13959	chr15:77799247-77813206	576.669	653.346	456.832	533.234	450.823	387.135	490.583	433.514	456.428	441.538	488.01	-0.250168	0.121819	-2.0536	0.0400144	0.991025
1014	ENSMUSG00000005357.10	Slc1a6	solute carrier family 1 (high affinity aspartate/glutamate transporter), member 6 [Source:MGI Symbol;Acc:MGI:1096331]	chr10	78616330	78650599	+	34269	chr10:78616330-78650599	0.808693	0	2.08623	0	1.93672	0	1.01486	0	0	4.05324	0.989975	0.00570515	0.102978	0.0554014	0.955819	0.991025
1015	ENSMUSG00000005362.15	Crbn	cereblon [Source:MGI Symbol;Acc:MGI:1913277]	chr6	106757162	106777038	-	19876	chr6:106757162-106777038	304.827	419.12	444.946	336.861	427.495	441.702	485.961	529.39	341.887	462.674	419.486	0.200872	0.140476	1.42993	0.152736	0.991025
1016	ENSMUSG00000005364.12	Il5ra	interleukin 5 receptor, alpha [Source:MGI Symbol;Acc:MGI:96558]	chr6	106687318	106725998	-	38680	chr6:106687318-106725998	4.41755	5.1495	1.37697	12.2653	10.8227	2.84232	2.01038	5.59017	1.48852	5.11307	5.10765	-0.249126	0.191436	-1.30135	0.193137	0.991025
1017	ENSMUSG00000005370.5	Msh6	mutS homolog 6 [Source:MGI Symbol;Acc:MGI:1343961]	chr17	88282490	88298320	+	15830	chr17:88282490-88298320	334.015	415.171	441.93	459.623	407.457	442.155	394.673	339.521	382.993	377.208	399.475	-0.0820225	0.113155	-0.724867	0.468534	0.991025
1018	ENSMUSG00000005371.16	Fbxo11	F-box protein 11 [Source:MGI Symbol;Acc:MGI:2147134]	chr17	88298287	88372719	-	74432	chr17:88298287-88372719	1230.29	1180.05	1392.25	1147.23	1256.06	1232.11	1164.58	1321.88	1165.03	1088.97	1217.84	-0.0527125	0.0860491	-0.612586	0.54015	0.991025
1019	ENSMUSG00000005373.14	Mlxipl	MLX interacting protein-like [Source:MGI Symbol;Acc:MGI:1927999]	chr5	135118744	135167236	+	48492	chr5:135118744-135167236	14.4876	15.9999	43.8267	68.973	31.857	41.4819	25.9525	19.4779	38.9605	31.7693	33.2786	-0.0705903	0.216486	-0.326072	0.74437	0.991025
1020	ENSMUSG00000005374.14	Tbl2	transducin (beta)-like 2 [Source:MGI Symbol;Acc:MGI:1351652]	chr5	135178511	135194614	+	16103	chr5:135178511-135194614	415.076	401.243	389.744	395.707	347.162	391.692	349.427	345.325	461.858	451.687	394.892	0.033577	0.112804	0.297656	0.765965	0.991025
1021	ENSMUSG00000005378.18	Bud23	BUD23, rRNA methyltransferase and ribosome maturation factor [Source:MGI Symbol;Acc:MGI:1913388]	chr5	135081811	135093813	-	12002	chr5:135081811-135093813	153.288	236.182	122.427	226.727	169.227	144.134	208.957	163.266	193.5	225.784	184.349	0.0353162	0.17188	0.20547	0.837205	0.991025
1022	ENSMUSG00000005397.9	Nid1	nidogen 1 [Source:MGI Symbol;Acc:MGI:97342]	chr13	13612136	13686854	+	74718	chr13:13612136-13686854	5597.45	5828.05	4710.01	4878.91	5652.03	5222.94	5618.86	4140.93	5121.23	6311.08	5308.15	-0.0126857	0.117155	-0.108281	0.913772	0.991025
1023	ENSMUSG00000005410.7	Mcm5	minichromosome maintenance complex component 5 [Source:MGI Symbol;Acc:MGI:103197]	chr8	75836197	75855067	+	18870	chr8:75836197-75855067	233.844	340.562	309.549	458.296	359.947	379.801	474.436	251.355	355.302	321.783	348.487	0.0539295	0.170956	0.315459	0.752413	0.991025
1024	ENSMUSG00000005417.18	Mprip	myosin phosphatase Rho interacting protein [Source:MGI Symbol;Acc:MGI:1349438]	chr11	59552131	59671686	+	119555	chr11:59552131-59671686	11319.7	12279	9926.82	9317.07	8412.33	8952.25	8598.8	10174.7	9779.81	9254.36	9801.48	-0.123084	0.110882	-1.11005	0.266979	0.991025
1025	ENSMUSG00000005442.14	Cic	capicua transcriptional repressor [Source:MGI Symbol;Acc:MGI:1918972]	chr7	24967129	24993584	+	26455	chr7:24967129-24993584	2867.81	3059.6	2936.26	3790.2	2848.78	3434.64	3021.66	3031.97	3072.27	3006.48	3106.97	0.00561126	0.097642	0.0574677	0.954173	0.991025
1026	ENSMUSG00000005447.13	Pafah1b3	platelet-activating factor acetylhydrolase, isoform 1b, subunit 3 [Source:MGI Symbol;Acc:MGI:108414]	chr7	24994474	24997411	-	2937	chr7:24994474-24997411	104.644	99.1742	102.493	130.299	153.225	112.653	135.227	112.631	96.071	149.577	119.599	0.0368565	0.158581	0.232415	0.816216	0.991025
1027	ENSMUSG00000005465.10	Il27ra	interleukin 27 receptor, alpha [Source:MGI Symbol;Acc:MGI:1355318]	chr8	84756923	84769218	-	12295	chr8:84756923-84769218	40.1358	43.5525	59.1756	122.011	115.139	46.2201	132.33	73.4935	67.0603	116.051	81.5169	0.111672	0.215212	0.518892	0.603836	0.991025
1028	ENSMUSG00000005469.11	Prkaca	protein kinase, cAMP dependent, catalytic, alpha [Source:MGI Symbol;Acc:MGI:97592]	chr8	84699622	84723072	+	23450	chr8:84699622-84723072	1046.85	986.943	891.717	965.603	980.397	884.887	963.07	960.05	923.063	849.716	945.229	-0.0861642	0.0760728	-1.13265	0.25736	0.991025
1029	ENSMUSG00000005470.9	Asf1b	anti-silencing function 1B histone chaperone [Source:MGI Symbol;Acc:MGI:1914179]	chr8	84682136	84696826	+	14690	chr8:84682136-84696826	48.2962	124.057	126.446	96.4571	75.917	88.3189	110.802	66.4376	123.976	95.3993	95.6108	0.0347277	0.197937	0.175448	0.860728	0.991025
1030	ENSMUSG00000005474.10	Myl10	myosin, light chain 10, regulatory [Source:MGI Symbol;Acc:MGI:1891705]	chr5	136722000	136729948	+	7948	chr5:136722000-136729948	0.885798	0	0	0	0.883856	0	0	0	0	0	0.176965	-0.0185136	0.0582354	-0.31791	0.750553	0.991025
1031	ENSMUSG00000005481.19	Ddx39a	DEAD box helicase 39a [Source:MGI Symbol;Acc:MGI:1915528]	chr8	84441806	84453521	+	11715	chr8:84441806-84453521	384.181	546.754	296.853	382.709	298.115	265.328	397.67	326.961	319.216	361.679	357.947	-0.160133	0.160957	-0.994883	0.319793	0.991025
1032	ENSMUSG00000005483.11	Dnajb1	DnaJ heat shock protein family (Hsp40) member B1 [Source:MGI Symbol;Acc:MGI:1931874]	chr8	84334822	84339282	+	4460	chr8:84334822-84339282	456.283	515.447	6689.52	473.348	416.177	4594.65	497.169	489.748	632.241	457.764	1522.23	-0.0528898	0.153843	-0.343791	0.731003	0.991025
1033	ENSMUSG00000005493.16	Msh4	mutS homolog 4 [Source:MGI Symbol;Acc:MGI:1860077]	chr3	153562786	153611775	-	48989	chr3:153562786-153611775	7.04912	9.53105	2.87925	6.74104	10.1319	3.6786	4.6706	6.0323	10.8752	6.03099	6.76201	-0.0763499	0.211534	-0.360934	0.718148	0.991025
1034	ENSMUSG00000005501.15	Usp40	ubiquitin specific peptidase 40 [Source:MGI Symbol;Acc:MGI:2443184]	chr1	87872841	87936273	-	63432	chr1:87872841-87936273	526.446	517.731	481.719	574.837	620.934	559.672	595.44	542.882	651.495	479.567	555.072	0.0508378	0.109468	0.46441	0.642354	0.991025
1035	ENSMUSG00000005505.13	Kbtbd4	kelch repeat and BTB (POZ) domain containing 4 [Source:MGI Symbol;Acc:MGI:1914386]	chr2	90735084	90741970	+	6886	chr2:90735084-90741970	183.23	202.716	203.723	211.39	156.507	187.749	193.365	166.977	157.736	158.561	182.195	-0.139468	0.122049	-1.14272	0.253155	0.991025
1036	ENSMUSG00000005506.17	Celf1	CUGBP, Elav-like family member 1 [Source:MGI Symbol;Acc:MGI:1342295]	chr2	90770727	90849842	+	79115	chr2:90770727-90849842	2313.77	2461.01	2041.12	2015.15	1921.31	2223.39	2066.94	2220.72	2634.9	2105.18	2200.35	0.0613797	0.101992	0.60181	0.547301	0.991025
1037	ENSMUSG00000005510.10	Ndufs3	NADH:ubiquinone oxidoreductase core subunit S3 [Source:MGI Symbol;Acc:MGI:1915599]	chr2	90724978	90735171	-	10193	chr2:90724978-90735171	396.028	441.685	365.281	389.715	433.457	301.295	402.535	377.308	389.925	391.824	388.905	-0.110831	0.105484	-1.05069	0.2934	0.991025
1038	ENSMUSG00000005514.15	Por	cytochrome p450 oxidoreductase [Source:MGI Symbol;Acc:MGI:97744]	chr5	135698887	135764180	+	65293	chr5:135698887-135764180	2754.97	1536.65	2759.17	2536.55	2067.38	3642.69	1673.01	2801.35	2623.78	2260.7	2465.62	0.124443	0.176556	0.704837	0.480912	0.991025
1039	ENSMUSG00000005533.11	Igf1r	insulin-like growth factor I receptor [Source:MGI Symbol;Acc:MGI:96433]	chr7	67602575	67883416	+	280841	chr7:67602575-67883416	3293.43	3190.28	3718.41	2973.89	2469.04	3914.05	2637.03	3438.82	3844.24	2970.97	3245.02	0.0918431	0.134351	0.683605	0.494224	0.991025
1040	ENSMUSG00000005534.11	Insr	insulin receptor [Source:MGI Symbol;Acc:MGI:96575]	chr8	3172061	3329617	-	157556	chr8:3172061-3329617	1974.55	1732.86	2478.15	1752.81	2053.76	2648.04	1949.54	2308.69	2003.1	1837.95	2073.94	0.0944356	0.129164	0.731129	0.4647	0.991025
1041	ENSMUSG00000005540.11	Fcer2a	Fc receptor, IgE, low affinity II, alpha polypeptide [Source:MGI Symbol;Acc:MGI:95497]	chr8	3731737	3744175	-	12438	chr8:3731737-3744175	35.6762	78.0348	79.0099	157.803	124.767	35.8326	110.449	129.436	83.3478	58.5973	89.2954	-0.0964218	0.216199	-0.445986	0.655607	0.991025
1042	ENSMUSG00000005547.15	Cyp2a5	cytochrome P450, family 2, subfamily a, polypeptide 5 [Source:MGI Symbol;Acc:MGI:88597]	chr7	26534730	26542973	+	8243	chr7:26534730-26542973	347.242	37.7428	65.4776	720.52	356.782	171.356	25.3216	66.5356	26.9586	189.894	200.783	-0.317575	0.173614	-1.8292	0.0673696	0.991025
1043	ENSMUSG00000005553.15	Atp4a	ATPase, H+/K+ exchanging, gastric, alpha polypeptide [Source:MGI Symbol;Acc:MGI:88113]	chr7	30411634	30424959	+	13325	chr7:30411634-30424959	0.425692	0	0	0	0	0	0	2.04064	2.25053	0.396675	0.511354	0.0621275	0.0834934	0.744101	0.456816	0.991025
1044	ENSMUSG00000005566.15	Trim28	tripartite motif-containing 28 [Source:MGI Symbol;Acc:MGI:109274]	chr7	12733041	12764962	+	31921	chr7:12733041-12764962	1501.65	1731.79	1435.99	1930.03	1700.91	1792.11	1494.1	1489.97	1460.17	1555.34	1609.21	-0.0862188	0.103412	-0.833742	0.404427	0.991025
1045	ENSMUSG00000005575.17	Ube2m	ubiquitin-conjugating enzyme E2M [Source:MGI Symbol;Acc:MGI:108278]	chr7	12769047	12772202	-	3155	chr7:12769047-12772202	700.84	711.706	519.312	655.382	572.838	503.813	559.046	536.823	561.63	609.918	593.131	-0.176428	0.109771	-1.60724	0.108002	0.991025
1046	ENSMUSG00000005580.12	Adcy9	adenylate cyclase 9 [Source:MGI Symbol;Acc:MGI:108450]	chr16	4105393	4238362	-	132969	chr16:4105393-4238362	564.309	606.093	682.79	566.702	557.555	558.051	555.383	711.203	655.211	616.076	607.337	0.0547493	0.103232	0.530352	0.595868	0.991025
1047	ENSMUSG00000005583.17	Mef2c	myocyte enhancer factor 2C [Source:MGI Symbol;Acc:MGI:99458]	chr13	83652153	83815199	+	163046	chr13:83652153-83815199	679.213	712.505	810.502	856.198	983.277	1015.38	662.39	760.849	753.708	810.012	804.403	-0.0139023	0.133534	-0.10411	0.917082	0.991025
1048	ENSMUSG00000005609.17	Ctr9	CTR9 homolog, Paf1/RNA polymerase II complex component [Source:MGI Symbol;Acc:MGI:109345]	chr7	110628158	110655584	+	27426	chr7:110628158-110655584	954.665	861.461	668.05	647.754	784.896	676.02	703.29	570.942	643.297	696.46	720.684	-0.230654	0.122666	-1.88035	0.0600604	0.991025
1049	ENSMUSG00000005610.18	Eif4g2	eukaryotic translation initiation factor 4, gamma 2 [Source:MGI Symbol;Acc:MGI:109207]	chr7	110666957	110682237	-	15280	chr7:110666957-110682237	10924.9	12147.2	11110.7	10275.4	9633.8	10846	10206	9995.3	11208.3	10637	10698.5	-0.0312932	0.0797263	-0.392508	0.694683	0.991025
1050	ENSMUSG00000005611.16	Irag1	inositol 1,4,5-triphosphate receptor associated 1 [Source:MGI Symbol;Acc:MGI:1338023]	chr7	110467473	110581668	-	114195	chr7:110467473-110581668	118.525	163.21	107.501	220.729	193.902	344.102	157.15	192.808	163.159	268.943	193.003	0.342222	0.196064	1.74546	0.080905	0.991025
1051	ENSMUSG00000005615.16	Pcyt1a	phosphate cytidylyltransferase 1, choline, alpha isoform [Source:MGI Symbol;Acc:MGI:88557]	chr16	32249739	32293888	+	44149	chr16:32249739-32293888	1536.4	1445.98	1633.6	1110.05	1159.76	1392.01	1162.43	1752.81	1747.2	1110.5	1405.08	0.049111	0.151928	0.323252	0.746504	0.991025
1052	ENSMUSG00000005621.12	Zfp592	zinc finger protein 592 [Source:MGI Symbol;Acc:MGI:2443541]	chr7	80643429	80694912	+	51483	chr7:80643429-80694912	1117.89	1023.04	1890.8	1268.68	1117.54	1596.53	1356.63	1385.45	1450.39	1153.63	1336.06	0.0976219	0.152803	0.638876	0.522904	0.991025
1053	ENSMUSG00000005628.13	Tmod4	tropomodulin 4 [Source:MGI Symbol;Acc:MGI:1355285]	chr3	95031787	95036520	+	4733	chr3:95031787-95036520	9.00047	8.19123	3.21906	5.15775	7.2009	16.5374	11.6756	4.82839	5.86009	1.50713	7.3178	0.0791645	0.201369	0.393131	0.694223	0.991025
1054	ENSMUSG00000005640.13	Insrr	insulin receptor-related receptor [Source:MGI Symbol;Acc:MGI:1346037]	chr3	87704258	87723408	+	19150	chr3:87704258-87723408	2.29226	0	9.3952	6.65156	5.48578	3.77448	4.79251	9.61323	2.89447	14.0834	5.89829	0.144938	0.18646	0.777311	0.436975	0.991025
1055	ENSMUSG00000005649.18	Cabp5	calcium binding protein 5 [Source:MGI Symbol;Acc:MGI:1352746]	chr7	13132057	13142812	+	10755	chr7:13132057-13142812	0.919995	0	0	0	0	1.03194	0	0	0	1.15187	0.310381	0.0154944	0.0659468	0.234953	0.814245	0.991025
1056	ENSMUSG00000005656.10	Snx6	sorting nexin 6 [Source:MGI Symbol;Acc:MGI:1919433]	chr12	54793134	54842488	-	49354	chr12:54793134-54842488	553.146	562.58	633.467	612.697	500.116	518.092	635.507	577.374	608.408	578.74	578.012	0.0285923	0.0962867	0.296949	0.766505	0.991025
1057	ENSMUSG00000005667.9	Mthfd2	methylenetetrahydrofolate dehydrogenase (NAD+ dependent), methenyltetrahydrofolate cyclohydrolase [Source:MGI Symbol;Acc:MGI:1338850]	chr6	83282673	83302890	-	20217	chr6:83282673-83302890	149.299	181.688	164.619	132.946	159.978	113.901	222.671	262.346	229.677	178.2	179.532	0.287703	0.171895	1.67372	0.0941863	0.991025
1058	ENSMUSG00000005672.13	Kit	KIT proto-oncogene receptor tyrosine kinase [Source:MGI Symbol;Acc:MGI:96677]	chr5	75735576	75817382	+	81806	chr5:75735576-75817382	1809.58	2832.52	1914.67	2142.25	2244.63	2254.27	1750.83	2216.21	1646.85	2039.47	2085.13	-0.127958	0.135045	-0.947523	0.343373	0.991025
1059	ENSMUSG00000005674.10	Tomm40l	translocase of outer mitochondrial membrane 40-like [Source:MGI Symbol;Acc:MGI:3589112]	chr1	171043580	171050083	-	6503	chr1:171043580-171050083	220.439	378.133	296.589	323.353	239.668	280.725	219.709	196.079	236.026	208.771	259.949	-0.303433	0.152371	-1.99141	0.0464356	0.991025
1060	ENSMUSG00000005677.15	Nr1i3	nuclear receptor subfamily 1, group I, member 3 [Source:MGI Symbol;Acc:MGI:1346307]	chr1	171041539	171048270	+	6731	chr1:171041539-171048270	0	0	0	0	0	0	0	1.8497	0	0	0.18497	0.0240155	0.0582354	0.412387	0.680056	0.991025
1061	ENSMUSG00000005681.13	Apoa2	apolipoprotein A-II [Source:MGI Symbol;Acc:MGI:88050]	chr1	171052623	171053948	+	1325	chr1:171052623-171053948	1.61482	0	2.09945	1.00234	0	0	1.01663	0	2.0524	3.01952	1.08052	0.0320788	0.119182	0.269158	0.787808	0.991025
1062	ENSMUSG00000005682.10	Pan2	PAN2 poly(A) specific ribonuclease subunit [Source:MGI Symbol;Acc:MGI:1918984]	chr10	128139204	128157227	+	18023	chr10:128139204-128157227	803.069	717.07	714.413	755.666	784.437	754.868	814.014	813.888	777.668	838.49	777.358	0.0810002	0.072965	1.11012	0.266946	0.991025
1063	ENSMUSG00000005683.9	Cs	citrate synthase [Source:MGI Symbol;Acc:MGI:88529]	chr10	128173603	128198348	+	24745	chr10:128173603-128198348	2021.08	2216.72	1745.53	2016.88	1892.46	1635.91	1988.85	1850.41	1883.88	1913.58	1916.53	-0.0889141	0.0892067	-0.99672	0.3189	0.991025
1064	ENSMUSG00000005686.18	Ampd3	adenosine monophosphate deaminase 3 [Source:MGI Symbol;Acc:MGI:1096344]	chr7	110367413	110411612	+	44199	chr7:110367413-110411612	644.838	614.744	340.789	524.532	452.367	437.868	432.985	621.604	571.256	493.748	513.473	-0.00955944	0.160382	-0.0596042	0.952471	0.991025
1065	ENSMUSG00000005687.15	Bcas2	BCAS2 pre-mRNA processing factor [Source:MGI Symbol;Acc:MGI:1915433]	chr3	103078971	103086482	+	7511	chr3:103078971-103086482	334.312	395.928	310.362	361.333	315.764	263.909	353.418	270.556	311.368	326.011	324.296	-0.157614	0.116612	-1.35161	0.176501	0.991025
1066	ENSMUSG00000005696.12	Sh2d1a	SH2 domain containing 1A [Source:MGI Symbol;Acc:MGI:1328352]	chrX	41591330	41618207	+	26877	chrX:41591330-41618207	2.26652	2.17603	17.7252	12.3683	14.8764	8.07734	15.923	33.5966	18.9764	7.42802	13.3414	0.238128	0.197981	1.20278	0.22906	0.991025
1067	ENSMUSG00000005698.16	Ctcf	CCCTC-binding factor [Source:MGI Symbol;Acc:MGI:109447]	chr8	106363200	106409554	+	46354	chr8:106363200-106409554	858.428	1007.16	945.616	910.074	823.702	1081.56	950.463	981.687	1025.48	856.245	944.041	0.100937	0.092949	1.08594	0.277505	0.991025
1068	ENSMUSG00000005699.17	Pard6a	par-6 family cell polarity regulator alpha [Source:MGI Symbol;Acc:MGI:1927223]	chr8	106427780	106430128	+	2348	chr8:106427780-106430128	45.4406	46.5776	48.3561	34.5468	53.514	47.2369	38.912	38.5065	44.42	56.713	45.4223	-0.0127387	0.173374	-0.0734751	0.941428	0.991025
1069	ENSMUSG00000005705.11	Agrp	agouti related neuropeptide [Source:MGI Symbol;Acc:MGI:892013]	chr8	106293330	106364025	-	70695	chr8:106293330-106364025	5.68539	5.80022	8.48598	5.07526	0.874752	6.70493	3.06318	8.50917	2.05859	3.04454	4.9302	-0.0408408	0.195889	-0.208489	0.834847	0.991025
1070	ENSMUSG00000005716.17	Pvalb	parvalbumin [Source:MGI Symbol;Acc:MGI:97821]	chr15	78075314	78090600	-	15286	chr15:78075314-78090600	0	0	0	0	0	0	1.01467	0	0	0	0.101467	0.0133832	0.0582354	0.229813	0.818237	0.991025
1071	ENSMUSG00000005718.9	Tfap4	transcription factor AP4 [Source:MGI Symbol;Acc:MGI:103239]	chr16	4362525	4377718	-	15193	chr16:4362525-4377718	67.1549	54.6292	74.6679	77.0762	80.0082	46.0936	43.8906	90.6698	19.4439	29.8054	58.344	-0.375118	0.212163	-1.76806	0.0770505	0.991025
1072	ENSMUSG00000005732.15	Ranbp1	RAN binding protein 1 [Source:MGI Symbol;Acc:MGI:96269]	chr16	18057648	18066596	-	8948	chr16:18057648-18066596	430.329	564.029	352.343	416.86	318.186	370.072	388.782	357.053	420.703	428.526	404.688	-0.0732547	0.142318	-0.514725	0.606745	0.991025
1073	ENSMUSG00000005763.16	Cd247	CD247 antigen [Source:MGI Symbol;Acc:MGI:88334]	chr1	165616250	165704846	+	88596	chr1:165616250-165704846	49.4834	49.4239	67.9501	103.523	131.899	60.8307	190.205	121.469	87.7049	116.364	97.8854	0.313444	0.212338	1.47616	0.139901	0.991025
1074	ENSMUSG00000005774.13	Rfx5	regulatory factor X, 5 (influences HLA class II expression) [Source:MGI Symbol;Acc:MGI:1858421]	chr3	94861386	94868872	+	7486	chr3:94861386-94868872	484.103	387.876	386.231	522.335	615.321	374.588	613.332	501.988	450.802	686.786	502.336	0.111746	0.163708	0.68259	0.494866	0.991025
1075	ENSMUSG00000005779.13	Psmb4	proteasome (prosome, macropain) subunit, beta type 4 [Source:MGI Symbol;Acc:MGI:1098257]	chr3	94791404	94794272	-	2868	chr3:94791404-94794272	1175.77	1236.84	1004.01	948.619	865.969	743.617	1137.36	1062.99	904.443	941.631	1002.13	-0.112908	0.133723	-0.844339	0.39848	0.991025
1076	ENSMUSG00000005800.4	Mmp8	matrix metallopeptidase 8 [Source:MGI Symbol;Acc:MGI:1202395]	chr9	7558457	7568486	+	10029	chr9:7558457-7568486	225.573	96.1027	481.673	162.858	65.8202	203.763	131.887	219.306	260.462	148.951	199.64	-0.0477871	0.216486	-0.22074	0.825295	0.991025
1077	ENSMUSG00000005802.13	Slc30a4	solute carrier family 30 (zinc transporter), member 4 [Source:MGI Symbol;Acc:MGI:1345282]	chr2	122523153	122544583	-	21430	chr2:122523153-122544583	642.467	682.221	546.404	643.489	650.883	487.597	669.826	623.048	623.902	701.615	627.145	-0.0242249	0.111597	-0.217074	0.828151	0.991025
1078	ENSMUSG00000005803.15	Sqor	sulfide quinone oxidoreductase [Source:MGI Symbol;Acc:MGI:1929899]	chr2	122607157	122651489	+	44332	chr2:122607157-122651489	412.989	335.258	328.952	352.962	257.27	327.225	370.424	376.621	440.907	353.929	355.654	0.131671	0.130978	1.00529	0.314758	0.991025
1079	ENSMUSG00000005804.15	Bloc1s6	biogenesis of lysosomal organelles complex-1, subunit 6, pallidin [Source:MGI Symbol;Acc:MGI:1927580]	chr2	122580423	122591395	+	10972	chr2:122580423-122591395	215.696	227.521	222.681	212.358	222.781	190.565	227.559	187.918	205.34	225.55	213.797	-0.078666	0.102291	-0.769041	0.441869	0.991025
1080	ENSMUSG00000005813.13	Metap1	methionyl aminopeptidase 1 [Source:MGI Symbol;Acc:MGI:1922874]	chr3	138164717	138195276	-	30559	chr3:138164717-138195276	460.25	515.27	434.84	483.165	434.613	464.74	488.838	454.963	511.713	447.572	469.596	0.0229154	0.0880258	0.260327	0.794612	0.991025
1081	ENSMUSG00000005823.10	Gpr108	G protein-coupled receptor 108 [Source:MGI Symbol;Acc:MGI:1925558]	chr17	57541635	57555446	-	13811	chr17:57541635-57555446	590.145	639.102	648.559	619.615	608.415	548.597	609.993	592.637	512.078	600.518	596.966	-0.111135	0.0814469	-1.36451	0.172406	0.991025
1082	ENSMUSG00000005824.8	Tnfsf14	tumor necrosis factor (ligand) superfamily, member 14 [Source:MGI Symbol;Acc:MGI:1355317]	chr17	57496492	57501177	-	4685	chr17:57496492-57501177	28.2911	34.8822	83.4245	40.1983	28.0729	81.2383	40.5785	74.9664	49.032	49.6232	51.0307	0.278905	0.21173	1.31727	0.187749	0.991025
1083	ENSMUSG00000005836.11	Gata6	GATA binding protein 6 [Source:MGI Symbol;Acc:MGI:107516]	chr18	11052064	11085635	+	33571	chr18:11052064-11085635	830.242	675.681	855.228	757.899	804.833	698.085	716.254	719.166	589.682	695.952	734.302	-0.188118	0.0969501	-1.94036	0.0523356	0.991025
1084	ENSMUSG00000005846.13	Rsl1d1	ribosomal L1 domain containing 1 [Source:MGI Symbol;Acc:MGI:1913659]	chr16	11010834	11021195	-	10361	chr16:11010834-11021195	432.235	612.384	350.309	445.579	378.64	334.208	388.724	367.933	402.903	440.91	415.382	-0.172396	0.144534	-1.19277	0.232959	0.991025
1085	ENSMUSG00000005864.8	Cnga2	cyclic nucleotide gated channel alpha 2 [Source:MGI Symbol;Acc:MGI:108040]	chrX	71035455	71053824	+	18369	chrX:71035455-71053824	34.9139	29.1723	15.6553	15.1009	13.6273	23.751	22.8548	52.3562	34.5126	23.7855	26.573	0.284983	0.21477	1.32692	0.184534	0.991025
1086	ENSMUSG00000005871.16	Apc	APC, WNT signaling pathway regulator [Source:MGI Symbol;Acc:MGI:88039]	chr18	34353977	34455605	+	101628	chr18:34353977-34455605	3585.06	4251.58	4142.25	3548.4	3350.3	3866.41	3493.56	4230.7	3885.2	3834.64	3818.81	0.0313146	0.093097	0.336365	0.736596	0.991025
1087	ENSMUSG00000005873.7	Reep5	receptor accessory protein 5 [Source:MGI Symbol;Acc:MGI:1270152]	chr18	34477938	34507123	-	29185	chr18:34477938-34507123	1737.68	1654.55	998.097	1300.69	1315.74	1096.26	1205.79	1104.3	1269.07	1431.98	1311.42	-0.173442	0.142512	-1.21703	0.223592	0.991025
1088	ENSMUSG00000005881.14	Ergic3	ERGIC and golgi 3 [Source:MGI Symbol;Acc:MGI:1913616]	chr2	155849965	155860199	+	10234	chr2:155849965-155860199	592.651	621.114	748.772	698.126	724.82	917.911	835.57	632.712	653.449	642.047	706.717	0.107522	0.127859	0.840936	0.400384	0.991025
1089	ENSMUSG00000005882.19	Uqcc1	ubiquinol-cytochrome c reductase complex assembly factor 1 [Source:MGI Symbol;Acc:MGI:1929472]	chr2	155688814	155772230	-	83416	chr2:155688814-155772230	214.228	277.866	255.293	215.342	268.466	166.837	303.368	216.19	274.378	220.802	241.277	-0.0503259	0.15167	-0.331812	0.740031	0.991025
1090	ENSMUSG00000005883.16	Spo11	SPO11 initiator of meiotic double stranded breaks [Source:MGI Symbol;Acc:MGI:1349669]	chr2	172819493	172835369	+	15876	chr2:172819493-172835369	1.27337	0.741321	1.64129	3.16696	31.4845	1.04852	10.0918	19.8252	4.82459	5.58734	7.96849	0.0492144	0.157927	0.311628	0.755323	0.991025
1091	ENSMUSG00000005886.15	Ncoa2	nuclear receptor coactivator 2 [Source:MGI Symbol;Acc:MGI:1276533]	chr1	13209329	13444307	-	234978	chr1:13209329-13444307	1579.31	1375.84	1721.48	1273.89	1434.43	2062.34	1600.55	1565.21	1461.12	1542.64	1561.68	0.142764	0.118448	1.20529	0.22809	0.991025
1092	ENSMUSG00000005893.15	Nr2c2	nuclear receptor subfamily 2, group C, member 2 [Source:MGI Symbol;Acc:MGI:1352466]	chr6	92068371	92151275	+	82904	chr6:92068371-92151275	1648.17	1537.75	1918.19	1767.86	1912.81	2023.16	1786.97	1971.04	1826.9	1774.43	1816.73	0.0908109	0.0886194	1.02473	0.305491	0.991025
1093	ENSMUSG00000005897.15	Nr2c1	nuclear receptor subfamily 2, group C, member 1 [Source:MGI Symbol;Acc:MGI:1352465]	chr10	93983885	94033073	+	49188	chr10:93983885-94033073	274.503	297.596	225.263	253.157	302.345	226.326	258.085	216.21	218.726	260.646	253.286	-0.182845	0.116734	-1.56634	0.117269	0.991025
1094	ENSMUSG00000005899.15	Smpd4	sphingomyelin phosphodiesterase 4 [Source:MGI Symbol;Acc:MGI:1924876]	chr16	17437218	17462692	+	25474	chr16:17437218-17462692	409.183	395.291	448.882	391.397	574.809	378.371	428.527	445.611	445.163	378.597	429.583	-0.084156	0.123874	-0.679368	0.496904	0.991025
1095	ENSMUSG00000005907.15	Pex1	peroxisomal biogenesis factor 1 [Source:MGI Symbol;Acc:MGI:1918632]	chr5	3646066	3687232	+	41166	chr5:3646066-3687232	233.79	212.023	215.229	200.612	218.04	254.641	220.413	160.149	174.659	263.434	215.299	-0.0163788	0.142985	-0.114549	0.908802	0.991025
1096	ENSMUSG00000005917.16	Otx1	orthodenticle homeobox 1 [Source:MGI Symbol;Acc:MGI:97450]	chr11	21944764	21952897	-	8133	chr11:21944764-21952897	35.9429	3.71256	2.11495	27.7956	12.8899	18.0173	2.05892	1.21561	1.34188	18.0147	12.3104	-0.184209	0.168792	-1.09133	0.275126	0.991025
1097	ENSMUSG00000005936.20	Kctd20	potassium channel tetramerisation domain containing 20 [Source:MGI Symbol;Acc:MGI:1914239]	chr17	29170924	29188523	+	17599	chr17:29170924-29188523	1151.8	1142.68	1166.13	1016.61	1104.58	1110.38	1169.38	1127.86	1090.93	1045.52	1112.59	-0.010038	0.0705977	-0.142186	0.886933	0.991025
1098	ENSMUSG00000005947.12	Itgae	integrin alpha E, epithelial-associated [Source:MGI Symbol;Acc:MGI:1298377]	chr11	72981409	73038272	+	56863	chr11:72981409-73038272	87.4094	87.5339	117.737	144.932	214.887	175.708	192.763	75.834	108.188	163.34	136.833	0.0863729	0.206495	0.41828	0.675742	0.991025
1099	ENSMUSG00000005950.15	P2rx5	purinergic receptor P2X, ligand-gated ion channel, 5 [Source:MGI Symbol;Acc:MGI:2137026]	chr11	73051247	73063511	+	12264	chr11:73051247-73063511	39.6164	41.4571	70.8962	26.1374	47.4294	43.9488	48.6966	38.8647	44.9426	41.5433	44.3533	-0.0334973	0.193889	-0.172765	0.862836	0.991025
1100	ENSMUSG00000005951.14	Shpk	sedoheptulokinase [Source:MGI Symbol;Acc:MGI:1921887]	chr11	73090286	73115337	+	25051	chr11:73090286-73115337	69.489	47.1007	52.1285	62.3423	62.919	53.2756	37.5409	52.7447	45.966	50.6794	53.4186	-0.24376	0.166302	-1.46577	0.14271	0.991025
1101	ENSMUSG00000005952.16	Trpv1	transient receptor potential cation channel, subfamily V, member 1 [Source:MGI Symbol;Acc:MGI:1341787]	chr11	73125118	73152068	+	26950	chr11:73125118-73152068	0	0	0.805351	0.540266	2.99432	0	1.09047	2.8662	0.477545	0	0.877416	0.013932	0.11002	0.126632	0.899232	0.991025
1102	ENSMUSG00000005968.15	Tuft1	tuftelin 1 [Source:MGI Symbol;Acc:MGI:109572]	chr3	94520064	94566179	-	46115	chr3:94520064-94566179	329.572	373.471	305.961	268.41	290.45	231.06	207.069	279.307	243.221	292.974	282.149	-0.292513	0.129279	-2.26265	0.0236571	0.991025
1103	ENSMUSG00000005973.7	Rcn1	reticulocalbin 1 [Source:MGI Symbol;Acc:MGI:104559]	chr2	105216636	105229664	-	13028	chr2:105216636-105229664	429.536	660.535	754.845	534.655	589.027	572.666	706.094	756.445	747.597	767.005	651.84	0.227841	0.142475	1.59916	0.109786	0.991025
1104	ENSMUSG00000005980.16	Dnase1	deoxyribonuclease I [Source:MGI Symbol;Acc:MGI:103157]	chr16	3854806	3857888	+	3082	chr16:3854806-3857888	0	0	0	0	0.967691	0	0	0	0	0	0.0967691	-0.00788132	0.0582354	-0.135336	0.892346	0.991025
1105	ENSMUSG00000005981.12	Trap1	TNF receptor-associated protein 1 [Source:MGI Symbol;Acc:MGI:1915265]	chr16	3857835	3895691	-	37856	chr16:3857835-3895691	473.996	545.199	452.331	515.387	488.941	529.039	447.935	500.206	476.618	469.606	489.926	-0.0313044	0.0888234	-0.352434	0.724513	0.991025
1106	ENSMUSG00000005982.15	Naa60	N(alpha)-acetyltransferase 60, NatF catalytic subunit [Source:MGI Symbol;Acc:MGI:1922013]	chr16	3690239	3722634	+	32395	chr16:3690239-3722634	674.747	735.599	830.557	700.93	772.093	795.021	627.798	697.399	710	744.451	728.859	-0.0527968	0.0948221	-0.556798	0.577665	0.991025
1107	ENSMUSG00000005983.16	1700037C18Rik	RIKEN cDNA 1700037C18 gene [Source:MGI Symbol;Acc:MGI:1920511]	chr16	3713043	3726553	-	13510	chr16:3713043-3726553	51.2905	32.6007	29.4181	17.8006	30.4402	43.4653	31.7998	36.0891	17.812	42.1013	33.2818	0.0478599	0.210778	0.227063	0.820375	0.991025
1108	ENSMUSG00000005986.17	Ankrd13d	ankyrin repeat domain 13 family, member D [Source:MGI Symbol;Acc:MGI:1915673]	chr19	4320208	4333165	-	12957	chr19:4320208-4333165	36.4947	28.0996	65.2254	41.8712	61.6702	97.6431	36.7345	29.7924	44.4989	67.4688	50.9499	0.142551	0.213657	0.667194	0.504648	0.991025
1109	ENSMUSG00000006005.19	Tpr	translocated promoter region, nuclear basket protein [Source:MGI Symbol;Acc:MGI:1922066]	chr1	150268589	150325686	+	57097	chr1:150268589-150325686	2903.23	3208.18	3145.46	3166.18	3141.21	3010.34	3224.23	2930.29	2867.87	2869.1	3046.61	-0.0613883	0.0631133	-0.972668	0.330718	0.991025
1110	ENSMUSG00000006010.15	Odr4	odr4 GPCR localization factor homolog [Source:MGI Symbol;Acc:MGI:2385108]	chr1	150237056	150268831	-	31775	chr1:150237056-150268831	513.987	472.814	427.886	314.835	461.082	335.366	296.809	386.363	340.067	403.529	395.274	-0.279777	0.137058	-2.04131	0.0412201	0.991025
1111	ENSMUSG00000006014.18	Prg4	proteoglycan 4 (megakaryocyte stimulating factor, articular superficial zone protein) [Source:MGI Symbol;Acc:MGI:1891344]	chr1	150325163	150341916	-	16753	chr1:150325163-150341916	123.493	177.99	80.7154	34.622	55.1071	49.0274	210.635	29.5251	26.1335	32.2706	81.9519	-0.153006	0.205981	-0.742814	0.457594	0.991025
1112	ENSMUSG00000006019.16	Dhx34	DEAH (Asp-Glu-Ala-His) box polypeptide 34 [Source:MGI Symbol;Acc:MGI:1918973]	chr7	15931072	15955962	-	24890	chr7:15931072-15955962	215.011	196.695	198.131	210.76	182.851	213.201	229.461	186.94	182.627	273.81	208.949	0.0983623	0.127566	0.771067	0.440667	0.991025
1113	ENSMUSG00000006021.6	Kptn	kaptin [Source:MGI Symbol;Acc:MGI:1890380]	chr7	15853820	15861441	+	7621	chr7:15853820-15861441	77.1007	90.3487	84.058	74.4434	120.439	186.072	89.4234	89.678	93.5579	77.3132	98.2434	0.177823	0.19164	0.927898	0.35346	0.991025
1114	ENSMUSG00000006024.14	Napa	N-ethylmaleimide sensitive fusion protein attachment protein alpha [Source:MGI Symbol;Acc:MGI:104563]	chr7	15832383	15851900	+	19517	chr7:15832383-15851900	931.096	798.064	804.836	807.118	905.397	810.972	797.939	858.537	803.325	747.02	826.43	-0.0776868	0.0819497	-0.947982	0.343138	0.991025
1115	ENSMUSG00000006050.13	Sra1	steroid receptor RNA activator 1 [Source:MGI Symbol;Acc:MGI:1344414]	chr18	36799734	36803868	-	4134	chr18:36799734-36803868	346.574	338.187	282.984	367.465	295.279	232.255	358.735	294.548	291.693	302.84	311.056	-0.124804	0.126451	-0.986978	0.323653	0.991025
1116	ENSMUSG00000006056.15	Calcoco2	calcium binding and coiled-coil domain 2 [Source:MGI Symbol;Acc:MGI:1343177]	chr11	95990152	96002790	-	12638	chr11:95990152-96002790	8.89024	4.71555	4.17177	14.0665	9.68083	11.9859	1.01443	4.62806	3.06465	7.08667	6.93047	-0.194732	0.202006	-0.963993	0.335049	0.991025
1117	ENSMUSG00000006057.17	Atp5g1	ATP synthase, H+ transporting, mitochondrial F0 complex, subunit C1 (subunit 9) [Source:MGI Symbol;Acc:MGI:107653]	chr11	95959678	95966496	-	6818	chr11:95959678-95966496	600.479	620.987	323.576	466.367	446.28	353.413	476.492	384.142	427.75	415.114	451.46	-0.217884	0.155912	-1.39748	0.162269	0.991025
1118	ENSMUSG00000006058.11	Snf8	SNF8, ESCRT-II complex subunit, homolog (S. cerevisiae) [Source:MGI Symbol;Acc:MGI:1343161]	chr11	95925711	95938256	+	12545	chr11:95925711-95938256	272.087	268.606	261.582	249.604	242.052	216.169	276.985	234.618	230.433	279.103	253.124	-0.0586671	0.107193	-0.547305	0.584169	0.991025
1119	ENSMUSG00000006095.13	Tbcb	tubulin folding cofactor B [Source:MGI Symbol;Acc:MGI:1913661]	chr7	29923556	29931697	-	8141	chr7:29923556-29931697	457.566	391.165	288.264	322.767	257.044	265.303	323.746	254.506	275.828	238.958	307.515	-0.290023	0.152124	-1.90649	0.0565866	0.991025
1120	ENSMUSG00000006127.10	Inpp5k	inositol polyphosphate 5-phosphatase K [Source:MGI Symbol;Acc:MGI:1194899]	chr11	75521814	75539697	+	17883	chr11:75521814-75539697	821.354	612.79	1075.66	790.424	1219.44	904.924	977.352	1162.91	774.637	889.509	922.899	0.0498475	0.16187	0.307948	0.758122	0.991025
1121	ENSMUSG00000006134.5	Crkl	v-crk avian sarcoma virus CT10 oncogene homolog-like [Source:MGI Symbol;Acc:MGI:104686]	chr16	17269851	17305298	+	35447	chr16:17269851-17305298	968.786	1002.96	1219.31	953.127	989.242	978.397	939.374	1036.91	1118.65	1026.23	1023.3	-0.00870996	0.0945735	-0.0920973	0.926621	0.991025
1122	ENSMUSG00000006143.13	Upk3bl	uroplakin 3B-like [Source:MGI Symbol;Acc:MGI:1916915]	chr5	136083346	136093180	+	9834	chr5:136083346-136093180	0.856003	1.58347	0	1.06337	1.02815	0	0	0	0	0	0.453099	-0.100272	0.0839305	-1.1947	0.232203	0.991025
1123	ENSMUSG00000006154.14	Eps8l1	EPS8-like 1 [Source:MGI Symbol;Acc:MGI:1914675]	chr7	4463673	4483486	+	19813	chr7:4463673-4483486	492.25	544.579	536.29	596.405	368.4	427.459	360.507	455.488	572.882	575.632	492.989	-0.07286	0.151675	-0.480371	0.630964	0.991025
1124	ENSMUSG00000006169.21	Clint1	clathrin interactor 1 [Source:MGI Symbol;Acc:MGI:2144243]	chr11	45742791	45801452	+	58661	chr11:45742791-45801452	1478.94	1529.49	1570.44	1504.23	1446.1	1398.22	1718.09	1830.14	1595.58	1652.74	1572.4	0.118313	0.0847789	1.39554	0.162853	0.991025
1125	ENSMUSG00000006179.10	Prss16	protease, serine 16 (thymus) [Source:MGI Symbol;Acc:MGI:1859181]	chr13	22186343	22193912	-	7569	chr13:22186343-22193912	3.22335	10.8659	13.2713	6.25442	1.71179	2.35515	3.89164	3.78849	2.70954	5.38227	5.34538	-0.26096	0.197462	-1.32157	0.186311	0.991025
1126	ENSMUSG00000006191.18	Cdkal1	CDK5 regulatory subunit associated protein 1-like 1 [Source:MGI Symbol;Acc:MGI:1921765]	chr13	29375729	30039657	-	663928	chr13:29375729-30039657	310.806	309.722	324.961	324.262	390.967	325.659	371.945	375.041	353.66	345.071	343.209	0.0899021	0.099541	0.903167	0.366437	0.991025
1127	ENSMUSG00000006204.8	Cdcp3	CUB domain containing protein 3 [Source:MGI Symbol;Acc:MGI:1918645]	chr7	130776131	130908180	+	132049	chr7:130776131-130908180	1.43207	0.548929	1.21588	1.78074	1.12914	2.35865	5.40904	0.539615	2.97886	0	1.73929	0.0961237	0.1472	0.653017	0.513746	0.991025
1128	ENSMUSG00000006205.14	Htra1	HtrA serine peptidase 1 [Source:MGI Symbol;Acc:MGI:1929076]	chr7	130537841	130587390	+	49549	chr7:130537841-130587390	392.397	302.28	604.131	442.419	700.681	301.961	657.544	447.658	533.856	538.005	492.093	0.0168974	0.190561	0.0886718	0.929343	0.991025
1129	ENSMUSG00000006215.13	Zbtb17	zinc finger and BTB domain containing 17 [Source:MGI Symbol;Acc:MGI:107410]	chr4	141171965	141195241	+	23276	chr4:141171965-141195241	166.872	240.968	232.495	199.357	284.418	202.732	295.61	267.137	230.474	198.011	231.807	0.0765204	0.154429	0.495504	0.620245	0.991025
1130	ENSMUSG00000006216.11	Clcnkb	chloride channel, voltage-sensitive Kb [Source:MGI Symbol;Acc:MGI:1930643]	chr4	141131664	141143325	-	11661	chr4:141131664-141143325	0	0	0	0	0	0	1.01543	0	0	1.01415	0.202958	0.0240155	0.0582354	0.412387	0.680056	0.991025
1131	ENSMUSG00000006218.5	Fam131c	family with sequence similarity 131, member C [Source:MGI Symbol;Acc:MGI:2685539]	chr4	141095531	141111486	+	15955	chr4:141095531-141111486	7.2727	8.49146	6.25855	6.02717	2.90442	9.32235	5.07197	7.4058	4.08641	4.04805	6.08889	-0.0282227	0.211447	-0.133474	0.893818	0.991025
1132	ENSMUSG00000006219.13	Fblim1	filamin binding LIM protein 1 [Source:MGI Symbol;Acc:MGI:1921452]	chr4	141303373	141333407	-	30034	chr4:141303373-141333407	966.444	1223.5	822.058	1131.55	1194.29	1087.75	846.093	823.67	1030.6	1135.19	1026.11	-0.104825	0.134017	-0.782172	0.434113	0.991025
1133	ENSMUSG00000006221.8	Hspb7	heat shock protein family, member 7 (cardiovascular) [Source:MGI Symbol;Acc:MGI:1352494]	chr4	141148090	141152622	+	4532	chr4:141148090-141152622	210.231	187.45	50.0398	249.346	392.972	81.2389	46.6686	73.097	155.251	163.172	160.947	-0.501629	0.216195	-2.32026	0.0203268	0.991025
1134	ENSMUSG00000006241.17	Ccdc159	coiled-coil domain containing 159 [Source:MGI Symbol;Acc:MGI:1914369]	chr9	21838767	21847168	+	8401	chr9:21838767-21847168	23.9228	23.5019	32.3689	26.3279	29.8092	27.0119	36.5023	25.8299	26.6707	43.4393	29.5385	0.174101	0.192495	0.904444	0.36576	0.991025
1135	ENSMUSG00000006262.16	Mob1b	MOB kinase activator 1B [Source:MGI Symbol;Acc:MGI:1915723]	chr5	88868714	88912079	+	43365	chr5:88868714-88912079	1190.02	1055.78	1307.84	1183.13	1124.91	1142.9	1160.98	1450.45	1276.44	1287.24	1217.97	0.10416	0.0951243	1.09499	0.27352	0.991025
1136	ENSMUSG00000006269.8	Atp6v1b1	ATPase, H+ transporting, lysosomal V1 subunit B1 [Source:MGI Symbol;Acc:MGI:103285]	chr6	83719972	83735837	+	15865	chr6:83719972-83735837	18.9703	4.5715	6.17401	59.0372	48.166	82.3899	18.4772	16.4456	23.7403	77.525	35.5497	0.18957	0.19447	0.974803	0.329658	0.991025
1137	ENSMUSG00000006270.8	Vax1	ventral anterior homeobox 1 [Source:MGI Symbol;Acc:MGI:1277163]	chr19	59154619	59158488	-	3869	chr19:59154619-59158488	0	0	0	0	0	0	1.01467	0	0	0	0.101467	0.0133832	0.0582354	0.229813	0.818237	0.991025
1138	ENSMUSG00000006273.15	Atp6v1b2	ATPase, H+ transporting, lysosomal V1 subunit B2 [Source:MGI Symbol;Acc:MGI:109618]	chr8	69541298	69566363	+	25065	chr8:69541298-69566363	1223.14	1411.12	1482.29	1158.21	1211.37	1241.73	1334.61	1385.51	1399.73	1171.38	1301.91	0.0103473	0.0979971	0.105587	0.91591	0.991025
1139	ENSMUSG00000006276.12	Eps15l1	epidermal growth factor receptor pathway substrate 15-like 1 [Source:MGI Symbol;Acc:MGI:104582]	chr8	73094839	73175304	-	80465	chr8:73094839-73175304	856.509	952.123	1122.55	1077.57	1004.31	1136.06	1046.82	1080.41	1149.71	1080.98	1050.7	0.126782	0.090548	1.40017	0.161464	0.991025
1140	ENSMUSG00000006281.9	Tep1	telomerase associated protein 1 [Source:MGI Symbol;Acc:MGI:109573]	chr14	51061516	51108017	-	46501	chr14:51061516-51108017	785.709	887.841	816.713	929.471	1026.94	904.765	1055.05	748.262	697.493	1021.73	887.398	-0.00609868	0.131464	-0.0463904	0.962999	0.991025
1141	ENSMUSG00000006288.9	Ttc5	tetratricopeptide repeat domain 5 [Source:MGI Symbol;Acc:MGI:2683584]	chr14	51002872	51022976	-	20104	chr14:51002872-51022976	403.22	368.418	411.552	412.452	441.223	318.315	389.158	390.976	319.106	386.086	384.051	-0.162807	0.102163	-1.5936	0.111026	0.991025
1142	ENSMUSG00000006289.15	Osgep	O-sialoglycoprotein endopeptidase [Source:MGI Symbol;Acc:MGI:1913496]	chr14	51143935	51162350	-	18415	chr14:51143935-51162350	182.35	195.864	245.617	206.778	282.386	304.901	242.625	245.119	225.29	238.539	236.947	0.154984	0.138587	1.11832	0.263432	0.991025
1143	ENSMUSG00000006299.14	Aamp	angio-associated migratory protein [Source:MGI Symbol;Acc:MGI:107809]	chr1	74318999	74323897	-	4898	chr1:74318999-74323897	819.67	875.327	786.791	879.97	792.9	847.423	921.361	873.727	794.653	866.975	845.88	0.0496974	0.0755734	0.657605	0.510792	0.991025
1144	ENSMUSG00000006301.18	Tmbim1	transmembrane BAX inhibitor motif containing 1 [Source:MGI Symbol;Acc:MGI:1916910]	chr1	74327406	74344781	-	17375	chr1:74327406-74344781	2812.59	3134.21	1907.32	2065.19	1593.59	1560.31	1680.54	2122.91	2033.49	1755.74	2066.59	-0.275801	0.161191	-1.71102	0.087077	0.991025
1145	ENSMUSG00000006304.15	Arpc2	actin related protein 2/3 complex, subunit 2 [Source:MGI Symbol;Acc:MGI:1923959]	chr1	74275243	74307368	+	32125	chr1:74275243-74307368	3202.95	3165.57	2513.12	2403.49	2375.41	2004.16	2735.46	2585.08	2409.48	2608.92	2600.36	-0.133368	0.122418	-1.08945	0.275957	0.991025
1146	ENSMUSG00000006307.17	Kmt2b	lysine (K)-specific methyltransferase 2B [Source:MGI Symbol;Acc:MGI:109565]	chr7	30268283	30288151	-	19868	chr7:30268283-30288151	1287.78	1517.18	2060.26	1746.26	1591.69	2417.39	1685.39	1905.82	1678.97	1604.41	1749.52	0.15744	0.141178	1.11518	0.264771	0.991025
1147	ENSMUSG00000006310.11	Zbtb32	zinc finger and BTB domain containing 32 [Source:MGI Symbol;Acc:MGI:1891838]	chr7	30289106	30298334	-	9228	chr7:30289106-30298334	19.5376	15.7781	37.3966	38.2658	20.6994	19.81	35.6266	31.8369	37.5712	16.9455	27.3468	0.0773173	0.213062	0.362887	0.716689	0.991025
1148	ENSMUSG00000006311.9	Etv2	ets variant 2 [Source:MGI Symbol;Acc:MGI:99253]	chr7	30333041	30335277	-	2236	chr7:30333041-30335277	0	0	0	0	0.968033	1.33133	0	0	0	0	0.229937	0.00274719	0.0582354	0.0471738	0.962375	0.991025
1149	ENSMUSG00000006313.6	Upk1a	uroplakin 1A [Source:MGI Symbol;Acc:MGI:98911]	chr7	30302517	30312272	-	9755	chr7:30302517-30312272	16.9694	9.43524	10.431	6.02707	7.74515	18.6447	1.01439	12.0345	11.2377	7.08389	10.0623	-0.0155146	0.20781	-0.0746578	0.940487	0.991025
1150	ENSMUSG00000006315.10	Tmem147	transmembrane protein 147 [Source:MGI Symbol;Acc:MGI:1915011]	chr7	30427126	30428965	-	1839	chr7:30427126-30428965	350.544	414.013	234.61	283.654	265.425	227.502	284.313	255.356	264.794	265.947	284.616	-0.22089	0.146839	-1.5043	0.132504	0.991025
1151	ENSMUSG00000006333.15	Rps9	ribosomal protein S9 [Source:MGI Symbol;Acc:MGI:1924096]	chr7	3706992	3709896	+	2904	chr7:3706992-3709896	3503.56	3556.31	3643.53	3707.75	3576.52	3601.21	3786.71	3465.03	3108.83	3406.53	3535.6	-0.0492882	0.0692858	-0.711375	0.476852	0.991025
1152	ENSMUSG00000006335.17	Tfpt	TCF3 (E2A) fusion partner [Source:MGI Symbol;Acc:MGI:1916964]	chr7	3623323	3632928	-	9605	chr7:3623323-3632928	83.2116	98.0904	87.1431	92.3367	91.9226	84.6674	81.115	105.24	85.5154	88.3902	89.7632	-0.0192036	0.134324	-0.142965	0.886318	0.991025
1153	ENSMUSG00000006342.16	Susd2	sushi domain containing 2 [Source:MGI Symbol;Acc:MGI:1918983]	chr10	75472540	75479842	-	7302	chr10:75472540-75479842	300.441	220.859	213.751	268.59	430.742	356.099	203.028	210.571	163.093	268.831	263.6	-0.192117	0.18885	-1.0173	0.30901	0.991025
1154	ENSMUSG00000006344.18	Ggt5	gamma-glutamyltransferase 5 [Source:MGI Symbol;Acc:MGI:1346063]	chr10	75425174	75453034	+	27860	chr10:75425174-75453034	99.0542	76.1032	306.633	204.178	183.694	144.801	253.486	271.007	194.237	207.29	194.048	0.186786	0.210385	0.887831	0.374632	0.991025
1155	ENSMUSG00000006345.11	Ggt1	gamma-glutamyltransferase 1 [Source:MGI Symbol;Acc:MGI:95706]	chr10	75397438	75422034	+	24596	chr10:75397438-75422034	8.27803	5.18223	8.33965	4.82813	12.6897	6.48032	3.01991	11.6929	13.8589	14.997	8.93668	0.11343	0.209783	0.540703	0.588713	0.991025
1156	ENSMUSG00000006356.11	Crip2	cysteine rich protein 2 [Source:MGI Symbol;Acc:MGI:1915587]	chr12	113103856	113109126	+	5270	chr12:113103856-113109126	3847.82	3092.73	2958.76	2273.31	2390.67	2397.07	2067.7	2786.46	2859.65	2152	2682.62	-0.215578	0.146323	-1.4733	0.140669	0.991025
1157	ENSMUSG00000006360.12	Crip1	cysteine-rich protein 1 (intestinal) [Source:MGI Symbol;Acc:MGI:88501]	chr12	113109936	113117499	+	7563	chr12:113109936-113117499	795.973	828.084	498.974	651.431	613.535	637.965	666.276	599.075	614.283	637.656	654.325	-0.0930852	0.130815	-0.711579	0.476725	0.991025
1158	ENSMUSG00000006362.17	Cbfa2t3	CBFA2/RUNX1 translocation partner 3 [Source:MGI Symbol;Acc:MGI:1338013]	chr8	123351880	123425848	-	73968	chr8:123351880-123425848	863.666	983.116	1183.78	840.469	876.574	1329.07	836.26	1016.96	1283.17	805.141	1001.82	0.129098	0.151639	0.851352	0.394574	0.991025
1159	ENSMUSG00000006369.15	Fbln1	fibulin 1 [Source:MGI Symbol;Acc:MGI:95487]	chr15	85090150	85170736	+	80586	chr15:85090150-85170736	598.212	513.373	1244.54	1152.66	1509.57	1555.06	1321.7	814.822	930.817	1549.44	1119.02	0.198847	0.204161	0.97397	0.330072	0.991025
1160	ENSMUSG00000006373.11	Pgrmc1	progesterone receptor membrane component 1 [Source:MGI Symbol;Acc:MGI:1858305]	chrX	35861859	35869732	+	7873	chrX:35861859-35869732	1214.91	886.183	1043.84	948.688	916.723	898.948	918.089	1296.64	972.467	851.706	994.819	-0.0185813	0.132096	-0.140665	0.888134	0.991025
1161	ENSMUSG00000006378.16	Gcat	glycine C-acetyltransferase (2-amino-3-ketobutyrate-coenzyme A ligase) [Source:MGI Symbol;Acc:MGI:1349389]	chr15	78915074	78922553	+	7479	chr15:78915074-78922553	21.1316	100.393	34.5374	31.8483	13.033	12.6578	18.4811	70.1054	34.9267	16.8528	35.3967	-0.136476	0.20687	-0.659719	0.509434	0.991025
1162	ENSMUSG00000006386.16	Tek	TEK receptor tyrosine kinase [Source:MGI Symbol;Acc:MGI:98664]	chr4	94627526	94763213	+	135687	chr4:94627526-94763213	2848.06	3223.62	2780.79	1668.26	1942.32	3248.03	1745.84	3326.53	2908.93	1645.27	2533.76	0.0348383	0.188711	0.184612	0.853534	0.991025
1163	ENSMUSG00000006389.14	Mpl	myeloproliferative leukemia virus oncogene [Source:MGI Symbol;Acc:MGI:97076]	chr4	118299612	118314710	-	15098	chr4:118299612-118314710	28.6163	26.4404	11.7764	15.1449	9.6883	14.9424	12.4161	21.974	23.4346	13.5341	17.7967	-0.045465	0.216061	-0.210427	0.833334	0.991025
1164	ENSMUSG00000006392.17	Med8	mediator complex subunit 8 [Source:MGI Symbol;Acc:MGI:1915269]	chr4	118266534	118272979	+	6445	chr4:118266534-118272979	395.892	416.339	383.229	340.461	317.279	336.071	360.536	369.221	358.413	333.587	361.103	-0.0714792	0.101709	-0.70278	0.482193	0.991025
1165	ENSMUSG00000006395.18	Hyi	hydroxypyruvate isomerase (putative) [Source:MGI Symbol;Acc:MGI:1915430]	chr4	118217187	118219941	+	2754	chr4:118217187-118219941	120.36	95.4331	75.1147	127.253	104.136	101.095	95.721	102.823	81.3532	99.0479	100.234	-0.107732	0.152655	-0.705719	0.480363	0.991025
1166	ENSMUSG00000006398.16	Cdc20	cell division cycle 20 [Source:MGI Symbol;Acc:MGI:1859866]	chr4	118290098	118294549	-	4451	chr4:118290098-118294549	121.684	114.774	334.228	392.955	269.655	285.748	503.26	151.145	406.828	407.878	298.816	0.284497	0.215019	1.32312	0.185795	0.991025
1167	ENSMUSG00000006403.14	Adamts4	a disintegrin-like and metallopeptidase (reprolysin type) with thrombospondin type 1 motif, 4 [Source:MGI Symbol;Acc:MGI:1339949]	chr1	171077990	171088206	+	10216	chr1:171077990-171088206	284.746	636.981	177.159	196.385	135.949	144.618	253.482	82.0247	230.879	272.207	241.443	-0.276275	0.216472	-1.27627	0.201862	0.991025
1168	ENSMUSG00000006411.13	Nectin4	nectin cell adhesion molecule 4 [Source:MGI Symbol;Acc:MGI:1918990]	chr1	171197667	171216166	+	18499	chr1:171197667-171216166	391.399	279.376	219.699	320.017	266.039	249.851	239.001	206.476	178.642	290.452	264.095	-0.289145	0.159164	-1.81665	0.0692714	0.991025
1169	ENSMUSG00000006418.18	Rnf114	ring finger protein 114 [Source:MGI Symbol;Acc:MGI:1933159]	chr2	167334565	167358093	+	23528	chr2:167334565-167358093	730.51	820.434	1513.05	833.927	895.814	741.082	1534.24	1408.92	1231.78	1385.33	1109.51	0.301836	0.183963	1.64074	0.100852	0.991025
1170	ENSMUSG00000006423.16	Steep1	STING1 ER exit protein 1 [Source:MGI Symbol;Acc:MGI:1924894]	chrX	36087390	36137764	-	50374	chrX:36087390-36137764	502.108	469.143	592.542	607.94	650.068	548.462	724.404	631.839	560.116	561.912	584.853	0.093718	0.121138	0.773645	0.439141	0.991025
1171	ENSMUSG00000006435.17	Neurl1a	neuralized E3 ubiquitin protein ligase 1A [Source:MGI Symbol;Acc:MGI:1334263]	chr19	47167259	47247880	+	80621	chr19:47167259-47247880	131.327	93.0999	101.882	186.945	81.5839	172.347	68.9907	103.834	85.4659	95.0409	112.052	-0.125824	0.201268	-0.625158	0.531867	0.991025
1172	ENSMUSG00000006442.11	Srm	spermidine synthase [Source:MGI Symbol;Acc:MGI:102690]	chr4	148675960	148679450	+	3490	chr4:148675960-148679450	215.708	414.853	83.8068	180.451	107.769	96.3439	134.02	125.535	150.084	121.918	163.049	-0.390692	0.213749	-1.82781	0.0675785	0.991025
1173	ENSMUSG00000006445.4	Epha2	Eph receptor A2 [Source:MGI Symbol;Acc:MGI:95278]	chr4	141028551	141056695	+	28144	chr4:141028551-141056695	1431.84	1619.59	1462.95	1533.64	1122.57	1299.47	1520.36	1720.39	1958.52	1372.33	1504.17	0.120951	0.132346	0.913895	0.360772	0.991025
1174	ENSMUSG00000006457.5	Actn3	actinin alpha 3 [Source:MGI Symbol;Acc:MGI:99678]	chr19	4911244	4927937	-	16693	chr19:4911244-4927937	3.22381	2.0703	4.61985	6.40329	1.92946	2.65485	4.04488	8.14785	0.678691	6.44506	4.0218	0.0520966	0.186861	0.278799	0.780399	0.991025
1175	ENSMUSG00000006462.8	A530013C23Rik	RIKEN cDNA A530013C23 gene [Source:MGI Symbol;Acc:MGI:3041178]	chr2	167532597	167571092	+	38495	chr2:167532597-167571092	40.8119	33.9673	52.7626	44.0296	40.4284	234.459	39.1135	47.233	54.5933	54.0964	64.1495	0.468349	0.215928	2.169	0.0300824	0.991025
1176	ENSMUSG00000006463.14	Zdhhc24	zinc finger, DHHC domain containing 24 [Source:MGI Symbol;Acc:MGI:1917855]	chr19	4928696	4935425	+	6729	chr19:4928696-4935425	196.15	184.184	112.056	125.928	107.225	68.0601	137.391	110.246	144.651	123.855	130.975	-0.233587	0.188825	-1.23706	0.216065	0.991025
1177	ENSMUSG00000006464.10	Bbs1	Bardet-Biedl syndrome 1 (human) [Source:MGI Symbol;Acc:MGI:1277215]	chr19	4936906	4956656	-	19750	chr19:4936906-4956656	191.424	181.792	162.05	286.867	182.254	272.881	235.663	274.027	164.625	239.435	219.102	0.200999	0.164346	1.22302	0.221321	0.991025
1178	ENSMUSG00000006469.14	Slc34a3	solute carrier family 34 (sodium phosphate), member 3 [Source:MGI Symbol;Acc:MGI:2159410]	chr2	25118910	25124376	-	5466	chr2:25118910-25124376	0	0	0	0	0	1.3318	0	0	0	0	0.133181	0.0133832	0.0582354	0.229813	0.818237	0.991025
1179	ENSMUSG00000006471.19	Ndor1	NADPH dependent diflavin oxidoreductase 1 [Source:MGI Symbol;Acc:MGI:1926047]	chr2	25134833	25146034	-	11201	chr2:25134833-25146034	432.083	452.523	336.909	434.626	515.513	362.454	476.255	356.978	381.581	445.997	419.492	-0.0922742	0.129873	-0.710496	0.477396	0.991025
1180	ENSMUSG00000006476.20	Nsmf	NMDA receptor synaptonuclear signaling and neuronal migration factor [Source:MGI Symbol;Acc:MGI:1861755]	chr2	24944367	24952893	+	8526	chr2:24944367-24952893	643.446	538.737	494.366	511.271	527.605	784.853	479.774	461.984	647.188	550.611	563.984	0.0899105	0.143724	0.625577	0.531593	0.991025
1181	ENSMUSG00000006494.12	Pdk1	pyruvate dehydrogenase kinase, isoenzyme 1 [Source:MGI Symbol;Acc:MGI:1926119]	chr2	71703568	71734202	+	30634	chr2:71703568-71734202	537.351	378.842	280.189	522.93	525.718	354.72	455.411	509.712	387.019	490.084	444.198	-0.0249214	0.165042	-0.151	0.879976	0.991025
1182	ENSMUSG00000006498.17	Ptbp1	polypyrimidine tract binding protein 1 [Source:MGI Symbol;Acc:MGI:97791]	chr10	79690261	79700605	+	10344	chr10:79690261-79700605	3363.77	4049.07	3440.13	3698.41	3108.41	3585.07	3300.05	3221.55	3194.56	3261.14	3422.21	-0.0890152	0.0866957	-1.02675	0.304536	0.991025
1183	ENSMUSG00000006517.6	Mvd	mevalonate (diphospho) decarboxylase [Source:MGI Symbol;Acc:MGI:2179327]	chr8	123160340	123170161	-	9821	chr8:123160340-123170161	176.246	202.606	145.806	159.814	150.083	141.201	174.527	113.87	136.916	105.335	150.64	-0.271173	0.150792	-1.79832	0.0721256	0.991025
1184	ENSMUSG00000006519.12	Cyba	cytochrome b-245, alpha polypeptide [Source:MGI Symbol;Acc:MGI:1316658]	chr8	123151515	123159669	-	8154	chr8:123151515-123159669	592.018	547.379	659.423	611.59	751.016	467.83	873.328	627.051	553.23	549.673	623.254	-0.0349302	0.15101	-0.231311	0.817073	0.991025
1185	ENSMUSG00000006522.18	Itih3	inter-alpha trypsin inhibitor, heavy chain 3 [Source:MGI Symbol;Acc:MGI:96620]	chr14	30630529	30645717	-	15188	chr14:30630529-30645717	26.2294	20.657	28.0258	53.5471	56.9521	24.2547	28.5573	37.8881	19.4871	47.6341	34.3233	-0.137305	0.214199	-0.641018	0.521511	0.991025
1186	ENSMUSG00000006526.14	Stimate	STIM activating enhancer [Source:MGI Symbol;Acc:MGI:1921500]	chr14	30547547	30599167	+	51620	chr14:30547547-30599167	442.431	348.54	495.893	535.717	590.601	419.385	462.461	403.336	396.241	427.635	452.224	-0.173154	0.132475	-1.30707	0.19119	0.991025
1187	ENSMUSG00000006527.17	Sfmbt1	Scm-like with four mbt domains 1 [Source:MGI Symbol;Acc:MGI:1859609]	chr14	30436806	30544678	+	107872	chr14:30436806-30544678	504.67	474.623	580.853	440.472	430.843	572.111	483.443	454.809	432.089	400.635	477.455	-0.0511704	0.121668	-0.420575	0.674066	0.991025
1188	ENSMUSG00000006529.17	Itih1	inter-alpha trypsin inhibitor, heavy chain 1 [Source:MGI Symbol;Acc:MGI:96618]	chr14	30651137	30665246	-	14109	chr14:30651137-30665246	12.9381	10.3599	20.8487	27.149	15.4862	26.6358	29.4219	22.2056	27.5769	12.1637	20.4786	0.259601	0.213735	1.21459	0.224521	0.991025
1189	ENSMUSG00000006538.13	Ihh	Indian hedgehog [Source:MGI Symbol;Acc:MGI:96533]	chr1	74984474	74990831	-	6357	chr1:74984474-74990831	3.05952	3.45984	8.30592	3.80423	0	7.55943	1.91953	4.37697	2.89887	0	3.53843	-0.0271517	0.16574	-0.16382	0.869872	0.991025
1190	ENSMUSG00000006542.14	Prkag3	protein kinase, AMP-activated, gamma 3 non-catalytic subunit [Source:MGI Symbol;Acc:MGI:1891343]	chr1	74778081	74788380	-	10299	chr1:74778081-74788380	64.757	42.4146	44.4297	68.4625	51.1329	28.2474	45.7844	133.785	94.3841	38.4726	61.187	0.179833	0.215877	0.833036	0.404824	0.991025
1191	ENSMUSG00000006546.4	Cryba2	crystallin, beta A2 [Source:MGI Symbol;Acc:MGI:104336]	chr1	74929093	74932302	-	3209	chr1:74929093-74932302	2.48585	0.783871	0	1.12839	0	1.49922	0	0	0.847276	1.13523	0.787983	-0.0305134	0.109876	-0.277707	0.781237	0.991025
1192	ENSMUSG00000006567.12	Atp7b	ATPase, Cu++ transporting, beta polypeptide [Source:MGI Symbol;Acc:MGI:103297]	chr8	22482801	22550321	-	67520	chr8:22482801-22550321	790.641	389.61	1169.03	641.404	620.121	1322.41	507.764	980.51	1018.29	740.845	818.062	0.229096	0.202816	1.12958	0.258655	0.991025
1193	ENSMUSG00000006574.16	Slc4a1	solute carrier family 4 (anion exchanger), member 1 [Source:MGI Symbol;Acc:MGI:109393]	chr11	102239650	102257029	-	17379	chr11:102239650-102257029	76.2341	5.36171	374.595	44.1918	80.8628	4.33454	4.95322	17.3127	130.467	5.77574	74.4089	-0.20018	0.140264	-1.42717	0.153532	0.991025
1194	ENSMUSG00000006575.15	Rundc3a	RUN domain containing 3A [Source:MGI Symbol;Acc:MGI:1858752]	chr11	102284229	102293381	+	9152	chr11:102284229-102293381	15.45	15.4568	8.66013	16.0264	11.7091	10.7396	19.2965	7.3711	7.55999	12.3457	12.4615	-0.159685	0.21607	-0.739042	0.459882	0.991025
1195	ENSMUSG00000006576.17	Slc4a3	solute carrier family 4 (anion exchanger), member 3 [Source:MGI Symbol;Acc:MGI:109350]	chr1	75522910	75538816	+	15906	chr1:75522910-75538816	225.516	240.832	138.029	208.576	217.495	260.666	158.532	220.333	194.754	238.422	210.315	0.0453915	0.159674	0.284275	0.7762	0.991025
1196	ENSMUSG00000006585.4	Cdt1	chromatin licensing and DNA replication factor 1 [Source:MGI Symbol;Acc:MGI:1914427]	chr8	123294754	123300293	+	5539	chr8:123294754-123300293	128.12	226.95	218.761	202.455	218.782	156.719	251.463	144.527	156.637	173.967	187.838	-0.135503	0.170872	-0.793009	0.427772	0.991025
1197	ENSMUSG00000006587.7	Snai3	snail family zinc finger 3 [Source:MGI Symbol;Acc:MGI:1353563]	chr8	123180947	123187472	-	6525	chr8:123180947-123187472	14.5477	12.2603	8.3435	14.0666	10.6489	9.32239	10.1443	3.70244	5.10774	2.02479	9.01687	-0.440886	0.215093	-2.04975	0.0403891	0.991025
1198	ENSMUSG00000006589.9	Aprt	adenine phosphoribosyl transferase [Source:MGI Symbol;Acc:MGI:88061]	chr8	123301374	123303648	-	2274	chr8:123301374-123303648	314.677	379.093	236.742	286.495	294.742	231.182	302.524	222.889	202.446	249.197	271.999	-0.284113	0.142177	-1.9983	0.0456838	0.991025
1199	ENSMUSG00000006599.14	Gtf2h1	general transcription factor II H, polypeptide 1 [Source:MGI Symbol;Acc:MGI:1277216]	chr7	46445527	46473224	+	27697	chr7:46445527-46473224	430.878	417.097	418.772	387.336	359.827	474.139	435.056	488.125	377.827	383.619	417.268	0.0903403	0.106623	0.847289	0.396834	0.991025
1200	ENSMUSG00000006611.16	Hfe	homeostatic iron regulator [Source:MGI Symbol;Acc:MGI:109191]	chr13	23886017	23894837	-	8820	chr13:23886017-23894837	288.112	246.211	254.819	273.519	270.088	238.446	283.581	233.387	205.67	233.282	252.712	-0.150519	0.109611	-1.37322	0.169685	0.991025
1201	ENSMUSG00000006638.17	Abhd1	abhydrolase domain containing 1 [Source:MGI Symbol;Acc:MGI:1931013]	chr5	31107410	31112435	+	5025	chr5:31107410-31112435	21.8163	16.9866	16.6907	16.0705	21.2997	13.3176	30.4313	15.7383	17.3677	19.2245	18.8943	0.0335457	0.208226	0.161102	0.872013	0.991025
1202	ENSMUSG00000006641.13	Slc5a6	solute carrier family 5 (sodium-dependent vitamin transporter), member 6 [Source:MGI Symbol;Acc:MGI:2660847]	chr5	31193380	31206268	-	12888	chr5:31193380-31206268	63.1469	105.433	43.5894	42.1502	44.0727	53.0961	43.6962	34.7154	60.5889	37.39	52.7879	-0.251666	0.205115	-1.22695	0.21984	0.991025
1203	ENSMUSG00000006642.4	Tcf23	transcription factor 23 [Source:MGI Symbol;Acc:MGI:1934960]	chr5	31126006	31134362	+	8356	chr5:31126006-31134362	123.737	65.9023	35.4382	17.0973	20.3246	37.2902	8.11665	35.1551	42.8954	14.1956	40.0153	-0.331752	0.207563	-1.59832	0.109972	0.991025
1204	ENSMUSG00000006649.18	Nphs1	nephrosis 1, nephrin [Source:MGI Symbol;Acc:MGI:1859637]	chr7	30157740	30186648	+	28908	chr7:30157740-30186648	0	0	1.04192	0	0	0	0	0	0	0	0.104192	-0.00788132	0.0582354	-0.135336	0.892346	0.991025
1205	ENSMUSG00000006651.9	Aplp1	amyloid beta (A4) precursor-like protein 1 [Source:MGI Symbol;Acc:MGI:88046]	chr7	30134407	30144960	-	10553	chr7:30134407-30144960	110.559	112.044	125.011	232.742	385.941	96.3381	331.751	77.0252	109.314	222.517	180.324	-0.0983438	0.216283	-0.454699	0.649326	0.991025
1206	ENSMUSG00000006673.15	Qrich1	glutamine-rich 1 [Source:MGI Symbol;Acc:MGI:1916482]	chr9	108394005	108437362	+	43357	chr9:108394005-108437362	1317.73	1422.2	1237.72	1250.39	1455.47	1191.85	1370.92	1262.6	1378.65	1351.13	1323.87	-0.0261604	0.0818792	-0.3195	0.749347	0.991025
1207	ENSMUSG00000006675.11	P4htm	prolyl 4-hydroxylase, transmembrane (endoplasmic reticulum) [Source:MGI Symbol;Acc:MGI:1921693]	chr9	108456061	108474866	-	18805	chr9:108456061-108474866	75.0214	48.316	80.7776	55.0084	58.3561	116.235	40.9888	88.8085	88.1786	50.9474	70.2638	0.182159	0.202452	0.899765	0.368245	0.991025
1208	ENSMUSG00000006676.18	Usp19	ubiquitin specific peptidase 19 [Source:MGI Symbol;Acc:MGI:1918722]	chr9	108367801	108379536	+	11735	chr9:108367801-108379536	1739.26	1652.81	2098.02	1810.25	1923.48	2055.35	1774.73	1736.08	1903.36	1840.38	1853.37	0.0124264	0.0892228	0.139273	0.889234	0.991025
1209	ENSMUSG00000006678.7	Pola1	polymerase (DNA directed), alpha 1 [Source:MGI Symbol;Acc:MGI:99660]	chrX	92348373	92675761	-	327388	chrX:92348373-92675761	249.043	287.475	272.971	325.043	252.099	337.492	338.008	209.142	281.663	285.788	283.872	0.0571873	0.138881	0.411771	0.680507	0.991025
1210	ENSMUSG00000006699.18	Cdc42	cell division cycle 42 [Source:MGI Symbol;Acc:MGI:106211]	chr4	137047007	137085031	-	38024	chr4:137047007-137085031	4704.62	4921.31	3924.95	3860.68	3901.14	3331.43	4089.11	4239.85	4182.56	4061.12	4121.68	-0.0922591	0.105572	-0.873896	0.382175	0.991025
1211	ENSMUSG00000006705.14	Pknox1	Pbx/knotted 1 homeobox [Source:MGI Symbol;Acc:MGI:1201409]	chr17	31783708	31826667	+	42959	chr17:31783708-31826667	297.196	373.976	357.693	325.93	234.164	390.486	268.337	253.464	358.828	259.632	311.971	-0.0482644	0.154542	-0.312307	0.754807	0.991025
1212	ENSMUSG00000006711.16	D130043K22Rik	RIKEN cDNA D130043K22 gene [Source:MGI Symbol;Acc:MGI:3036268]	chr13	25029118	25085253	+	56135	chr13:25029118-25085253	69.9109	17.9011	48.561	72.2255	32.2095	94.0272	17.3657	42.2229	23.3071	34.7156	45.2447	-0.0846629	0.215042	-0.393704	0.6938	0.991025
1213	ENSMUSG00000006715.12	Gmnn	geminin [Source:MGI Symbol;Acc:MGI:1927344]	chr13	24935828	24945906	-	10078	chr13:24935828-24945906	66.178	69.7143	74.0629	70.3327	75.4833	123.931	87.2604	65.3199	69.57	102.998	80.4851	0.266376	0.167793	1.58753	0.112392	0.991025
1214	ENSMUSG00000006717.8	Acot13	acyl-CoA thioesterase 13 [Source:MGI Symbol;Acc:MGI:1914084]	chr13	25001931	25015523	-	13592	chr13:25001931-25015523	107.306	98.5046	106.537	130.308	122.057	115.865	103.438	112.148	88.9263	113.955	109.904	-0.071785	0.133938	-0.535955	0.59199	0.991025
1215	ENSMUSG00000006720.17	Zfp184	zinc finger protein 184 (Kruppel-like) [Source:MGI Symbol;Acc:MGI:1922244]	chr13	22129264	22144949	+	15685	chr13:22129264-22144949	23.3759	33.56	26.4318	12.2577	22.4586	28.3915	14.5551	14.8636	12.7613	35.749	22.4404	-0.107812	0.215496	-0.500294	0.616868	0.991025
1216	ENSMUSG00000006724.13	Cyp27b1	cytochrome P450, family 27, subfamily b, polypeptide 1 [Source:MGI Symbol;Acc:MGI:1098274]	chr10	126884119	126888875	+	4756	chr10:126884119-126888875	0.810854	0.944967	2.09127	2.94151	0.970774	17.3637	4.06989	5.56832	6.14643	0	4.09077	0.355334	0.169633	2.09472	0.036196	0.991025
1217	ENSMUSG00000006728.13	Cdk4	cyclin-dependent kinase 4 [Source:MGI Symbol;Acc:MGI:88357]	chr10	126899403	126903789	+	4386	chr10:126899403-126903789	765.689	897.115	619.645	960.947	997.294	797.119	821.409	623.367	693.65	944.015	812.025	-0.112332	0.144386	-0.778001	0.436569	0.991025
1218	ENSMUSG00000006731.11	B4galnt1	beta-1,4-N-acetyl-galactosaminyl transferase 1 [Source:MGI Symbol;Acc:MGI:1342057]	chr10	127001094	127008199	+	7105	chr10:127001094-127008199	772.835	584.243	662.361	973.889	916.95	638.202	889.073	769.603	615.506	798.131	762.079	-0.0647024	0.149127	-0.433875	0.664379	0.991025
1219	ENSMUSG00000006732.15	Mettl1	methyltransferase like 1 [Source:MGI Symbol;Acc:MGI:1339986]	chr10	126877283	126882234	+	4951	chr10:126877283-126882234	144.677	187.246	30.4076	112.528	60.5589	84.0353	83.6437	64.0113	65.5079	84.9755	91.7591	-0.265458	0.215603	-1.23123	0.218235	0.991025
1220	ENSMUSG00000006736.10	Tspan31	tetraspanin 31 [Source:MGI Symbol;Acc:MGI:1914375]	chr10	126903149	126906133	-	2984	chr10:126903149-126906133	702.932	780.872	718.115	770.609	657.665	534.247	716.263	640.047	723.854	651.831	689.644	-0.142075	0.102689	-1.38355	0.166497	0.991025
1221	ENSMUSG00000006740.15	Kif5b	kinesin family member 5B [Source:MGI Symbol;Acc:MGI:1098268]	chr18	6201002	6242174	-	41172	chr18:6201002-6242174	3371.26	3685.79	3607.08	3036.09	2841.13	3369.65	3140.48	3518.41	3895.26	3129.36	3359.45	0.0414425	0.102008	0.406267	0.684546	0.991025
1222	ENSMUSG00000006763.15	Saal1	serum amyloid A-like 1 [Source:MGI Symbol;Acc:MGI:1926185]	chr7	46335532	46360104	-	24572	chr7:46335532-46360104	133.194	159.223	110.134	190.582	133.733	141.908	203.422	146.461	187.668	125.568	153.189	0.124055	0.164007	0.7564	0.449409	0.991025
1223	ENSMUSG00000006764.9	Tph2	tryptophan hydroxylase 2 [Source:MGI Symbol;Acc:MGI:2651811]	chr10	114914546	115020927	-	106381	chr10:114914546-115020927	0.594108	0.692197	0.76603	0	0	18.6544	0.745456	0	0	0.744632	2.21968	0.0989815	0.106056	0.933293	0.350669	0.991025
1224	ENSMUSG00000006777.8	Krt23	keratin 23 [Source:MGI Symbol;Acc:MGI:2148866]	chr11	99368800	99383963	-	15163	chr11:99368800-99383963	54.1474	42.4447	176.264	85.3988	45.5006	102.546	53.7643	113.854	57.2076	36.4421	76.757	-0.0734687	0.216499	-0.33935	0.734346	0.991025
1225	ENSMUSG00000006782.17	Cnp	2',3'-cyclic nucleotide 3' phosphodiesterase [Source:MGI Symbol;Acc:MGI:88437]	chr11	100465730	100482555	+	16825	chr11:100465730-100482555	437.748	385.5	490.953	520.122	478.73	428.714	559.453	508.979	439.262	451.461	470.092	0.0441733	0.114848	0.384626	0.700515	0.991025
1226	ENSMUSG00000006784.15	Odad4	outer dynein arm complex subunit 4 [Source:MGI Symbol;Acc:MGI:1921657]	chr11	100436433	100463394	+	26961	chr11:100436433-100463394	175.648	57.8772	63.8478	142.707	89.4964	142.856	83.9917	88.2272	58.5619	84.9337	98.8147	-0.12691	0.210904	-0.601745	0.547344	0.991025
1227	ENSMUSG00000006800.15	Sulf2	sulfatase 2 [Source:MGI Symbol;Acc:MGI:1919293]	chr2	165915009	165997583	-	82574	chr2:165915009-165997583	704.129	535.265	605.315	637.423	696.485	833.058	644.669	618.792	509.571	651.059	643.577	0.0305411	0.130589	0.233872	0.815085	0.991025
1228	ENSMUSG00000006818.6	Sod2	superoxide dismutase 2, mitochondrial [Source:MGI Symbol;Acc:MGI:98352]	chr17	13225733	13258950	+	33217	chr17:13225733-13258950	1721.15	1994.93	1884.53	1410.28	1126.08	1253.64	1808.84	1985.12	1481.55	1724.69	1639.08	0.0179537	0.156051	0.11505	0.908405	0.991025
1229	ENSMUSG00000006850.9	Tmco6	transmembrane and coiled-coil domains 6 [Source:MGI Symbol;Acc:MGI:1919233]	chr18	36868092	36875450	+	7358	chr18:36868092-36875450	141.227	129.015	134.688	119.735	95.2159	125.057	116.031	106.193	103.081	123.048	119.329	-0.103077	0.136734	-0.753848	0.450941	0.991025
1230	ENSMUSG00000006906.11	Stambp	STAM binding protein [Source:MGI Symbol;Acc:MGI:1917777]	chr6	83520193	83549711	-	29518	chr6:83520193-83549711	365.477	309.046	349.207	365.011	314.403	291.762	373.717	317.147	288.273	344.869	331.891	-0.0704552	0.108324	-0.650413	0.515425	0.991025
1231	ENSMUSG00000006920.15	Ezh1	enhancer of zeste 1 polycomb repressive complex 2 subunit [Source:MGI Symbol;Acc:MGI:1097695]	chr11	101081941	101117289	-	35348	chr11:101081941-101117289	828.313	766.425	932.262	765.567	711.971	819.199	751.994	799.296	942.326	775.022	809.238	0.0278807	0.101465	0.274782	0.783484	0.991025
1232	ENSMUSG00000006930.16	Hap1	huntingtin-associated protein 1 [Source:MGI Symbol;Acc:MGI:1261831]	chr11	100238153	100246954	-	8801	chr11:100238153-100246954	216.11	189.18	437.508	350.51	346.363	308.273	585.614	433.911	338.926	444.2	365.06	0.338265	0.189953	1.78078	0.0749483	0.991025
1233	ENSMUSG00000006931.16	P3h4	prolyl 3-hydroxylase family member 4 (non-enzymatic) [Source:MGI Symbol;Acc:MGI:1913430]	chr11	100299282	100305662	-	6380	chr11:100299282-100305662	370.495	261.952	231.982	223.37	395.429	205.532	365.639	176.322	138.844	211.974	258.154	-0.313989	0.194671	-1.61292	0.106762	0.991025
1234	ENSMUSG00000006932.18	Ctnnb1	catenin (cadherin associated protein), beta 1 [Source:MGI Symbol;Acc:MGI:88276]	chr9	120758282	120789573	+	31291	chr9:120758282-120789573	9774.8	10435.8	9223.84	9059.58	9491.63	9693.13	8942.79	9179.3	9133.53	9695.9	9463.03	-0.0401691	0.0632869	-0.634715	0.525614	0.991025
1235	ENSMUSG00000006941.6	Eif1b	eukaryotic translation initiation factor 1B [Source:MGI Symbol;Acc:MGI:1916219]	chr9	120321298	120324396	+	3098	chr9:120321298-120324396	256.488	286.498	235.803	229.424	203.746	230.563	215.282	211.065	242.082	208.033	231.899	-0.123023	0.115741	-1.06292	0.28782	0.991025
1236	ENSMUSG00000006958.15	Chrd	chordin [Source:MGI Symbol;Acc:MGI:1313268]	chr16	20551877	20561134	+	9257	chr16:20551877-20561134	53.0528	44.0209	16.6143	28.6811	55.68	31.1556	49.1619	31.3997	22.123	29.4465	36.1336	-0.163111	0.212561	-0.767362	0.442866	0.991025
1237	ENSMUSG00000006998.17	Psmd2	proteasome (prosome, macropain) 26S subunit, non-ATPase, 2 [Source:MGI Symbol;Acc:MGI:1096584]	chr16	20470402	20482164	+	11762	chr16:20470402-20482164	2496.4	2801.34	1991.62	2089.53	2040.05	1710.47	2111.91	1955.85	1924.74	2066.6	2118.85	-0.207999	0.114306	-1.81967	0.0688086	0.991025
1238	ENSMUSG00000007021.6	Syngr3	synaptogyrin 3 [Source:MGI Symbol;Acc:MGI:1341881]	chr17	24904066	24908929	-	4863	chr17:24904066-24908929	2.49765	5.41061	2.9927	3.10525	0.997059	6.37035	3.13464	2.8598	2.10427	4.84486	3.43172	0.0912728	0.192114	0.475097	0.634718	0.991025
1239	ENSMUSG00000007029.17	Vars	valyl-tRNA synthetase [Source:MGI Symbol;Acc:MGI:90675]	chr17	35219963	35235298	+	15335	chr17:35219963-35235298	1368.51	1318.1	1478.86	1782.24	1669.47	1464.4	1711.68	1581.98	1336.02	1593.88	1530.51	0.0133697	0.109918	0.121633	0.90319	0.991025
1240	ENSMUSG00000007030.9	Vwa7	von Willebrand factor A domain containing 7 [Source:MGI Symbol;Acc:MGI:1306798]	chr17	35235555	35245717	+	10162	chr17:35235555-35245717	56.5466	42.6452	32.8447	39.2046	33.3578	52.4599	26.9763	21.844	31.1782	26.9611	36.4018	-0.261073	0.201253	-1.29724	0.194548	0.991025
1241	ENSMUSG00000007033.5	Hspa1l	heat shock protein 1-like [Source:MGI Symbol;Acc:MGI:96231]	chr17	35191679	35198261	+	6582	chr17:35191679-35198261	5.65962	7.53719	28.1493	2.01064	4.83969	39.9535	4.05807	3.70133	6.12849	8.10645	11.0144	0.0748892	0.178793	0.418861	0.675318	0.991025
1242	ENSMUSG00000007034.16	Slc44a4	solute carrier family 44, member 4 [Source:MGI Symbol;Acc:MGI:1917379]	chr17	35133442	35149412	+	15970	chr17:35133442-35149412	260.514	148.246	134.458	236.578	155.453	185.849	141.727	159.23	115.418	193.619	173.109	-0.182394	0.180904	-1.00824	0.313341	0.991025
1243	ENSMUSG00000007035.16	Msh5	mutS homolog 5 [Source:MGI Symbol;Acc:MGI:1329021]	chr17	35247581	35265721	-	18140	chr17:35247581-35265721	41.2497	46.3505	46.3282	36.0278	40.7373	41.5138	19.8192	25.7166	34.7389	35.1872	36.7669	-0.327608	0.18894	-1.73392	0.0829315	0.991025
1244	ENSMUSG00000007036.16	Abhd16a	abhydrolase domain containing 16A [Source:MGI Symbol;Acc:MGI:99476]	chr17	35308239	35321963	+	13724	chr17:35308239-35321963	638.993	659.918	675.068	608.038	675.347	659.102	741.97	801.944	638.64	705.997	680.502	0.119544	0.0881901	1.35553	0.175249	0.991025
1245	ENSMUSG00000007038.6	Neu1	neuraminidase 1 [Source:MGI Symbol;Acc:MGI:97305]	chr17	35150229	35154929	+	4700	chr17:35150229-35154929	408.909	357.888	467.527	491.497	459.583	364.262	530.242	416.41	428.72	369.118	429.416	-0.0459149	0.128591	-0.357062	0.721046	0.991025
1246	ENSMUSG00000007039.13	Ddah2	dimethylarginine dimethylaminohydrolase 2 [Source:MGI Symbol;Acc:MGI:1859016]	chr17	35278011	35281071	+	3060	chr17:35278011-35281071	387.339	342.063	434.6	472.861	353.807	539.287	364.44	458.894	514.363	445.155	431.281	0.199274	0.130545	1.52648	0.126891	0.991025
1247	ENSMUSG00000007041.10	Clic1	chloride intracellular channel 1 [Source:MGI Symbol;Acc:MGI:2148924]	chr17	35268942	35277725	+	8783	chr17:35268942-35277725	1754.56	1812.65	1419.32	1487.26	1312.77	1307.4	1703.73	1409.4	1558.11	1468.4	1523.36	-0.0594089	0.114759	-0.517686	0.604678	0.991025
1248	ENSMUSG00000007050.18	Lsm2	LSM2 homolog, U6 small nuclear RNA and mRNA degradation associated [Source:MGI Symbol;Acc:MGI:90676]	chr17	35200838	35204867	+	4029	chr17:35200838-35204867	116.431	143.888	135.899	107.242	86.9856	119.174	112.814	87.4851	118.284	109.387	113.759	-0.0945178	0.152851	-0.618367	0.536333	0.991025
1249	ENSMUSG00000007080.15	Pole	polymerase (DNA directed), epsilon [Source:MGI Symbol;Acc:MGI:1196391]	chr5	110434172	110485340	+	51168	chr5:110434172-110485340	212.577	230.962	189.812	319.003	244.21	291.213	324.176	198.756	286.155	357.237	265.41	0.236598	0.161018	1.46939	0.141728	0.991025
1250	ENSMUSG00000007097.15	Atp1a2	ATPase, Na+/K+ transporting, alpha 2 polypeptide [Source:MGI Symbol;Acc:MGI:88106]	chr1	172099276	172125631	-	26355	chr1:172099276-172125631	489.557	485.952	1048.07	852.662	1053.14	1015.18	899.695	746.801	679.483	833.043	810.359	0.0660765	0.185612	0.355992	0.721847	0.991025
1251	ENSMUSG00000007107.7	Atp1a4	ATPase, Na+/K+ transporting, alpha 4 polypeptide [Source:MGI Symbol;Acc:MGI:1351335]	chr1	172051080	172085981	-	34901	chr1:172051080-172085981	5.66132	2.82523	0	1.00571	2.90388	2.66384	3.044	0	1.02145	1.01389	2.01393	-0.102046	0.150348	-0.678732	0.497308	0.991025
1252	ENSMUSG00000007122.12	Casq1	calsequestrin 1 [Source:MGI Symbol;Acc:MGI:1309468]	chr1	172037461	172047435	-	9974	chr1:172037461-172047435	9.60931	4.3106	5.72166	9.18999	13.6982	13.3965	5.56614	8.82707	8.40714	10.187	8.89136	0.0609912	0.215592	0.282901	0.777253	0.991025
1253	ENSMUSG00000007207.11	Stx1a	syntaxin 1A (brain) [Source:MGI Symbol;Acc:MGI:109355]	chr5	135052336	135079954	+	27618	chr5:135052336-135079954	78.9287	91.0667	106.421	80.924	65.1494	87.6582	103.267	63.9212	127.573	80.8264	88.5735	0.104654	0.176234	0.593833	0.552624	0.991025
1254	ENSMUSG00000007216.7	Zfp775	zinc finger protein 775 [Source:MGI Symbol;Acc:MGI:2683557]	chr6	48578997	48600161	+	21164	chr6:48578997-48600161	96.7556	69.5654	47.8006	55.1476	73.3329	43.8162	58.6677	65.4856	64.1484	68.7639	64.3484	-0.144962	0.181521	-0.798594	0.424526	0.991025
1255	ENSMUSG00000007279.15	Scube2	signal peptide, CUB domain, EGF-like 2 [Source:MGI Symbol;Acc:MGI:1928765]	chr7	109397883	109464886	-	67003	chr7:109397883-109464886	222.614	116.048	380.158	327.249	450.585	333.465	420.482	695.822	566.881	411.592	392.49	0.446571	0.207963	2.14736	0.0317646	0.991025
1256	ENSMUSG00000007338.11	Mrpl49	mitochondrial ribosomal protein L49 [Source:MGI Symbol;Acc:MGI:108180]	chr19	6103652	6107815	-	4163	chr19:6103652-6107815	174.874	259.464	216.371	219.261	198.132	185.127	206.571	215.345	233.575	206.775	211.55	-0.0218339	0.124885	-0.174832	0.861212	0.991025
1257	ENSMUSG00000007379.16	Dennd2c	DENN/MADD domain containing 2C [Source:MGI Symbol;Acc:MGI:3036254]	chr3	103009920	103077085	+	67165	chr3:103009920-103077085	175.907	210.065	152.716	173.148	140.028	195.149	117.829	146.851	152.282	149.961	161.393	-0.145899	0.148226	-0.984302	0.324967	0.991025
1258	ENSMUSG00000007411.17	Mark3	MAP/microtubule affinity regulating kinase 3 [Source:MGI Symbol;Acc:MGI:1341865]	chr12	111540957	111622655	+	81698	chr12:111540957-111622655	1401.25	1634.86	1470.16	1360.49	1526.61	1414.64	1359.42	1373.61	1458.93	1586.63	1458.66	-0.0380436	0.0815289	-0.466627	0.640767	0.991025
1259	ENSMUSG00000007415.16	Gatad1	GATA zinc finger domain containing 1 [Source:MGI Symbol;Acc:MGI:1914460]	chr5	3682932	3707185	-	24253	chr5:3682932-3707185	758.619	686.395	705.934	569.251	670.732	569.327	573.749	620.007	632.015	640.615	642.664	-0.151023	0.0958191	-1.57612	0.114997	0.991025
1260	ENSMUSG00000007440.11	Pcdha10	protocadherin alpha 10 [Source:MGI Symbol;Acc:MGI:1298408]	chr18	37138256	37320710	+	182454	chr18:37138256-37320710	5.66172	13.1772	7.29547	10.0586	10.6458	13.318	9.13143	0.925067	3.06386	2.02839	7.53055	-0.230595	0.200152	-1.1521	0.249279	0.991025
1261	ENSMUSG00000007458.15	M6pr	mannose-6-phosphate receptor, cation dependent [Source:MGI Symbol;Acc:MGI:96904]	chr6	122285679	122294639	+	8960	chr6:122285679-122294639	1911.29	1903.72	2001.06	1988.27	1995.51	1540.63	2330.49	1948.21	1843.08	2060.7	1952.3	-0.00996068	0.106202	-0.0937903	0.925276	0.991025
1262	ENSMUSG00000007476.19	Lrrc8a	leucine rich repeat containing 8A VRAC subunit A [Source:MGI Symbol;Acc:MGI:2652847]	chr2	30127727	30153802	+	26075	chr2:30127727-30153802	2046.81	1940.22	1755.36	1639.47	1643.51	1596.01	1596.15	1931.94	2445.82	1796.93	1839.22	0.0485037	0.127935	0.379127	0.704594	0.991025
1263	ENSMUSG00000007480.7	Mc5r	melanocortin 5 receptor [Source:MGI Symbol;Acc:MGI:99420]	chr18	68470575	68475517	+	4942	chr18:68470575-68475517	23.4532	20.7128	15.6347	13.0741	29.0352	30.6312	11.1604	12.952	16.3412	34.474	20.7469	0.0186214	0.216071	0.0861817	0.931322	0.991025
1264	ENSMUSG00000007564.16	Ppp2r1a	protein phosphatase 2, regulatory subunit A, alpha [Source:MGI Symbol;Acc:MGI:1926334]	chr17	21165573	21186178	+	20605	chr17:21165573-21186178	2290.52	2278.09	1626.63	2075.53	1946.95	1671.02	1929.52	1808.59	1766.55	1935.59	1932.9	-0.154743	0.106077	-1.45878	0.144627	0.991025
1265	ENSMUSG00000007570.17	Fance	Fanconi anemia, complementation group E [Source:MGI Symbol;Acc:MGI:1920025]	chr17	28532493	28545546	+	13053	chr17:28532493-28545546	156.479	189.583	140.544	183.573	179.866	176.098	174.718	146.671	157.383	181.446	168.636	-0.0257357	0.123611	-0.208199	0.835074	0.991025
1266	ENSMUSG00000007589.10	Tinf2	Terf1 (TRF1)-interacting nuclear factor 2 [Source:MGI Symbol;Acc:MGI:107246]	chr14	55912146	55919277	-	7131	chr14:55912146-55919277	345.892	376.011	350.18	368.254	314.094	254.863	366.569	370.395	352.077	422.19	352.052	0.00955409	0.127222	0.0750976	0.940137	0.991025
1267	ENSMUSG00000007591.16	Tssk4	testis-specific serine kinase 4 [Source:MGI Symbol;Acc:MGI:1918349]	chr14	55887641	55889996	+	2355	chr14:55887641-55889996	10.7015	31.0421	15.7589	10.4386	16.4566	30.37	13.4127	19.1945	15.4597	20.0804	18.2915	0.112235	0.215801	0.520087	0.603003	0.991025
1268	ENSMUSG00000007594.11	Hapln4	hyaluronan and proteoglycan link protein 4 [Source:MGI Symbol;Acc:MGI:2679531]	chr8	70536107	70543512	+	7405	chr8:70536107-70543512	4.61337	1.79049	0	0.956148	0	34.1506	0.964633	0.879635	1.94213	0.963944	4.6261	0.204124	0.131488	1.55242	0.120562	0.991025
1269	ENSMUSG00000007603.10	Dus3l	dihydrouridine synthase 3-like (S. cerevisiae) [Source:MGI Symbol;Acc:MGI:2147092]	chr17	57071757	57077093	+	5336	chr17:57071757-57077093	345.01	326.919	334.428	375.846	367.126	341.711	355.695	382.565	355.501	377.236	356.204	0.0514383	0.0869197	0.591791	0.55399	0.991025
1270	ENSMUSG00000007610.17	Gtpbp3	GTP binding protein 3 [Source:MGI Symbol;Acc:MGI:1917609]	chr8	71940747	71952227	+	11480	chr8:71940747-71952227	205.258	230.175	208.54	247.449	165.853	235.72	203.647	186.884	203.015	222.441	210.898	-0.00797325	0.126811	-0.0628751	0.949866	0.991025
1271	ENSMUSG00000007613.16	Tgfbr1	transforming growth factor, beta receptor I [Source:MGI Symbol;Acc:MGI:98728]	chr4	47353222	47414931	+	61709	chr4:47353222-47414931	1304.59	1277.12	1260.24	1124.75	1436.94	1335.04	1333.25	1088.64	1146.09	1212.42	1251.91	-0.0640284	0.0955306	-0.67024	0.502705	0.991025
1272	ENSMUSG00000007617.19	Homer1	homer scaffolding protein 1 [Source:MGI Symbol;Acc:MGI:1347345]	chr13	93436143	93541637	+	105494	chr13:93436143-93541637	228.175	295.582	256.847	280.91	209.682	356.562	219.277	208.435	316.219	251.402	262.309	0.0726355	0.155387	0.46745	0.640178	0.991025
1273	ENSMUSG00000007646.14	Rad51c	RAD51 paralog C [Source:MGI Symbol;Acc:MGI:2150020]	chr11	87267471	87295780	-	28309	chr11:87267471-87295780	20.3732	26.4943	34.1752	21.8444	27.4083	32.9292	26.9883	10.9415	25.8186	13.0089	23.9982	-0.16803	0.212891	-0.789275	0.429951	0.991025
1274	ENSMUSG00000007653.13	Gabrb2	gamma-aminobutyric acid (GABA) A receptor, subunit beta 2 [Source:MGI Symbol;Acc:MGI:95620]	chr11	42310584	42519855	+	209271	chr11:42310584-42519855	0.537345	0	0.692814	0	0	0	0	0	0	6.89434	0.81245	0.0375052	0.0720384	0.520628	0.602626	0.991025
1275	ENSMUSG00000007655.17	Cav1	caveolin 1, caveolae protein [Source:MGI Symbol;Acc:MGI:102709]	chr6	17306334	17341451	+	35117	chr6:17306334-17341451	6839.85	7953.99	9461.97	3890.72	3881.5	5121.68	4499.26	7798.92	7667.53	3791.97	6090.74	-0.102775	0.200504	-0.512581	0.608245	0.991025
1276	ENSMUSG00000007656.15	Arpp19	cAMP-regulated phosphoprotein 19 [Source:MGI Symbol;Acc:MGI:1891691]	chr9	74944896	74967595	+	22699	chr9:74944896-74967595	575.194	584.595	530.81	426.731	439.786	440.866	509.444	411.565	484.503	426.613	483.011	-0.15565	0.119303	-1.30467	0.192006	0.991025
1277	ENSMUSG00000007659.19	Bcl2l1	BCL2-like 1 [Source:MGI Symbol;Acc:MGI:88139]	chr2	152622588	152673648	-	51060	chr2:152622588-152673648	1277.96	1273.04	1955.71	1205.27	1106.93	1338.77	1313.88	1819.96	2628.4	1538.87	1545.88	0.26889	0.177253	1.51698	0.129271	0.991025
1278	ENSMUSG00000007670.11	Khsrp	KH-type splicing regulatory protein [Source:MGI Symbol;Acc:MGI:1336214]	chr17	57328051	57338522	-	10471	chr17:57328051-57338522	1913.76	2015.32	1974.39	1920.5	1871.82	1992.46	1995.83	1814.08	1839.61	2033.87	1937.16	-0.00335938	0.063304	-0.0530674	0.957678	0.991025
1279	ENSMUSG00000007682.9	Dio2	deiodinase, iodothyronine, type II [Source:MGI Symbol;Acc:MGI:1338833]	chr12	90691326	90705812	-	14486	chr12:90691326-90705812	87.3567	90.3462	20.8432	61.3618	27.0979	49.2765	31.4531	49.0266	60.2549	45.6441	52.2661	-0.155138	0.215905	-0.718547	0.47242	0.991025
1280	ENSMUSG00000007721.7	Ccdc124	coiled-coil domain containing 124 [Source:MGI Symbol;Acc:MGI:1916403]	chr8	71320871	71326579	-	5708	chr8:71320871-71326579	284.521	314.981	276.053	258.005	220.857	192.08	251.039	231.87	260.376	242.714	253.249	-0.181323	0.123917	-1.46326	0.143395	0.991025
1281	ENSMUSG00000007739.11	Cct4	chaperonin containing Tcp1, subunit 4 (delta) [Source:MGI Symbol;Acc:MGI:104689]	chr11	22940519	22953780	+	13261	chr11:22940519-22953780	1191.37	1350.99	1276.44	1215.29	1007.7	1200.67	1199.76	1015.72	1123.94	973.55	1155.54	-0.124688	0.104175	-1.19691	0.231342	0.991025
1282	ENSMUSG00000007777.10	0610009B22Rik	RIKEN cDNA 0610009B22 gene [Source:MGI Symbol;Acc:MGI:1913300]	chr11	51576213	51579701	-	3488	chr11:51576213-51579701	62.9866	76.683	73.1261	52.177	37.7926	45.3032	52.7636	39.862	54.193	50.2425	54.513	-0.247635	0.181754	-1.36248	0.173047	0.991025
1283	ENSMUSG00000007783.11	Cpt1c	carnitine palmitoyltransferase 1c [Source:MGI Symbol;Acc:MGI:2446526]	chr7	44608796	44624275	-	15479	chr7:44608796-44624275	71.4458	110.498	133.745	94.0273	198.62	150.069	124.299	57.4879	66.264	153.116	115.957	-0.088287	0.211146	-0.418132	0.67585	0.991025
1284	ENSMUSG00000007805.5	Twist2	twist basic helix-loop-helix transcription factor 2 [Source:MGI Symbol;Acc:MGI:104685]	chr1	91729183	91775750	+	46567	chr1:91729183-91775750	10.8757	22.745	7.99962	14.2117	8.35345	18.8108	14.3721	11.4677	4.38044	9.83702	12.3054	-0.0751204	0.215053	-0.349311	0.726856	0.991025
1285	ENSMUSG00000007812.17	Zfp655	zinc finger protein 655 [Source:MGI Symbol;Acc:MGI:1919861]	chr5	145168525	145184112	+	15587	chr5:145168525-145184112	667.779	639.115	678.033	582.895	654.909	571.684	570.372	629.66	603.648	615.871	621.397	-0.103008	0.0779384	-1.32166	0.186281	0.991025
1286	ENSMUSG00000007815.14	Rhoa	ras homolog family member A [Source:MGI Symbol;Acc:MGI:1096342]	chr9	108183328	108215133	+	31805	chr9:108183328-108215133	6080.9	6115.95	5479.47	4844.39	4677.5	4605.11	4695.22	5311.22	5530.6	4789.35	5212.97	-0.117826	0.103815	-1.13497	0.25639	0.991025
1287	ENSMUSG00000007817.16	Zmiz1	zinc finger, MIZ-type containing 1 [Source:MGI Symbol;Acc:MGI:3040693]	chr14	25459609	25667167	+	207558	chr14:25459609-25667167	4080.35	3901.73	3284.59	3148.89	3537.01	3887.12	3330.03	3329.37	3843.2	3193.74	3553.6	-0.0286844	0.101602	-0.282322	0.777697	0.991025
1288	ENSMUSG00000007827.11	Ankrd26	ankyrin repeat domain 26 [Source:MGI Symbol;Acc:MGI:1917887]	chr6	118478269	118539187	-	60918	chr6:118478269-118539187	193.942	368.145	243.806	249.318	169.839	288.072	140.113	157.475	249.441	106.762	216.691	-0.260129	0.201966	-1.28798	0.197751	0.991025
1289	ENSMUSG00000007833.16	Aldh16a1	aldehyde dehydrogenase 16 family, member A1 [Source:MGI Symbol;Acc:MGI:1916998]	chr7	44790108	44804008	-	13900	chr7:44790108-44804008	364.625	310.706	306.34	442.415	395.57	347.486	322.696	319.229	276.322	340.266	342.566	-0.163714	0.123707	-1.32341	0.1857	0.991025
1290	ENSMUSG00000007836.7	Hnrnpa0	heterogeneous nuclear ribonucleoprotein A0 [Source:MGI Symbol;Acc:MGI:1924384]	chr13	58273693	58276370	-	2677	chr13:58273693-58276370	1375.36	1414.9	1146.77	1279.87	1348.31	1124.03	1232.65	1199.18	1117.41	1287.07	1252.56	-0.133888	0.0846767	-1.58117	0.113839	0.991025
1291	ENSMUSG00000007837.12	Prrg2	proline-rich Gla (G-carboxyglutamic acid) polypeptide 2 [Source:MGI Symbol;Acc:MGI:1929596]	chr7	44703008	44712101	-	9093	chr7:44703008-44712101	147.892	176.217	148.089	152.471	170.361	133.6	132.874	135.002	136.013	124.563	145.708	-0.243016	0.113472	-2.14164	0.0322222	0.991025
1292	ENSMUSG00000007850.17	Hnrnph1	heterogeneous nuclear ribonucleoprotein H1 [Source:MGI Symbol;Acc:MGI:1891925]	chr11	50267817	50277355	+	9538	chr11:50267817-50277355	2337.55	3232.34	2687.96	2811.1	2776.37	3013.14	2755.01	3004.44	3270.89	2846.85	2873.56	0.0996735	0.0972885	1.02452	0.305592	0.991025
1293	ENSMUSG00000007867.10	Ift43	intraflagellar transport 43 [Source:MGI Symbol;Acc:MGI:1923661]	chr12	86129315	86209233	+	79918	chr12:86129315-86209233	255.924	223.859	193.375	236.005	206.429	213.722	189.685	236.47	207.791	198.439	216.17	-0.0874128	0.115492	-0.756872	0.449127	0.991025
1294	ENSMUSG00000007877.3	Tcap	titin-cap [Source:MGI Symbol;Acc:MGI:1330233]	chr11	98274637	98275779	+	1142	chr11:98274637-98275779	36.3356	39.7009	13.5691	94.3263	155.916	26.6358	7.09984	45.3869	104.23	44.4523	56.7652	-0.176203	0.199862	-0.88162	0.377982	0.991025
1295	ENSMUSG00000007880.17	Arid1a	AT rich interactive domain 1A (SWI-like) [Source:MGI Symbol;Acc:MGI:1935147]	chr4	133406319	133484080	-	77761	chr4:133406319-133484080	3099.85	3446.01	4421.2	3531.17	3536.74	5055.69	3514.57	3791.41	3950.96	3751.01	3809.86	0.139896	0.122992	1.13744	0.255355	0.991025
1296	ENSMUSG00000007891.17	Ctsd	cathepsin D [Source:MGI Symbol;Acc:MGI:88562]	chr7	141929648	141941775	-	12127	chr7:141929648-141941775	6069.21	4497.04	5328.85	5317.57	8058.13	5026.61	6760.53	4304.09	4640.66	4505.27	5450.8	-0.181576	0.155176	-1.17013	0.241948	0.991025
1297	ENSMUSG00000007892.9	Rplp1	ribosomal protein, large, P1 [Source:MGI Symbol;Acc:MGI:1927099]	chr9	61820566	61821824	-	1258	chr9:61820566-61821824	3540.56	3718.74	3453.85	3637.91	3518.88	3222.93	3679.64	3376.96	3068.35	3201.56	3441.94	-0.10773	0.0690798	-1.55951	0.118876	0.991025
1298	ENSMUSG00000007908.15	Hmgcll1	3-hydroxymethyl-3-methylglutaryl-Coenzyme A lyase-like 1 [Source:MGI Symbol;Acc:MGI:2446108]	chr9	75922137	76043632	+	121495	chr9:75922137-76043632	136.66	109.165	189.967	175.131	144.575	189.608	174.83	182.601	186.321	188.497	167.735	0.252051	0.1421	1.77376	0.0761035	0.991025
1299	ENSMUSG00000007944.9	Ttc9b	tetratricopeptide repeat domain 9B [Source:MGI Symbol;Acc:MGI:1920282]	chr7	27353340	27356771	+	3431	chr7:27353340-27356771	0	0	0	0	0	17.3127	1.01446	0	2.04288	0	2.037	0.139782	0.0908862	1.53799	0.124051	0.991025
1300	ENSMUSG00000007946.12	Phox2a	paired-like homeobox 2a [Source:MGI Symbol;Acc:MGI:106633]	chr7	101467520	101471933	+	4413	chr7:101467520-101471933	0.774265	10.0966	0	7.70045	0	0	0	0	0.978663	1.93971	2.14897	-0.15758	0.112997	-1.39455	0.163151	0.991025
1301	ENSMUSG00000007950.10	Abhd8	abhydrolase domain containing 8 [Source:MGI Symbol;Acc:MGI:1918946]	chr8	71909349	71916299	-	6950	chr8:71909349-71916299	198.994	216.976	258.734	286.684	252.801	223.578	212.333	205.658	259.44	252.546	236.774	-0.0644193	0.127363	-0.505794	0.613002	0.991025
1302	ENSMUSG00000007987.13	Ift22	intraflagellar transport 22 [Source:MGI Symbol;Acc:MGI:1914536]	chr5	136937004	136944258	+	7254	chr5:136937004-136944258	205.855	213.31	191.703	247.394	173.381	133.37	189.213	198.212	172.795	169.727	189.496	-0.228209	0.135696	-1.68177	0.0926141	0.991025
1303	ENSMUSG00000007989.8	Fzd3	frizzled class receptor 3 [Source:MGI Symbol;Acc:MGI:108476]	chr14	65429898	65499912	-	70014	chr14:65429898-65499912	304.168	369.734	352.21	322.962	258.386	480.78	267.866	267.308	372.748	302.354	329.852	0.0590268	0.159343	0.370439	0.711056	0.991025
1304	ENSMUSG00000008028.16	1700008O03Rik	RIKEN cDNA 1700008O03 gene [Source:MGI Symbol;Acc:MGI:1916599]	chr7	44009467	44035244	-	25777	chr7:44009467-44035244	1.56082	8.10076	2.01908	2.55443	0	1.28769	1.84133	1.79173	1.67099	0.857191	2.1684	-0.117374	0.15975	-0.734732	0.462503	0.991025
1305	ENSMUSG00000008035.13	Mid1ip1	Mid1 interacting protein 1 (gastrulation specific G12-like (zebrafish)) [Source:MGI Symbol;Acc:MGI:1915291]	chrX	10581252	10585929	+	4677	chrX:10581252-10585929	750.803	871.913	1087.35	1033.26	793.771	1164.77	706.595	1230.4	1210.15	766.721	961.573	0.135015	0.162357	0.831593	0.405639	0.991025
1306	ENSMUSG00000008036.12	Ap2s1	adaptor-related protein complex 2, sigma 1 subunit [Source:MGI Symbol;Acc:MGI:2141861]	chr7	16472335	16483219	+	10884	chr7:16472335-16483219	558.969	550.408	451.637	488.284	545.149	357.571	556.623	428.832	464.733	514.085	491.629	-0.144331	0.124914	-1.15544	0.247909	0.991025
1307	ENSMUSG00000008090.15	Fgfrl1	fibroblast growth factor receptor-like 1 [Source:MGI Symbol;Acc:MGI:2150920]	chr5	108840248	108854790	+	14542	chr5:108840248-108854790	175.576	223.953	224.583	232.396	263.075	220.837	242.482	258.438	204.068	267.815	231.322	0.0870093	0.128877	0.675137	0.499589	0.991025
1308	ENSMUSG00000008129.15	Brme1	break repair meiotic recombinase recruitment factor 1 [Source:MGI Symbol;Acc:MGI:1921916]	chr8	84874654	84899219	+	24565	chr8:84874654-84899219	3.30019	7.69218	0.935309	1.80335	3.47324	2.38931	6.62582	1.51089	7.91939	4.54378	4.01934	0.0664069	0.185646	0.357706	0.720563	0.991025
1309	ENSMUSG00000008136.15	Fhl2	four and a half LIM domains 2 [Source:MGI Symbol;Acc:MGI:1338762]	chr1	43162234	43236144	-	73910	chr1:43162234-43236144	37.6557	51.9985	16.5435	54.6234	56.103	42.2483	25.1413	32.1176	19.5789	48.1694	38.418	-0.220599	0.213522	-1.03315	0.301536	0.991025
1310	ENSMUSG00000008140.19	Emc10	ER membrane protein complex subunit 10 [Source:MGI Symbol;Acc:MGI:1916933]	chr7	44139361	44145953	-	6592	chr7:44139361-44145953	760.523	736.089	648.858	842.09	871.074	637.264	854.308	661.039	663.831	772.877	744.795	-0.0957218	0.116378	-0.822507	0.410788	0.991025
1311	ENSMUSG00000008153.13	Clstn3	calsyntenin 3 [Source:MGI Symbol;Acc:MGI:2178323]	chr6	124407540	124441753	-	34213	chr6:124407540-124441753	7.08064	4.54757	19.4197	23.2869	10.1289	49.7547	39.8561	13.4058	3.28879	13.0602	18.3829	0.243474	0.1982	1.22843	0.219287	0.991025
1312	ENSMUSG00000008167.15	Fbxw9	F-box and WD-40 domain protein 9 [Source:MGI Symbol;Acc:MGI:1915878]	chr8	85786684	85793753	+	7069	chr8:85786684-85793753	229.912	209.502	130.528	212.277	207.079	279.882	171.135	139.883	142.236	198.055	192.049	-0.0742697	0.178559	-0.415939	0.677454	0.991025
1313	ENSMUSG00000008193.14	Spib	Spi-B transcription factor (Spi-1/PU.1 related) [Source:MGI Symbol;Acc:MGI:892986]	chr7	44175417	44181495	-	6078	chr7:44175417-44181495	60.2357	51.9785	108.344	147.142	128.186	41.6445	135.507	128.685	135.198	80.4441	101.737	0.04483	0.213958	0.209527	0.834037	0.991025
1314	ENSMUSG00000008200.16	Fnbp4	formin binding protein 4 [Source:MGI Symbol;Acc:MGI:1860513]	chr2	90575714	90611365	+	35651	chr2:90575714-90611365	1060.98	1072.57	1131.39	1197.66	1289.41	1111.52	1420.14	1505.78	1453.86	1277.46	1252.08	0.221054	0.104376	2.11786	0.0341868	0.991025
1315	ENSMUSG00000008206.17	Cers4	ceramide synthase 4 [Source:MGI Symbol;Acc:MGI:1914510]	chr8	4543026	4581680	+	38654	chr8:4543026-4581680	719.782	663.288	488.684	626.936	916.918	647.295	671.899	878.919	669.819	667.203	695.074	0.0434657	0.148768	0.29217	0.770156	0.991025
1316	ENSMUSG00000008226.15	Scrn3	secernin 3 [Source:MGI Symbol;Acc:MGI:1921866]	chr2	73142945	73168162	+	25217	chr2:73142945-73168162	133.368	171.707	240.618	110.615	117.358	129.906	110.794	114.489	110.038	85.041	132.394	-0.376931	0.181472	-2.07707	0.0377949	0.991025
1317	ENSMUSG00000008301.12	Phax	phosphorylated adaptor for RNA export [Source:MGI Symbol;Acc:MGI:1891839]	chr18	56695515	56720784	+	25269	chr18:56695515-56720784	216.037	310.543	258.605	243.714	257.159	177.331	304.185	246.171	243.792	205.083	246.262	-0.109604	0.146065	-0.75038	0.453026	0.991025
1318	ENSMUSG00000008305.20	Tle1	transducin-like enhancer of split 1 [Source:MGI Symbol;Acc:MGI:104636]	chr4	72036042	72119130	-	83088	chr4:72036042-72119130	796.823	819.526	1105.17	599.11	617.727	1094.43	680.669	835.85	1033.99	916.484	849.978	0.175209	0.162956	1.07519	0.28229	0.991025
1319	ENSMUSG00000008307.12	1700109H08Rik	RIKEN cDNA 1700109H08 gene [Source:MGI Symbol;Acc:MGI:1924286]	chr5	3621566	3634356	+	12790	chr5:3621566-3634356	76.7574	71.1481	68.3709	89.917	108.354	84.1479	130.953	175.34	97.434	100.094	100.252	0.387408	0.181857	2.13029	0.0331475	0.991025
1320	ENSMUSG00000008318.11	Relt	RELT tumor necrosis factor receptor [Source:MGI Symbol;Acc:MGI:2443373]	chr7	100495054	100512653	-	17599	chr7:100495054-100512653	117.269	125.66	117.759	118.098	98.332	158.843	162.353	92.3724	79.7475	114.806	118.524	0.0504586	0.175694	0.287195	0.773963	0.991025
1321	ENSMUSG00000008333.13	Snrpb2	U2 small nuclear ribonucleoprotein B [Source:MGI Symbol;Acc:MGI:104805]	chr2	142904959	142914773	+	9814	chr2:142904959-142914773	202.349	190.917	247.71	191.113	185.159	165.263	274.435	217.011	246.868	256.791	217.762	0.16725	0.142741	1.1717	0.241318	0.991025
1322	ENSMUSG00000008348.10	Ubc	ubiquitin C [Source:MGI Symbol;Acc:MGI:98889]	chr5	125463029	125467266	-	4237	chr5:125463029-125467266	4307.84	4313.72	11227.3	4012.23	4281.46	5710.39	5395.6	5006.83	4853.94	4310.2	5341.95	-0.109626	0.196942	-0.556641	0.577773	0.991025
1323	ENSMUSG00000008373.17	Prpf31	pre-mRNA processing factor 31 [Source:MGI Symbol;Acc:MGI:1916238]	chr7	3632984	3645485	+	12501	chr7:3632984-3645485	381.551	424.808	289.992	304.553	307.254	251.919	402.788	322.352	282.446	437.342	340.5	-0.0078602	0.157869	-0.0497893	0.96029	0.991025
1324	ENSMUSG00000008384.9	Sertad1	SERTA domain containing 1 [Source:MGI Symbol;Acc:MGI:1913438]	chr7	27186335	27189741	+	3406	chr7:27186335-27189741	214.685	263.45	309.755	274.292	197.391	206.923	204.785	339.663	366.022	253.256	263.022	0.100747	0.170167	0.592046	0.55382	0.991025
1325	ENSMUSG00000008393.10	Carhsp1	calcium regulated heat stable protein 1 [Source:MGI Symbol;Acc:MGI:1196368]	chr16	8476444	8490019	-	13575	chr16:8476444-8490019	1558.97	1490.11	1384.41	1205.54	1035.66	1367.74	1201.22	1597.01	1882.41	1232.46	1395.55	0.109344	0.144556	0.756413	0.449401	0.991025
1326	ENSMUSG00000008398.17	Elk3	ELK3, member of ETS oncogene family [Source:MGI Symbol;Acc:MGI:101762]	chr10	93083276	93146997	-	63721	chr10:93083276-93146997	1808.66	1797.3	1456.04	1609.78	1711.57	1492.39	1654.42	1314.03	1136.37	1457.15	1543.77	-0.231529	0.112726	-2.05391	0.0399845	0.991025
1327	ENSMUSG00000008429.9	Herpud2	HERPUD family member 2 [Source:MGI Symbol;Acc:MGI:1915393]	chr9	25019428	25063116	-	43688	chr9:25019428-25063116	763.747	722.661	945.138	696.222	686.234	766.396	747.131	811.68	829.354	781.828	775.039	0.043539	0.10341	0.421032	0.673732	0.991025
1328	ENSMUSG00000008435.16	Rdh13	retinol dehydrogenase 13 (all-trans and 9-cis) [Source:MGI Symbol;Acc:MGI:1918732]	chr7	4427769	4448648	-	20879	chr7:4427769-4448648	243.393	237.826	138.785	265.135	240.734	160.606	190.899	239.035	207.171	210.21	213.379	-0.132218	0.159699	-0.827922	0.407715	0.991025
1329	ENSMUSG00000008438.4	Adam21	a disintegrin and metallopeptidase domain 21 [Source:MGI Symbol;Acc:MGI:1861229]	chr12	81605358	81615248	-	9890	chr12:81605358-81615248	4.85162	5.65131	3.1274	12.0657	10.6469	1.33179	8.11634	7.40206	10.2138	6.08137	6.94882	-0.0370691	0.207276	-0.178839	0.858064	0.991025
1330	ENSMUSG00000008450.9	Nutf2	nuclear transport factor 2 [Source:MGI Symbol;Acc:MGI:1915301]	chr8	106587212	106605962	+	18750	chr8:106587212-106605962	277.243	471.678	225.431	268.278	260.135	266.24	319.314	261.726	330.703	301.087	298.183	-0.0193545	0.166844	-0.116004	0.907649	0.991025
1331	ENSMUSG00000008461.7	Fut1	fucosyltransferase 1 [Source:MGI Symbol;Acc:MGI:109375]	chr7	45266713	45270483	+	3770	chr7:45266713-45270483	0.657981	2.29995	0.848406	4.9089	10.2399	1.08379	17.999	1.50602	2.09518	4.12337	4.57626	0.0560715	0.159821	0.350839	0.725709	0.991025
1332	ENSMUSG00000008475.14	Arpc5	actin related protein 2/3 complex, subunit 5 [Source:MGI Symbol;Acc:MGI:1915021]	chr1	152642293	152651348	+	9055	chr1:152642293-152651348	1869.74	1827.35	1602.21	1634.37	1559.41	1300.16	1697.44	1704.07	1556.74	1598.4	1634.99	-0.105614	0.0990387	-1.06639	0.286249	0.991025
1333	ENSMUSG00000008482.10	Rnf151	ring finger protein 151 [Source:MGI Symbol;Acc:MGI:1914754]	chr17	24934813	24937037	-	2224	chr17:24934813-24937037	1.40411	1.7451	0.964201	1.85589	0.894783	0	0.937375	1.71135	0	0.934623	1.04474	-0.0938816	0.136921	-0.685661	0.492927	0.991025
1334	ENSMUSG00000008489.19	Elavl2	ELAV like RNA binding protein 1 [Source:MGI Symbol;Acc:MGI:1100887]	chr4	91139000	91289022	-	150022	chr4:91139000-91289022	0.808026	1.37616	5.71882	0	1.19949	2.74835	0	0.425477	5.25659	1.25329	1.87862	0.0710206	0.13772	0.515688	0.606072	0.991025
1335	ENSMUSG00000008496.20	Pou2f2	POU domain, class 2, transcription factor 2 [Source:MGI Symbol;Acc:MGI:101897]	chr7	24786769	24879151	-	92382	chr7:24786769-24879151	136.296	97.0778	134.258	205.015	298.37	142.421	159.389	316.432	219.867	137.006	184.613	0.10599	0.208545	0.508238	0.611286	0.991025
1336	ENSMUSG00000008575.18	Nfib	nuclear factor I/B [Source:MGI Symbol;Acc:MGI:103188]	chr4	82208410	82623987	-	415577	chr4:82208410-82623987	5906.84	6516.48	6286.86	6708.28	7157.62	7488.63	6602.77	6129.53	6003.64	6620.12	6542.08	0.0111612	0.0870958	0.128148	0.898032	0.991025
1337	ENSMUSG00000008601.13	Rab25	RAB25, member RAS oncogene family [Source:MGI Symbol;Acc:MGI:1858203]	chr3	88449336	88455607	-	6271	chr3:88449336-88455607	196.33	160.968	191.548	201.829	161.655	167.4	165.014	165.61	167.31	146.27	172.393	-0.156196	0.115504	-1.3523	0.17628	0.991025
1338	ENSMUSG00000008604.12	Ubqln4	ubiquilin 4 [Source:MGI Symbol;Acc:MGI:2150152]	chr3	88461065	88477032	+	15967	chr3:88461065-88477032	677.058	794.966	648.203	763.482	608.451	729.931	665.276	609.808	662.064	679.657	683.89	-0.059562	0.099651	-0.597706	0.550036	0.991025
1339	ENSMUSG00000008658.18	Rbfox1	RNA binding protein, fox-1 homolog (C. elegans) 1 [Source:MGI Symbol;Acc:MGI:1926224]	chr16	5124665	7229391	+	2104726	chr16:5124665-7229391	10.2306	20.0441	15.4018	17.5038	18.1688	6.14927	7.83039	7.84287	12.8717	23.4056	13.9449	-0.243683	0.216478	-1.12567	0.260304	0.991025
1340	ENSMUSG00000008668.16	Rps18	ribosomal protein S18 [Source:MGI Symbol;Acc:MGI:98146]	chr17	34170973	34174975	-	4002	chr17:34170973-34174975	2224.41	2344.04	1753.46	2071.94	1966.5	1813.16	2206.04	1837.18	1646.23	1893.12	1975.61	-0.131848	0.107362	-1.22807	0.21942	0.991025
1341	ENSMUSG00000008682.14	Rpl10	ribosomal protein L10 [Source:MGI Symbol;Acc:MGI:105943]	chrX	73314418	73316741	+	2323	chrX:73314418-73316741	3969.64	4369.76	4180.71	3921.21	3723.21	3766.38	3951.31	3785.28	3631.93	3588.48	3888.79	-0.104304	0.0673839	-1.5479	0.121645	0.991025
1342	ENSMUSG00000008683.17	Rps15a	ribosomal protein S15A [Source:MGI Symbol;Acc:MGI:2389091]	chr7	117703595	117715411	-	11816	chr7:117703595-117715411	1650.42	1661.26	1494.92	1534.25	1578.19	1362.74	1746.13	1731.35	1374.85	1474.61	1560.87	-0.0398272	0.0967867	-0.411495	0.68071	0.991025
1343	ENSMUSG00000008690.16	Ncaph2	non-SMC condensin II complex, subunit H2 [Source:MGI Symbol;Acc:MGI:1289164]	chr15	89239922	89257029	+	17107	chr15:89239922-89257029	792.129	805.832	909.797	918.484	875.84	1108.08	1111.46	867.408	971.072	952.409	931.251	0.207523	0.0967828	2.14422	0.0320157	0.991025
1344	ENSMUSG00000008730.18	Hipk1	homeodomain interacting protein kinase 1 [Source:MGI Symbol;Acc:MGI:1314873]	chr3	103647131	103698879	-	51748	chr3:103647131-103698879	6386.53	6135.48	6473.19	5952.09	5440.33	6238.54	6128.46	7378.32	5961.33	6312.64	6240.69	0.0724662	0.085385	0.8487	0.396048	0.991025
1345	ENSMUSG00000008734.10	Gprc5b	G protein-coupled receptor, family C, group 5, member B [Source:MGI Symbol;Acc:MGI:1927596]	chr7	118571270	118594434	-	23164	chr7:118571270-118594434	512.346	372.638	427.225	303.241	432.898	320.033	316.623	348.734	551.941	287.079	387.276	-0.137018	0.169275	-0.809442	0.418261	0.991025
1346	ENSMUSG00000008763.17	Man1a2	mannosidase, alpha, class 1A, member 2 [Source:MGI Symbol;Acc:MGI:104676]	chr3	100469524	100592819	-	123295	chr3:100469524-100592819	1848.58	1828.09	1686.95	1173.69	1687.57	1068	1624.22	1792.25	1580.93	1660.1	1595.04	-0.0778523	0.14853	-0.524152	0.600173	0.991025
1347	ENSMUSG00000008822.16	Acyp1	acylphosphatase 1, erythrocyte (common) type [Source:MGI Symbol;Acc:MGI:1913454]	chr12	85319172	85335212	-	16040	chr12:85319172-85335212	42.2109	34.1294	44.5949	36.0342	26.9654	35.2229	29.2952	23.567	32.5184	39.5667	34.4105	-0.157673	0.187565	-0.840631	0.400555	0.991025
1348	ENSMUSG00000008843.5	Cldn13	claudin 13 [Source:MGI Symbol;Acc:MGI:1913102]	chr5	134943103	134944380	-	1277	chr5:134943103-134944380	0	0	3.12732	0	0	0	0	0	2.04135	0	0.516867	-0.00943941	0.0585541	-0.161208	0.871929	0.991025
1349	ENSMUSG00000008845.10	Cd163	CD163 antigen [Source:MGI Symbol;Acc:MGI:2135946]	chr6	124281615	124307486	+	25871	chr6:124281615-124307486	463.014	372.181	174.591	183.936	141.589	338.78	85.1909	64.8575	122.337	124.803	207.128	-0.414151	0.216377	-1.91403	0.0556168	0.991025
1350	ENSMUSG00000008855.18	Hdac5	histone deacetylase 5 [Source:MGI Symbol;Acc:MGI:1333784]	chr11	102085258	102120992	-	35734	chr11:102085258-102120992	1350.19	1151.97	1825.08	1292.24	1373.21	2036.65	1145.04	1593.13	1532.25	1405.88	1470.56	0.12094	0.150536	0.803397	0.421745	0.991025
1351	ENSMUSG00000008859.9	Rala	v-ral simian leukemia viral oncogene A (ras related) [Source:MGI Symbol;Acc:MGI:1927243]	chr13	18055156	18118824	-	63668	chr13:18055156-18118824	573.077	558.907	636.197	561.701	526.165	491.665	570.885	586.832	576.555	523.219	560.52	-0.0510759	0.0894969	-0.5707	0.568203	0.991025
1352	ENSMUSG00000008892.14	Vdac3	voltage-dependent anion channel 3 [Source:MGI Symbol;Acc:MGI:106922]	chr8	23067102	23083774	-	16672	chr8:23067102-23083774	844.483	964.323	653.792	816.856	747.234	715.643	696.439	743.877	807.475	726.87	771.699	-0.117438	0.109781	-1.06976	0.284729	0.991025
1353	ENSMUSG00000008932.11	Slc1a7	solute carrier family 1 (glutamate transporter), member 7 [Source:MGI Symbol;Acc:MGI:2444087]	chr4	107825529	107870729	+	45200	chr4:107825529-107870729	0.673027	3.91954	1.42744	4.71927	2.41678	3.32541	6.94337	1.54019	1.70021	4.15904	3.08243	0.0810709	0.179775	0.450959	0.652019	0.991025
1354	ENSMUSG00000008958.15	Vps72	vacuolar protein sorting 72 [Source:MGI Symbol;Acc:MGI:1202305]	chr3	95018333	95030362	+	12029	chr3:95018333-95030362	401.223	370.227	348.477	362.7	406.657	351.081	367.316	329.746	305.849	272.341	351.562	-0.204854	0.106663	-1.92058	0.0547851	0.991025
1355	ENSMUSG00000008976.17	Gabpa	GA repeat binding protein, alpha [Source:MGI Symbol;Acc:MGI:95610]	chr16	84631813	84660667	+	28854	chr16:84631813-84660667	578.524	651.716	674.707	506.697	591.765	554.981	656.204	607.964	534.222	628.866	598.564	-0.0082767	0.104962	-0.0788541	0.937149	0.991025
1356	ENSMUSG00000008999.8	Bmp7	bone morphogenetic protein 7 [Source:MGI Symbol;Acc:MGI:103302]	chr2	172709805	172782114	-	72309	chr2:172709805-172782114	22.7148	24.6841	15.6146	26.3635	10.874	18.7036	47.7161	19.0565	10.5187	27.5278	22.3774	0.132452	0.216453	0.611921	0.54059	0.991025
1357	ENSMUSG00000009013.6	Dynll1	dynein light chain LC8-type 1 [Source:MGI Symbol;Acc:MGI:1861457]	chr5	115435169	115439058	-	3889	chr5:115435169-115439058	1272.58	1731.58	1608.38	1104.08	723.431	1430.82	769.594	827.288	1320.87	920.08	1170.87	-0.214666	0.189837	-1.13079	0.258142	0.991025
1358	ENSMUSG00000009030.15	Pdcl	phosducin-like [Source:MGI Symbol;Acc:MGI:1914716]	chr2	37240086	37249344	-	9258	chr2:37240086-37249344	308.495	402.036	407.291	356.118	387.905	297.081	373.335	390.542	300.141	354.082	357.703	-0.105681	0.119562	-0.883899	0.376751	0.991025
1359	ENSMUSG00000009035.16	Tmem184b	transmembrane protein 184b [Source:MGI Symbol;Acc:MGI:2445179]	chr15	79244884	79287769	-	42885	chr15:79244884-79287769	1872.51	1988.35	1762.14	1600.1	1509.36	1762.36	1726.38	1751.61	2253.61	1754.3	1798.07	0.0769715	0.110518	0.696458	0.486142	0.991025
1360	ENSMUSG00000009070.15	Rsph14	radial spoke head homolog 14 (Chlamydomonas) [Source:MGI Symbol;Acc:MGI:1918486]	chr10	74793309	74868418	-	75109	chr10:74793309-74868418	70.798	29.7707	33.6148	57.478	57.4298	63.4731	36.1139	53.8135	28.9139	74.9021	50.6308	0.0248839	0.209767	0.118627	0.905571	0.991025
1361	ENSMUSG00000009073.17	Nf2	neurofibromin 2 [Source:MGI Symbol;Acc:MGI:97307]	chr11	4715845	4799536	-	83691	chr11:4715845-4799536	1630.62	1517.2	1429.02	1329.42	1227.13	1392.93	1177.4	1456.32	1323.95	1254.12	1373.81	-0.105152	0.101325	-1.03777	0.299378	0.991025
1362	ENSMUSG00000009075.3	Cabp7	calcium binding protein 7 [Source:MGI Symbol;Acc:MGI:2183437]	chr11	4686892	4696778	-	9886	chr11:4686892-4696778	0.808568	0	1.04255	0	0	1.33181	0	0	0	0	0.318293	-0.010295	0.0663666	-0.155123	0.876725	0.991025
1363	ENSMUSG00000009076.11	Zmat5	zinc finger, matrin type 5 [Source:MGI Symbol;Acc:MGI:1914428]	chr11	4654678	4687669	+	32991	chr11:4654678-4687669	121.681	87.4664	86.1765	82.7169	80.5427	94.4424	102.879	85.015	90.1859	103.346	93.4452	0.0411257	0.148745	0.276484	0.782176	0.991025
1364	ENSMUSG00000009079.17	Ewsr1	Ewing sarcoma breakpoint region 1 [Source:MGI Symbol;Acc:MGI:99960]	chr11	5019689	5049266	-	29577	chr11:5019689-5049266	2082.88	2144.08	2069.11	2123.9	2329.25	2187.01	2371.62	2231.52	2127.33	2392.17	2205.89	0.0716435	0.0676499	1.05903	0.289584	0.991025
1365	ENSMUSG00000009090.18	Ap1b1	adaptor protein complex AP-1, beta 1 subunit [Source:MGI Symbol;Acc:MGI:1096368]	chr11	4936824	4992791	+	55967	chr11:4936824-4992791	1064.8	979.97	996.638	1014.09	1018.21	984.011	1044.75	1137.15	857.256	1009.68	1010.66	-0.0112156	0.0877072	-0.127876	0.898247	0.991025
1366	ENSMUSG00000009092.6	Derl3	Der1-like domain family, member 3 [Source:MGI Symbol;Acc:MGI:1917627]	chr10	75729247	75731775	+	2528	chr10:75729247-75731775	4.86967	3.97931	11.7128	16.7003	18.0786	15.4164	10.4673	6.24556	7.39053	13.6502	10.8511	-0.0215955	0.212323	-0.101711	0.918986	0.991025
1367	ENSMUSG00000009093.8	Gstt4	glutathione S-transferase, theta 4 [Source:MGI Symbol;Acc:MGI:1923136]	chr10	75650777	75658377	-	7600	chr10:75650777-75658377	0	0	2.10442	0	0.947341	2.68505	0	0	0	1.01838	0.675518	0.00873069	0.0856142	0.101977	0.918775	0.991025
1368	ENSMUSG00000009097.11	Tbx1	T-box 1 [Source:MGI Symbol;Acc:MGI:98493]	chr16	18399729	18409421	-	9692	chr16:18399729-18409421	144.077	97.353	133.735	210.768	101.249	208.039	62.2446	100.066	101.299	163.59	132.242	-0.0752077	0.208374	-0.360926	0.718155	0.991025
[truncated: 55,763 more rows]
