# Supplementary material for: Low PEEP ventilation in TGF-β1 induced lung injury triggers a reversible lung mechanical deterioration without promoting persistent structural damage
Source: Sci Rep. 2026 Jul 7;16:21000. doi: 10.1038/s41598-026-61155-9 (PMC13342613; doi:10.1038/s41598-026-61155-9)
Supplement: Supplementary file 4 — Supplementary Material 4 [file 41598_2026_61155_MOESM4_ESM.xlsx]

## Sheet: Result overview
Sort0	Gene ID	Gene name	Gene description	Chr	Start	End	Strand	Length	IGV coordinates	1: N5334_quant sf	2: N5335_quant sf	3: N5336_quant sf	4: N5337_quant sf	5: N6519_quant sf	6: N6520_quant sf	7: N6521_quant sf	8: N6531_quant sf	9: N6532_quant sf	Base mean	log2(FC)	StdErr	Wald-Stats	P-value	P-adj
1	ENSMUSG00000022661.15	Cd200	CD200 antigen [Source:MGI Symbol;Acc:MGI:1196990]	chr16	45202498	45229416	-	26918	chr16:45202498-45229416	1116.16	1237.34	1329.92	1433.86	2794.24	2982.84	2847.56	3314.11	2927.95	2220.44	1.17742	0.0891334	13.2096	7.72254e-40	2.46913e-35
2	ENSMUSG00000040724.6	Kcna2	potassium voltage-gated channel, shaker-related subfamily, member 2 [Source:MGI Symbol;Acc:MGI:96659]	chr3	107008462	107022321	+	13859	chr3:107008462-107022321	378.134	553.816	618.2	341.927	81.9695	69.748	96.7571	83.7785	59.2713	253.733	-2.20189	0.181224	-12.1501	5.72922e-34	9.15902e-30
3	ENSMUSG00000033453.9	Adamts15	a disintegrin-like and metallopeptidase (reprolysin type) with thrombospondin type 1 motif, 15 [Source:MGI Symbol;Acc:MGI:2449569]	chr9	30810451	30833748	-	23297	chr9:30810451-30833748	1924.4	2368.36	2459.89	1711.52	349.609	282.253	265.284	482.2	546.187	1154.41	-2.09413	0.180534	-11.5996	4.13959e-31	4.41184e-27
4	ENSMUSG00000030530.16	Furin	furin (paired basic amino acid cleaving enzyme) [Source:MGI Symbol;Acc:MGI:97513]	chr7	80038333	80055184	-	16851	chr7:80038333-80055184	2215.59	2310.86	2265.12	2321.87	3208.88	3422.79	3527.42	3484.25	3502.57	2917.71	0.583178	0.053016	11	3.8196e-28	3.0531e-24
5	ENSMUSG00000028517.9	Plpp3	phospholipid phosphatase 3 [Source:MGI Symbol;Acc:MGI:1915166]	chr4	105014544	105089961	+	75417	chr4:105014544-105089961	2895.56	3188.92	3026.7	3147.61	1841.66	1643.41	1654.04	1825.27	1520.21	2304.82	-0.833434	0.0759459	-10.974	5.09433e-28	3.25762e-24
6	ENSMUSG00000030790.16	Adm	adrenomedullin [Source:MGI Symbol;Acc:MGI:108058]	chr7	110226868	110229027	+	2159	chr7:110226868-110229027	134.87	126.89	137.306	123.504	453.776	312.002	455.777	387.675	501.853	292.628	1.54766	0.141336	10.9502	6.63145e-28	3.53379e-24
7	ENSMUSG00000044921.6	Rassf9	Ras association (RalGDS/AF-6) domain family (N-terminal) member 9 [Source:MGI Symbol;Acc:MGI:2384307]	chr10	102348083	102385597	+	37514	chr10:102348083-102385597	614.589	595.517	672.049	619.393	1215.4	1187.37	1095.5	1022.1	1119.84	904.639	0.829666	0.0791327	10.4845	1.01797e-25	4.64963e-22
8	ENSMUSG00000074207.11	Adh1	alcohol dehydrogenase 1 (class I) [Source:MGI Symbol;Acc:MGI:87921]	chr3	137966752	137996459	+	29707	chr3:137966752-137996459	654.463	750.515	637.938	580.257	216.946	287.656	231.646	187.407	172.363	413.243	-1.44984	0.140633	-10.3094	6.39179e-25	2.55456e-21
9	ENSMUSG00000058145.17	Adamts17	a disintegrin-like and metallopeptidase (reprolysin type) with thrombospondin type 1 motif, 17 [Source:MGI Symbol;Acc:MGI:3588195]	chr7	66489483	66802919	+	313436	chr7:66489483-66802919	389.393	529.08	744.109	538.536	91.0814	27.8108	69.7967	86.1076	40.9604	279.653	-2.29986	0.223868	-10.2733	9.29573e-25	3.30236e-21
10	ENSMUSG00000050921.13	P2ry10	purinergic receptor P2Y, G-protein coupled 10 [Source:MGI Symbol;Acc:MGI:1926076]	chrX	106132098	106148580	+	16482	chrX:106132098-106148580	306.562	333.591	361.902	315.038	134.271	112.18	157.742	114.264	116.088	216.849	-1.28741	0.126226	-10.1993	1.9978e-24	6.38757e-21
11	ENSMUSG00000096210.3	H1f0	H1.0 linker histone [Source:MGI Symbol;Acc:MGI:95893]	chr15	78912650	78914704	+	2054	chr15:78912650-78914704	801.979	1032.68	958.931	861.918	355.695	425.251	464.588	362.378	349.887	623.701	-1.15729	0.115116	-10.0533	8.88604e-24	2.58285e-20
12	ENSMUSG00000011171.12	Vipr2	vasoactive intestinal peptide receptor 2 [Source:MGI Symbol;Acc:MGI:107166]	chr12	116041346	116109881	+	68535	chr12:116041346-116109881	325.425	352.556	337.568	359.725	142.115	154.59	171.448	137.148	173.569	239.349	-1.08883	0.109642	-9.93078	3.0585e-23	8.14911e-20
13	ENSMUSG00000029675.13	Eln	elastin [Source:MGI Symbol;Acc:MGI:95317]	chr5	134731447	134776177	-	44730	chr5:134731447-134776177	6344.11	5546.1	7354.71	4615.37	1808.74	1147.08	1928.22	1221.8	942.166	3434.25	-1.77831	0.17955	-9.90426	3.98919e-23	9.81127e-20
14	ENSMUSG00000108067.2	Gm43953	predicted gene, 43953 [Source:MGI Symbol;Acc:MGI:5690345]	chr6	101302300	101305166	-	2866	chr6:101302300-101305166	139.242	148.342	137.18	114.113	40.3762	31.5025	43.1921	26.3325	31.3807	79.0736	-1.69906	0.1732	-9.80978	1.02192e-22	2.33384e-19
15	ENSMUSG00000094910.2	D430019H16Rik	RIKEN cDNA D430019H16 gene [Source:MGI Symbol;Acc:MGI:2443127]	chr12	105420115	105459354	+	39239	chr12:105420115-105459354	201.172	189.417	164.333	164.25	55.2992	66.1615	65.9757	52.7003	66.7314	114.005	-1.40933	0.145268	-9.70155	2.96952e-22	6.32963e-19
16	ENSMUSG00000030554.17	Synm	synemin, intermediate filament protein [Source:MGI Symbol;Acc:MGI:2661187]	chr7	67379908	67409490	-	29582	chr7:67379908-67409490	1427.56	1572.31	1676.07	1579.94	765.275	816.313	970.608	775.013	745.135	1147.58	-0.909454	0.0941188	-9.66284	4.33683e-22	8.66635e-19
17	ENSMUSG00000114501.2	Gm48582	predicted gene, 48582 [Source:MGI Symbol;Acc:MGI:6098150]	chr13	60770781	60777209	+	6428	chr13:60770781-60777209	664.513	785.763	807.999	571.417	292.472	308.756	205.905	272.64	226.706	459.574	-1.31546	0.141022	-9.32801	1.07881e-20	2.029e-17
18	ENSMUSG00000028494.13	Plin2	perilipin 2 [Source:MGI Symbol;Acc:MGI:87920]	chr4	86566623	86588297	-	21674	chr4:86566623-86588297	1018.26	739.812	813.648	828.439	1903.13	1901.22	1735.56	1521.9	1678.94	1348.99	0.9913	0.107385	9.23129	2.67386e-20	4.74952e-17
19	ENSMUSG00000074582.11	Arfgef2	ADP-ribosylation factor guanine nucleotide-exchange factor 2 (brefeldin A-inhibited) [Source:MGI Symbol;Acc:MGI:2139354]	chr2	166647508	166739972	+	92464	chr2:166647508-166739972	1698.91	1755.66	1759.09	1735.68	2334.47	2505.46	2549.54	2667.06	2570.66	2175.17	0.532455	0.0585066	9.10077	8.96967e-20	1.50941e-16
20	ENSMUSG00000030217.3	Art4	ADP-ribosyltransferase 4 [Source:MGI Symbol;Acc:MGI:1202710]	chr6	136825449	136834731	-	9282	chr6:136825449-136834731	186.371	209.994	238.972	147.83	57.3625	59.8532	71.5923	56.7052	50.0029	119.854	-1.51539	0.16716	-9.06553	1.23998e-19	1.98229e-16
21	ENSMUSG00000114310.2	Gm48602	predicted gene, 48602 [Source:MGI Symbol;Acc:MGI:6098182]	chr14	10698462	10701830	-	3368	chr14:10698462-10701830	391.577	355.046	458.696	396.8	149.856	143.866	189.862	141.819	196.172	269.299	-1.19242	0.132097	-9.02687	1.76657e-19	2.68964e-16
22	ENSMUSG00000040606.15	Kazn	kazrin, periplakin interacting protein [Source:MGI Symbol;Acc:MGI:1918779]	chr4	141829701	142205056	-	375355	chr4:141829701-142205056	545.015	631.325	522.358	517.174	995.421	1001.39	1046.81	923.456	1195.26	819.8	0.86475	0.0994887	8.69194	3.56291e-18	5.17804e-15
23	ENSMUSG00000025283.16	Sat1	spermidine/spermine N1-acetyl transferase 1 [Source:MGI Symbol;Acc:MGI:98233]	chrX	153996128	153999445	-	3317	chrX:153996128-153999445	1270.29	1199.2	1375.2	1469.74	2067.57	2320.1	2069.84	2262.22	2124.99	1795.46	0.688525	0.0797361	8.63504	5.87049e-18	8.16075e-15
24	ENSMUSG00000015968.19	Cacna1d	calcium channel, voltage-dependent, L type, alpha 1D subunit [Source:MGI Symbol;Acc:MGI:88293]	chr14	29761896	30213412	-	451516	chr14:29761896-30213412	1440.85	1652.53	1639.37	1693.81	875.702	700.097	946.475	873.099	931.762	1194.85	-0.85736	0.0995601	-8.61148	7.21227e-18	9.60825e-15
25	ENSMUSG00000047497.11	Adamts12	a disintegrin-like and metallopeptidase (reprolysin type) with thrombospondin type 1 motif, 12 [Source:MGI Symbol;Acc:MGI:2146046]	chr15	11064876	11349317	+	284441	chr15:11064876-11349317	173.214	194.133	191.538	169.51	84.3117	47.3811	58.6622	55.6845	46.1387	113.397	-1.44048	0.167407	-8.60465	7.65485e-18	9.78994e-15
26	ENSMUSG00000019947.11	Arid5b	AT rich interactive domain 5B (MRF1-like) [Source:MGI Symbol;Acc:MGI:2175912]	chr10	67928350	68114570	-	186220	chr10:67928350-68114570	3082.4	2916.57	3453.71	3229.29	5516.44	5843.7	4613.82	6012.84	5638.6	4478.6	0.774889	0.0905474	8.55783	1.15007e-17	1.41428e-14
27	ENSMUSG00000054580.15	Pla2r1	phospholipase A2 receptor 1 [Source:MGI Symbol;Acc:MGI:102468]	chr2	60247887	60383652	-	135765	chr2:60247887-60383652	612.613	703.102	728.261	732.607	368.711	415.624	352.337	360.608	422.853	521.857	-0.823013	0.0963761	-8.5396	1.34684e-17	1.59491e-14
28	ENSMUSG00000009633.4	G0s2	G0/G1 switch gene 2 [Source:MGI Symbol;Acc:MGI:1316737]	chr1	192954469	192955525	-	1056	chr1:192954469-192955525	369.396	358.226	361.858	275.801	102.589	119.65	81.5014	141.284	144.588	217.21	-1.35965	0.159532	-8.52278	1.55764e-17	1.77865e-14
29	ENSMUSG00000039005.14	Tlr4	toll-like receptor 4 [Source:MGI Symbol;Acc:MGI:96824]	chr4	66745821	66848521	+	102700	chr4:66745821-66848521	407.044	398.453	399.455	450.968	763.665	727.546	740.268	643.207	662.225	576.981	0.747467	0.0878216	8.51119	1.72155e-17	1.89804e-14
30	ENSMUSG00000045875.14	Adra1a	adrenergic receptor, alpha 1a [Source:MGI Symbol;Acc:MGI:104773]	chr14	66872700	67008617	+	135917	chr14:66872700-67008617	617.414	675.513	722.953	655.902	244.972	134.025	291.956	162.473	155.107	406.702	-1.50679	0.178492	-8.44177	3.12564e-17	3.33121e-14
31	ENSMUSG00000039109.18	F13a1	coagulation factor XIII, A1 subunit [Source:MGI Symbol;Acc:MGI:1921395]	chr13	37051152	37234220	-	183068	chr13:37051152-37234220	319.345	246.701	205.843	149.021	902.679	844.556	563.423	924.179	725.976	542.414	1.51706	0.180196	8.41894	3.79903e-17	3.91827e-14
32	ENSMUSG00000023828.4	Slc22a3	solute carrier family 22 (organic cation transporter), member 3 [Source:MGI Symbol;Acc:MGI:1333817]	chr17	12637847	12726591	-	88744	chr17:12637847-12726591	97.8904	78.7096	150.85	139.39	20.351	28.573	17.8752	23.0822	29.6552	65.153	-1.76713	0.211615	-8.35069	6.78671e-17	6.78099e-14
33	ENSMUSG00000002489.17	Tiam1	T cell lymphoma invasion and metastasis 1 [Source:MGI Symbol;Acc:MGI:103306]	chr16	89583999	89940657	-	356658	chr16:89583999-89940657	417.46	508.914	376.781	331.71	1046.44	1849.03	904.436	1510.39	1832.74	975.322	1.52072	0.184251	8.25351	1.53803e-16	1.49017e-13
34	ENSMUSG00000022672.9	Prkdc	protein kinase, DNA activated, catalytic polypeptide [Source:MGI Symbol;Acc:MGI:104779]	chr16	15455730	15660099	+	204369	chr16:15455730-15660099	942.109	843.512	848.348	912.931	483.688	514.467	575.872	462.088	563.304	682.924	-0.745222	0.0904924	-8.23519	1.79277e-16	1.68589e-13
35	ENSMUSG00000024042.8	Sik1	salt inducible kinase 1 [Source:MGI Symbol;Acc:MGI:104754]	chr17	32063224	32074778	-	11554	chr17:32063224-32074778	4640.85	4355.7	4398.4	3268.06	1745.09	1860.83	1408.48	2291.28	1720.05	2854.31	-1.11359	0.135296	-8.23074	1.86054e-16	1.69963e-13
36	ENSMUSG00000022103.11	Gfra2	glial cell line derived neurotrophic factor family receptor alpha 2 [Source:MGI Symbol;Acc:MGI:1195462]	chr14	71127560	71217278	+	89718	chr14:71127560-71217278	382.945	410.03	362.167	334.616	103.873	115.691	145.899	163.496	183.158	244.653	-1.25114	0.152895	-8.18303	2.76798e-16	2.45835e-13
37	ENSMUSG00000061981.15	Flot2	flotillin 2 [Source:MGI Symbol;Acc:MGI:103309]	chr11	77928757	77951260	+	22503	chr11:77928757-77951260	727.023	718.793	781.791	796.186	1145.05	1173.29	1072.16	1266.94	1239.42	991.184	0.626218	0.0772534	8.10603	5.23013e-16	4.51954e-13
38	ENSMUSG00000074505.7	Fat3	FAT atypical cadherin 3 [Source:MGI Symbol;Acc:MGI:2444314]	chr9	15821485	16412581	-	591096	chr9:15821485-16412581	940.308	1175.98	1320.9	1131.68	527.554	559.582	526.018	605.03	678.381	829.493	-0.925238	0.115359	-8.0205	1.05314e-15	8.86106e-13
39	ENSMUSG00000058624.14	Gda	guanine deaminase [Source:MGI Symbol;Acc:MGI:95678]	chr19	21368671	21450809	-	82138	chr19:21368671-21450809	982.356	796.14	963.98	973.108	1485.42	1694.32	1422.93	1728.63	1669.59	1301.83	0.756246	0.0943615	8.01435	1.10721e-15	9.07714e-13
40	ENSMUSG00000029231.16	Pdgfra	platelet derived growth factor receptor, alpha polypeptide [Source:MGI Symbol;Acc:MGI:97530]	chr5	75312953	75358876	+	45923	chr5:75312953-75358876	6039.31	6370.85	7405.1	6900.03	3996.11	3957.42	3994.99	4267.68	4647.02	5286.5	-0.660077	0.0826188	-7.98943	1.35568e-15	1.08363e-12
41	ENSMUSG00000053641.10	Dennd4a	DENN/MADD domain containing 4A [Source:MGI Symbol;Acc:MGI:2142979]	chr9	64718622	64826949	+	108327	chr9:64718622-64826949	2339.02	2174.64	2742.43	2716.97	1115.85	1104.63	1543.17	1116.75	1317.52	1796.77	-0.949799	0.11903	-7.9795	1.46927e-15	1.14578e-12
42	ENSMUSG00000021470.20	Ercc6l2	excision repair cross-complementing rodent repair deficiency, complementation group 6 like 2 [Source:MGI Symbol;Acc:MGI:1923501]	chr13	63963054	64048116	+	85062	chr13:63963054-64048116	565.864	548.145	559.529	564.679	352.784	340.732	333.896	318.016	387.318	441.218	-0.671878	0.0847785	-7.9251	2.27961e-15	1.69502e-12
43	ENSMUSG00000033082.11	Clec1a	C-type lectin domain family 1, member a [Source:MGI Symbol;Acc:MGI:2444151]	chr6	129401735	129428963	-	27228	chr6:129401735-129428963	2062.53	1770.92	2246.91	2417.21	3554.2	3406.68	3548	3877.93	3696.73	2953.46	0.74019	0.0933724	7.92729	2.23988e-15	1.69502e-12
44	ENSMUSG00000034247.10	Plekhm1	pleckstrin homology domain containing, family M (with RUN domain) member 1 [Source:MGI Symbol;Acc:MGI:2443207]	chr11	103255101	103303513	-	48412	chr11:103255101-103303513	1142.3	1141.01	1169.33	1105.22	1693.02	1703.55	1589.05	1555.19	1529.31	1403.11	0.494336	0.0631172	7.83203	4.80053e-15	3.48835e-12
45	ENSMUSG00000059714.14	Flot1	flotillin 1 [Source:MGI Symbol;Acc:MGI:1100500]	chr17	36134122	36143683	+	9561	chr17:36134122-36143683	747.264	704.489	620.432	673.951	1093.6	1170.61	997.925	1215.71	1264.27	943.139	0.717471	0.0934238	7.67975	1.59402e-14	1.13257e-11
46	ENSMUSG00000024664.6	Fads3	fatty acid desaturase 3 [Source:MGI Symbol;Acc:MGI:1928740]	chr19	10018933	10037474	+	18541	chr19:10018933-10037474	1508.7	1466.63	1456.35	1445.53	1948.43	2381.34	2223.2	2284.31	2480.83	1910.59	0.608133	0.0795032	7.64917	2.02281e-14	1.37607e-11
47	ENSMUSG00000025950.17	Idh1	isocitrate dehydrogenase 1 (NADP+), soluble [Source:MGI Symbol;Acc:MGI:96413]	chr1	65197775	65225659	-	27884	chr1:65197775-65225659	666.984	595.859	645.797	631.203	1154.12	1144.07	882.373	1136.25	1061.54	879.8	0.732543	0.0957415	7.65126	1.99024e-14	1.37607e-11
48	ENSMUSG00000078578.10	Ube2d3	ubiquitin-conjugating enzyme E2D 3 [Source:MGI Symbol;Acc:MGI:1913355]	chr3	135143910	135173959	+	30049	chr3:135143910-135173959	4013.73	3793.32	3749.85	3685.71	5020.4	5061.6	5327.76	5550.5	4999.38	4578.03	0.440179	0.0578033	7.61513	2.6343e-14	1.75472e-11
49	ENSMUSG00000032359.15	Ctsh	cathepsin H [Source:MGI Symbol;Acc:MGI:107285]	chr9	89936205	89958142	+	21937	chr9:89936205-89958142	2074.09	1993.63	1887.37	2138.76	3424.03	4158.45	3308.57	3188.82	3059.76	2803.72	0.731811	0.0966108	7.57483	3.59587e-14	2.34634e-11
50	ENSMUSG00000058006.13	Mdn1	midasin AAA ATPase 1 [Source:MGI Symbol;Acc:MGI:1926159]	chr4	32657119	32775217	+	118098	chr4:32657119-32775217	2022.52	2117.64	1589.24	1474.43	839.945	700.692	628.15	729.043	1010.6	1234.69	-1.09596	0.145081	-7.55416	4.2158e-14	2.69583e-11
51	ENSMUSG00000106749.2	Gm43281	predicted gene 43281 [Source:MGI Symbol;Acc:MGI:5663418]	chr5	67073351	67076054	+	2703	chr5:67073351-67076054	492.911	506.683	560.573	370.005	227.357	228.916	245.49	202.541	255.927	343.378	-0.981243	0.130055	-7.54484	4.52856e-14	2.83905e-11
52	ENSMUSG00000032744.5	Heyl	hairy/enhancer-of-split related with YRPW motif-like [Source:MGI Symbol;Acc:MGI:1860511]	chr4	123127349	123143668	+	16319	chr4:123127349-123143668	637.652	659.475	807.919	615.938	279.598	199.529	379.827	218.524	243.359	449.091	-1.21164	0.161245	-7.51428	5.72229e-14	3.51844e-11
53	ENSMUSG00000043733.15	Ptpn11	protein tyrosine phosphatase, non-receptor type 11 [Source:MGI Symbol;Acc:MGI:99511]	chr5	121268596	121329460	-	60864	chr5:121268596-121329460	2267.14	1966.82	2137.78	2159.88	3208.44	3083.83	3287.58	3554.74	2915.77	2731.33	0.575664	0.0767771	7.49786	6.48666e-14	3.91317e-11
54	ENSMUSG00000022462.8	Slc38a2	solute carrier family 38, member 2 [Source:MGI Symbol;Acc:MGI:1915010]	chr15	96585273	96597611	-	12338	chr15:96585273-96597611	3048.98	2395.38	2640.94	3823.32	5839.85	6139.44	5336.99	5842.62	5675.25	4526.98	0.896589	0.120259	7.45547	8.95452e-14	5.30191e-11
55	ENSMUSG00000031065.15	Cdk16	cyclin-dependent kinase 16 [Source:MGI Symbol;Acc:MGI:97516]	chrX	20554193	20566119	+	11926	chrX:20554193-20566119	979.493	1039.76	1011.53	1043.12	1455.55	1442.43	1341.11	1497.43	1365.82	1241.8	0.472437	0.0635628	7.43261	1.06479e-13	6.18993e-11
56	ENSMUSG00000020821.18	Kif1c	kinesin family member 1C [Source:MGI Symbol;Acc:MGI:1098260]	chr11	70591374	70622790	+	31416	chr11:70591374-70622790	3216.84	3006.68	3273.41	3197.61	4320.27	4865.11	4320.44	5044.02	4427.32	3963.52	0.523512	0.0706424	7.41073	1.25609e-13	7.17163e-11
57	ENSMUSG00000108076.2	9530086O07Rik	RIKEN cDNA 9530086O07 gene [Source:MGI Symbol;Acc:MGI:1925991]	chr6	101262787	101265471	-	2684	chr6:101262787-101265471	130.243	105.982	95.3983	108.927	37.1841	22.0515	44.324	23.2919	37.261	67.1847	-1.43441	0.194489	-7.37524	1.6405e-13	9.20205e-11
58	ENSMUSG00000056313.6	Tcim	transcriptional and immune response regulator [Source:MGI Symbol;Acc:MGI:1916318]	chr8	24927196	24929000	-	1804	chr8:24927196-24929000	556.578	504.547	436.403	497.964	146.473	201.593	200.992	187.21	288.057	335.535	-1.14695	0.156251	-7.34046	2.12855e-13	1.17338e-10
59	ENSMUSG00000062563.16	Cys1	cystin 1 [Source:MGI Symbol;Acc:MGI:2177632]	chr12	24715832	24731812	-	15980	chr12:24715832-24731812	145.994	137.544	124.035	116.523	310.929	585.982	301.634	335.002	345.047	266.966	1.3003	0.178043	7.30327	2.80853e-13	1.52199e-10
60	ENSMUSG00000021096.12	Ppm1a	protein phosphatase 1A, magnesium dependent, alpha isoform [Source:MGI Symbol;Acc:MGI:99878]	chr12	72804229	72846593	+	42364	chr12:72804229-72846593	1491.53	1490.24	1417.03	1600.18	2143.43	2209.36	2153.11	2009.27	1985.66	1833.31	0.477069	0.065457	7.28827	3.1395e-13	1.65071e-10
61	ENSMUSG00000063856.9	Gpx1	glutathione peroxidase 1 [Source:MGI Symbol;Acc:MGI:104887]	chr9	108216102	108217542	+	1440	chr9:108216102-108217542	1286.36	1219.96	1133.57	1191.78	1785.52	1737.45	1629.96	1889.86	1673.52	1505.33	0.519302	0.0712558	7.28785	3.14932e-13	1.65071e-10
62	ENSMUSG00000016528.11	Mapkapk2	MAP kinase-activated protein kinase 2 [Source:MGI Symbol;Acc:MGI:109298]	chr1	130981437	131025563	-	44126	chr1:130981437-131025563	1718.21	1525.64	1573.31	1675.61	2159.37	2192.34	2263.17	2282.99	2159.36	1950	0.439659	0.0603475	7.28545	3.20603e-13	1.65333e-10
63	ENSMUSG00000096472.3	Cdkn2d	cyclin dependent kinase inhibitor 2D [Source:MGI Symbol;Acc:MGI:105387]	chr9	21199706	21202703	-	2997	chr9:21199706-21202703	111.622	124.019	107.203	119.924	226.652	197.013	235.968	285.858	238.37	182.959	0.958943	0.132537	7.23529	4.6452e-13	2.35747e-10
64	ENSMUSG00000030495.13	Slc7a10	solute carrier family 7 (cationic amino acid transporter, y+ system), member 10 [Source:MGI Symbol;Acc:MGI:1858261]	chr7	34885810	34900539	+	14729	chr7:34885810-34900539	276.176	270.736	308.746	246.195	122.043	156.106	147.954	102.352	114.479	193.865	-1.01238	0.140344	-7.21357	5.45046e-13	2.72293e-10
65	ENSMUSG00000023905.16	Tnfrsf12a	tumor necrosis factor receptor superfamily, member 12a [Source:MGI Symbol;Acc:MGI:1351484]	chr17	23894419	23896442	-	2023	chr17:23894419-23896442	211.095	233.647	157.989	222.563	346.717	429.96	485.455	440.808	503.831	336.896	1.00687	0.139693	7.20771	5.68999e-13	2.79886e-10
66	ENSMUSG00000058587.10	Tmod3	tropomodulin 3 [Source:MGI Symbol;Acc:MGI:1355315]	chr9	75404989	75466939	-	61950	chr9:75404989-75466939	1990.66	2312.95	2314.39	2247.75	3194.53	3236.39	3056.45	3598.99	3179.45	2792.4	0.541195	0.075127	7.20374	5.85851e-13	2.83809e-10
67	ENSMUSG00000052056.15	Zfp217	zinc finger protein 217 [Source:MGI Symbol;Acc:MGI:2685408]	chr2	169950563	169990023	-	39460	chr2:169950563-169990023	966.08	834.007	856.227	892.094	1274.68	1328.59	1291.01	1362.12	1195.79	1111.18	0.529006	0.0735696	7.19055	6.45296e-13	3.07941e-10
68	ENSMUSG00000026880.12	Stom	stomatin [Source:MGI Symbol;Acc:MGI:95403]	chr2	35203998	35226988	-	22990	chr2:35203998-35226988	808.301	980.256	1083.29	918.045	1618.84	1792.66	1525.22	1537.69	1457.46	1302.42	0.713881	0.0993931	7.1824	6.84976e-13	3.2207e-10
69	ENSMUSG00000107456.2	Gm10400	predicted gene 10400 [Source:MGI Symbol;Acc:MGI:3708745]	chr6	141286279	141290113	+	3834	chr6:141286279-141290113	351.454	297.455	289.714	331.962	109.489	78.7601	147.82	72.9455	143.226	202.536	-1.29733	0.181076	-7.16456	7.80391e-13	3.61615e-10
70	ENSMUSG00000002249.22	Tead3	TEA domain family member 3 [Source:MGI Symbol;Acc:MGI:109241]	chr17	28550645	28569791	-	19146	chr17:28550645-28569791	461.974	527.706	509.798	497.039	761.557	769.768	684.688	725.542	773.638	634.634	0.560062	0.0782871	7.15395	8.43157e-13	3.85118e-10
71	ENSMUSG00000024143.16	Rhoq	ras homolog family member Q [Source:MGI Symbol;Acc:MGI:1931553]	chr17	87270510	87307497	+	36987	chr17:87270510-87307497	678.995	656.546	590.002	696.667	891.149	1102.53	1047.84	1079.62	1070.02	868.152	0.640986	0.0900238	7.12019	1.07781e-12	4.85365e-10
72	ENSMUSG00000004897.18	Hdgf	heparin binding growth factor [Source:MGI Symbol;Acc:MGI:1194494]	chr3	87813628	87823439	+	9811	chr3:87813628-87823439	1338.84	1151.92	1166.25	1237.71	1882.59	2130.32	1710.97	2257.94	1949.95	1647.39	0.673965	0.0948278	7.10725	1.18374e-12	5.25664e-10
73	ENSMUSG00000021838.18	Samd4	sterile alpha motif domain containing 4 [Source:MGI Symbol;Acc:MGI:1921730]	chr14	47120311	47343272	+	222961	chr14:47120311-47343272	1441.48	1459.51	1455.48	1520.53	2024.82	2168.59	2327.45	2317.31	1931.02	1849.58	0.538673	0.0759476	7.09269	1.31534e-12	5.761e-10
74	ENSMUSG00000023011.9	Faim2	Fas apoptotic inhibitory molecule 2 [Source:MGI Symbol;Acc:MGI:1919643]	chr15	99394893	99426046	-	31153	chr15:99394893-99426046	302.041	312.006	335.42	292.981	163.852	103.127	117.136	151.691	168.845	216.344	-1.04367	0.147573	-7.07226	1.52429e-12	6.58598e-10
75	ENSMUSG00000034218.17	Atm	ataxia telangiectasia mutated [Source:MGI Symbol;Acc:MGI:107202]	chr9	53350449	53448040	-	97591	chr9:53350449-53448040	850.793	877.327	816.315	814.145	436.333	446.801	543.129	413.281	569.764	640.876	-0.764258	0.10813	-7.06795	1.57235e-12	6.70303e-10
76	ENSMUSG00000021981.11	Cab39l	calcium binding protein 39-like [Source:MGI Symbol;Acc:MGI:1914081]	chr14	59678421	59823213	+	144792	chr14:59678421-59823213	404.71	458.136	385.74	482.508	711.961	810.967	685.832	654.004	740.03	592.654	0.706434	0.100133	7.05497	1.72634e-12	7.26265e-10
77	ENSMUSG00000026003.6	Acadl	acyl-Coenzyme A dehydrogenase, long-chain [Source:MGI Symbol;Acc:MGI:87866]	chr1	66869998	66902436	-	32438	chr1:66869998-66902436	946.387	887.917	995.934	916.275	1864	1427.23	1480.34	1383.74	1543.8	1271.74	0.689341	0.09791	7.04055	1.91477e-12	7.95077e-10
78	ENSMUSG00000022475.20	Hdac7	histone deacetylase 7 [Source:MGI Symbol;Acc:MGI:1891835]	chr15	97690545	97742383	-	51838	chr15:97690545-97742383	3233.18	3071.67	3057.24	3019.48	3963.12	3926.99	4435.27	4173.14	4134.41	3668.28	0.409289	0.0582408	7.02752	2.10233e-12	8.61767e-10
79	ENSMUSG00000028559.18	Osbpl9	oxysterol binding protein-like 9 [Source:MGI Symbol;Acc:MGI:1923784]	chr4	108918342	109059469	-	141127	chr4:108918342-109059469	1830.41	1847.88	1839.02	1870	2413.64	2781.19	2642.11	2474.33	2410.49	2234.34	0.454211	0.0646909	7.02125	2.19891e-12	8.89945e-10
80	ENSMUSG00000050914.17	Ankrd37	ankyrin repeat domain 37 [Source:MGI Symbol;Acc:MGI:3603344]	chr8	46449939	46458744	-	8805	chr8:46449939-46458744	17.0635	14.5026	39.6632	41.2711	144.291	220.62	82.9706	173.077	158.097	99.0618	1.65484	0.236002	7.01198	2.34976e-12	9.39111e-10
81	ENSMUSG00000028003.7	Lrat	lecithin-retinol acyltransferase (phosphatidylcholine-retinol-O-acyltransferase) [Source:MGI Symbol;Acc:MGI:1891259]	chr3	82799886	82811280	-	11394	chr3:82799886-82811280	951.881	693.272	713.658	712.328	226.499	381.213	326.446	238.152	162.894	489.594	-1.28837	0.183989	-7.00241	2.5159e-12	9.92697e-10
82	ENSMUSG00000052373.15	Mpp3	membrane protein, palmitoylated 3 (MAGUK p55 subfamily member 3) [Source:MGI Symbol;Acc:MGI:1328354]	chr11	101890478	101919287	-	28809	chr11:101890478-101919287	175.383	277.921	192.72	170.486	43.1302	60.276	65.2885	90.7501	73.3465	127.7	-1.3409	0.191537	-7.00075	2.54594e-12	9.92697e-10
83	ENSMUSG00000074874.11	Ctla2b	cytotoxic T lymphocyte-associated protein 2 beta [Source:MGI Symbol;Acc:MGI:88555]	chr13	61043164	61045261	-	2097	chr13:61043164-61045261	119.137	110.599	108.712	105.021	35.7089	31.0609	36.8845	42.4103	57.7559	71.921	-1.23418	0.176385	-6.99711	2.61303e-12	1.00658e-09
84	ENSMUSG00000020250.12	Txnrd1	thioredoxin reductase 1 [Source:MGI Symbol;Acc:MGI:1354175]	chr10	82669785	82733546	+	63761	chr10:82669785-82733546	1376.57	1165.76	1131.85	1063.06	1757.78	1892.69	1740.47	2027.89	1974.76	1570.09	0.64388	0.0920654	6.99372	2.67688e-12	1.00692e-09
85	ENSMUSG00000074794.11	Arrdc3	arrestin domain containing 3 [Source:MGI Symbol;Acc:MGI:2145242]	chr13	81031503	81044161	+	12658	chr13:81031503-81044161	2814.82	3117.46	3752.93	2917.37	1293.39	1393.24	928.265	1832.25	1000.23	2116.66	-1.13933	0.162902	-6.99394	2.67268e-12	1.00692e-09
86	ENSMUSG00000010080.16	Epn3	epsin 3 [Source:MGI Symbol;Acc:MGI:1919139]	chr11	94380425	94390800	-	10375	chr11:94380425-94390800	664.686	785.074	716.209	626.961	1076.57	1137.43	1199.65	1213.79	991.451	934.647	0.662538	0.0949233	6.97972	2.95772e-12	1.09962e-09
87	ENSMUSG00000020099.9	Unc5b	unc-5 netrin receptor B [Source:MGI Symbol;Acc:MGI:894703]	chr10	60598372	60667360	-	68988	chr10:60598372-60667360	462.873	419.711	397.468	349.367	239.45	238.377	252.04	229.006	229.092	313.043	-0.740836	0.106252	-6.97244	3.11483e-12	1.14472e-09
88	ENSMUSG00000029082.18	Bst1	bone marrow stromal cell antigen 1 [Source:MGI Symbol;Acc:MGI:105370]	chr5	43976227	44001328	+	25101	chr5:43976227-44001328	204.005	185.864	206.514	224.563	332.909	343.397	313.372	369.471	363.206	282.589	0.709148	0.101878	6.96073	3.38523e-12	1.22996e-09
89	ENSMUSG00000045294.12	Insig1	insulin induced gene 1 [Source:MGI Symbol;Acc:MGI:1916289]	chr5	28276361	28283660	+	7299	chr5:28276361-28283660	1026.39	935.668	949.56	1077.42	1528.52	1501.99	1377.89	1448.84	1350.78	1244.12	0.519892	0.0747337	6.9566	3.48582e-12	1.25227e-09
90	ENSMUSG00000045382.7	Cxcr4	chemokine (C-X-C motif) receptor 4 [Source:MGI Symbol;Acc:MGI:109563]	chr1	128515936	128520030	-	4094	chr1:128515936-128520030	838.449	829.418	1057.27	1104.89	442.595	496.551	555.537	575.771	421.183	702.407	-0.880469	0.127061	-6.92952	4.22265e-12	1.50012e-09
91	ENSMUSG00000038233.11	Gask1a	golgi associated kinase 1A [Source:MGI Symbol;Acc:MGI:3041196]	chr9	121780054	121809275	+	29221	chr9:121780054-121809275	142.498	153.434	120.921	132.971	39.8186	70.3157	57.2888	48.7325	36.5761	89.1728	-1.24073	0.179171	-6.9248	4.36578e-12	1.53392e-09
92	ENSMUSG00000053094.16	Tmem248	transmembrane protein 248 [Source:MGI Symbol;Acc:MGI:1918917]	chr5	130245922	130272606	+	26684	chr5:130245922-130272606	888.559	865.197	852.452	909.384	1516.42	1485.61	1777.03	1202.99	1437.71	1215.04	0.720653	0.104202	6.91589	4.6493e-12	1.61578e-09
93	ENSMUSG00000045005.10	Fzd5	frizzled class receptor 5 [Source:MGI Symbol;Acc:MGI:108571]	chr1	64769717	64776910	-	7193	chr1:64769717-64776910	617.297	613.452	661.311	722.612	974.12	1043.74	1049.31	1033.51	889.886	845.027	0.591223	0.0856612	6.90188	5.13202e-12	1.76437e-09
94	ENSMUSG00000021938.13	Pspc1	paraspeckle protein 1 [Source:MGI Symbol;Acc:MGI:1913895]	chr14	56958167	57015773	-	57606	chr14:56958167-57015773	558.162	529.991	544.851	478.716	262.81	310.874	327.833	351.259	265.872	403.374	-0.761407	0.110452	-6.89353	5.44248e-12	1.8512e-09
95	ENSMUSG00000060063.10	Alox5ap	arachidonate 5-lipoxygenase activating protein [Source:MGI Symbol;Acc:MGI:107505]	chr5	149201577	149224963	+	23386	chr5:149201577-149224963	314.471	290.605	276.894	353.211	472.932	583.72	526.66	619.865	510.386	438.749	0.772454	0.112418	6.87127	6.36331e-12	2.14162e-09
96	ENSMUSG00000033389.17	Arhgap44	Rho GTPase activating protein 44 [Source:MGI Symbol;Acc:MGI:2144423]	chr11	64892865	65053787	-	160922	chr11:64892865-65053787	899.303	993.495	969.873	956.727	1283.12	1563.82	1374.1	1498.45	1344.92	1209.31	0.550912	0.080198	6.8694	6.44736e-12	2.14731e-09
97	ENSMUSG00000078429.10	Ctdsp2	CTD (carboxy-terminal domain, RNA polymerase II, polypeptide A) small phosphatase 2 [Source:MGI Symbol;Acc:MGI:1098748]	chr10	126814586	126835844	+	21258	chr10:126814586-126835844	4694.67	4789.17	5225.77	5624.04	7485.21	7359.64	6839.17	7614.3	6970.28	6289.14	0.501951	0.0731176	6.86498	6.65025e-12	2.19205e-09
98	ENSMUSG00000020653.13	Klf11	Kruppel-like factor 11 [Source:MGI Symbol;Acc:MGI:2653368]	chr12	24701273	24712788	+	11515	chr12:24701273-24712788	589.241	559.538	589.709	457.858	841.846	900.295	1171.5	985.418	1082.31	797.525	0.810384	0.118249	6.85318	7.22279e-12	2.35647e-09
99	ENSMUSG00000023066.11	Rttn	rotatin [Source:MGI Symbol;Acc:MGI:2179288]	chr18	88989914	89149140	+	159226	chr18:88989914-89149140	272.597	360.853	364.529	313.928	185.716	191.605	163.344	184.024	163.719	244.479	-0.829243	0.12122	-6.84083	7.87381e-12	2.54292e-09
100	ENSMUSG00000036334.13	Igsf10	immunoglobulin superfamily, member 10 [Source:MGI Symbol;Acc:MGI:1923481]	chr3	59224156	59251815	-	27659	chr3:59224156-59251815	719.046	815.79	970.38	704.629	298.391	505.581	304.752	333.107	355.153	556.314	-1.04481	0.152829	-6.83644	8.11864e-12	2.59577e-09
101	ENSMUSG00000043445.8	Pgp	phosphoglycolate phosphatase [Source:MGI Symbol;Acc:MGI:1914328]	chr17	24689366	24692084	+	2718	chr17:24689366-24692084	241.938	250.794	257.635	246.352	371.28	410.04	419.174	395.682	360.535	328.159	0.628009	0.0921561	6.81462	9.45122e-12	2.97302e-09
102	ENSMUSG00000046753.11	Ccdc66	coiled-coil domain containing 66 [Source:MGI Symbol;Acc:MGI:2443639]	chr14	27203047	27230417	-	27370	chr14:27203047-27230417	243.071	237.48	225.419	199.366	124.684	120.9	93.2694	107.857	130.342	164.71	-0.898954	0.131929	-6.81391	9.49789e-12	2.97302e-09
103	ENSMUSG00000108169.2	Gm43958	predicted gene, 43958 [Source:MGI Symbol;Acc:MGI:5690350]	chr6	141388086	141391629	+	3543	chr6:141388086-141391629	166.233	183.55	161.671	167.711	64.8359	63.0073	89.8209	38.4959	67.6832	111.445	-1.19898	0.175991	-6.81271	9.5775e-12	2.97302e-09
104	ENSMUSG00000025064.16	Col17a1	collagen, type XVII, alpha 1 [Source:MGI Symbol;Acc:MGI:88450]	chr19	47634783	47680533	-	45750	chr19:47634783-47680533	78.0095	132.63	64.4249	100.598	31.7799	19.5793	26.9904	15.4589	20.4969	54.4409	-1.50373	0.220815	-6.80993	9.76467e-12	3.00198e-09
105	ENSMUSG00000027848.14	Olfml3	olfactomedin-like 3 [Source:MGI Symbol;Acc:MGI:1914877]	chr3	103629538	103645317	-	15779	chr3:103629538-103645317	954.895	1069.55	1043.56	935.799	512.825	526.595	614.117	678.941	660.2	777.387	-0.708597	0.104459	-6.78347	1.17325e-11	3.57259e-09
106	ENSMUSG00000031904.6	Slc7a6	solute carrier family 7 (cationic amino acid transporter, y+ system), member 6 [Source:MGI Symbol;Acc:MGI:2142598]	chr8	106895489	106925338	+	29849	chr8:106895489-106925338	321.952	296.365	312.667	375.947	585.11	495.226	509.966	577.33	637.703	456.918	0.740754	0.109539	6.76249	1.35644e-11	4.09147e-09
107	ENSMUSG00000009621.19	Vav2	vav 2 oncogene [Source:MGI Symbol;Acc:MGI:102718]	chr2	27152116	27317045	-	164929	chr2:27152116-27317045	847.052	844.528	906.679	840.622	648.017	508.067	574.922	516.078	561.467	694.159	-0.596264	0.0889829	-6.70088	2.07175e-11	6.19065e-09
108	ENSMUSG00000032698.16	Lmo2	LIM domain only 2 [Source:MGI Symbol;Acc:MGI:102811]	chr2	103788331	103812223	+	23892	chr2:103788331-103812223	424.647	363.534	367.739	361.977	600.926	640.25	924.784	708.855	692.524	565.026	0.849565	0.126893	6.69513	2.15484e-11	6.37933e-09
109	ENSMUSG00000048402.15	Gli2	GLI-Kruppel family member GLI2 [Source:MGI Symbol;Acc:MGI:95728]	chr1	118761862	118981349	-	219487	chr1:118761862-118981349	131.154	123.632	83.9401	109.302	54.6415	39.0309	32.9991	30.319	27.5788	70.2886	-1.31799	0.197031	-6.68923	2.24342e-11	6.58062e-09
110	ENSMUSG00000031673.7	Cdh11	cadherin 11 [Source:MGI Symbol;Acc:MGI:99217]	chr8	103358727	103512274	-	153547	chr8:103358727-103512274	1563.87	1420.79	1664.68	1364.22	818.003	733.805	1030.12	641.779	663.895	1100.13	-0.883078	0.132335	-6.67305	2.50549e-11	7.28255e-09
111	ENSMUSG00000039004.7	Bmp6	bone morphogenetic protein 6 [Source:MGI Symbol;Acc:MGI:88182]	chr13	38529083	38684278	+	155195	chr13:38529083-38684278	2128.81	2182.68	2168.64	2264.87	1214.14	930.229	1551.95	1174.59	1188.68	1644.95	-0.801129	0.12018	-6.66608	2.62724e-11	7.56762e-09
112	ENSMUSG00000003134.11	Tbc1d8	TBC1 domain family, member 8 [Source:MGI Symbol;Acc:MGI:1927225]	chr1	39410573	39517836	-	107263	chr1:39410573-39517836	825.761	922.104	878.824	1046.58	592.744	514.231	638.342	562.082	588.031	729.855	-0.641666	0.096461	-6.65208	2.88983e-11	8.24968e-09
113	ENSMUSG00000013419.8	Zfp651	zinc finger protein 651 [Source:MGI Symbol;Acc:MGI:2670992]	chr9	121588396	121600808	+	12412	chr9:121588396-121600808	309.487	374.261	352.144	340.145	482.765	631.362	601.625	633.059	545.705	474.506	0.714664	0.107836	6.62732	3.41831e-11	9.61554e-09
114	ENSMUSG00000031955.11	Bcar1	breast cancer anti-estrogen resistance 1 [Source:MGI Symbol;Acc:MGI:108091]	chr8	112437106	112470441	-	33335	chr8:112437106-112470441	713.286	673.199	669.748	651.92	906.884	971.174	1121.69	1021.28	1146.31	875.056	0.591076	0.0891936	6.62689	3.42843e-11	9.61554e-09
115	ENSMUSG00000020264.6	Slc36a2	solute carrier family 36 (proton/amino acid symporter), member 2 [Source:MGI Symbol;Acc:MGI:1891430]	chr11	55049296	55075903	-	26607	chr11:55049296-55075903	356.145	328.712	337.392	327.657	227.01	181.667	194.012	153.882	197.568	256.005	-0.776211	0.117195	-6.62325	3.51393e-11	9.76965e-09
116	ENSMUSG00000018411.18	Mapt	microtubule-associated protein tau [Source:MGI Symbol;Acc:MGI:97180]	chr11	104122216	104222916	+	100700	chr11:104122216-104222916	2576.25	2536.23	2890.59	2741.41	1789.6	1502.06	1929.54	1738.04	1908.73	2179.16	-0.580648	0.0877127	-6.61988	3.59495e-11	9.90874e-09
117	ENSMUSG00000027465.14	Tbc1d20	TBC1 domain family, member 20 [Source:MGI Symbol;Acc:MGI:1914481]	chr2	152135748	152155916	+	20168	chr2:152135748-152155916	918.024	974.212	956.876	1047.82	1290.41	1280.5	1319.68	1329.72	1367.57	1164.98	0.428098	0.0647598	6.61055	3.82897e-11	1.04636e-08
118	ENSMUSG00000040713.13	Creg1	cellular repressor of E1A-stimulated genes 1 [Source:MGI Symbol;Acc:MGI:1344382]	chr1	165591315	165602877	+	11562	chr1:165591315-165602877	796.125	800.574	824.957	788.771	1035.18	1367.49	1319.98	1192.5	1241.26	1040.76	0.596376	0.0904983	6.58992	4.40076e-11	1.1824e-08
119	ENSMUSG00000050105.6	Fam110d	family with sequence similarity 110, member D [Source:MGI Symbol;Acc:MGI:1919940]	chr4	133978421	133981417	-	2996	chr4:133978421-133981417	127.956	137.113	104.975	93.5335	245.155	225.909	301.146	263.083	203.868	189.193	0.996465	0.151204	6.59022	4.39183e-11	1.1824e-08
120	ENSMUSG00000021814.18	Anxa7	annexin A7 [Source:MGI Symbol;Acc:MGI:88031]	chr14	20505328	20530201	-	24873	chr14:20505328-20530201	1140.99	1124.57	1214.78	1237.57	1570.35	1510.78	1582.03	1556.91	1661.92	1399.99	0.411534	0.0626842	6.56519	5.19649e-11	1.38023e-08
121	ENSMUSG00000104063.2	Pcdhgb7	protocadherin gamma subfamily B, 7 [Source:MGI Symbol;Acc:MGI:1935199]	chr18	37884653	37974926	+	90273	chr18:37884653-37974926	597.627	561.393	618.375	607.729	396.591	423.215	421.946	361.755	417.988	489.624	-0.546032	0.0831804	-6.56443	5.22338e-11	1.38023e-08
122	ENSMUSG00000024219.17	Anks1	ankyrin repeat and SAM domain containing 1 [Source:MGI Symbol;Acc:MGI:2446180]	chr17	28128280	28281749	+	153469	chr17:28128280-28281749	2231.96	2261.37	2355.14	2218.91	1837.29	1539.17	1629.6	1543.92	1625.42	1915.87	-0.462621	0.0705106	-6.56101	5.34437e-11	1.40062e-08
123	ENSMUSG00000027803.15	Wwtr1	WW domain containing transcription regulator 1 [Source:MGI Symbol;Acc:MGI:1917649]	chr3	57363070	57483331	-	120261	chr3:57363070-57483331	2304.7	1992.67	2288.72	2274.78	2917.22	3251.05	3221.23	3013.74	2952.81	2690.77	0.461751	0.0705182	6.54797	5.8323e-11	1.51607e-08
124	ENSMUSG00000030341.18	Tnfrsf1a	tumor necrosis factor receptor superfamily, member 1a [Source:MGI Symbol;Acc:MGI:1314884]	chr6	125326325	125339447	+	13122	chr6:125326325-125339447	1696.9	1283.72	1526.99	1427.71	2102.35	2259.25	2218.78	2388.69	2498.03	1933.6	0.60674	0.0927329	6.54288	6.0347e-11	1.54733e-08
125	ENSMUSG00000043421.9	Hilpda	hypoxia inducible lipid droplet associated [Source:MGI Symbol;Acc:MGI:1916823]	chr6	29272487	29275445	+	2958	chr6:29272487-29275445	629.628	468.688	561.251	580.178	1293.94	1098.79	931.327	1221.57	849.269	848.293	0.874935	0.133731	6.54251	6.04935e-11	1.54733e-08
126	ENSMUSG00000013858.15	Tmem259	transmembrane protein 259 [Source:MGI Symbol;Acc:MGI:2177957]	chr10	79810782	79820164	-	9382	chr10:79810782-79820164	936.17	1048.45	1021.52	942.231	1382.94	1299.52	1365.37	1489.97	1338.47	1202.74	0.46901	0.0717271	6.53881	6.20099e-11	1.56114e-08
127	ENSMUSG00000027637.4	Rab5if	RAB5 interacting factor [Source:MGI Symbol;Acc:MGI:1914638]	chr2	156705048	156715483	+	10435	chr2:156705048-156715483	439.382	368.949	445.116	418.916	640.943	679.048	587.723	655.488	606.28	537.983	0.580876	0.0888347	6.53884	6.19988e-11	1.56114e-08
128	ENSMUSG00000069378.15	Prdm6	PR domain containing 6 [Source:MGI Symbol;Acc:MGI:2684938]	chr18	53596655	53708979	+	112324	chr18:53596655-53708979	301.437	361.007	341.627	325.667	209.635	166.042	193.487	216.163	173.432	254.277	-0.750724	0.114899	-6.53375	6.41431e-11	1.60222e-08
129	ENSMUSG00000070576.5	Mn1	meningioma 1 [Source:MGI Symbol;Acc:MGI:1261813]	chr5	111565228	111604899	+	39671	chr5:111565228-111604899	198.145	253.145	228.148	184.382	119.268	107.128	118.158	108.864	111.976	158.802	-0.86498	0.132499	-6.52821	6.65595e-11	1.64969e-08
130	ENSMUSG00000028980.15	H6pd	hexose-6-phosphate dehydrogenase (glucose 1-dehydrogenase) [Source:MGI Symbol;Acc:MGI:2140356]	chr4	150063932	150093480	-	29548	chr4:150063932-150093480	3493.23	3557.89	3909.62	4238.24	6010.1	6302.81	5064.02	6633.26	5665.53	4986.08	0.619758	0.0952437	6.50708	7.66267e-11	1.8846e-08
131	ENSMUSG00000107290.2	Gm43282	predicted gene 43282 [Source:MGI Symbol;Acc:MGI:5663419]	chr5	67126772	67128928	+	2156	chr5:67126772-67128928	142.334	184.871	194.496	178.089	69.0238	59.851	84.0667	43.5299	86.2552	115.835	-1.15824	0.178404	-6.49223	8.45738e-11	2.06418e-08
132	ENSMUSG00000004054.10	Map3k11	mitogen-activated protein kinase kinase kinase 11 [Source:MGI Symbol;Acc:MGI:1346880]	chr19	5738770	5752893	+	14123	chr19:5738770-5752893	1327.89	1261.54	1218.84	1230.99	1666.59	1679.9	1673.07	1897.04	1673.26	1514.35	0.440302	0.0678465	6.48968	8.60161e-11	2.08348e-08
133	ENSMUSG00000110206.2	Flt3l	FMS-like tyrosine kinase 3 ligand [Source:MGI Symbol;Acc:MGI:95560]	chr7	44779212	44785856	-	6644	chr7:44779212-44785856	397.077	452.901	375.915	369.536	218.454	204.126	231.443	164.394	134.123	283.108	-0.968637	0.149354	-6.48553	8.84205e-11	2.12561e-08
134	ENSMUSG00000050075.9	Gpr171	G protein-coupled receptor 171 [Source:MGI Symbol;Acc:MGI:2442043]	chr3	59003869	59009242	-	5373	chr3:59003869-59009242	216.491	140.402	155.407	154.747	82.8347	58.8014	77.2556	70.8667	75.4779	114.698	-1.0515	0.162935	-6.45349	1.09303e-10	2.60801e-08
135	ENSMUSG00000032705.10	Exd2	exonuclease 3'-5' domain containing 2 [Source:MGI Symbol;Acc:MGI:1922485]	chr12	80509869	80547001	+	37132	chr12:80509869-80547001	506.024	496.482	518.452	465.79	314.888	347.231	329.086	344.851	354.572	408.597	-0.538441	0.0839029	-6.41742	1.38599e-10	3.2584e-08
136	ENSMUSG00000053886.5	Sh2d4a	SH2 domain containing 4A [Source:MGI Symbol;Acc:MGI:1919531]	chr8	68729219	68800351	+	71132	chr8:68729219-68800351	265.532	234.023	232.639	223.858	412.51	548.122	381.661	388.97	428.54	346.206	0.800294	0.124688	6.41836	1.37753e-10	3.2584e-08
137	ENSMUSG00000104376.2	Gm37516	predicted gene, 37516 [Source:MGI Symbol;Acc:MGI:5610744]	chr1	182507504	182509457	+	1953	chr1:182507504-182509457	56.1462	47.5027	58.1777	51.8709	93.4239	121.799	152.194	132.588	122.496	92.9109	1.06793	0.166461	6.41549	1.40367e-10	3.27589e-08
138	ENSMUSG00000031217.9	Efnb1	ephrin B1 [Source:MGI Symbol;Acc:MGI:102708]	chrX	98179736	98192597	+	12861	chrX:98179736-98192597	1686.92	2006.16	2121.85	1757.7	1059.52	882.829	1043.42	1350.18	1004.09	1434.74	-0.775952	0.12105	-6.41016	1.45364e-10	3.36791e-08
139	ENSMUSG00000027843.14	Ptpn22	protein tyrosine phosphatase, non-receptor type 22 (lymphoid) [Source:MGI Symbol;Acc:MGI:107170]	chr3	103767111	103819563	+	52452	chr3:103767111-103819563	283.455	345.591	311.889	345.327	167.101	116.052	196.215	175.273	154.036	232.771	-0.909789	0.14228	-6.39434	1.61244e-10	3.69977e-08
140	ENSMUSG00000103749.2	Pcdhgb5	protocadherin gamma subfamily B, 5 [Source:MGI Symbol;Acc:MGI:1935196]	chr18	37864062	37974926	+	110864	chr18:37864062-37974926	484.816	502.983	489.464	441.032	293.474	318.447	317.033	285.651	346.779	386.631	-0.596278	0.0932614	-6.39362	1.62002e-10	3.69977e-08
141	ENSMUSG00000021009.16	Ptpn21	protein tyrosine phosphatase, non-receptor type 21 [Source:MGI Symbol;Acc:MGI:1344406]	chr12	98643000	98703664	-	60664	chr12:98643000-98703664	899.514	1011.87	882.803	986.616	1259.11	1530.79	1301.15	1491.35	1429.05	1199.14	0.55248	0.0864725	6.38909	1.6688e-10	3.78415e-08
142	ENSMUSG00000063455.17	D630045J12Rik	RIKEN cDNA D630045J12 gene [Source:MGI Symbol;Acc:MGI:2669829]	chr6	38100109	38230944	-	130835	chr6:38100109-38230944	693.232	651.753	674.782	555.438	417.791	354.231	361.821	402.9	445.777	506.414	-0.666976	0.104622	-6.37508	1.82871e-10	4.11755e-08
143	ENSMUSG00000062157.7	Ifnlr1	interferon lambda receptor 1 [Source:MGI Symbol;Acc:MGI:2429859]	chr4	135413598	135435492	+	21894	chr4:135413598-135435492	192.227	236.91	247.01	262.803	425.243	467.315	365.037	471.145	375.756	338.161	0.787346	0.124029	6.34807	2.18029e-10	4.87484e-08
144	ENSMUSG00000021732.15	Fgf10	fibroblast growth factor 10 [Source:MGI Symbol;Acc:MGI:1099809]	chr13	118806327	118928651	+	122324	chr13:118806327-118928651	250.301	281.278	290.604	255.022	159.463	150.171	167.164	122.597	112.823	198.825	-0.851851	0.134424	-6.33704	2.34219e-10	5.20049e-08
145	ENSMUSG00000027602.10	Map1lc3a	microtubule-associated protein 1 light chain 3 alpha [Source:MGI Symbol;Acc:MGI:1915661]	chr2	155118217	155119993	+	1776	chr2:155118217-155119993	438.806	500.363	467.989	446.972	700.518	735.38	608.901	707.733	666.558	585.913	0.545144	0.0862565	6.32004	2.61501e-10	5.70431e-08
146	ENSMUSG00000035242.17	Oaz1	ornithine decarboxylase antizyme 1 [Source:MGI Symbol;Acc:MGI:109433]	chr10	80662516	80665124	+	2608	chr10:80662516-80665124	1413.19	1345.24	1298.86	1414.32	2132.23	2298.82	1821.82	2595.95	2024.75	1816.13	0.641063	0.101413	6.32134	2.59308e-10	5.70431e-08
147	ENSMUSG00000037062.14	Sh3glb1	SH3-domain GRB2-like B1 (endophilin) [Source:MGI Symbol;Acc:MGI:1859730]	chr3	144389439	144426096	-	36657	chr3:144389439-144426096	2643.58	2436.3	2500.06	2513.98	3249.1	3481.55	3359.25	3055.35	3465.01	2967.13	0.390651	0.0618364	6.3175	2.65831e-10	5.70431e-08
148	ENSMUSG00000037379.8	Spon2	spondin 2, extracellular matrix protein [Source:MGI Symbol;Acc:MGI:1923724]	chr5	33355528	33375799	-	20271	chr5:33355528-33375799	821.787	533.046	494.565	243.877	104.702	25.6741	82.2549	65.6832	46.0846	268.63	-1.59932	0.253114	-6.31859	2.63958e-10	5.70431e-08
149	ENSMUSG00000042190.13	Cmklr1	chemokine-like receptor 1 [Source:MGI Symbol;Acc:MGI:109603]	chr5	113750415	113788487	-	38072	chr5:113750415-113788487	2069.84	1701.66	1803.18	1816.58	1140.66	1243.27	1369.32	1181.14	1329.12	1517.2	-0.544293	0.0861428	-6.31849	2.64126e-10	5.70431e-08
150	ENSMUSG00000028344.13	Invs	inversin [Source:MGI Symbol;Acc:MGI:1335082]	chr4	48279760	48431954	+	152194	chr4:48279760-48431954	281.051	303.638	324.61	319.663	200.418	202.63	164.508	190.74	188.764	241.78	-0.667551	0.105901	-6.30353	2.90946e-10	6.20161e-08
151	ENSMUSG00000032515.9	Csrnp1	cysteine-serine-rich nuclear protein 1 [Source:MGI Symbol;Acc:MGI:2387989]	chr9	119800229	119813724	-	13495	chr9:119800229-119813724	1155.58	1195.78	962.859	1019.62	578.942	539.502	486.451	744.383	661.913	816.115	-0.791435	0.125606	-6.30091	2.95901e-10	6.26546e-08
152	ENSMUSG00000113776.2	Gm19327	predicted gene, 19327 [Source:MGI Symbol;Acc:MGI:5011512]	chr12	84231310	84234580	-	3270	chr12:84231310-84234580	200.304	218.895	169.859	195.375	97.7739	99.7604	103.454	102.309	123.584	145.702	-0.828443	0.131709	-6.28994	3.17589e-10	6.68044e-08
153	ENSMUSG00000020923.18	Ubtf	upstream binding transcription factor, RNA polymerase I [Source:MGI Symbol;Acc:MGI:98512]	chr11	102195386	102210568	-	15182	chr11:102195386-102210568	1435.94	1262.21	1325.36	1533.97	1001.52	950.343	903.602	1030.88	903.528	1149.71	-0.52139	0.0833066	-6.25869	3.88224e-10	8.11286e-08
154	ENSMUSG00000021559.15	Dapk1	death associated protein kinase 1 [Source:MGI Symbol;Acc:MGI:1916885]	chr13	60749761	60911005	+	161244	chr13:60749761-60911005	2535.39	2907.66	2766.08	2897.32	1947.89	1831.24	1606.18	2005.07	1501.92	2222.08	-0.617326	0.0988807	-6.24314	4.28874e-10	8.90414e-08
155	ENSMUSG00000020598.17	Nrcam	neuronal cell adhesion molecule [Source:MGI Symbol;Acc:MGI:104750]	chr12	44375668	44648747	+	273079	chr12:44375668-44648747	202.522	176.983	246.154	186.874	115.141	84.9305	79.0525	73.0573	111.054	141.752	-1.01339	0.162552	-6.23426	4.53909e-10	9.36313e-08
156	ENSMUSG00000022883.12	Robo1	roundabout guidance receptor 1 [Source:MGI Symbol;Acc:MGI:1274781]	chr16	72105194	72842983	+	737789	chr16:72105194-72842983	513.638	577.103	615.251	660.393	349.61	306.877	410.909	362.01	373.987	463.309	-0.681864	0.109478	-6.22832	4.71459e-10	9.6628e-08
157	ENSMUSG00000018906.15	P4ha2	procollagen-proline, 2-oxoglutarate 4-dioxygenase (proline 4-hydroxylase), alpha II polypeptide [Source:MGI Symbol;Acc:MGI:894286]	chr11	53990921	54022491	+	31570	chr11:53990921-54022491	584.761	484.896	497.577	583.004	797.26	944.313	861.57	870.743	743.552	707.52	0.622675	0.100196	6.21458	5.14625e-10	1.0414e-07
158	ENSMUSG00000025791.19	Pgm1	phosphoglucomutase 1 [Source:MGI Symbol;Acc:MGI:97565]	chr4	99786611	99844491	+	57880	chr4:99786611-99844491	359.413	360.637	308.684	367.951	522.252	632.292	489.57	545.609	591.267	464.186	0.643293	0.103507	6.21495	5.13415e-10	1.0414e-07
159	ENSMUSG00000033107.7	Rnf125	ring finger protein 125 [Source:MGI Symbol;Acc:MGI:1914914]	chr18	21077682	21116919	+	39237	chr18:21077682-21116919	245.615	290.209	279.793	250.781	152.348	142.584	180.842	131.206	122.391	199.53	-0.810708	0.130584	-6.20834	5.35467e-10	1.07676e-07
160	ENSMUSG00000042626.14	Shc1	src homology 2 domain-containing transforming protein C1 [Source:MGI Symbol;Acc:MGI:98296]	chr3	89325750	89337334	+	11584	chr3:89325750-89337334	1301.87	1227.48	1234.59	1173.34	1530.45	1625.98	1643.25	1742.78	1730.67	1467.82	0.415811	0.0671488	6.19238	5.92626e-10	1.18425e-07
161	ENSMUSG00000022676.8	Snai2	snail family zinc finger 2 [Source:MGI Symbol;Acc:MGI:1096393]	chr16	14523716	14527249	+	3533	chr16:14523716-14527249	144.363	107.116	163.614	120.167	53.0866	67.1999	29.5326	47.5731	47.0419	86.6327	-1.19562	0.19321	-6.1882	6.08538e-10	1.2085e-07
162	ENSMUSG00000026663.7	Atf6	activating transcription factor 6 [Source:MGI Symbol;Acc:MGI:1926157]	chr1	170532243	170695340	-	163097	chr1:170532243-170695340	1659.89	1564.55	1571.67	1693.61	2046.2	2067.83	2265.97	2067.41	2112.07	1894.35	0.374467	0.0606247	6.17681	6.54111e-10	1.27678e-07
163	ENSMUSG00000051627.4	H1f4	H1.4 linker histone, cluster member [Source:MGI Symbol;Acc:MGI:1931527]	chr13	23804612	23806541	-	1929	chr13:23804612-23806541	1374.63	1830.48	1497.2	740.025	561.586	587.991	557.65	574.871	409.615	903.784	-1.1323	0.183321	-6.17662	6.54905e-10	1.27678e-07
164	ENSMUSG00000059810.19	Rgs3	regulator of G-protein signaling 3 [Source:MGI Symbol;Acc:MGI:1354734]	chr4	62478084	62622238	+	144154	chr4:62478084-62622238	1012.93	1218.98	1082.63	1004.9	1551.9	1526.99	1992.96	1672.2	1662.76	1414.03	0.613743	0.0993513	6.1775	6.51235e-10	1.27678e-07
165	ENSMUSG00000028826.15	Maco1	macoilin 1 [Source:MGI Symbol;Acc:MGI:1913396]	chr4	134530070	134580656	-	50586	chr4:134530070-134580656	572.024	569.985	616.008	653.875	828.762	898.879	828.452	804.942	857.01	736.66	0.472429	0.0765047	6.17516	6.60967e-10	1.28079e-07
166	ENSMUSG00000036782.14	Klhl13	kelch-like 13 [Source:MGI Symbol;Acc:MGI:1914705]	chrX	23085510	23231321	-	145811	chrX:23085510-23231321	245.03	306.442	292.567	247.592	140.066	110.629	181.154	118.017	104.879	194.042	-0.958154	0.155666	-6.15519	7.49893e-10	1.44436e-07
167	ENSMUSG00000118232.2	Gm50269	predicted gene, 50269 [Source:MGI Symbol;Acc:MGI:6303095]	chr17	26668362	26683131	-	14769	chr17:26668362-26683131	90.1941	88.8693	95.4177	85.586	35.0494	19.9507	43.1766	41.5113	31.3703	59.0139	-1.164	0.1892	-6.1522	7.6414e-10	1.46298e-07
168	ENSMUSG00000093674.8	Rpl41	ribosomal protein L41 [Source:MGI Symbol;Acc:MGI:1915195]	chr10	128383983	128385174	-	1191	chr10:128383983-128385174	2416.93	2298.58	1976.9	2245.25	3730.38	3673.17	3129.89	4406.68	3211.14	3009.88	0.666637	0.108621	6.13727	8.39535e-10	1.59777e-07
169	ENSMUSG00000031870.17	Pgr	progesterone receptor [Source:MGI Symbol;Acc:MGI:97567]	chr9	8899834	8968612	+	68778	chr9:8899834-8968612	107.493	101.383	90.4836	116.358	180.766	167.331	198.793	238.566	223.958	158.348	0.874739	0.142633	6.13282	8.63368e-10	1.6334e-07
170	ENSMUSG00000078515.5	Ddi2	DNA-damage inducible protein 2 [Source:MGI Symbol;Acc:MGI:1917244]	chr4	141404860	141450730	-	45870	chr4:141404860-141450730	3001.87	2583.86	2848.64	2825.49	4497.87	4198.22	3481.01	4652.68	4362.83	3605.83	0.569924	0.0929609	6.1308	8.74386e-10	1.64451e-07
171	ENSMUSG00000017774.20	Myo1c	myosin IC [Source:MGI Symbol;Acc:MGI:106612]	chr11	75541330	75564736	+	23406	chr11:75541330-75564736	5670.32	5831.46	6099.03	6097.39	7148.5	8058.09	7936.26	8573.78	8714.47	7125.48	0.439578	0.0719439	6.11001	9.96258e-10	1.86277e-07
172	ENSMUSG00000053929.19	Cyhr1	cysteine and histidine rich 1 [Source:MGI Symbol;Acc:MGI:1859320]	chr15	76531127	76541120	-	9993	chr15:76531127-76541120	329.097	370.195	342.679	322.443	496.216	549.759	554.364	648.797	485.536	455.454	0.650001	0.106415	6.1082	1.00762e-09	1.87306e-07
173	ENSMUSG00000078901.10	Gm14440	predicted gene 14440 [Source:MGI Symbol;Acc:MGI:3702430]	chr2	175116856	175132453	+	15597	chr2:175116856-175132453	709.336	652.957	680.73	643.457	456.051	495.403	491.24	508.452	470.793	567.602	-0.46043	0.0756773	-6.08412	1.17131e-09	2.16476e-07
174	ENSMUSG00000038143.17	Stox2	storkhead box 2 [Source:MGI Symbol;Acc:MGI:1918319]	chr8	47633083	47899397	-	266314	chr8:47633083-47899397	625.611	770.464	720.305	719.358	511.27	488.485	497.776	489.33	455.69	586.477	-0.521585	0.085771	-6.08114	1.19331e-09	2.18842e-07
175	ENSMUSG00000105986.2	Gm43065	predicted gene 43065 [Source:MGI Symbol;Acc:MGI:5663202]	chr3	103772022	103774113	+	2091	chr3:103772022-103774113	87.2112	70.7255	68.1683	76.0769	23.3602	17.8501	36.3507	18.2207	31.3636	47.703	-1.24769	0.205194	-6.08054	1.1978e-09	2.18842e-07
176	ENSMUSG00000096188.2	Cmtm4	CKLF-like MARVEL transmembrane domain containing 4 [Source:MGI Symbol;Acc:MGI:2142888]	chr8	105074823	105122439	-	47616	chr8:105074823-105122439	1142.74	1341.54	1355.32	1441.93	1996.5	2229.59	1838.56	2277.62	1841.31	1718.35	0.600333	0.0988387	6.07387	1.24864e-09	2.26835e-07
177	ENSMUSG00000074063.11	Osgin1	oxidative stress induced growth inhibitor 1 [Source:MGI Symbol;Acc:MGI:1919089]	chr8	120160863	120172995	+	12132	chr8:120160863-120172995	213.778	244.93	277.127	271.87	372.467	480.422	483.968	427.348	391.41	351.48	0.726413	0.11979	6.06406	1.32724e-09	2.3975e-07
178	ENSMUSG00000072972.4	Adam4	a disintegrin and metallopeptidase domain 4 [Source:MGI Symbol;Acc:MGI:104731]	chr12	81466217	81468720	-	2503	chr12:81466217-81468720	135.271	138.316	147.2	113.25	66.9223	70.3537	72.728	50.6293	50.0025	93.8526	-0.979726	0.161681	-6.05961	1.36451e-09	2.45098e-07
179	ENSMUSG00000041757.18	Plekha6	pleckstrin homology domain containing, family A member 6 [Source:MGI Symbol;Acc:MGI:2388662]	chr1	133091948	133231173	+	139225	chr1:133091948-133231173	947.435	1190.62	777.928	755.319	474.126	573.144	416.119	443.427	362.652	660.086	-0.915568	0.151515	-6.04276	1.51496e-09	2.67563e-07
180	ENSMUSG00000048186.15	Bend7	BEN domain containing 7 [Source:MGI Symbol;Acc:MGI:2443100]	chr2	4722642	4806953	+	84311	chr2:4722642-4806953	500.801	491.267	553.196	528.62	700.266	878.82	795.48	877.648	717.323	671.491	0.590238	0.0976607	6.04376	1.50562e-09	2.67563e-07
181	ENSMUSG00000111605.2	4632418H02Rik	RIKEN cDNA 4632418H02 gene [Source:MGI Symbol;Acc:MGI:1925515]	chr9	121956360	121959080	+	2720	chr9:121956360-121959080	427.786	337.109	333.434	274.91	195.487	193.214	169.344	199.505	181.406	256.91	-0.804002	0.133037	-6.04347	1.50837e-09	2.67563e-07
182	ENSMUSG00000119520.1	Gm24265	predicted gene, 24265 [Source:MGI Symbol;Acc:MGI:5454042]	chr5	115627518	115627658	+	140	chr5:115627518-115627658	474.547	394.014	602.709	620.889	1568	855.073	1665.23	1073.36	1087.38	926.8	1.07456	0.177851	6.04191	1.52305e-09	2.67563e-07
183	ENSMUSG00000050666.15	Vstm4	V-set and transmembrane domain containing 4 [Source:MGI Symbol;Acc:MGI:2444633]	chr14	32578713	32661448	+	82735	chr14:32578713-32661448	270.492	311.867	346.149	294.793	127.494	86.1062	169.347	163.049	152.971	213.585	-0.994605	0.164947	-6.02986	1.64103e-09	2.86715e-07
184	ENSMUSG00000107096.4	Gm43597	predicted gene 43597 [Source:MGI Symbol;Acc:MGI:5663734]	chr5	150523397	150530468	-	7071	chr5:150523397-150530468	94.0104	77.4849	101.677	104.391	155.95	172.949	166.567	185.838	180.067	137.659	0.793185	0.131754	6.02019	1.74216e-09	3.02729e-07
185	ENSMUSG00000044197.9	Gpr146	G protein-coupled receptor 146 [Source:MGI Symbol;Acc:MGI:1933113]	chr5	139363452	139382170	+	18718	chr5:139363452-139382170	1471.55	1375.4	1387.71	1412.83	1947.44	2122.34	2458.28	2023.98	2782.71	1886.91	0.650661	0.108117	6.01814	1.76435e-09	3.04927e-07
186	ENSMUSG00000001794.14	Capns1	calpain, small subunit 1 [Source:MGI Symbol;Acc:MGI:88266]	chr7	29886361	29898236	-	11875	chr7:29886361-29898236	1780.42	1700.73	1888.97	1754.87	2233.12	2375.25	2358.61	2323.52	2179.03	2066.06	0.359439	0.0597591	6.01481	1.801e-09	3.07932e-07
187	ENSMUSG00000054237.7	Fra10ac1	FRA10AC1 homolog (human) [Source:MGI Symbol;Acc:MGI:1917817]	chr19	38176929	38212604	-	35675	chr19:38176929-38212604	115.563	122.792	118.618	114.355	54.2235	66.9717	59.8462	50.2029	65.417	85.3322	-0.895614	0.148901	-6.01483	1.80075e-09	3.07932e-07
188	ENSMUSG00000055850.13	Rnf181	ring finger protein 181 [Source:MGI Symbol;Acc:MGI:1913760]	chr6	72336697	72343939	-	7242	chr6:72336697-72343939	823.131	852.428	805.834	1009.69	1223.77	1309.58	1266.36	1324.44	1186.95	1089.13	0.516096	0.0858326	6.01282	1.82322e-09	3.10073e-07
189	ENSMUSG00000108693.2	Gm45153	predicted gene 45153 [Source:MGI Symbol;Acc:MGI:5753729]	chr7	116981097	116982997	+	1900	chr7:116981097-116982997	76.2044	61.6611	91.8166	62.2452	30.7851	30.4494	23.8497	25.3016	22.5378	47.2057	-1.18581	0.197373	-6.00799	1.87834e-09	3.17757e-07
190	ENSMUSG00000015202.14	Cnksr3	Cnksr family member 3 [Source:MGI Symbol;Acc:MGI:2674130]	chr10	7069063	7162237	-	93174	chr10:7069063-7162237	263.242	281.65	290.698	285.032	373.993	422.733	409.25	418.213	436.943	353.528	0.538785	0.0897062	6.00611	1.90024e-09	3.18721e-07
191	ENSMUSG00000056952.14	Tatdn2	TatD DNase domain containing 2 [Source:MGI Symbol;Acc:MGI:3576210]	chr6	113674011	113688030	+	14019	chr6:113674011-113688030	650.848	558.017	621.86	666.146	813.05	990.149	949.019	879.602	933.827	784.724	0.531014	0.088417	6.00579	1.90397e-09	3.18721e-07
192	ENSMUSG00000105282.2	Gm42981	predicted gene 42981 [Source:MGI Symbol;Acc:MGI:5663118]	chr5	44649512	44652763	-	3251	chr5:44649512-44652763	226.346	192.671	216.186	215.258	66.9533	61.9564	130.737	58.7511	93.1774	140.226	-1.14079	0.190122	-6.00031	1.96939e-09	3.27954e-07
193	ENSMUSG00000056305.5	Usp39	ubiquitin specific peptidase 39 [Source:MGI Symbol;Acc:MGI:107622]	chr6	72295661	72322167	-	26506	chr6:72295661-72322167	383.944	326.417	398.775	384.084	503.232	581.276	641.537	562.808	582.243	484.924	0.595761	0.0993899	5.99418	2.04515e-09	3.38805e-07
194	ENSMUSG00000028057.15	Rit1	Ras-like without CAAX 1 [Source:MGI Symbol;Acc:MGI:108053]	chr3	88624145	88638356	+	14211	chr3:88624145-88638356	382.427	398.086	417.544	382.346	530.791	610.736	529.754	588.129	565.408	489.469	0.500935	0.0836484	5.98858	2.11681e-09	3.4708e-07
195	ENSMUSG00000038437.12	Mllt6	myeloid/lymphoid or mixed-lineage leukemia; translocated to, 6 [Source:MGI Symbol;Acc:MGI:1935145]	chr11	97554240	97576289	+	22049	chr11:97554240-97576289	2637.43	2978.93	3078.2	2768.91	3943.75	4034.59	3799.47	4525.92	3769.94	3504.13	0.474328	0.0791967	5.98924	2.10825e-09	3.4708e-07
196	ENSMUSG00000110187.2	Gm45496	predicted gene 45496 [Source:MGI Symbol;Acc:MGI:5791332]	chr8	89286661	89289577	+	2916	chr8:89286661-89289577	271.464	315.841	229.84	246.381	142.383	130.211	146.63	171.165	150.043	200.44	-0.781851	0.130775	-5.97859	2.25078e-09	3.67165e-07
197	ENSMUSG00000019986.18	Ahi1	Abelson helper integration site 1 [Source:MGI Symbol;Acc:MGI:87971]	chr10	20828446	20956328	+	127882	chr10:20828446-20956328	237.738	228.663	212.869	217.684	152.494	116.505	110.979	140.72	117.148	170.533	-0.758246	0.127096	-5.96592	2.43256e-09	3.88882e-07
198	ENSMUSG00000024135.11	Srbd1	S1 RNA binding domain 1 [Source:MGI Symbol;Acc:MGI:1925836]	chr17	86292093	86452603	-	160510	chr17:86292093-86452603	224.054	249.293	267.839	292.644	161.304	154.016	133.614	162.811	147.875	199.272	-0.719716	0.12061	-5.96731	2.41195e-09	3.88882e-07
199	ENSMUSG00000041734.16	Kirrel	kirre like nephrin family adhesion molecule 1 [Source:MGI Symbol;Acc:MGI:1891396]	chr3	86985900	87082054	-	96154	chr3:86985900-87082054	710.644	748.294	741.232	793.689	1071.84	1079.19	1095.9	917.312	1078.99	915.233	0.473608	0.0793827	5.96613	2.42945e-09	3.88882e-07
200	ENSMUSG00000068267.6	Cenpb	centromere protein B [Source:MGI Symbol;Acc:MGI:88376]	chr2	131017102	131021987	-	4885	chr2:131017102-131021987	2572.61	2534.67	2733.13	2565.77	3119.68	3584.21	3449.6	3748.37	3441.14	3083.24	0.407333	0.0682493	5.96832	2.39715e-09	3.88882e-07
201	ENSMUSG00000106603.2	Gm43509	predicted gene 43509 [Source:MGI Symbol;Acc:MGI:5663646]	chr5	44908506	44911099	-	2593	chr5:44908506-44911099	362.7	388.649	271.671	258.485	77.5503	85.0551	182.968	66.8343	109.816	200.414	-1.25903	0.211285	-5.95895	2.53862e-09	4.03818e-07
202	ENSMUSG00000032688.10	Malt1	MALT1 paracaspase [Source:MGI Symbol;Acc:MGI:2445027]	chr18	65564009	65612138	+	48129	chr18:65564009-65612138	1401.7	897.106	1123.7	1270.02	739.83	695.749	650.241	527.941	612.375	879.851	-0.79808	0.13406	-5.95317	2.63002e-09	4.14234e-07
203	ENSMUSG00000038780.15	Smurf1	SMAD specific E3 ubiquitin protein ligase 1 [Source:MGI Symbol;Acc:MGI:1923038]	chr5	144813305	144902657	-	89352	chr5:144813305-144902657	826.198	1009.2	836.539	991.975	1235.07	1400.88	1476	1290.49	1445.23	1167.95	0.559808	0.0940267	5.95371	2.62128e-09	4.14234e-07
204	ENSMUSG00000030022.15	Adamts9	a disintegrin-like and metallopeptidase (reprolysin type) with thrombospondin type 1 motif, 9 [Source:MGI Symbol;Acc:MGI:1916320]	chr6	92749680	92920473	-	170793	chr6:92749680-92920473	2730.76	1778.71	2015.73	1594.92	886.162	642.428	1152.1	784.248	1088.49	1408.17	-1.00905	0.169525	-5.95219	2.64573e-09	4.14667e-07
205	ENSMUSG00000058806.16	Col13a1	collagen, type XIII, alpha 1 [Source:MGI Symbol;Acc:MGI:1277201]	chr10	61674015	61814887	-	140872	chr10:61674015-61814887	598.781	635.676	650.87	593.663	316.737	373.572	386.016	335.886	467.585	484.31	-0.681844	0.114893	-5.9346	2.94568e-09	4.59425e-07
206	ENSMUSG00000040035.15	Disp2	dispatched RND tramsporter family member 2 [Source:MGI Symbol;Acc:MGI:2388733]	chr2	118610200	118641774	+	31574	chr2:118610200-118641774	783.148	636.649	534.823	452.128	118.407	141.688	348.82	141.41	175.392	370.274	-1.29105	0.217602	-5.93307	2.97326e-09	4.61477e-07
207	ENSMUSG00000029364.16	Wsb2	WD repeat and SOCS box-containing 2 [Source:MGI Symbol;Acc:MGI:2144041]	chr5	117495369	117516666	+	21297	chr5:117495369-117516666	907.101	939.072	867.617	949.308	1230.97	1192.57	1186.92	1400.99	1348.86	1113.71	0.462912	0.0781044	5.92684	3.08824e-09	4.77005e-07
208	ENSMUSG00000058070.15	Eml1	echinoderm microtubule associated protein like 1 [Source:MGI Symbol;Acc:MGI:1915769]	chr12	108337216	108505876	+	168660	chr12:108337216-108505876	972.834	1163.73	1310.35	1294.98	747.524	692.922	808.876	610.152	767.128	929.832	-0.671941	0.113462	-5.92217	3.1772e-09	4.88388e-07
209	ENSMUSG00000030591.18	Psmd8	proteasome (prosome, macropain) 26S subunit, non-ATPase, 8 [Source:MGI Symbol;Acc:MGI:1888669]	chr7	28873613	28880126	-	6513	chr7:28873613-28880126	661.992	599.658	667.712	642.707	879.742	851.608	829.103	888.918	957.166	775.401	0.444714	0.0751097	5.92086	3.20258e-09	4.89933e-07
210	ENSMUSG00000023348.12	Trip6	thyroid hormone receptor interactor 6 [Source:MGI Symbol;Acc:MGI:1343458]	chr5	137307916	137312666	-	4750	chr5:137307916-137312666	232.461	219.149	251.755	247.995	342.857	431.115	344.526	385.514	367.132	313.611	0.623886	0.105522	5.91236	3.3723e-09	5.13441e-07
211	ENSMUSG00000031861.17	Lpar2	lysophosphatidic acid receptor 2 [Source:MGI Symbol;Acc:MGI:1858422]	chr8	70275079	70283752	+	8673	chr8:70275079-70283752	78.8635	92.5109	93.9051	95.576	153.169	182.031	152.687	151.055	167.908	129.745	0.777928	0.131839	5.90057	3.6225e-09	5.4892e-07
212	ENSMUSG00000046062.6	Ppp1r15b	protein phosphatase 1, regulatory subunit 15B [Source:MGI Symbol;Acc:MGI:2444211]	chr1	133058881	133067521	+	8640	chr1:133058881-133067521	1951.29	1777.39	1721.52	1833.17	2313.42	2421.79	2244.57	2530.77	2445	2137.66	0.386841	0.0656724	5.89047	3.85092e-09	5.80781e-07
213	ENSMUSG00000041417.16	Pik3r1	phosphoinositide-3-kinase regulatory subunit 1 [Source:MGI Symbol;Acc:MGI:97583]	chr13	101817071	101904725	-	87654	chr13:101817071-101904725	3240.02	3163.6	3498.47	3433.98	2534.25	2271.48	2727.21	2400.21	2484.22	2861.49	-0.417128	0.070852	-5.88732	3.92513e-09	5.89193e-07
214	ENSMUSG00000062609.15	Kcnj15	potassium inwardly-rectifying channel, subfamily J, member 15 [Source:MGI Symbol;Acc:MGI:1310000]	chr16	95058417	95101119	+	42702	chr16:95058417-95101119	1936.31	2216.86	2102.67	2130.01	1188.92	1459.51	1184.37	1575.81	1110.73	1656.13	-0.650885	0.110776	-5.87569	4.21095e-09	6.29143e-07
215	ENSMUSG00000032288.10	Imp3	IMP3, U3 small nucleolar ribonucleoprotein [Source:MGI Symbol;Acc:MGI:1916119]	chr9	56844759	56845682	+	923	chr9:56844759-56845682	223.348	255.239	254.226	290.494	402.069	382.057	363.502	418.947	413.397	333.698	0.602127	0.102637	5.86657	4.44915e-09	6.6164e-07
216	ENSMUSG00000040133.3	Gpr176	G protein-coupled receptor 176 [Source:MGI Symbol;Acc:MGI:2685858]	chr2	118107591	118203900	-	96309	chr2:118107591-118203900	18.0229	18.1491	8.17362	9.50933	41.4577	55.6572	46.6212	42.5523	49.0509	32.1327	1.31572	0.224481	5.86115	4.59659e-09	6.80402e-07
217	ENSMUSG00000019920.19	Lims1	LIM and senescent cell antigen-like domains 1 [Source:MGI Symbol;Acc:MGI:1195263]	chr10	58159288	58260513	+	101225	chr10:58159288-58260513	2234.36	2511.01	2549.4	2438.72	1640.94	1757.87	1964.01	1767.46	1832.52	2077.37	-0.431689	0.0737475	-5.85362	4.80995e-09	7.08703e-07
218	ENSMUSG00000036298.11	Slc2a13	solute carrier family 2 (facilitated glucose transporter), member 13 [Source:MGI Symbol;Acc:MGI:2146030]	chr15	91151899	91457464	-	305565	chr15:91151899-91457464	190.532	153.192	236.686	142.391	85.364	95.9087	83.3794	84.6281	79.9291	128.001	-0.945489	0.161785	-5.84411	5.09285e-09	7.43533e-07
219	ENSMUSG00000048636.8	A730049H05Rik	RIKEN cDNA A730049H05 gene [Source:MGI Symbol;Acc:MGI:1921766]	chr6	92793459	92824155	+	30696	chr6:92793459-92824155	28.9642	30.2902	42.4639	29.4035	7.19454	5.348	2.35037	9.93712	6.92021	18.0969	-1.43586	0.245684	-5.84434	5.08582e-09	7.43533e-07
220	ENSMUSG00000032085.6	Tagln	transgelin [Source:MGI Symbol;Acc:MGI:106012]	chr9	45840917	45847356	-	6439	chr9:45840917-45847356	993.74	1400.63	1189.43	1115.24	2069.31	1983.38	1555.27	2021.55	2189.71	1613.14	0.697695	0.119584	5.83435	5.39992e-09	7.84781e-07
221	ENSMUSG00000030339.8	Ltbr	lymphotoxin B receptor [Source:MGI Symbol;Acc:MGI:104875]	chr6	125283534	125290848	-	7314	chr6:125283534-125290848	753.576	730.276	788.948	655.035	973.155	1002.45	977.646	1092.16	1078.73	894.665	0.47395	0.0812626	5.83233	5.46585e-09	7.90767e-07
222	ENSMUSG00000095545.9	Zfp969	zinc finger protein 969 [Source:MGI Symbol;Acc:MGI:3782422]	chr2	175479717	175495472	-	15755	chr2:175479717-175495472	1062.53	993.103	981.389	1183.17	639.908	756.522	721.797	599.097	527.845	829.485	-0.664594	0.114059	-5.82674	5.65216e-09	8.14038e-07
223	ENSMUSG00000037944.9	Ccr7	chemokine (C-C motif) receptor 7 [Source:MGI Symbol;Acc:MGI:103011]	chr11	99035022	99045903	-	10881	chr11:99035022-99045903	425.093	360.797	369.965	246.387	114.66	134.399	212.397	127.531	162.679	239.323	-1.04389	0.179292	-5.82226	5.80561e-09	8.28674e-07
224	ENSMUSG00000042870.16	Tom1	target of myb1 trafficking protein [Source:MGI Symbol;Acc:MGI:1338026]	chr8	75760333	75796749	+	36416	chr8:75760333-75796749	248.609	267.948	287.629	279.864	353.939	429.863	429.077	427.585	415.215	348.859	0.577136	0.0991155	5.82286	5.78485e-09	8.28674e-07
225	ENSMUSG00000003500.14	Impdh1	inosine monophosphate dehydrogenase 1 [Source:MGI Symbol;Acc:MGI:96567]	chr6	29200433	29216363	-	15930	chr6:29200433-29216363	1552.95	1323.78	1543.16	1313.66	1894.45	2111.68	2284.37	2587.93	2140.33	1861.37	0.594402	0.102166	5.81797	5.95665e-09	8.46453e-07
226	ENSMUSG00000102642.2	A130048G24Rik	RIKEN cDNA A130048G24 gene [Source:MGI Symbol;Acc:MGI:2443520]	chr1	54953004	54955753	-	2749	chr1:54953004-54955753	426.775	367.375	474.251	293.929	161.493	129.159	227.312	165.075	211.807	273.019	-0.983371	0.169054	-5.81692	5.99435e-09	8.48041e-07
227	ENSMUSG00000021916.17	Glt8d1	glycosyltransferase 8 domain containing 1 [Source:MGI Symbol;Acc:MGI:1923735]	chr14	30723357	30733948	+	10591	chr14:30723357-30733948	333.025	333.654	328.091	330.835	212.799	223.759	202.746	164.724	227.718	261.928	-0.650144	0.111857	-5.81226	6.16365e-09	8.68151e-07
228	ENSMUSG00000021133.10	Susd6	sushi domain containing 6 [Source:MGI Symbol;Acc:MGI:2444661]	chr12	80837284	80927609	+	90325	chr12:80837284-80927609	3545.54	2443.86	2814.19	2835.53	4502.14	4523.22	4072.52	4718.61	4583.16	3782.09	0.596102	0.102698	5.80441	6.45936e-09	9.02382e-07
229	ENSMUSG00000054648.9	Zfp869	zinc finger protein 869 [Source:MGI Symbol;Acc:MGI:1914119]	chr8	70155306	70169633	-	14327	chr8:70155306-70169633	745.978	786.316	821.943	785.955	511.391	448.535	623.114	465.196	509.704	633.126	-0.594047	0.102356	-5.80374	6.48511e-09	9.02382e-07
230	ENSMUSG00000054675.6	Tmem119	transmembrane protein 119 [Source:MGI Symbol;Acc:MGI:2385228]	chr5	113931790	113938577	-	6787	chr5:113931790-113938577	441.264	414.759	423.341	297.522	101.237	174.393	184.227	143.27	228.793	267.645	-1.05663	0.182065	-5.80358	6.49134e-09	9.02382e-07
231	ENSMUSG00000033542.14	Arhgef5	Rho guanine nucleotide exchange factor (GEF) 5 [Source:MGI Symbol;Acc:MGI:1858952]	chr6	43242516	43266254	+	23738	chr6:43242516-43266254	1243.24	1201.41	1248.96	1428.32	1664.92	1989.08	1825.59	1703.69	1801.94	1567.46	0.475551	0.0819807	5.80077	6.60102e-09	9.13656e-07
232	ENSMUSG00000021190.15	Lgmn	legumain [Source:MGI Symbol;Acc:MGI:1330838]	chr12	102360343	102406072	-	45729	chr12:102360343-102406072	1012.9	887.553	909.195	913.597	1229.86	1291.15	1267.87	1181.72	1197.11	1098.99	0.398547	0.0687587	5.79631	6.77892e-09	9.34235e-07
233	ENSMUSG00000003308.16	Keap1	kelch-like ECH-associated protein 1 [Source:MGI Symbol;Acc:MGI:1858732]	chr9	21141026	21150657	-	9631	chr9:21141026-21150657	656.806	641.613	608.247	611.17	811.852	822.211	865.099	946.188	848.497	756.854	0.438931	0.0757981	5.7908	7.00524e-09	9.531e-07
234	ENSMUSG00000057123.15	Gja5	gap junction protein, alpha 5 [Source:MGI Symbol;Acc:MGI:95716]	chr3	96812009	96984732	+	172723	chr3:96812009-96984732	646.029	546.469	474.397	462.757	237.748	223.286	221.637	252.781	372.637	381.971	-0.913617	0.157738	-5.792	6.95549e-09	9.531e-07
235	ENSMUSG00000113183.2	Gm47664	predicted gene, 47664 [Source:MGI Symbol;Acc:MGI:6096754]	chr13	20684058	20685397	+	1339	chr13:20684058-20685397	81.3199	89.1538	110.094	84.7253	33.9283	20.9968	38.5716	41.4551	43.0725	60.3686	-1.11874	0.193176	-5.7913	6.98439e-09	9.531e-07
236	ENSMUSG00000092051.4	Gm17229	predicted gene 17229 [Source:MGI Symbol;Acc:MGI:4938056]	chr10	20393762	20395514	-	1752	chr10:20393762-20395514	72.2114	80.9025	82.74	52.7358	11.6743	26.2488	24.9801	11.1306	27.432	43.3395	-1.31638	0.227379	-5.78936	7.06565e-09	9.57246e-07
237	ENSMUSG00000029484.13	Anxa3	annexin A3 [Source:MGI Symbol;Acc:MGI:1201378]	chr5	96941198	96993825	+	52627	chr5:96941198-96993825	2115.43	2210.08	2229.71	2157.48	2643.73	2985.36	3402.7	2961.92	3009.53	2635.11	0.450704	0.0779115	5.78482	7.25881e-09	9.79265e-07
238	ENSMUSG00000109555.2	Gm44891	predicted gene 44891 [Source:MGI Symbol;Acc:MGI:5753467]	chr7	131913585	131915807	-	2222	chr7:131913585-131915807	128.291	186.867	164.495	140.915	46.7272	71.4017	88.6165	70.8666	68.6161	107.422	-1.00643	0.174058	-5.78215	7.37538e-09	9.9081e-07
239	ENSMUSG00000030695.17	Aldoa	aldolase A, fructose-bisphosphate [Source:MGI Symbol;Acc:MGI:87994]	chr7	126394406	126399923	-	5517	chr7:126394406-126399923	3123.58	3013.47	3061.64	3091.57	4825.98	4705.57	3597.72	4982.16	4970.69	3930.26	0.564786	0.0977338	5.77881	7.52288e-09	1.0064e-06
240	ENSMUSG00000001507.17	Itga3	integrin alpha 3 [Source:MGI Symbol;Acc:MGI:96602]	chr11	94935300	94967627	-	32327	chr11:94935300-94967627	3965.43	3739.2	3792.36	3670.34	4818.47	4786.96	4504.08	5233.06	4936.4	4382.92	0.351837	0.0609259	5.77483	7.70305e-09	1.02621e-06
241	ENSMUSG00000046364.15	Rpl27a	ribosomal protein L27A [Source:MGI Symbol;Acc:MGI:1347076]	chr7	109118354	109121574	+	3220	chr7:109118354-109121574	1094.8	1233.33	1184.27	1164.44	1640.02	1468.66	1505.29	1597.55	1483.93	1374.7	0.389169	0.0675112	5.76451	8.18932e-09	1.08646e-06
242	ENSMUSG00000025766.15	D3Ertd751e	DNA segment, Chr 3, ERATO Doi 751, expressed [Source:MGI Symbol;Acc:MGI:1289213]	chr3	41697046	41757755	+	60709	chr3:41697046-41757755	137.179	200.604	165.775	211.462	107.573	89.3525	73.9955	68.8724	70.7787	125.066	-0.981131	0.170449	-5.75617	8.60437e-09	1.13213e-06
243	ENSMUSG00000035199.7	Arl6ip5	ADP-ribosylation factor-like 6 interacting protein 5 [Source:MGI Symbol;Acc:MGI:1929501]	chr6	97187650	97210276	+	22626	chr6:97187650-97210276	751.725	631.831	618.579	657.913	905.734	873.495	982.706	940.544	970.351	814.764	0.477877	0.0830172	5.75636	8.5947e-09	1.13213e-06
244	ENSMUSG00000030770.16	Parva	parvin, alpha [Source:MGI Symbol;Acc:MGI:1931144]	chr7	112026712	112190899	+	164187	chr7:112026712-112190899	2756.84	2909.67	2776.78	2980.23	3594.92	3541.64	3464.29	3677.36	3411.33	3234.78	0.305329	0.0531089	5.74912	8.97109e-09	1.17075e-06
245	ENSMUSG00000038508.8	Gdf15	growth differentiation factor 15 [Source:MGI Symbol;Acc:MGI:1346047]	chr8	71082043	71085106	-	3063	chr8:71082043-71085106	8.34039	7.47793	16.2095	9.96684	45.5647	60.6518	32.4875	45.1373	32.8441	28.7422	1.36064	0.236669	5.74912	8.9707e-09	1.17075e-06
246	ENSMUSG00000038070.16	Cntln	centlein, centrosomal protein [Source:MGI Symbol;Acc:MGI:2443104]	chr4	84802546	85050158	+	247612	chr4:84802546-85050158	274.086	362.154	346.417	307.93	187.583	173.967	219.727	177.082	205.412	250.484	-0.698741	0.121711	-5.74098	9.4132e-09	1.22345e-06
247	ENSMUSG00000043439.6	Epop	elongin BC and polycomb repressive complex 2 associated protein [Source:MGI Symbol;Acc:MGI:2143991]	chr11	97518215	97520528	-	2313	chr11:97518215-97520528	45.0981	39.3869	45.4377	50.1413	96.6492	109.204	101.122	93.1456	78.4244	73.1788	0.950459	0.165847	5.73094	9.98744e-09	1.29283e-06
248	ENSMUSG00000024054.15	Smchd1	SMC hinge domain containing 1 [Source:MGI Symbol;Acc:MGI:1921605]	chr17	71651484	71782338	-	130854	chr17:71651484-71782338	1630.66	1495.59	1488.95	1545	1072.37	844.373	1172.33	965.109	1085.54	1255.55	-0.561228	0.0980523	-5.72376	1.04194e-08	1.33791e-06
249	ENSMUSG00000029334.15	Prkg2	protein kinase, cGMP-dependent, type II [Source:MGI Symbol;Acc:MGI:108173]	chr5	99077632	99185210	-	107578	chr5:99077632-99185210	275.412	275.843	360.801	360.095	165.844	173.698	169.549	175.586	217.778	241.623	-0.761546	0.133044	-5.724	1.04042e-08	1.33791e-06
250	ENSMUSG00000048758.15	Rpl29	ribosomal protein L29 [Source:MGI Symbol;Acc:MGI:99687]	chr9	106306653	106308767	+	2114	chr9:106306653-106308767	1237.46	1211.93	1236.58	1197.27	1543.11	1547.47	1568.12	1710.53	1492.94	1416.16	0.359631	0.0628784	5.71947	1.06855e-08	1.36658e-06
251	ENSMUSG00000021904.7	Sema3g	sema domain, immunoglobulin domain (Ig), short basic domain, secreted, (semaphorin) 3G [Source:MGI Symbol;Acc:MGI:3041242]	chr14	30939817	30952309	+	12492	chr14:30939817-30952309	3118.4	3563.14	3812.97	3546.1	1593.74	1609.89	2578.22	2034.68	2108.51	2662.85	-0.761522	0.133184	-5.71783	1.07894e-08	1.37438e-06
252	ENSMUSG00000046229.11	Scand1	SCAN domain-containing 1 [Source:MGI Symbol;Acc:MGI:1343132]	chr2	156153766	156154667	-	901	chr2:156153766-156154667	130.938	110.043	110.341	114.126	230.409	178.414	195.714	217.87	184.543	163.6	0.73715	0.128944	5.71683	1.08528e-08	1.37697e-06
253	ENSMUSG00000042487.7	Leo1	Leo1, Paf1/RNA polymerase II complex component [Source:MGI Symbol;Acc:MGI:2685031]	chr9	75348806	75373714	+	24908	chr9:75348806-75373714	308.383	233.369	270.417	195.241	137.875	105.745	106.032	143.78	83.2695	176.012	-0.980113	0.171668	-5.70936	1.13403e-08	1.43313e-06
254	ENSMUSG00000041308.7	Sntb2	syntrophin, basic 2 [Source:MGI Symbol;Acc:MGI:101771]	chr8	107662382	107746346	+	83964	chr8:107662382-107746346	1731.43	1677.84	1451.49	1586.9	2108.21	2493.97	2245.88	2129.01	2541.73	1996.27	0.499959	0.0876658	5.70301	1.17709e-08	1.4792e-06
255	ENSMUSG00000097099.4	Gm9917	predicted gene 9917 [Source:MGI Symbol;Acc:MGI:3704343]	chr9	107436008	107445614	-	9606	chr9:107436008-107445614	956.613	943.716	1292.96	1041.62	440.748	458.719	608.917	643.052	679.771	785.125	-0.823154	0.144346	-5.70263	1.17973e-08	1.4792e-06
256	ENSMUSG00000103114.2	Gm32200	predicted gene, 32200 [Source:MGI Symbol;Acc:MGI:5591359]	chr1	191168537	191197245	-	28708	chr1:191168537-191197245	31.0655	27.2645	36.3484	30.2576	52.0453	93.4539	96.583	84.0379	120.584	63.5156	1.18564	0.207974	5.70091	1.19167e-08	1.48833e-06
257	ENSMUSG00000036040.15	Adamtsl2	ADAMTS-like 2 [Source:MGI Symbol;Acc:MGI:1925044]	chr2	26969391	26998993	+	29602	chr2:26969391-26998993	1839.05	1555.91	2584.9	1303.29	733.641	823.878	977.681	432.901	541.929	1199.24	-1.12266	0.197009	-5.69852	1.20852e-08	1.5035e-06
258	ENSMUSG00000002204.10	Napsa	napsin A aspartic peptidase [Source:MGI Symbol;Acc:MGI:109365]	chr7	44221804	44236286	+	14482	chr7:44221804-44236286	2044.46	2040.05	2289.91	2239.45	2787.97	3573.9	3255.66	3035.03	2845.36	2679.09	0.50827	0.0894487	5.68225	1.32933e-08	1.64739e-06
259	ENSMUSG00000032315.7	Cyp1a1	cytochrome P450, family 1, subfamily a, polypeptide 1 [Source:MGI Symbol;Acc:MGI:88588]	chr9	57595211	57611107	+	15896	chr9:57595211-57611107	83.1588	110.029	93.5843	90.7724	27.6212	24.1515	25.0023	53.6708	38.2401	60.6923	-1.17035	0.205994	-5.68148	1.33537e-08	1.64848e-06
260	ENSMUSG00000037940.18	Inpp4b	inositol polyphosphate-4-phosphatase, type II [Source:MGI Symbol;Acc:MGI:2158925]	chr8	82069185	82854543	+	785358	chr8:82069185-82854543	869.94	931.492	664.955	812.59	566.406	471.628	545.211	523.15	492.706	653.12	-0.622728	0.109705	-5.67638	1.37579e-08	1.69185e-06
261	ENSMUSG00000036880.11	Acaa2	acetyl-Coenzyme A acyltransferase 2 (mitochondrial 3-oxoacyl-Coenzyme A thiolase) [Source:MGI Symbol;Acc:MGI:1098623]	chr18	74912268	74939279	+	27011	chr18:74912268-74939279	550.921	603.13	629.88	641.776	874.131	817.352	766.753	854.855	858.824	733.069	0.4484	0.0791319	5.66648	1.45759e-08	1.77877e-06
262	ENSMUSG00000068876.17	Cgn	cingulin [Source:MGI Symbol;Acc:MGI:1927237]	chr3	94667376	94693826	-	26450	chr3:94667376-94693826	1504.22	1749.12	1403.47	1508.28	2280.94	2981.69	2079.64	2973.29	2405.59	2098.47	0.680316	0.120046	5.66712	1.45217e-08	1.77877e-06
263	ENSMUSG00000023411.13	Nfatc4	nuclear factor of activated T cells, cytoplasmic, calcineurin dependent 4 [Source:MGI Symbol;Acc:MGI:1920431]	chr14	56060601	56071400	+	10799	chr14:56060601-56071400	299.803	307.648	282.869	253.362	434.322	390.532	467.537	477.424	408.571	369.119	0.581263	0.102605	5.66504	1.46991e-08	1.78697e-06
264	ENSMUSG00000005320.10	Fgfr4	fibroblast growth factor receptor 4 [Source:MGI Symbol;Acc:MGI:95525]	chr13	55300453	55316572	+	16119	chr13:55300453-55316572	496.649	464.087	307.625	259.604	62.7807	95.8677	97.6838	102.506	210.064	232.985	-1.27705	0.225546	-5.66204	1.49584e-08	1.80477e-06
265	ENSMUSG00000032193.10	Ldlr	low density lipoprotein receptor [Source:MGI Symbol;Acc:MGI:96765]	chr9	21634779	21661215	+	26436	chr9:21634779-21661215	1551.13	1471.78	1294.05	1425.74	2216.82	2295.46	1746.36	2102.54	2246.01	1816.65	0.542849	0.0958721	5.66222	1.49431e-08	1.80477e-06
266	ENSMUSG00000025511.16	Tspan4	tetraspanin 4 [Source:MGI Symbol;Acc:MGI:1928097]	chr7	141055153	141073340	+	18187	chr7:141055153-141073340	280.834	169.621	180.987	214.682	366.172	956.37	459.372	545.633	1075.62	472.144	1.25046	0.220932	5.65995	1.51413e-08	1.81454e-06
267	ENSMUSG00000027315.14	Spint1	serine protease inhibitor, Kunitz type 1 [Source:MGI Symbol;Acc:MGI:1338033]	chr2	119067843	119080008	+	12165	chr2:119067843-119080008	380.814	405.181	346.502	441.966	656.894	719.578	502.798	685.232	660.354	533.257	0.671299	0.118608	5.65982	1.51529e-08	1.81454e-06
268	ENSMUSG00000003032.9	Klf4	Kruppel-like factor 4 (gut) [Source:MGI Symbol;Acc:MGI:1342287]	chr4	55527143	55532466	-	5323	chr4:55527143-55532466	3199.66	2525.03	2393.46	1770.98	1154.39	841.868	1387.05	1409.28	1246.95	1769.85	-0.915197	0.161895	-5.65301	1.5766e-08	1.87381e-06
269	ENSMUSG00000003072.16	Atp5d	ATP synthase, H+ transporting, mitochondrial F1 complex, delta subunit [Source:MGI Symbol;Acc:MGI:1913293]	chr10	79974466	79981652	+	7186	chr10:79974466-79981652	575.612	509.499	568.916	552.33	852.783	808.714	673.515	813.592	837.374	688.037	0.514136	0.0909591	5.65239	1.58237e-08	1.87381e-06
270	ENSMUSG00000104990.2	Gm43504	predicted gene 43504 [Source:MGI Symbol;Acc:MGI:5663641]	chr5	44822036	44824073	-	2037	chr5:44822036-44824073	173.432	282.937	199.97	248.115	75.3846	78.7501	134.035	57.696	95.0656	149.487	-1.11134	0.196605	-5.65269	1.5796e-08	1.87381e-06
271	ENSMUSG00000038539.16	Atf5	activating transcription factor 5 [Source:MGI Symbol;Acc:MGI:2141857]	chr7	44461680	44466082	-	4402	chr7:44461680-44466082	717.851	688.254	734.719	840.899	1216.6	1163.62	937.169	1259.28	1106.11	962.723	0.581981	0.103077	5.64606	1.64166e-08	1.93686e-06
272	ENSMUSG00000041845.12	Rhod	ras homolog family member D [Source:MGI Symbol;Acc:MGI:108446]	chr19	4475487	4489460	-	13973	chr19:4475487-4489460	56.4696	67.4062	70.3273	55.718	119.066	134.846	101.798	152.077	121.891	97.7331	0.898281	0.159569	5.62943	1.80811e-08	2.1254e-06
273	ENSMUSG00000024515.14	Smad4	SMAD family member 4 [Source:MGI Symbol;Acc:MGI:894293]	chr18	73772080	73836851	-	64771	chr18:73772080-73836851	1231.12	1171.5	1258.76	1232.69	1711.98	1725.83	1861.89	1811.3	1450.68	1495.08	0.470482	0.0836831	5.62219	1.8855e-08	2.20019e-06
274	ENSMUSG00000030096.9	Slc6a6	solute carrier family 6 (neurotransmitter transporter, taurine), member 6 [Source:MGI Symbol;Acc:MGI:98488]	chr6	91661034	91736047	+	75013	chr6:91661034-91736047	3320.07	3257.33	3140.18	2745.62	3848.73	5691.8	5221.67	4714.76	5087.11	4114.14	0.623966	0.110981	5.62226	1.88472e-08	2.20019e-06
275	ENSMUSG00000028967.11	Errfi1	ERBB receptor feedback inhibitor 1 [Source:MGI Symbol;Acc:MGI:1921405]	chr4	150938376	150953349	+	14973	chr4:150938376-150953349	3972.69	5312.81	6283.72	4719.73	2238.72	2563.82	1424.02	3202.38	2022.18	3526.67	-0.987775	0.17595	-5.61395	1.97754e-08	2.29087e-06
276	ENSMUSG00000031066.11	Usp11	ubiquitin specific peptidase 11 [Source:MGI Symbol;Acc:MGI:2384312]	chrX	20570145	20586778	+	16633	chrX:20570145-20586778	212.855	242.615	279.373	263.051	149.066	120.389	141.63	156.275	161.673	191.881	-0.721511	0.128514	-5.61428	1.97378e-08	2.29087e-06
277	ENSMUSG00000032463.11	Faim	Fas apoptotic inhibitory molecule [Source:MGI Symbol;Acc:MGI:1344387]	chr9	98868426	98884074	+	15648	chr9:98868426-98884074	118.96	122.567	116.77	95.5235	61.8601	49.8423	54.2818	67.2344	44.198	81.2485	-0.924413	0.164706	-5.6125	1.99428e-08	2.30191e-06
278	ENSMUSG00000058392.14	Rrp1b	ribosomal RNA processing 1B [Source:MGI Symbol;Acc:MGI:1919712]	chr17	32255074	32281839	+	26765	chr17:32255074-32281839	264.733	442.683	389.398	302.512	169.849	163.98	187.449	171.855	211.308	255.974	-0.852538	0.152019	-5.60809	2.04574e-08	2.35282e-06
279	ENSMUSG00000022389.16	Tef	thyrotroph embryonic factor [Source:MGI Symbol;Acc:MGI:98663]	chr15	81686622	81711064	+	24442	chr15:81686622-81711064	903.617	1493.98	1619.27	2077.17	2552.87	4724.2	2977.61	3942.62	4377.18	2740.95	1.06648	0.190248	5.60577	2.07336e-08	2.37604e-06
280	ENSMUSG00000052676.17	Zmat1	zinc finger, matrin type 1 [Source:MGI Symbol;Acc:MGI:2442284]	chrX	133872121	133909958	-	37837	chrX:133872121-133909958	141.84	112.942	123.174	125.155	60.8163	58.2509	43.361	78.4015	61.1851	89.4583	-0.927564	0.165508	-5.60434	2.09054e-08	2.38718e-06
281	ENSMUSG00000031616.8	Ednra	endothelin receptor type A [Source:MGI Symbol;Acc:MGI:105923]	chr8	78389660	78451093	-	61433	chr8:78389660-78451093	1068.2	1120.79	1170.5	1049.48	639.114	643.706	754.365	566.038	846.252	873.16	-0.639783	0.114315	-5.59667	2.1851e-08	2.4659e-06
282	ENSMUSG00000034327.19	Kctd9	potassium channel tetramerisation domain containing 9 [Source:MGI Symbol;Acc:MGI:2145579]	chr14	67953386	67979759	+	26373	chr14:67953386-67979759	335.608	238.211	265.347	320.06	445.666	452.963	481.681	595.049	485.819	402.267	0.712787	0.127369	5.59625	2.19033e-08	2.4659e-06
283	ENSMUSG00000079652.9	Garin1a	golgi associated RAB2 interactor 1A [Source:MGI Symbol;Acc:MGI:2141439]	chr6	29279592	29290679	+	11087	chr6:29279592-29290679	40.724	52.9933	59.8483	67.5175	103.095	179.506	142.923	140.209	105.774	99.1767	1.06254	0.189851	5.5967	2.18473e-08	2.4659e-06
284	ENSMUSG00000089682.11	Bcl2l2	BCL2-like 2 [Source:MGI Symbol;Acc:MGI:108052]	chr14	55120834	55125691	+	4857	chr14:55120834-55125691	1068.12	1130.4	1074.48	1068.51	1404.18	1657.85	1454.71	1657.38	1366.45	1320.23	0.461753	0.082507	5.59653	2.18683e-08	2.4659e-06
285	ENSMUSG00000104034.2	2900092N22Rik	RIKEN cDNA 2900092N22 gene [Source:MGI Symbol;Acc:MGI:1920357]	chr2	14678215	14679623	+	1408	chr2:14678215-14679623	76.2837	83.0431	79.1469	57.0596	32.8749	24.1468	24.9628	27.3042	37.2054	49.1142	-1.0888	0.194801	-5.58927	2.28023e-08	2.5581e-06
286	ENSMUSG00000041130.11	Zfp598	zinc finger protein 598 [Source:MGI Symbol;Acc:MGI:2670965]	chr17	24888661	24900990	+	12329	chr17:24888661-24900990	873.189	857.299	774.205	814.494	1061.91	1145.77	1050.36	1230.09	1135.92	993.693	0.429517	0.0769141	5.58437	2.34554e-08	2.62217e-06
287	ENSMUSG00000035011.16	Zbtb7a	zinc finger and BTB domain containing 7a [Source:MGI Symbol;Acc:MGI:1335091]	chr10	80971054	80988829	+	17775	chr10:80971054-80988829	1467.41	1598.98	1561.39	1566.64	2163.93	2238.97	1952.48	2428.78	1958.21	1881.87	0.459596	0.0823109	5.58366	2.35513e-08	2.62371e-06
288	ENSMUSG00000114431.2	Gm48601	predicted gene, 48601 [Source:MGI Symbol;Acc:MGI:6098180]	chr14	10599148	10602179	-	3031	chr14:10599148-10602179	206.339	139.236	218.02	199.698	77.5721	58.8053	105.716	64.8232	102.976	130.354	-1.02975	0.184522	-5.58063	2.39654e-08	2.66057e-06
289	ENSMUSG00000034612.8	Chst11	carbohydrate sulfotransferase 11 [Source:MGI Symbol;Acc:MGI:1927166]	chr10	82821332	83031734	+	210402	chr10:82821332-83031734	484.434	466.524	487.565	531.653	357.304	301.401	346.929	368.891	327.758	408.051	-0.515437	0.0924169	-5.5773	2.44274e-08	2.70248e-06
290	ENSMUSG00000041671.14	Pyroxd1	pyridine nucleotide-disulphide oxidoreductase domain 1 [Source:MGI Symbol;Acc:MGI:2676395]	chr6	142291380	142308983	+	17603	chr6:142291380-142308983	198.86	205.238	209.685	221.227	117.198	113.539	128.782	120.433	150.197	162.795	-0.682113	0.122431	-5.57142	2.52669e-08	2.77615e-06
291	ENSMUSG00000049164.8	Zfp518a	zinc finger protein 518A [Source:MGI Symbol;Acc:MGI:1919922]	chr19	40883149	40906391	+	23242	chr19:40883149-40906391	563.701	489.685	561.62	555.087	327.852	328.898	370.848	285.484	406.922	432.233	-0.624085	0.112007	-5.57182	2.52088e-08	2.77615e-06
292	ENSMUSG00000024816.13	Frmd8	FERM domain containing 8 [Source:MGI Symbol;Acc:MGI:1914707]	chr19	5899730	5925302	-	25572	chr19:5899730-5925302	635.823	629.845	610.842	661.378	828.964	847.905	884.056	1016.65	846.851	773.591	0.466775	0.0838082	5.56956	2.55382e-08	2.79635e-06
293	ENSMUSG00000031314.20	Taf1	TATA-box binding protein associated factor 1 [Source:MGI Symbol;Acc:MGI:1336878]	chrX	100576279	100644640	+	68361	chrX:100576279-100644640	1283	1261.05	1195.67	1266.66	1018.06	986.207	969.501	883.378	958.593	1091.35	-0.371465	0.066727	-5.56694	2.59253e-08	2.82474e-06
294	ENSMUSG00000047547.15	Cltb	clathrin, light polypeptide (Lcb) [Source:MGI Symbol;Acc:MGI:1921575]	chr13	54740214	54759157	-	18943	chr13:54740214-54759157	905.03	822.971	827.563	829.016	1201.21	1310.98	1067.26	1480.18	1219.3	1073.72	0.547346	0.0983266	5.56661	2.59742e-08	2.82474e-06
295	ENSMUSG00000032060.11	Cryab	crystallin, alpha B [Source:MGI Symbol;Acc:MGI:88516]	chr9	50662625	50667936	+	5311	chr9:50662625-50667936	1107.49	971.465	1090.91	1088.09	1440.22	1480.12	1305.03	1621.59	1515.67	1291.18	0.455609	0.0818695	5.56506	2.62057e-08	2.84025e-06
296	ENSMUSG00000024939.7	Fam89b	family with sequence similarity 89, member B [Source:MGI Symbol;Acc:MGI:106595]	chr19	5778115	5779681	-	1566	chr19:5778115-5779681	210.708	168.359	177.348	185.238	280.976	281.454	309.173	361.825	283.039	250.902	0.668107	0.120109	5.56251	2.65924e-08	2.87243e-06
297	ENSMUSG00000021417.16	Eci2	enoyl-Coenzyme A delta isomerase 2 [Source:MGI Symbol;Acc:MGI:1346064]	chr13	35161731	35211079	-	49348	chr13:35161731-35211079	335.815	350.499	435.331	422.176	547.621	596.095	580.269	633.705	563.288	496.089	0.570715	0.102642	5.56028	2.69346e-08	2.8996e-06
298	ENSMUSG00000024283.16	Wac	WW domain containing adaptor with coiled-coil [Source:MGI Symbol;Acc:MGI:2387357]	chr18	7868832	7929028	+	60196	chr18:7868832-7929028	1335.76	1386.84	1188.16	1363.88	1685.12	1731.03	1723.13	1929.15	1750.21	1565.92	0.410926	0.0739335	5.55806	2.72797e-08	2.92689e-06
299	ENSMUSG00000029096.16	Htra3	HtrA serine peptidase 3 [Source:MGI Symbol;Acc:MGI:1925808]	chr5	35809367	35837126	-	27759	chr5:35809367-35837126	188.369	298.392	225.326	206.447	138.76	86.5011	62.9039	53.7692	74.8912	148.373	-1.15375	0.207622	-5.55695	2.74523e-08	2.93556e-06
300	ENSMUSG00000043383.6	Olfr1342	olfactory receptor 1342 [Source:MGI Symbol;Acc:MGI:3031176]	chr4	118544683	118549953	-	5270	chr4:118544683-118549953	10.7115	8.63089	9.06719	11.0951	18.5087	35.5893	49.5132	52.7509	53.5162	27.7092	1.33967	0.241151	5.55531	2.77122e-08	2.95348e-06
301	ENSMUSG00000039671.19	Zmynd8	zinc finger, MYND-type containing 8 [Source:MGI Symbol;Acc:MGI:1918025]	chr2	165626072	165740936	-	114864	chr2:165626072-165740936	1461.19	1526.23	1541.59	1408.95	949.345	1034.2	1126.09	1180.62	1118.58	1260.76	-0.445216	0.0803012	-5.54432	2.95092e-08	3.13454e-06
302	ENSMUSG00000072974.5	Gm4787	predicted gene 4787 [Source:MGI Symbol;Acc:MGI:3646380]	chr12	81423765	81426238	-	2473	chr12:81423765-81426238	90.1829	102.985	73.6015	76.0762	46.7382	35.7018	30.6814	30.377	39.2168	58.3956	-1.02996	0.185813	-5.54298	2.9736e-08	3.14817e-06
303	ENSMUSG00000094410.9	Zbed6	zinc finger, BED type containing 6 [Source:MGI Symbol;Acc:MGI:3828086]	chr1	133547678	133589056	-	41378	chr1:133547678-133589056	4090.03	3899.7	4159.04	4943.88	5806.32	5912.75	6153.59	5499.55	6290.26	5195.01	0.460089	0.0830594	5.53928	3.03719e-08	3.20489e-06
304	ENSMUSG00000102594.2	Gm38381	predicted gene, 38381 [Source:MGI Symbol;Acc:MGI:5611609]	chr1	168176103	168178377	-	2274	chr1:168176103-168178377	444.986	493.886	444.393	418.421	334.542	319.21	271.543	257.155	289.181	363.702	-0.585347	0.105701	-5.53778	3.06328e-08	3.22178e-06
305	ENSMUSG00000026094.15	Stk17b	serine/threonine kinase 17b (apoptosis-inducing) [Source:MGI Symbol;Acc:MGI:2138162]	chr1	53794665	53824383	-	29718	chr1:53794665-53824383	1319.76	1415.57	1596.98	1697.25	716.68	878.235	1087.95	1006.66	851.406	1174.5	-0.685513	0.123803	-5.53715	3.07434e-08	3.22281e-06
306	ENSMUSG00000102428.2	Pcdhga12	protocadherin gamma subfamily A, 12 [Source:MGI Symbol;Acc:MGI:1935229]	chr18	37898633	37974926	+	76293	chr18:37898633-37974926	444.238	467.711	445.753	373.947	274.837	265.425	271.058	234.697	320.434	344.234	-0.627458	0.113379	-5.53417	3.1271e-08	3.26741e-06
307	ENSMUSG00000034245.11	Hdac11	histone deacetylase 11 [Source:MGI Symbol;Acc:MGI:2385252]	chr6	91133647	91151674	+	18027	chr6:91133647-91151674	120.219	130.409	139.252	135.589	192.132	248.579	211.904	216.895	206.299	177.92	0.666246	0.120556	5.52646	3.26753e-08	3.40302e-06
308	ENSMUSG00000114267.2	Gm48600	predicted gene, 48600 [Source:MGI Symbol;Acc:MGI:6098178]	chr14	10560615	10565094	-	4479	chr14:10560615-10565094	218.241	132.046	226.111	213.527	98.8766	64.0594	90.9813	75.9957	107.926	136.418	-0.999101	0.18089	-5.52326	3.32757e-08	3.44312e-06
309	ENSMUSG00000115275.2	9630050E16Rik	RIKEN cDNA 9630050E16 gene [Source:MGI Symbol;Acc:MGI:2443518]	chr14	45722102	45729542	-	7440	chr14:45722102-45729542	568.381	327.341	870.58	526.462	271.228	199.538	259.395	212.858	236.539	385.814	-1.06074	0.192044	-5.52339	3.32526e-08	3.44312e-06
310	ENSMUSG00000041957.16	Pkp2	plakophilin 2 [Source:MGI Symbol;Acc:MGI:1914701]	chr16	16031182	16090576	+	59394	chr16:16031182-16090576	403.028	455.079	448.979	452.744	617.097	657.624	592.5	596.894	571.649	532.844	0.451553	0.0818013	5.52012	3.38774e-08	3.49407e-06
311	ENSMUSG00000012405.17	Rpl15	ribosomal protein L15 [Source:MGI Symbol;Acc:MGI:1913730]	chr14	4198305	4201873	+	3568	chr14:4198305-4201873	1822.65	1705.41	1799.77	1786.69	2286.88	2316.51	2104.01	2417.28	2197.73	2048.55	0.343172	0.0621867	5.51841	3.42086e-08	3.49868e-06
312	ENSMUSG00000017715.12	Pgs1	phosphatidylglycerophosphate synthase 1 [Source:MGI Symbol;Acc:MGI:1921701]	chr11	117877118	117914837	+	37719	chr11:117877118-117914837	1241.19	1097.41	940.374	1013.33	1441.82	1612.25	1494.88	1543.93	1535.81	1324.55	0.492252	0.0892093	5.51794	3.42991e-08	3.49868e-06
313	ENSMUSG00000030064.17	Frmd4b	FERM domain containing 4B [Source:MGI Symbol;Acc:MGI:2141794]	chr6	97263828	97594502	-	330674	chr6:97263828-97594502	1139.13	1206.2	1278.87	969.192	737.203	842.592	793.912	733.912	816.039	946.34	-0.528343	0.0957554	-5.51763	3.43598e-08	3.49868e-06
314	ENSMUSG00000033715.16	Akr1c14	aldo-keto reductase family 1, member C14 [Source:MGI Symbol;Acc:MGI:2145458]	chr13	4099011	4140688	+	41677	chr13:4099011-4140688	996.357	659.234	970.286	1377.62	2551.3	2476	1442.29	2410.87	2213.34	1677.48	0.982319	0.17799	5.51896	3.41003e-08	3.49868e-06
315	ENSMUSG00000015143.16	Actn1	actinin, alpha 1 [Source:MGI Symbol;Acc:MGI:2137706]	chr12	80214321	80307145	-	92824	chr12:80214321-80307145	2336.53	2539.34	2326.44	2593.22	3246.74	3551.84	3023.14	3106.15	3209.15	2881.4	0.390467	0.0707807	5.51657	3.4567e-08	3.50861e-06
316	ENSMUSG00000005683.9	Cs	citrate synthase [Source:MGI Symbol;Acc:MGI:88529]	chr10	128173603	128198348	+	24745	chr10:128173603-128198348	1433.51	1248.74	1220.47	1276.87	1752.37	1761.71	1670.66	1670.23	1953.13	1554.19	0.433625	0.0787094	5.50919	3.60492e-08	3.64747e-06
317	ENSMUSG00000107448.2	Gm43947	predicted gene, 43947 [Source:MGI Symbol;Acc:MGI:5690339]	chr6	101321853	101322811	-	958	chr6:101321853-101322811	56.3252	39.6402	50.1072	38.0407	10.5836	14.6948	19.2552	9.0874	15.64	28.1527	-1.24911	0.22696	-5.50367	3.71976e-08	3.75179e-06
318	ENSMUSG00000032609.13	Klhdc8b	kelch domain containing 8B [Source:MGI Symbol;Acc:MGI:1925517]	chr9	108324835	108338780	-	13945	chr9:108324835-108338780	582.908	610.145	725.235	586.342	451.943	411.398	328.458	373.409	419.239	498.786	-0.624015	0.113474	-5.49917	3.81575e-08	3.82448e-06
319	ENSMUSG00000105861.2	Gm43508	predicted gene 43508 [Source:MGI Symbol;Acc:MGI:5663645]	chr5	44781261	44785043	-	3782	chr5:44781261-44785043	352.462	532.412	410.509	503.995	141.376	123.916	275.169	107.391	202.083	294.368	-1.12197	0.204013	-5.49948	3.80914e-08	3.82448e-06
320	ENSMUSG00000031490.7	Eif4ebp1	eukaryotic translation initiation factor 4E binding protein 1 [Source:MGI Symbol;Acc:MGI:103267]	chr8	27750357	27766702	+	16345	chr8:27750357-27766702	253.255	218.566	183.462	215.832	378.412	408.499	286.239	390.754	402.888	304.212	0.724384	0.131878	5.49281	3.95578e-08	3.94013e-06
321	ENSMUSG00000036339.19	Tmem260	transmembrane protein 260 [Source:MGI Symbol;Acc:MGI:2443219]	chr14	48683581	48761703	+	78122	chr14:48683581-48761703	594.208	669.286	612.161	634.98	489.007	472.401	460.136	423.325	435.483	532.332	-0.448591	0.081665	-5.49306	3.9502e-08	3.94013e-06
322	ENSMUSG00000046417.15	Lrrc75a	leucine rich repeat containing 75A [Source:MGI Symbol;Acc:MGI:2682293]	chr11	62495710	62539349	-	43639	chr11:62495710-62539349	129.315	111.513	125.734	148.939	196.22	263.358	193.824	255.089	264.928	187.658	0.789462	0.143757	5.49164	3.98214e-08	3.95407e-06
323	ENSMUSG00000021573.16	Tppp	tubulin polymerization promoting protein [Source:MGI Symbol;Acc:MGI:1920198]	chr13	74157526	74183872	+	26346	chr13:74157526-74183872	278.267	364.593	455.719	506.549	221.177	184.277	228.735	201.797	168.314	289.936	-0.885889	0.161602	-5.48193	4.20708e-08	4.13886e-06
324	ENSMUSG00000042650.4	Alkbh5	alkB homolog 5, RNA demethylase [Source:MGI Symbol;Acc:MGI:2144489]	chr11	60427207	60449338	+	22131	chr11:60427207-60449338	2208.41	2165.85	2224.61	2359.52	2854.82	3061.33	2707.42	3049.36	2735.17	2596.28	0.357403	0.0651954	5.48202	4.20496e-08	4.13886e-06
325	ENSMUSG00000057182.17	Scn3a	sodium channel, voltage-gated, type III, alpha [Source:MGI Symbol;Acc:MGI:98249]	chr2	65288607	65397971	-	109364	chr2:65288607-65397971	714.37	828.971	892.246	810.666	340.207	373.965	586.746	503.139	391.291	604.622	-0.806601	0.147123	-5.4825	4.19361e-08	4.13886e-06
326	ENSMUSG00000013236.18	Ptprs	protein tyrosine phosphatase, receptor type, S [Source:MGI Symbol;Acc:MGI:97815]	chr17	56719426	56783483	-	64057	chr17:56719426-56783483	1990.22	2279.46	2098.3	1811.63	1424.12	1600.32	1400.71	1519.1	1437.39	1729.03	-0.456318	0.0833268	-5.47625	4.3444e-08	4.23486e-06
327	ENSMUSG00000024601.10	Isoc1	isochorismatase domain containing 1 [Source:MGI Symbol;Acc:MGI:1913557]	chr18	58792538	58813440	+	20902	chr18:58792538-58813440	697.445	655.559	667.047	695.858	451.769	556.893	484.342	484.163	490.457	575.948	-0.449175	0.0820169	-5.47661	4.33547e-08	4.23486e-06
328	ENSMUSG00000055148.8	Klf2	Kruppel-like factor 2 (lung) [Source:MGI Symbol;Acc:MGI:1342772]	chr8	73072877	73075500	+	2623	chr8:73072877-73075500	3210.88	2294.95	2323.73	1536.25	1058.28	1019.52	1121.99	1447.16	1154.25	1685.22	-0.894417	0.163296	-5.47727	4.31949e-08	4.23486e-06
329	ENSMUSG00000032380.10	Dapk2	death-associated protein kinase 2 [Source:MGI Symbol;Acc:MGI:1341297]	chr9	66065505	66179524	+	114019	chr9:66065505-66179524	371.356	402.051	489.721	485.274	655.455	760.406	613.445	784.594	662.871	580.575	0.63223	0.115636	5.46741	4.56656e-08	4.4379e-06
330	ENSMUSG00000059108.5	Ifitm6	interferon induced transmembrane protein 6 [Source:MGI Symbol;Acc:MGI:2686976]	chr7	140595612	140597837	-	2225	chr7:140595612-140597837	39.8696	25.9998	28.8627	27.8808	55.7936	83.3354	81.4678	127.015	84.6273	61.6502	1.15605	0.211628	5.46264	4.69118e-08	4.53145e-06
331	ENSMUSG00000102503.2	Gm37370	predicted gene, 37370 [Source:MGI Symbol;Acc:MGI:5610598]	chr1	54776325	54777734	-	1409	chr1:54776325-54777734	94.3506	115.45	119.175	111.526	30.754	18.8975	56.7337	31.3493	51.8918	70.0141	-1.17673	0.215404	-5.46288	4.68467e-08	4.53145e-06
332	ENSMUSG00000039883.6	Lrrc17	leucine rich repeat containing 17 [Source:MGI Symbol;Acc:MGI:1921761]	chr5	21748557	21780902	+	32345	chr5:21748557-21780902	35.9748	58.1635	44.7431	48.5866	13.7627	21.9832	11.3257	9.08315	11.7262	28.3721	-1.25974	0.23064	-5.46193	4.70985e-08	4.53578e-06
333	ENSMUSG00000024713.17	Pcsk5	proprotein convertase subtilisin/kexin type 5 [Source:MGI Symbol;Acc:MGI:97515]	chr19	17409683	17814996	-	405313	chr19:17409683-17814996	776.594	621.607	763.777	656.57	470.064	448.887	517.316	434.597	504.521	577.104	-0.545724	0.0999985	-5.45732	4.83367e-08	4.64068e-06
334	ENSMUSG00000027660.17	Skil	SKI-like [Source:MGI Symbol;Acc:MGI:106203]	chr3	31149207	31176726	+	27519	chr3:31149207-31176726	2209.09	1813.63	2105.84	1867.85	1272.81	1011.53	1483.35	1036.67	1334.12	1570.54	-0.66106	0.121146	-5.45674	4.84965e-08	4.64068e-06
335	ENSMUSG00000060402.9	Chst8	carbohydrate sulfotransferase 8 [Source:MGI Symbol;Acc:MGI:1916197]	chr7	34373893	34512136	-	138243	chr7:34373893-34512136	62.8315	43.2951	69.4544	60.0003	25.1242	11.2335	25.8685	9.65663	9.82314	35.2541	-1.30504	0.239181	-5.45627	4.86231e-08	4.64068e-06
336	ENSMUSG00000020599.14	Rgs9	regulator of G-protein signaling 9 [Source:MGI Symbol;Acc:MGI:1338824]	chr11	109116181	109188955	-	72774	chr11:109116181-109188955	330.658	382.458	538.259	398.973	211.326	171.842	226.923	211.899	264.211	304.061	-0.832343	0.15263	-5.45335	4.94309e-08	4.69421e-06
337	ENSMUSG00000020715.10	Ern1	endoplasmic reticulum (ER) to nucleus signalling 1 [Source:MGI Symbol;Acc:MGI:1930134]	chr11	106285476	106378678	-	93202	chr11:106285476-106378678	1118.73	1050.41	1132.37	1266.92	1481.5	1563.75	1502.75	1730.9	1528.58	1375.1	0.439031	0.0805092	5.45318	4.94777e-08	4.69421e-06
338	ENSMUSG00000117332.2	Gm49942	predicted gene, 49942 [Source:MGI Symbol;Acc:MGI:6270656]	chr17	67233820	67237194	-	3374	chr17:67233820-67237194	109.161	138.185	137.154	83.8554	37.1983	35.7039	51.1606	45.5847	64.7368	78.0822	-1.07398	0.197036	-5.45069	5.0176e-08	4.74638e-06
339	ENSMUSG00000024927.9	Rela	v-rel reticuloendotheliosis viral oncogene homolog A (avian) [Source:MGI Symbol;Acc:MGI:103290]	chr19	5687511	5698158	+	10647	chr19:5687511-5698158	1310.15	1131.23	1094.92	1011.28	1453.99	1690.09	1830.87	1713.48	1613.72	1427.75	0.526315	0.0965939	5.44874	5.07292e-08	4.78455e-06
340	ENSMUSG00000021756.13	Il6st	interleukin 6 signal transducer [Source:MGI Symbol;Acc:MGI:96560]	chr13	112600604	112646620	+	46016	chr13:112600604-112646620	8308.05	6143.76	7035.09	7191.27	11223.4	11286	11348.5	8892.35	11445.1	9208.17	0.569707	0.10465	5.44394	5.21162e-08	4.90092e-06
341	ENSMUSG00000000359.4	Rem1	rad and gem related GTP binding protein 1 [Source:MGI Symbol;Acc:MGI:1097696]	chr2	152468871	152477118	+	8247	chr2:152468871-152477118	123.742	119.786	109.425	119.108	206.493	226.616	226.077	177.282	171.763	164.477	0.713825	0.13129	5.43702	5.41786e-08	5.07992e-06
342	ENSMUSG00000037410.14	Tbc1d2b	TBC1 domain family, member 2B [Source:MGI Symbol;Acc:MGI:1914266]	chr9	90084080	90152857	-	68777	chr9:90084080-90152857	1665.01	1621.99	1588.93	1526.65	2064.24	2452.11	1955.84	2314.7	2146.73	1926.24	0.438673	0.0807055	5.43548	5.46483e-08	5.10898e-06
343	ENSMUSG00000040350.17	Trim7	tripartite motif-containing 7 [Source:MGI Symbol;Acc:MGI:2137353]	chr11	48716967	48743036	+	26069	chr11:48716967-48743036	136.64	179.211	160.199	163.854	74.1431	72.1959	109.465	63.0881	82.1857	115.665	-0.880954	0.162607	-5.41768	6.03789e-08	5.62827e-06
344	ENSMUSG00000025509.16	Pnpla2	patatin-like phospholipase domain containing 2 [Source:MGI Symbol;Acc:MGI:1914103]	chr7	141035111	141040656	+	5545	chr7:141035111-141040656	968.032	1279.56	1349.56	1452.95	2727.21	1939.49	2017.36	2425.8	1887.97	1783.1	0.73783	0.136328	5.41216	6.22688e-08	5.77078e-06
345	ENSMUSG00000028957.13	Per3	period circadian clock 3 [Source:MGI Symbol;Acc:MGI:1277134]	chr4	151088109	151129122	-	41013	chr4:151088109-151129122	253.582	451.665	343.506	651.227	1071.13	2326.34	1350.71	1296.45	2003.04	1083.07	1.28446	0.23732	5.41236	6.22005e-08	5.77078e-06
346	ENSMUSG00000036256.14	Igfbp7	insulin-like growth factor binding protein 7 [Source:MGI Symbol;Acc:MGI:1352480]	chr5	77497087	77555888	-	58801	chr5:77497087-77555888	3186.89	2801.02	3126.12	2979.46	4023.54	3716.71	3988.84	4013.61	3636.62	3496.98	0.352186	0.0653205	5.39166	6.98107e-08	6.45103e-06
347	ENSMUSG00000115801.3	Gm55330	predicted gene, 55330 [Source:MGI Symbol;Acc:MGI:6847131]	chr14	44783650	44786942	-	3292	chr14:44783650-44786942	137.207	138.194	113.541	130.538	232.747	218.423	220.552	180.308	210.879	175.821	0.666505	0.12366	5.3898	7.05361e-08	6.49928e-06
348	ENSMUSG00000026589.15	Sec16b	SEC16 homolog B (S. cerevisiae) [Source:MGI Symbol;Acc:MGI:2148802]	chr1	157334298	157395995	+	61697	chr1:157334298-157395995	148.613	136.363	138.502	122.154	61.4694	46.3717	91.2339	60.5793	45.5083	94.5329	-0.984069	0.182625	-5.38848	7.10576e-08	6.52852e-06
349	ENSMUSG00000074793.11	Hspa12b	heat shock protein 12B [Source:MGI Symbol;Acc:MGI:1919880]	chr2	130969200	130988241	+	19041	chr2:130969200-130988241	1140.46	1255.4	1367.22	1095.49	678.518	590.504	880.727	777.112	825.16	956.733	-0.652718	0.121154	-5.38751	7.14417e-08	6.545e-06
350	ENSMUSG00000052310.10	Slc39a1	solute carrier family 39 (zinc transporter), member 1 [Source:MGI Symbol;Acc:MGI:1353474]	chr3	90155479	90160919	+	5440	chr3:90155479-90160919	1280.72	900.771	985.965	939.716	1460.43	1593.96	1512.35	1567.33	1589.14	1314.49	0.56338	0.10459	5.38658	7.18096e-08	6.55991e-06
351	ENSMUSG00000021144.15	Mta1	metastasis associated 1 [Source:MGI Symbol;Acc:MGI:2150037]	chr12	113061898	113100826	+	38928	chr12:113061898-113100826	723.821	762.293	709.185	734.046	916.796	943.72	897.677	947.62	939.154	841.59	0.338523	0.0628784	5.38378	7.29383e-08	6.63404e-06
352	ENSMUSG00000103780.2	Gm37524	predicted gene, 37524 [Source:MGI Symbol;Acc:MGI:5610752]	chr1	168163549	168165240	-	1691	chr1:168163549-168165240	309.943	336.826	291.887	325.926	212.237	224.687	182.79	146.709	172.414	244.824	-0.699409	0.129916	-5.38354	7.30361e-08	6.63404e-06
353	ENSMUSG00000030616.17	Sytl2	synaptotagmin-like 2 [Source:MGI Symbol;Acc:MGI:1933366]	chr7	89951460	90059927	+	108467	chr7:89951460-90059927	581.783	720.992	684.592	742.275	1202.17	873.458	1341.34	1115.75	1055.82	924.242	0.665845	0.123728	5.38151	7.38625e-08	6.6901e-06
354	ENSMUSG00000032782.20	Cntrob	centrobin, centrosomal BRCA2 interacting protein [Source:MGI Symbol;Acc:MGI:2443290]	chr11	69190313	69214601	-	24288	chr11:69190313-69214601	126.382	114.953	125.109	135.414	81.8802	58.1825	53.9883	70.0002	46.4325	90.2602	-0.897945	0.166927	-5.37927	7.47898e-08	6.75496e-06
355	ENSMUSG00000060275.15	Nrg2	neuregulin 2 [Source:MGI Symbol;Acc:MGI:1098246]	chr18	36150705	36330433	-	179728	chr18:36150705-36330433	59.4504	97.2443	58.3999	102.51	28.1099	19.3604	17.3131	34.3588	31.317	49.7849	-1.19225	0.221775	-5.37596	7.6177e-08	6.86087e-06
356	ENSMUSG00000024055.16	Cyp4f13	cytochrome P450, family 4, subfamily f, polypeptide 13 [Source:MGI Symbol;Acc:MGI:2158641]	chr17	33143662	33166376	-	22714	chr17:33143662-33166376	299.668	318.915	299.216	350.169	201.369	232.305	215.888	209.235	182.902	256.63	-0.580095	0.107994	-5.37153	7.80711e-08	7.01171e-06
357	ENSMUSG00000040152.9	Thbs1	thrombospondin 1 [Source:MGI Symbol;Acc:MGI:98737]	chr2	117942357	117957614	+	15257	chr2:117942357-117957614	8787.42	8143.59	7462.18	7419.98	13390.1	16209.5	16317.3	9276.02	16309.1	11479.5	0.771784	0.143808	5.36678	8.01529e-08	7.17851e-06
358	ENSMUSG00000042622.15	Maff	v-maf musculoaponeurotic fibrosarcoma oncogene family, protein F (avian) [Source:MGI Symbol;Acc:MGI:96910]	chr15	79230821	79243276	+	12455	chr15:79230821-79243276	372.064	360.233	232.266	301.037	515.418	537.332	484.583	560.435	558.471	435.76	0.698343	0.130209	5.36325	8.17367e-08	7.29991e-06
359	ENSMUSG00000027227.8	Sord	sorbitol dehydrogenase [Source:MGI Symbol;Acc:MGI:98266]	chr2	122065230	122095821	+	30591	chr2:122065230-122095821	265.568	417.07	348.953	414.962	641.519	945.036	566.983	620.651	755.837	552.953	0.856793	0.159839	5.36035	8.30625e-08	7.39765e-06
360	ENSMUSG00000037031.11	Tspan15	tetraspanin 15 [Source:MGI Symbol;Acc:MGI:1917673]	chr10	62021175	62067030	-	45855	chr10:62021175-62067030	783.788	909.69	918.596	939.207	1288.03	1186.93	1468.87	1389.63	1144.21	1114.33	0.523446	0.0977486	5.35502	8.55465e-08	7.59772e-06
361	ENSMUSG00000040820.17	Hlcs	holocarboxylase synthetase (biotin- [propriony-Coenzyme A-carboxylase (ATP-hydrolysing)] ligase) [Source:MGI Symbol;Acc:MGI:894646]	chr16	93929741	94114430	-	184689	chr16:93929741-94114430	319.308	365.325	389.54	345.274	204.705	175.724	265.032	214.4	223.564	278.097	-0.667433	0.124685	-5.35296	8.65251e-08	7.66335e-06
362	ENSMUSG00000055660.10	Mettl4	methyltransferase like 4 [Source:MGI Symbol;Acc:MGI:1924031]	chr17	95030018	95057447	-	27429	chr17:95030018-95057447	387.455	347.786	357.148	408.368	271.481	261.145	233.868	242.083	271.013	308.927	-0.529986	0.099022	-5.35221	8.68885e-08	7.67427e-06
363	ENSMUSG00000091243.3	Vgll3	vestigial like family member 3 [Source:MGI Symbol;Acc:MGI:1920819]	chr16	65612143	65663254	+	51111	chr16:65612143-65663254	742.303	781.505	586.324	906.002	1496.38	1095.48	1203.72	1324.23	1172.85	1034.31	0.688623	0.128749	5.34857	8.86514e-08	7.80841e-06
364	ENSMUSG00000067274.11	Rplp0	ribosomal protein, large, P0 [Source:MGI Symbol;Acc:MGI:1927636]	chr5	115697526	115701786	+	4260	chr5:115697526-115701786	4617.48	4464.48	4086.68	4188.28	5850.74	6123.95	5349.24	6417.45	5374.5	5163.64	0.414406	0.0774905	5.34783	8.90156e-08	7.81895e-06
365	ENSMUSG00000032372.15	Plscr2	phospholipid scramblase 2 [Source:MGI Symbol;Acc:MGI:1270860]	chr9	92157655	92179805	+	22150	chr9:92157655-92179805	311.408	238.829	346.366	319.941	432.681	481.198	496.846	491.122	464.601	398.11	0.604055	0.112992	5.34598	8.99314e-08	7.87774e-06
366	ENSMUSG00000074217.9	Misp3	MISP family member 3 [Source:MGI Symbol;Acc:MGI:1917384]	chr8	84736851	84738800	-	1949	chr8:84736851-84738800	48.3151	47.7505	63.5927	73.5191	93.8141	177.326	129.052	213.029	138.525	109.436	1.08639	0.203267	5.34463	9.06042e-08	7.91499e-06
367	ENSMUSG00000060376.8	Bckdha	branched chain ketoacid dehydrogenase E1, alpha polypeptide [Source:MGI Symbol;Acc:MGI:107701]	chr7	25329371	25358406	-	29035	chr7:25329371-25358406	279.751	329.535	339.086	325.923	458.59	453.591	448.6	439.235	434.097	389.823	0.471532	0.0882536	5.34292	9.14606e-08	7.96803e-06
368	ENSMUSG00000033450.9	Tagap	T cell activation Rho GTPase activating protein [Source:MGI Symbol;Acc:MGI:3615484]	chr17	8144832	8153729	+	8897	chr17:8144832-8153729	286.464	189.675	209.84	231.684	149.835	100.809	97.7611	123.572	122.593	168.026	-0.844004	0.158011	-5.34141	9.22248e-08	8.01278e-06
369	ENSMUSG00000103216.2	Gm37248	predicted gene, 37248 [Source:MGI Symbol;Acc:MGI:5610476]	chr17	52103045	52106218	-	3173	chr17:52103045-52106218	122.191	125.094	174.407	120.164	39.3203	54.6054	81.8501	64.8269	52.9624	92.8246	-1.00831	0.189022	-5.33435	9.58878e-08	8.30846e-06
370	ENSMUSG00000026383.15	Epb41l5	erythrocyte membrane protein band 4.1 like 5 [Source:MGI Symbol;Acc:MGI:103006]	chr1	119472767	119576730	-	103963	chr1:119472767-119576730	1384.93	1303.69	1483.08	1445.45	1727.48	1746.13	1865.46	1797.51	1761.4	1612.79	0.335751	0.0629484	5.33374	9.62083e-08	8.3137e-06
371	ENSMUSG00000029571.15	Tmem106b	transmembrane protein 106B [Source:MGI Symbol;Acc:MGI:1919150]	chr6	13069758	13089268	+	19510	chr6:13069758-13089268	1299.63	1495.61	1555.04	1468.85	1995.06	1962.64	1926.33	2031.45	1773.26	1723.1	0.403551	0.0756919	5.33149	9.74092e-08	8.39478e-06
372	ENSMUSG00000053110.14	Yap1	yes-associated protein 1 [Source:MGI Symbol;Acc:MGI:103262]	chr9	7932000	8004597	-	72597	chr9:7932000-8004597	1882.33	1703.3	1981.62	1794.41	2287.93	2566.87	2342.17	2393.81	2321.5	2141.55	0.365398	0.0685467	5.33064	9.78664e-08	8.41151e-06
373	ENSMUSG00000059995.13	Atxn7l3	ataxin 7-like 3 [Source:MGI Symbol;Acc:MGI:3036270]	chr11	102180126	102187457	-	7331	chr11:102180126-102187457	776.553	758.723	748.522	761.426	954.717	933.707	1000.26	1095.11	998.945	891.995	0.3809	0.0714984	5.32739	9.96336e-08	8.54045e-06
374	ENSMUSG00000001227.13	Sema6b	sema domain, transmembrane domain (TM), and cytoplasmic domain, (semaphorin) 6B [Source:MGI Symbol;Acc:MGI:1202889]	chr17	56430085	56447343	-	17258	chr17:56430085-56447343	183.76	194.923	184.514	183.377	227.556	408.176	335.688	407.592	396.351	280.216	0.829818	0.155963	5.32061	1.03419e-07	8.84125e-06
375	ENSMUSG00000021477.10	Ctsl	cathepsin L [Source:MGI Symbol;Acc:MGI:88564]	chr13	64507151	64518704	-	11553	chr13:64507151-64518704	1169.63	1280.37	1332.03	1358.85	1793.56	1750.26	1568.09	1639.73	1714.19	1511.86	0.389052	0.073137	5.31949	1.04056e-07	8.87198e-06
376	ENSMUSG00000024640.10	Psat1	phosphoserine aminotransferase 1 [Source:MGI Symbol;Acc:MGI:2183441]	chr19	15882042	15924701	-	42659	chr19:15882042-15924701	122.797	85.0896	83.2492	88.2199	192.595	216.835	131.32	233.709	235.224	154.338	0.937945	0.176445	5.31579	1.06198e-07	9.03046e-06
377	ENSMUSG00000107720.2	Gm43946	predicted gene, 43946 [Source:MGI Symbol;Acc:MGI:5690338]	chr6	101324906	101325791	-	885	chr6:101324906-101325791	42.2685	34.5932	46.4812	29.3956	7.4043	11.5454	13.5851	7.06491	13.6788	22.8908	-1.25169	0.235667	-5.31129	1.08852e-07	9.23166e-06
378	ENSMUSG00000035268.15	Pkig	protein kinase inhibitor, gamma [Source:MGI Symbol;Acc:MGI:1343086]	chr2	163500306	163568078	+	67772	chr2:163500306-163568078	363.165	449.12	400.325	465.241	584.123	647.832	620.843	682.425	833.066	560.682	0.641987	0.120904	5.30991	1.09682e-07	9.27744e-06
379	ENSMUSG00000030340.17	Scnn1a	sodium channel, nonvoltage-gated 1 alpha [Source:MGI Symbol;Acc:MGI:101782]	chr6	125297622	125321906	+	24284	chr6:125297622-125321906	3230.5	3937.67	3975.22	4220.61	5792.71	7134.74	5626.01	7486.91	5106.58	5167.88	0.653677	0.123166	5.30728	1.11272e-07	9.38703e-06
380	ENSMUSG00000068854.8	H2bc21	H2B clustered histone 21 [Source:MGI Symbol;Acc:MGI:2448415]	chr3	96128435	96131054	+	2619	chr3:96128435-96131054	116.222	128.199	115.39	121.894	78.6142	48.303	67.0515	60.7594	47.0647	87.0554	-0.87842	0.165547	-5.30616	1.11961e-07	9.42033e-06
381	ENSMUSG00000113557.2	Gm47657	predicted gene, 47657 [Source:MGI Symbol;Acc:MGI:6096742]	chr13	20688965	20690768	+	1803	chr13:20688965-20690768	86.2447	101.112	110.01	109.794	61.5608	35.6987	53.3707	41.4897	48.9892	72.03	-0.930998	0.175601	-5.30177	1.14682e-07	9.62398e-06
382	ENSMUSG00000051669.7	AU021092	expressed sequence AU021092 [Source:MGI Symbol;Acc:MGI:2146559]	chr16	5029687	5040163	-	10476	chr16:5029687-5040163	497.914	551.043	560.445	602.586	777.238	870.324	746.532	921.176	728.369	695.07	0.525958	0.0992441	5.29964	1.1603e-07	9.71156e-06
383	ENSMUSG00000046743.7	Fat4	FAT atypical cadherin 4 [Source:MGI Symbol;Acc:MGI:3045256]	chr3	38941089	39066134	+	125045	chr3:38941089-39066134	1558.54	1895.12	1529.93	1344.96	822.437	1025.53	1133.31	734.411	943.041	1220.81	-0.70689	0.133449	-5.29708	1.17669e-07	9.82302e-06
384	ENSMUSG00000027009.19	Itga4	integrin alpha 4 [Source:MGI Symbol;Acc:MGI:96603]	chr2	79085770	79163467	+	77697	chr2:79085770-79163467	2321.92	2199.49	2176.08	1986.2	1265.02	1112.09	1767.33	1286.25	1352.07	1718.49	-0.637583	0.120451	-5.2933	1.20127e-07	1.00021e-05
385	ENSMUSG00000044217.19	Aqp5	aquaporin 5 [Source:MGI Symbol;Acc:MGI:106215]	chr15	99488663	99492710	+	4047	chr15:99488663-99492710	1838.56	1830.95	1916.18	1793.57	2143.28	3116.61	2834.15	3086.24	2696.13	2361.74	0.561966	0.106394	5.28191	1.27841e-07	1.06168e-05
386	ENSMUSG00000064061.14	Dzip3	DAZ interacting protein 3, zinc finger [Source:MGI Symbol;Acc:MGI:1917433]	chr16	48744595	48814528	-	69933	chr16:48744595-48814528	313.99	276.436	264.428	287.549	190.912	159.704	155.713	212.91	173.817	226.162	-0.636735	0.120688	-5.27587	1.3213e-07	1.09445e-05
387	ENSMUSG00000020440.15	Arf5	ADP-ribosylation factor 5 [Source:MGI Symbol;Acc:MGI:99434]	chr6	28423559	28426601	+	3042	chr6:28423559-28426601	594.536	587.596	594.469	598.981	895.736	798.308	733.595	843.286	757.92	711.603	0.428619	0.0812794	5.2734	1.33917e-07	1.10639e-05
388	ENSMUSG00000004070.16	Hmox2	heme oxygenase 2 [Source:MGI Symbol;Acc:MGI:109373]	chr16	4544225	4584606	+	40381	chr16:4544225-4584606	311.617	312.547	283.255	335.797	485.023	486.769	390.358	471.86	443.454	391.187	0.528861	0.100411	5.26694	1.38717e-07	1.1431e-05
389	ENSMUSG00000054690.18	Emcn	endomucin [Source:MGI Symbol;Acc:MGI:1891716]	chr3	137046828	137137946	+	91118	chr3:137046828-137137946	397.735	462.599	452.139	430.004	576.587	600.94	766.336	723.189	854.281	584.868	0.649327	0.12355	5.2556	1.47545e-07	1.21271e-05
390	ENSMUSG00000026796.17	Niban2	niban apoptosis regulator 2 [Source:MGI Symbol;Acc:MGI:2442910]	chr2	32766126	32815266	+	49140	chr2:32766126-32815266	3394.68	3366.15	3214.58	3736.43	4703.87	5463.7	4731.04	5933.3	4301.88	4316.18	0.529505	0.100861	5.24985	1.52227e-07	1.24799e-05
391	ENSMUSG00000052270.8	Fpr2	formyl peptide receptor 2 [Source:MGI Symbol;Acc:MGI:1278319]	chr17	18108086	18114214	+	6128	chr17:18108086-18114214	62.134	59.9161	75.9695	78.0246	99.1462	208.25	154.137	196.549	142.449	119.62	1.00332	0.19114	5.24915	1.52801e-07	1.24949e-05
392	ENSMUSG00000023963.11	Cyp39a1	cytochrome P450, family 39, subfamily a, polypeptide 1 [Source:MGI Symbol;Acc:MGI:1927096]	chr17	43978316	44062322	+	84006	chr17:43978316-44062322	193.075	220.611	211.322	246.932	387.726	447.843	321.209	361.229	306.518	299.607	0.68844	0.131166	5.24861	1.53254e-07	1.24999e-05
393	ENSMUSG00000025077.15	Dclre1a	DNA cross-link repair 1A [Source:MGI Symbol;Acc:MGI:1930042]	chr19	56517599	56536675	-	19076	chr19:56517599-56536675	255.473	180.308	199.021	199.439	95.1083	103.134	125.548	94.8247	139.433	154.699	-0.807769	0.154051	-5.24351	1.57549e-07	1.28176e-05
394	ENSMUSG00000020290.16	Xpo1	exportin 1 [Source:MGI Symbol;Acc:MGI:2144013]	chr11	23206055	23248249	+	42194	chr11:23206055-23248249	1800.3	1527.64	1570.57	1599.53	1160.63	1128.82	977.367	725.145	1008.78	1277.64	-0.65473	0.12509	-5.23406	1.6583e-07	1.3457e-05
395	ENSMUSG00000021461.18	Fancc	Fanconi anemia, complementation group C [Source:MGI Symbol;Acc:MGI:95480]	chr13	63432857	63645092	-	212235	chr13:63432857-63645092	402.594	424.83	477.437	412.879	305.946	271.151	331.865	264.37	282.074	352.572	-0.538505	0.10291	-5.2328	1.66959e-07	1.35015e-05
396	ENSMUSG00000116809.2	A630036G19Rik	RIKEN cDNA A630036G19 gene [Source:MGI Symbol;Acc:MGI:2442979]	chr16	74827740	74831819	-	4079	chr16:74827740-74831819	21.0255	26.2127	24.5199	28.5279	5.31538	4.20057	6.82295	3.03958	7.8485	14.1681	-1.29885	0.248227	-5.23251	1.67222e-07	1.35015e-05
397	ENSMUSG00000027007.17	Itprid2	ITPR interacting domain containing 2 [Source:MGI Symbol;Acc:MGI:1917849]	chr2	79465696	79503310	+	37614	chr2:79465696-79503310	1085.56	1060.59	969.676	1051.25	1392.61	1419.87	1236.81	1384.06	1324.02	1213.83	0.368758	0.0705784	5.22479	1.74349e-07	1.40415e-05
398	ENSMUSG00000033124.17	Atg9a	autophagy related 9A [Source:MGI Symbol;Acc:MGI:2138446]	chr1	75157504	75168840	-	11336	chr1:75157504-75168840	605.053	642.711	665.77	695.078	860.342	858.75	1005.41	964.371	829.248	791.859	0.455081	0.0871463	5.22204	1.76967e-07	1.41809e-05
399	ENSMUSG00000040857.16	Erf	Ets2 repressor factor [Source:MGI Symbol;Acc:MGI:109637]	chr7	24941986	24950186	-	8200	chr7:24941986-24950186	458.142	399.061	388.635	456.833	559.565	603.157	708.014	782.747	643.711	555.54	0.597172	0.114356	5.22205	1.76952e-07	1.41809e-05
400	ENSMUSG00000024078.8	Ttc27	tetratricopeptide repeat domain 27 [Source:MGI Symbol;Acc:MGI:1921446]	chr17	75024727	75170565	+	145838	chr17:75024727-75170565	174.433	192.491	171.278	138.495	95.4981	89.4591	84.5383	111.707	96.6616	128.285	-0.746317	0.142953	-5.22073	1.78218e-07	1.42454e-05
401	ENSMUSG00000002980.15	Bcam	basal cell adhesion molecule [Source:MGI Symbol;Acc:MGI:1929940]	chr7	19490056	19504941	-	14885	chr7:19490056-19504941	4722.57	5077.1	5138.93	4980.63	5928.6	7220.9	6503.08	7186.83	6244.6	5889.25	0.400445	0.076731	5.21882	1.80069e-07	1.43289e-05
402	ENSMUSG00000032602.7	Slc25a20	solute carrier family 25 (mitochondrial carnitine/acylcarnitine translocase), member 20 [Source:MGI Symbol;Acc:MGI:1928738]	chr9	108539287	108561840	+	22553	chr9:108539287-108561840	271.882	254.863	269.566	231.824	411.769	382.527	378.178	330.922	377.615	323.239	0.527579	0.101094	5.21873	1.80159e-07	1.43289e-05
403	ENSMUSG00000075706.12	Gpx4	glutathione peroxidase 4 [Source:MGI Symbol;Acc:MGI:104767]	chr10	79883000	79892273	+	9273	chr10:79883000-79892273	1125.95	1295.98	1209.23	1340.28	1635.25	1884.42	1533.54	1853.47	1717.81	1510.66	0.458299	0.0878821	5.21493	1.8389e-07	1.45893e-05
404	ENSMUSG00000039706.12	Ldb2	LIM domain binding 2 [Source:MGI Symbol;Acc:MGI:894670]	chr5	44629474	44957022	-	327548	chr5:44629474-44957022	787.034	872.371	988.213	1082.14	447.916	395.035	637.861	385.825	609.99	689.598	-0.81676	0.156634	-5.21444	1.84371e-07	1.45913e-05
405	ENSMUSG00000010651.5	Acaa1b	acetyl-Coenzyme A acyltransferase 1B [Source:MGI Symbol;Acc:MGI:3605455]	chr9	118977091	118986161	-	9070	chr9:118977091-118986161	27.3156	48.228	68.7301	43.7195	106.751	166.267	175.322	105.591	100.554	93.6086	1.12213	0.215357	5.21053	1.88302e-07	1.4829e-05
406	ENSMUSG00000050332.8	Amer1	APC membrane recruitment 1 [Source:MGI Symbol;Acc:MGI:1919595]	chrX	94463924	94488478	-	24554	chrX:94463924-94488478	710.419	597.187	724.383	630.197	928.63	1014.5	826.026	951.838	977.628	817.868	0.481	0.0923125	5.21056	1.88272e-07	1.4829e-05
407	ENSMUSG00000024941.10	Scyl1	SCY1-like 1 (S. cerevisiae) [Source:MGI Symbol;Acc:MGI:1931787]	chr19	5808379	5821447	-	13068	chr19:5808379-5821447	837.345	816.816	800.528	807.995	981.208	1007.46	1030.12	1054.76	1099.35	937.287	0.337704	0.0648361	5.20858	1.9029e-07	1.49487e-05
408	ENSMUSG00000039264.10	Gimap3	GTPase, IMAP family member 3 [Source:MGI Symbol;Acc:MGI:1932723]	chr6	48741398	48747785	-	6387	chr6:48741398-48747785	517.832	468.123	407.413	476.163	248.283	211.765	362.677	254.994	260.392	356.405	-0.737216	0.141603	-5.2062	1.92749e-07	1.51048e-05
409	ENSMUSG00000036606.18	Plxnb2	plexin B2 [Source:MGI Symbol;Acc:MGI:2154239]	chr15	89039752	89064991	-	25239	chr15:89039752-89064991	4267.13	3939.82	3590.42	3681.49	5330.43	6150.45	4847.95	5242.64	5133.19	4687.06	0.451012	0.0866459	5.20523	1.93758e-07	1.51296e-05
410	ENSMUSG00000058230.14	Arhgap35	Rho GTPase activating protein 35 [Source:MGI Symbol;Acc:MGI:1929494]	chr7	16227644	16348918	-	121274	chr7:16227644-16348918	2667.47	2640.32	2589.73	2583.89	3049.81	3988.72	3385.01	3707.11	3717.26	3147.7	0.433788	0.0833409	5.20499	1.94012e-07	1.51296e-05
411	ENSMUSG00000019852.8	Arfgef3	ARFGEF family member 3 [Source:MGI Symbol;Acc:MGI:106387]	chr10	18457587	18619697	-	162110	chr10:18457587-18619697	953.323	958.989	782.625	832.325	1378.75	1706.15	1130.71	1366.68	1328.52	1159.79	0.611759	0.117624	5.20098	1.98236e-07	1.5384e-05
412	ENSMUSG00000021314.14	Amph	amphiphysin [Source:MGI Symbol;Acc:MGI:103574]	chr13	19132375	19335091	+	202716	chr13:19132375-19335091	211.534	319.563	319.562	319.181	173.23	139.94	193.387	148.09	135.383	217.763	-0.799739	0.153755	-5.20139	1.97801e-07	1.5384e-05
413	ENSMUSG00000026842.17	Abl1	c-abl oncogene 1, non-receptor tyrosine kinase [Source:MGI Symbol;Acc:MGI:87859]	chr2	31578388	31694239	+	115851	chr2:31578388-31694239	1614.19	1934.29	1874.54	1704.77	2189.01	2385.97	2408.87	2370.7	2595.77	2119.79	0.41324	0.0794797	5.19931	2.00025e-07	1.54716e-05
414	ENSMUSG00000031822.21	Gse1	genetic suppressor element 1, coiled-coil protein [Source:MGI Symbol;Acc:MGI:1098275]	chr8	120955195	121308129	+	352934	chr8:120955195-121308129	1612.35	1902.28	1551.71	1755.22	1244.28	1267.87	1352.82	1292.25	1225.74	1467.17	-0.407223	0.0783267	-5.19903	2.00333e-07	1.54716e-05
415	ENSMUSG00000051343.12	Rab11fip5	RAB11 family interacting protein 5 (class I) [Source:MGI Symbol;Acc:MGI:1098586]	chr6	85311944	85351616	-	39672	chr6:85311944-85351616	528.451	521.58	486.626	444.58	639.693	707.546	839.418	689.468	721.301	619.851	0.517557	0.0996006	5.19633	2.03267e-07	1.56604e-05
416	ENSMUSG00000045658.17	Pid1	phosphotyrosine interaction domain containing 1 [Source:MGI Symbol;Acc:MGI:2138391]	chr1	84014017	84341901	-	327884	chr1:84014017-84341901	664.87	745.691	834.33	697.113	545.799	525.85	415.817	505.092	432.585	596.35	-0.57222	0.110303	-5.18773	2.12875e-07	1.63612e-05
417	ENSMUSG00000031584.17	Gsr	glutathione reductase [Source:MGI Symbol;Acc:MGI:95804]	chr8	34142551	34188191	+	45640	chr8:34142551-34188191	954.083	853.685	1040.29	955.027	1255.66	1339.23	1190.74	1500.66	1417.19	1167.4	0.479045	0.0923774	5.18574	2.15162e-07	1.64578e-05
418	ENSMUSG00000038717.10	Atp5l	ATP synthase, H+ transporting, mitochondrial F0 complex, subunit G [Source:MGI Symbol;Acc:MGI:1351597]	chr9	44823855	44832040	-	8185	chr9:44823855-44832040	568.712	544.169	544.616	544.306	834.025	733.493	658.642	819.159	763.407	667.837	0.454635	0.0876673	5.18591	2.14962e-07	1.64578e-05
419	ENSMUSG00000055980.3	Irs1	insulin receptor substrate 1 [Source:MGI Symbol;Acc:MGI:99454]	chr1	82210822	82269137	-	58315	chr1:82210822-82269137	1035.57	960.667	1120.13	1184.32	1695.64	1802.17	1350.59	1768.91	1445.88	1373.76	0.556957	0.107604	5.17596	2.26741e-07	1.73021e-05
420	ENSMUSG00000036819.15	Jmjd4	jumonji domain containing 4 [Source:MGI Symbol;Acc:MGI:2144404]	chr11	59340871	59349393	+	8522	chr11:59340871-59349393	211.072	233.433	258.585	256.238	342.036	397.117	337.726	352.439	340.99	303.293	0.535681	0.10358	5.17168	2.31995e-07	1.76609e-05
421	ENSMUSG00000027288.17	Zfp106	zinc finger protein 106 [Source:MGI Symbol;Acc:MGI:1270153]	chr2	120337301	120394324	-	57023	chr2:120337301-120394324	3659.63	3281.72	3213.58	3644.05	4154.96	4861.65	4411.26	4631.15	4429.07	4031.9	0.374678	0.0724621	5.17067	2.33258e-07	1.77149e-05
422	ENSMUSG00000027217.14	Tspan18	tetraspanin 18 [Source:MGI Symbol;Acc:MGI:1917186]	chr2	93032105	93164850	-	132745	chr2:93032105-93164850	2431.6	2505.99	2865.66	2308.06	1452.77	1445.42	1962.15	1667.25	1831.33	2052.25	-0.567252	0.109732	-5.16941	2.34835e-07	1.77923e-05
423	ENSMUSG00000020614.14	Fam20a	FAM20A, golgi associated secretory pathway pseudokinase [Source:MGI Symbol;Acc:MGI:2388266]	chr11	109560575	109613105	-	52530	chr11:109560575-109613105	110.251	168.508	190.929	162.916	65.6014	50.7976	101.715	62.3469	63.2403	108.478	-0.995991	0.192977	-5.16118	2.45392e-07	1.85045e-05
424	ENSMUSG00000032177.19	Pde4a	phosphodiesterase 4A, cAMP specific [Source:MGI Symbol;Acc:MGI:99558]	chr9	21073005	21124544	+	51539	chr9:21073005-21124544	258.952	296.952	245.6	284.275	436.954	397.292	418.295	351.515	483.137	352.553	0.588565	0.114031	5.16145	2.45047e-07	1.85045e-05
425	ENSMUSG00000046139.9	Patl1	protein associated with topoisomerase II homolog 1 (yeast) [Source:MGI Symbol;Acc:MGI:2147679]	chr19	11889763	11922455	+	32692	chr19:11889763-11922455	658.593	652.379	657.548	689.485	820.549	847.796	868.109	814.355	854.115	762.548	0.333607	0.0646545	5.15984	2.47164e-07	1.85943e-05
426	ENSMUSG00000002897.6	Il17ra	interleukin 17 receptor A [Source:MGI Symbol;Acc:MGI:107399]	chr6	120440208	120464520	+	24312	chr6:120440208-120464520	970.438	804.119	961.808	861.527	1113.3	1335.81	1348.51	1565.69	1315.15	1141.82	0.544302	0.105533	5.15763	2.50092e-07	1.87265e-05
427	ENSMUSG00000063870.13	Chd4	chromodomain helicase DNA binding protein 4 [Source:MGI Symbol;Acc:MGI:1344380]	chr6	125072944	125107554	+	34610	chr6:125072944-125107554	4593.95	4376.38	4225.75	4521.19	5308.13	5194.61	5453.11	5161.22	5295.15	4903.28	0.251693	0.0487992	5.15773	2.49964e-07	1.87265e-05
428	ENSMUSG00000025161.17	Slc16a3	solute carrier family 16 (monocarboxylic acid transporters), member 3 [Source:MGI Symbol;Acc:MGI:1933438]	chr11	120839306	120851694	+	12388	chr11:120839306-120851694	370.167	415.908	507.043	473.323	196.844	259.044	198.969	319.753	181.738	324.754	-0.829578	0.160962	-5.15386	2.55174e-07	1.90624e-05
429	ENSMUSG00000034127.16	Tspan8	tetraspanin 8 [Source:MGI Symbol;Acc:MGI:2384918]	chr10	115652737	115685798	+	33061	chr10:115652737-115685798	825.605	740.228	761.722	824.645	926.696	1124.34	1095.77	1167.68	1101.36	952.006	0.445165	0.0863981	5.15249	2.57056e-07	1.91581e-05
430	ENSMUSG00000028646.17	Rragc	Ras-related GTP binding C [Source:MGI Symbol;Acc:MGI:1858751]	chr4	123811239	123830790	+	19551	chr4:123811239-123830790	668.951	688.558	660.118	690.838	813.255	867.522	846.674	886.294	891.95	779.351	0.340966	0.0662153	5.14936	2.61375e-07	1.94348e-05
431	ENSMUSG00000058248.13	Kcnh1	potassium voltage-gated channel, subfamily H (eag-related), member 1 [Source:MGI Symbol;Acc:MGI:1341721]	chr1	191873082	192192467	+	319385	chr1:191873082-192192467	215.483	199.467	276.574	216.92	81.0757	56.8799	151.467	88.4453	102.181	154.277	-1.01486	0.197131	-5.14816	2.63061e-07	1.95147e-05
432	ENSMUSG00000040289.9	Hey1	hairy/enhancer-of-split related with YRPW motif 1 [Source:MGI Symbol;Acc:MGI:1341800]	chr3	8728419	8732316	-	3897	chr3:8728419-8732316	610.848	656.835	759.843	739.227	981.976	914.405	1020.09	947.307	906.313	837.427	0.44845	0.0872571	5.13941	2.7561e-07	2.03983e-05
433	ENSMUSG00000086992.8	Gm15941	predicted gene 15941 [Source:MGI Symbol;Acc:MGI:3802081]	chr15	37421378	37433658	-	12280	chr15:37421378-37433658	92.6325	91.8872	95.8404	76.5433	40.8178	37.2077	55.6351	43.506	44.4603	64.2811	-0.875613	0.17054	-5.13436	2.83102e-07	2.09045e-05
434	ENSMUSG00000028125.15	Abca4	ATP-binding cassette, sub-family A (ABC1), member 4 [Source:MGI Symbol;Acc:MGI:109424]	chr3	121838092	121973772	+	135680	chr3:121838092-121973772	63.5222	81.3691	80.1743	85.1046	137.602	123.986	184.44	177.578	128.952	118.081	0.837229	0.163365	5.12489	2.97717e-07	2.18324e-05
435	ENSMUSG00000032294.18	Pkm	pyruvate kinase, muscle [Source:MGI Symbol;Acc:MGI:97591]	chr9	59563651	59586658	+	23007	chr9:59563651-59586658	3366.34	2973.91	3119.71	3045.65	4200.75	4869.84	3721.61	4872.17	4265.6	3826.18	0.471906	0.0920775	5.1251	2.97382e-07	2.18324e-05
436	ENSMUSG00000046727.14	Cystm1	cysteine-rich transmembrane module containing 1 [Source:MGI Symbol;Acc:MGI:1913310]	chr18	36475573	36536150	+	60577	chr18:36475573-36536150	530.938	489.546	468.414	533.753	736.67	802.304	657.736	840.261	653.111	634.748	0.522387	0.101927	5.12511	2.97364e-07	2.18324e-05
437	ENSMUSG00000036825.13	Ssx2ip	synovial sarcoma, X 2 interacting protein [Source:MGI Symbol;Acc:MGI:2139150]	chr3	146110397	146145899	+	35502	chr3:146110397-146145899	346.054	330.69	264.89	384.403	509.328	642.48	491.371	483.772	552.068	445.006	0.647307	0.126354	5.12296	3.00779e-07	2.20064e-05
438	ENSMUSG00000039753.17	Fbxl5	F-box and leucine-rich repeat protein 5 [Source:MGI Symbol;Acc:MGI:2152883]	chr5	43901957	43978980	-	77023	chr5:43901957-43978980	1354.48	1411.36	1467.85	1672.59	1938.62	1976.21	1911.04	2035.89	2285.34	1783.71	0.444581	0.0868807	5.11714	3.10205e-07	2.26443e-05
439	ENSMUSG00000068270.16	Shroom4	shroom family member 4 [Source:MGI Symbol;Acc:MGI:2685570]	chrX	6311908	6549502	+	237594	chrX:6311908-6549502	1298.99	1204.31	1278.91	1242.31	1553.02	1643.94	1821.26	1508.93	1686.73	1470.93	0.378552	0.0740465	5.11235	3.18183e-07	2.31737e-05
440	ENSMUSG00000031170.15	Slc38a5	solute carrier family 38, member 5 [Source:MGI Symbol;Acc:MGI:2148066]	chrX	8137372	8146418	+	9046	chrX:8137372-8146418	207.72	235.266	278.306	267.247	87.0005	158.405	135.499	146.618	131.567	183.07	-0.812427	0.158974	-5.11043	3.21424e-07	2.33566e-05
441	ENSMUSG00000023942.16	Slc29a1	solute carrier family 29 (nucleoside transporters), member 1 [Source:MGI Symbol;Acc:MGI:1927073]	chr17	45896126	45910532	-	14406	chr17:45896126-45910532	789.935	733.279	777.031	704.022	477.213	481.147	629.57	481.002	519.377	621.398	-0.51538	0.100864	-5.10963	3.22793e-07	2.34029e-05
442	ENSMUSG00000022884.17	Eif4a2	eukaryotic translation initiation factor 4A2 [Source:MGI Symbol;Acc:MGI:106906]	chr16	22926194	22932886	+	6692	chr16:22926194-22932886	4071.8	3748.87	4270.7	4026.62	3449.73	2972.78	3002.23	2782.52	3048.85	3486.01	-0.392009	0.0767466	-5.10783	3.25878e-07	2.35731e-05
443	ENSMUSG00000080316.12	Spaca6	sperm acrosome associated 6 [Source:MGI Symbol;Acc:MGI:1922452]	chr17	18047420	18063271	+	15851	chr17:18047420-18063271	727.235	863.901	637.544	803.285	1102.06	1213.22	1019.09	1031.41	1204.6	955.817	0.531978	0.104311	5.09993	3.39772e-07	2.45226e-05
444	ENSMUSG00000104339.2	C130089K02Rik	RIKEN cDNA C130089K02 gene [Source:MGI Symbol;Acc:MGI:2444420]	chr3	51964706	51971665	-	6959	chr3:51964706-51971665	545.39	597.32	687.226	577.467	323.332	324.511	465.3	266.57	363.139	461.139	-0.72212	0.141684	-5.0967	3.45628e-07	2.48891e-05
445	ENSMUSG00000041740.17	Rnf10	ring finger protein 10 [Source:MGI Symbol;Acc:MGI:1859162]	chr5	115379471	115410957	-	31486	chr5:115379471-115410957	2242.8	2410.24	2290.99	2329.98	3371.75	3019.59	2728.18	3127.32	2891.02	2712.43	0.376619	0.073922	5.09482	3.4907e-07	2.50805e-05
446	ENSMUSG00000104114.2	Gm37297	predicted gene, 37297 [Source:MGI Symbol;Acc:MGI:5610525]	chr1	89411160	89413543	+	2383	chr1:89411160-89413543	179.378	197.921	228.995	191.055	112.588	107.104	124.99	85.0503	135.289	151.375	-0.744914	0.146297	-5.09179	3.54705e-07	2.54282e-05
447	ENSMUSG00000026080.15	Chst10	carbohydrate sulfotransferase 10 [Source:MGI Symbol;Acc:MGI:2138283]	chr1	38902948	38937242	-	34294	chr1:38902948-38937242	49.0187	42.4798	41.4866	48.9022	15.4918	9.56488	16.4696	19.6979	5.16594	27.5864	-1.21211	0.238081	-5.09118	3.55833e-07	2.5452e-05
448	ENSMUSG00000039852.18	Rere	arginine glutamic acid dipeptide (RE) repeats [Source:MGI Symbol;Acc:MGI:2683486]	chr4	150366103	150706423	+	340320	chr4:150366103-150706423	2546.38	2430.38	2238.27	2343.33	2726.7	3609.81	3521.74	3611.85	3890.15	2990.96	0.516601	0.101504	5.08944	3.59127e-07	2.5624e-05
449	ENSMUSG00000093904.3	Tomm20	translocase of outer mitochondrial membrane 20 [Source:MGI Symbol;Acc:MGI:1915202]	chr8	127657417	127672594	-	15177	chr8:127657417-127672594	620.392	607.967	596.532	498.334	778.538	847.918	842.538	829.071	741.631	706.991	0.462288	0.0908395	5.08906	3.5984e-07	2.5624e-05
450	ENSMUSG00000055639.17	Dach1	dachshund family transcription factor 1 [Source:MGI Symbol;Acc:MGI:1277991]	chr14	98024289	98407201	-	382912	chr14:98024289-98407201	689.549	697.904	823.809	748.491	1051.69	892.042	1134.19	1039.34	1095.35	908.041	0.476461	0.0936329	5.08861	3.60705e-07	2.56285e-05
451	ENSMUSG00000027523.21	Gnas	GNAS (guanine nucleotide binding protein, alpha stimulating) complex locus [Source:MGI Symbol;Acc:MGI:95777]	chr2	174126113	174188537	+	62424	chr2:174126113-174188537	5958.78	6136.81	6198.52	6314.32	7719.02	7136.69	7284.34	7425.72	8117.3	6921.28	0.28902	0.0568023	5.08817	3.61531e-07	2.56302e-05
452	ENSMUSG00000043909.17	Trp53bp1	transformation related protein 53 binding protein 1 [Source:MGI Symbol;Acc:MGI:1351320]	chr2	121023762	121101888	-	78126	chr2:121023762-121101888	816.995	969.467	791.552	905.307	652.836	624.466	514.667	601.685	640.207	724.131	-0.500186	0.098331	-5.08676	3.64234e-07	2.57079e-05
453	ENSMUSG00000050777.8	Tmem37	transmembrane protein 37 [Source:MGI Symbol;Acc:MGI:2157899]	chr1	119995107	120001804	-	6697	chr1:119995107-120001804	139.563	102.342	139.22	134.869	185.528	203.667	258.634	244.668	218.282	180.752	0.716212	0.14079	5.08709	3.63596e-07	2.57079e-05
454	ENSMUSG00000025499.19	Hras	Harvey rat sarcoma virus oncogene [Source:MGI Symbol;Acc:MGI:96224]	chr7	140769018	140773918	-	4900	chr7:140769018-140773918	341.522	363.463	311.705	362.184	495.041	535.783	448.994	587.871	469.543	435.123	0.534397	0.105112	5.08409	3.69398e-07	2.60023e-05
455	ENSMUSG00000040653.7	Ppp1r14c	protein phosphatase 1, regulatory inhibitor subunit 14C [Source:MGI Symbol;Acc:MGI:1923392]	chr10	3316057	3414975	+	98918	chr10:3316057-3414975	834.371	822.884	880.034	794.192	571.195	660.972	665.527	561.271	533.38	702.647	-0.46234	0.0909444	-5.08376	3.70032e-07	2.60023e-05
456	ENSMUSG00000050600.6	Zfp831	zinc finger protein 831 [Source:MGI Symbol;Acc:MGI:3641861]	chr2	174485327	174552625	+	67298	chr2:174485327-174552625	331.17	341.347	287.741	338.871	103.189	102.922	238.949	143.95	136.444	224.954	-0.967766	0.190399	-5.08285	3.71822e-07	2.60708e-05
457	ENSMUSG00000000134.18	Tfe3	transcription factor E3 [Source:MGI Symbol;Acc:MGI:98511]	chrX	7628799	7641441	+	12642	chrX:7628799-7641441	648.694	617.771	652.335	736.82	906.246	850.284	883.876	950.575	843.96	787.84	0.406289	0.0799712	5.08044	3.76558e-07	2.63451e-05
458	ENSMUSG00000061983.8	Rps12	ribosomal protein S12 [Source:MGI Symbol;Acc:MGI:98105]	chr10	23661081	23663173	-	2092	chr10:23661081-23663173	2460.87	2414.66	2312.92	2463.61	3191.84	3028.46	2925.65	3545.29	2985.05	2814.26	0.369942	0.0728379	5.07897	3.79478e-07	2.64914e-05
459	ENSMUSG00000067279.4	Ppp1r3c	protein phosphatase 1, regulatory subunit 3C [Source:MGI Symbol;Acc:MGI:1858229]	chr19	36709131	36714053	-	4922	chr19:36709131-36714053	290.533	179.656	268.019	140.049	101.994	90.3064	64.7829	52.6612	110.805	144.312	-1.0737	0.211726	-5.07118	3.9535e-07	2.75393e-05
460	ENSMUSG00000020864.14	Ankrd40	ankyrin repeat domain 40 [Source:MGI Symbol;Acc:MGI:1918702]	chr11	94218827	94232667	+	13840	chr11:94218827-94232667	1718.23	1664.91	1726.13	1827.33	2105.83	2114.34	2117.19	2343.03	2376.17	1999.24	0.344086	0.0678836	5.06876	4.00407e-07	2.77705e-05
461	ENSMUSG00000115095.2	Gm49311	predicted gene, 49311 [Source:MGI Symbol;Acc:MGI:6118815]	chr15	37559270	37562074	-	2804	chr15:37559270-37562074	148.264	182.666	139.001	153.88	52.062	75.6058	100.02	70.893	91.1974	112.621	-0.869181	0.171468	-5.06906	3.99785e-07	2.77705e-05
462	ENSMUSG00000022992.18	Kansl2	KAT8 regulatory NSL complex subunit 2 [Source:MGI Symbol;Acc:MGI:1916862]	chr15	98415539	98432145	-	16606	chr15:98415539-98432145	447.054	448.755	466.269	529.998	583.53	666.651	702.751	653.14	690.842	576.554	0.462112	0.0912855	5.06227	4.14297e-07	2.86716e-05
463	ENSMUSG00000048373.9	Fgfbp1	fibroblast growth factor binding protein 1 [Source:MGI Symbol;Acc:MGI:1096350]	chr5	44136200	44139121	-	2921	chr5:44136200-44139121	53.3566	92.3517	75.4168	108.412	215.073	205.362	142.492	213.848	143.507	138.869	0.96075	0.189997	5.05665	4.26692e-07	2.94657e-05
464	ENSMUSG00000027540.14	Ptpn1	protein tyrosine phosphatase, non-receptor type 1 [Source:MGI Symbol;Acc:MGI:97805]	chr2	167773977	167821305	+	47328	chr2:167773977-167821305	1542.26	1274.01	1171.6	1312.54	1925.81	1924.83	1756.46	2366.3	1870.19	1682.67	0.544457	0.107714	5.05465	4.31187e-07	2.9712e-05
465	ENSMUSG00000026826.14	Nr4a2	nuclear receptor subfamily 4, group A, member 2 [Source:MGI Symbol;Acc:MGI:1352456]	chr2	56996842	57014015	-	17173	chr2:56996842-57014015	384.009	148.471	335.45	163.946	120.219	73.1966	77.4285	107.011	74.3803	164.901	-1.1235	0.2224	-5.05169	4.37918e-07	3.01109e-05
466	ENSMUSG00000020589.18	Cyria	CYFIP related Rac1 interactor A [Source:MGI Symbol;Acc:MGI:1261783]	chr12	12312140	12430966	+	118826	chr12:12312140-12430966	1255.67	1345.28	1616.16	1463.84	951.679	758.883	1015.7	1052.99	950.476	1156.74	-0.557963	0.110518	-5.04864	4.44974e-07	3.04726e-05
467	ENSMUSG00000032332.18	Col12a1	collagen, type XII, alpha 1 [Source:MGI Symbol;Acc:MGI:88448]	chr9	79506273	79626113	-	119840	chr9:79506273-79626113	1281.23	1370.79	1300.4	1034.63	1583.71	2241.11	2015.75	2072.91	1740.35	1626.76	0.595336	0.117921	5.04859	4.45084e-07	3.04726e-05
468	ENSMUSG00000068263.12	Efcc1	EF hand and coiled-coil domain containing 1 [Source:MGI Symbol;Acc:MGI:3611451]	chr6	87707851	87732890	+	25039	chr6:87707851-87732890	134.293	169.696	159.543	111.653	68.5668	32.8044	60.4603	53.6465	82.799	97.0513	-1.01833	0.201843	-5.04515	4.53176e-07	3.09603e-05
469	ENSMUSG00000038387.10	Rras	related RAS viral (r-ras) oncogene [Source:MGI Symbol;Acc:MGI:98179]	chr7	44667385	44671071	+	3686	chr7:44667385-44671071	572.62	545.228	579.43	634.785	761.692	740.116	794.387	779.836	737.157	682.806	0.377388	0.0748207	5.0439	4.56128e-07	3.10955e-05
470	ENSMUSG00000027177.15	Hipk3	homeodomain interacting protein kinase 3 [Source:MGI Symbol;Acc:MGI:1314882]	chr2	104256826	104324791	-	67965	chr2:104256826-104324791	4151.64	4325.91	4128.7	4704.22	5947.6	6137.82	5156.65	5943.25	5326.02	5091.31	0.388397	0.0770427	5.04132	4.6233e-07	3.14512e-05
471	ENSMUSG00000117546.2	Gm54542	predicted gene, 54542 [Source:MGI Symbol;Acc:MGI:6845563]	chr17	86483003	86485457	+	2454	chr17:86483003-86485457	242.496	244.343	290.775	205.751	139.15	133.356	171.586	106.318	145.1	186.542	-0.745914	0.147988	-5.04036	4.64647e-07	3.15417e-05
472	ENSMUSG00000102844.2	Gm38034	predicted gene, 38034 [Source:MGI Symbol;Acc:MGI:5611262]	chr3	52189662	52191730	+	2068	chr3:52189662-52191730	211.518	185.917	256.318	204.025	117.859	136.501	148.807	124.506	113.69	166.571	-0.686162	0.136248	-5.03611	4.75079e-07	3.21816e-05
473	ENSMUSG00000049680.19	Urgcp	upregulator of cell proliferation [Source:MGI Symbol;Acc:MGI:1919296]	chr11	5663417	5712376	-	48959	chr11:5663417-5712376	567.087	604.833	598.89	620.108	712.79	946.989	849.293	813.231	840.091	728.146	0.460416	0.0915666	5.02821	4.9509e-07	3.34662e-05
474	ENSMUSG00000028030.13	Tbck	TBC1 domain containing kinase [Source:MGI Symbol;Acc:MGI:2445052]	chr3	132389905	132547449	+	157544	chr3:132389905-132547449	843.529	828.264	808.683	880.899	624.659	688.347	680.406	606.329	643.553	733.852	-0.366053	0.0728211	-5.02674	4.98885e-07	3.36508e-05
475	ENSMUSG00000030156.6	Cd69	CD69 antigen [Source:MGI Symbol;Acc:MGI:88343]	chr6	129244288	129252399	-	8111	chr6:129244288-129252399	235.905	161.591	214.288	184.16	114.283	61.3022	53.0674	116.769	67.8178	134.354	-1.0182	0.202573	-5.02634	4.99925e-07	3.36508e-05
476	ENSMUSG00000059824.13	Dbp	D site albumin promoter binding protein [Source:MGI Symbol;Acc:MGI:94866]	chr7	45354512	45359627	+	5115	chr7:45354512-45359627	18.5833	79.8791	74.2826	138.144	400.581	1077.81	872.016	506.865	1619.1	531.917	1.25766	0.250307	5.02449	5.04781e-07	3.39062e-05
477	ENSMUSG00000025239.4	Limd1	LIM domains containing 1 [Source:MGI Symbol;Acc:MGI:1352502]	chr9	123307771	123350617	+	42846	chr9:123307771-123350617	1471.63	1426.4	1414.7	1362.4	1749.6	1758.97	1814.23	1895.43	1654.2	1616.4	0.31782	0.0633341	5.01814	5.2174e-07	3.49719e-05
478	ENSMUSG00000012848.16	Rps5	ribosomal protein S5 [Source:MGI Symbol;Acc:MGI:1097682]	chr7	12656217	12660613	+	4396	chr7:12656217-12660613	2139.56	2331.29	2140.77	2199.68	2723.52	2821.29	2663.02	3099.16	2691.91	2534.47	0.339921	0.0677501	5.01727	5.24096e-07	3.50563e-05
479	ENSMUSG00000039601.17	Rcan2	regulator of calcineurin 2 [Source:MGI Symbol;Acc:MGI:1858219]	chr17	44112242	44350407	+	238165	chr17:44112242-44350407	271.985	231.568	298.913	257.055	449.991	354.942	364.689	487.281	465.424	353.539	0.633821	0.126395	5.01461	5.31399e-07	3.54706e-05
480	ENSMUSG00000058317.13	Ube2e2	ubiquitin-conjugating enzyme E2E 2 [Source:MGI Symbol;Acc:MGI:2384997]	chr14	3575429	3896121	+	320692	chr14:3575429-3896121	132.144	154.445	158.453	141.583	204.892	231.79	217.58	269.099	223.612	192.622	0.607203	0.121118	5.01333	5.34973e-07	3.56347e-05
481	ENSMUSG00000006304.15	Arpc2	actin related protein 2/3 complex, subunit 2 [Source:MGI Symbol;Acc:MGI:1923959]	chr1	74275243	74307368	+	32125	chr1:74275243-74307368	2031.34	1896.51	1881.01	2029.92	2316.34	2366.46	2341.16	2455.66	2391.89	2190.03	0.273667	0.0546409	5.00847	5.48632e-07	3.64687e-05
482	ENSMUSG00000004263.16	Atn1	atrophin 1 [Source:MGI Symbol;Acc:MGI:104725]	chr6	124719507	124733487	-	13980	chr6:124719507-124733487	1165.86	1237.26	1139.87	1338.07	1842.56	2052.46	1483.97	2043.15	1640.67	1549.32	0.543551	0.108565	5.00671	5.5368e-07	3.67278e-05
483	ENSMUSG00000013275.10	Slc41a1	solute carrier family 41, member 1 [Source:MGI Symbol;Acc:MGI:2444823]	chr1	131755231	131776603	+	21372	chr1:131755231-131776603	584.433	541.426	508.883	548.466	822.612	830.327	673.791	696.393	825.111	670.16	0.47819	0.0955936	5.00232	5.66443e-07	3.74967e-05
484	ENSMUSG00000034586.15	Hid1	HID1 domain containing [Source:MGI Symbol;Acc:MGI:2445087]	chr11	115238533	115258582	-	20049	chr11:115238533-115258582	451.165	474.695	396.385	386.962	663.757	633.534	584.427	635.542	540.329	529.644	0.498423	0.0996649	5.00098	5.70387e-07	3.76797e-05
485	ENSMUSG00000046330.11	Rpl37a	ribosomal protein L37a [Source:MGI Symbol;Acc:MGI:98068]	chr1	72750449	72752972	+	2523	chr1:72750449-72752972	1614.29	1745.4	1594.99	1775.69	2369.72	2189.64	2093.59	2531.15	2072.89	1998.59	0.408934	0.0818115	4.99849	5.77813e-07	3.80916e-05
486	ENSMUSG00000022206.8	Npr3	natriuretic peptide receptor 3 [Source:MGI Symbol;Acc:MGI:97373]	chr15	11839982	11907373	-	67391	chr15:11839982-11907373	3420.07	3363.82	3297.36	3608.42	1032.11	524.692	1887.78	766.001	737.203	2070.83	-1.19623	0.239406	-4.99666	5.8333e-07	3.83761e-05
487	ENSMUSG00000020782.19	Llgl2	LLGL2 scribble cell polarity complex component [Source:MGI Symbol;Acc:MGI:1918843]	chr11	115714875	115746606	+	31731	chr11:115714875-115746606	599.018	544.897	588.337	685.463	933.388	912.338	791.659	936.491	765.985	750.842	0.500895	0.100364	4.99078	6.01363e-07	3.94813e-05
488	ENSMUSG00000111375.6	Btbd8	BTB (POZ) domain containing 8 [Source:MGI Symbol;Acc:MGI:3646208]	chr5	107585863	107659073	+	73210	chr5:107585863-107659073	128.1	192.468	163.977	193.388	101.692	99.5706	95.3327	72.6151	89.8686	126.335	-0.790548	0.158526	-4.98686	6.13694e-07	4.02083e-05
489	ENSMUSG00000031555.17	Adam9	a disintegrin and metallopeptidase domain 9 (meltrin gamma) [Source:MGI Symbol;Acc:MGI:105376]	chr8	25439627	25506943	-	67316	chr8:25439627-25506943	2097.28	1657.98	1768.88	1910.04	2436.62	2747.81	2305.16	2567.9	2641.43	2237.01	0.436883	0.0876379	4.9851	6.19299e-07	4.04925e-05
490	ENSMUSG00000028518.9	Prkaa2	protein kinase, AMP-activated, alpha 2 catalytic subunit [Source:MGI Symbol;Acc:MGI:1336173]	chr4	104887071	104967087	-	80016	chr4:104887071-104967087	484.304	526.727	638.164	550.667	830.737	769.802	829.412	695.359	875.52	688.966	0.516462	0.103862	4.97259	6.60652e-07	4.31082e-05
491	ENSMUSG00000030890.17	Ilk	integrin linked kinase [Source:MGI Symbol;Acc:MGI:1195267]	chr7	105385799	105392132	+	6333	chr7:105385799-105392132	1449.67	1329.24	1525.22	1528.62	1765.58	1793.65	1865.88	1943.65	1959.56	1684.56	0.348818	0.0701885	4.96974	6.70444e-07	4.3658e-05
492	ENSMUSG00000070643.12	Sox13	SRY (sex determining region Y)-box 13 [Source:MGI Symbol;Acc:MGI:98361]	chr1	133310041	133352115	-	42074	chr1:133310041-133352115	1317.46	1313.88	1575.58	1298.53	835.122	830.801	995.971	1067.28	1009.25	1138.21	-0.514981	0.103747	-4.96381	6.91231e-07	4.49202e-05
493	ENSMUSG00000017615.13	Tnfaip1	tumor necrosis factor, alpha-induced protein 1 (endothelial) [Source:MGI Symbol;Acc:MGI:104961]	chr11	78413676	78427158	-	13482	chr11:78413676-78427158	1656.47	1789.12	1813.12	1718.05	1982.94	2296.4	2374.64	2432.5	2300.74	2040.44	0.376054	0.0758049	4.96081	7.01992e-07	4.55269e-05
494	ENSMUSG00000067780.4	Pi15	peptidase inhibitor 15 [Source:MGI Symbol;Acc:MGI:1934659]	chr1	17672125	17701163	+	29038	chr1:17672125-17701163	576.414	472.42	700.845	364.807	221.227	221.592	262.797	161.158	340.564	369.091	-0.940948	0.189816	-4.95715	7.15365e-07	4.63003e-05
495	ENSMUSG00000035954.11	Dock4	dedicator of cytokinesis 4 [Source:MGI Symbol;Acc:MGI:1918006]	chr12	40495951	40896873	+	400922	chr12:40495951-40896873	3514.51	3889.04	3428.64	3454.3	2462.05	2549.87	3026.83	2182.89	2506.38	3001.61	-0.471061	0.0950942	-4.95363	7.28427e-07	4.70505e-05
496	ENSMUSG00000092341.6	Malat1	metastasis associated lung adenocarcinoma transcript 1 (non-coding RNA) [Source:MGI Symbol;Acc:MGI:1919539]	chr19	5845717	5852706	-	6989	chr19:5845717-5852706	365246	377290	380096	390132	304121	308667	331316	282031	312903	339089	-0.292993	0.0592045	-4.94882	7.46643e-07	4.81299e-05
497	ENSMUSG00000024537.6	Psmg2	proteasome (prosome, macropain) assembly chaperone 2 [Source:MGI Symbol;Acc:MGI:1922901]	chr18	67774669	67787232	+	12563	chr18:67774669-67787232	92.9489	90.3273	78.6416	79.2418	51.3147	45.7733	42.4396	44.4834	36.7493	62.4355	-0.830376	0.167951	-4.94416	7.64734e-07	4.91968e-05
498	ENSMUSG00000042745.10	Id1	inhibitor of DNA binding 1, HLH protein [Source:MGI Symbol;Acc:MGI:96396]	chr2	152578171	152579330	+	1159	chr2:152578171-152579330	819.653	862.388	860.988	553.315	427.401	343.521	483.43	442.756	522.44	590.655	-0.727484	0.147184	-4.94269	7.70517e-07	4.94693e-05
499	ENSMUSG00000119895.1	Gm22513	predicted gene, 22513 [Source:MGI Symbol;Acc:MGI:5452290]	chr12	54743567	54743730	+	163	chr12:54743567-54743730	724.448	588.795	686.488	695.82	1663.73	803.906	1677.8	1319.93	1107.24	1029.8	0.8393	0.169863	4.94104	7.77089e-07	4.97913e-05
500	ENSMUSG00000020400.18	Tnip1	TNFAIP3 interacting protein 1 [Source:MGI Symbol;Acc:MGI:1926194]	chr11	54801611	54853743	-	52132	chr11:54801611-54853743	571.628	483.017	501.95	438.211	676.98	737.451	972.717	738.451	737.957	650.929	0.593155	0.120371	4.92772	8.31961e-07	5.32006e-05
501	ENSMUSG00000073481.10	Mtarc2	mitochondrial amidoxime reducing component 2 [Source:MGI Symbol;Acc:MGI:1914497]	chr1	184545265	184578648	-	33383	chr1:184545265-184578648	519.032	585.349	607.744	621.217	817.486	877.973	728.036	878.937	754.525	710.033	0.458717	0.0931269	4.92572	8.40505e-07	5.36396e-05
502	ENSMUSG00000020282.19	Rhbdf1	rhomboid 5 homolog 1 [Source:MGI Symbol;Acc:MGI:104328]	chr11	32159585	32172300	-	12715	chr11:32159585-32172300	656.612	797.19	586.129	670.465	910.582	1018.78	892.117	967.246	1038.72	837.538	0.492299	0.099965	4.92472	8.44827e-07	5.38081e-05
503	ENSMUSG00000029234.14	Tmem165	transmembrane protein 165 [Source:MGI Symbol;Acc:MGI:894407]	chr5	76331727	76357092	+	25365	chr5:76331727-76357092	374.826	408.909	385.696	461.247	581.372	642.721	521.159	548.661	652.794	508.598	0.509182	0.103482	4.92049	8.63265e-07	5.48731e-05
504	ENSMUSG00000103696.2	Gm37531	predicted gene, 37531 [Source:MGI Symbol;Acc:MGI:5610759]	chr1	59968847	59974261	+	5414	chr1:59968847-59974261	197.18	352.675	342.299	306.024	161.635	166.978	150.144	167.215	179.578	224.859	-0.768314	0.156274	-4.91644	8.81318e-07	5.59095e-05
505	ENSMUSG00000020528.15	Prpsap2	phosphoribosyl pyrophosphate synthetase-associated protein 2 [Source:MGI Symbol;Acc:MGI:2384838]	chr11	61620476	61652914	-	32438	chr11:61620476-61652914	197.899	165.158	204.142	179.778	114.382	122.653	105.162	99.5401	132.617	146.814	-0.650343	0.132291	-4.91601	8.83271e-07	5.59224e-05
506	ENSMUSG00000025372.17	Baiap2	brain-specific angiogenesis inhibitor 1-associated protein 2 [Source:MGI Symbol;Acc:MGI:2137336]	chr11	119833589	119897608	+	64019	chr11:119833589-119897608	741.277	988.071	1079.64	868.064	551.001	634.195	496.366	675.055	527.247	728.991	-0.626845	0.127561	-4.9141	8.91926e-07	5.63588e-05
507	ENSMUSG00000021068.18	Nin	ninein [Source:MGI Symbol;Acc:MGI:105108]	chr12	70058209	70160491	-	102282	chr12:70058209-70160491	2271.37	2108.31	2050.73	2190.19	1613.94	1493.59	1823.82	1617.4	1736.14	1878.39	-0.370501	0.0754493	-4.91059	9.08014e-07	5.72137e-05
508	ENSMUSG00000040693.8	Slco4c1	solute carrier organic anion transporter family, member 4C1 [Source:MGI Symbol;Acc:MGI:2442784]	chr1	96743995	96799896	-	55901	chr1:96743995-96799896	712.718	574.453	504.856	602.541	934.631	1169.88	950.834	833.987	839.928	791.537	0.616812	0.125614	4.91037	9.09034e-07	5.72137e-05
509	ENSMUSG00000006362.17	Cbfa2t3	CBFA2/RUNX1 translocation partner 3 [Source:MGI Symbol;Acc:MGI:1338013]	chr8	123351880	123425848	-	73968	chr8:123351880-123425848	2090.76	2148.59	2060.04	1918.53	1439.14	1178.8	1604.98	1594.9	1487.71	1724.83	-0.473116	0.0964383	-4.90589	9.30024e-07	5.83052e-05
510	ENSMUSG00000090222.3	Ifi203-ps	interferon activated gene 203, pseudogene [Source:MGI Symbol;Acc:MGI:3840117]	chr1	173604095	173625836	-	21741	chr1:173604095-173625836	141.277	124.172	152.648	117.572	208.211	248.864	344.334	196.448	349.049	209.175	0.86563	0.176433	4.90628	9.28206e-07	5.83052e-05
511	ENSMUSG00000057561.12	Eif1a	eukaryotic translation initiation factor 1A [Source:MGI Symbol;Acc:MGI:95298]	chr18	46730768	46749523	+	18755	chr18:46730768-46749523	674.798	515.864	567.334	621.895	850.456	871.626	794.582	789.47	978.737	740.529	0.504217	0.102836	4.90309	9.43394e-07	5.90276e-05
512	ENSMUSG00000056076.14	Eif3b	eukaryotic translation initiation factor 3, subunit B [Source:MGI Symbol;Acc:MGI:106478]	chr5	140405083	140429115	+	24032	chr5:140405083-140429115	1619.55	1432.44	1412.34	1518.46	1847.83	1879.79	1876.53	1936.86	1794.87	1702.07	0.314979	0.0642677	4.90104	9.53292e-07	5.94144e-05
513	ENSMUSG00000103818.2	Gm38009	predicted gene, 38009 [Source:MGI Symbol;Acc:MGI:5611237]	chr1	153159596	153162936	-	3340	chr1:153159596-153162936	103.153	88.7634	140.789	82.1265	45.7001	50.4054	43.2017	35.4544	58.8509	72.0494	-0.947212	0.193259	-4.90127	9.52187e-07	5.94144e-05
514	ENSMUSG00000038618.13	Rassf7	Ras association (RalGDS/AF-6) domain family (N-terminal) member 7 [Source:MGI Symbol;Acc:MGI:1914235]	chr7	140795773	140798571	+	2798	chr7:140795773-140798571	165.142	223.022	211.496	252.321	346.303	369.884	291.67	406.074	342.633	289.839	0.665609	0.135924	4.8969	9.73593e-07	6.05617e-05
515	ENSMUSG00000025735.14	Rhbdl1	rhomboid like 1 [Source:MGI Symbol;Acc:MGI:2384891]	chr17	26053439	26056269	-	2830	chr17:26053439-26056269	20.279	13.6327	13.1949	18.6229	30.6512	48.5207	47.1624	46.3947	50.9314	32.1544	1.07382	0.219325	4.89602	9.77971e-07	6.07159e-05
516	ENSMUSG00000032336.19	Nptn	neuroplastin [Source:MGI Symbol;Acc:MGI:108077]	chr9	58489523	58565238	+	75715	chr9:58489523-58565238	1250.12	1317.02	1234.47	1366.37	1784.35	1667.01	1624.42	2057.11	1638.64	1548.84	0.426927	0.0872062	4.8956	9.80055e-07	6.07273e-05
517	ENSMUSG00000026389.17	Steap3	STEAP family member 3 [Source:MGI Symbol;Acc:MGI:1915678]	chr1	120118487	120200435	-	81948	chr1:120118487-120200435	240.425	284.781	226.272	235.099	139.878	164.335	167.877	143.061	175.498	197.47	-0.598821	0.122366	-4.89368	9.89688e-07	6.12056e-05
518	ENSMUSG00000035547.15	Capn5	calpain 5 [Source:MGI Symbol;Acc:MGI:1100859]	chr7	97770766	97827481	-	56715	chr7:97770766-97827481	434.931	350.205	482.005	393.015	323.785	241.928	256.327	225.651	246.476	328.258	-0.636904	0.130184	-4.89232	9.96529e-07	6.15097e-05
519	ENSMUSG00000043895.7	S1pr2	sphingosine-1-phosphate receptor 2 [Source:MGI Symbol;Acc:MGI:99569]	chr9	20873657	20888077	-	14420	chr9:20873657-20888077	582.512	401.653	417.491	411.87	697.162	900.236	696.239	1204.18	751.125	673.607	0.799281	0.163417	4.89104	1.00306e-06	6.17934e-05
520	ENSMUSG00000020684.15	Rasl10b	RAS-like, family 10, member B [Source:MGI Symbol;Acc:MGI:2685575]	chr11	83299963	83311865	+	11902	chr11:83299963-83311865	8.26115	9.64763	14.0828	7.13044	60.4932	38.0652	25.3585	30.28	29.6282	24.7719	1.19481	0.244389	4.88897	1.01364e-06	6.22982e-05
521	ENSMUSG00000021226.8	Acot2	acyl-CoA thioesterase 2 [Source:MGI Symbol;Acc:MGI:2159605]	chr12	84034635	84040647	+	6012	chr12:84034635-84040647	239.551	194.958	272.65	223.908	447.081	365.408	312.422	396.844	353.855	311.853	0.638835	0.130676	4.88868	1.01515e-06	6.22982e-05
522	ENSMUSG00000054452.11	Tle5	TLE family member 5, transcriptional modulator [Source:MGI Symbol;Acc:MGI:95806]	chr10	81395322	81402196	+	6874	chr10:81395322-81402196	1881.4	2027.88	2036.73	2160.11	2584.25	2789.34	2430.82	2914.99	2517.61	2371.46	0.376421	0.0770091	4.88801	1.01861e-06	6.23907e-05
523	ENSMUSG00000038122.10	Tbc1d32	TBC1 domain family, member 32 [Source:MGI Symbol;Acc:MGI:2442827]	chr10	55890389	56104785	-	214396	chr10:55890389-56104785	301.533	404.5	337.762	361.745	269.906	220.446	208.356	225.81	219.809	283.318	-0.581073	0.119155	-4.87661	1.07923e-06	6.59774e-05
524	ENSMUSG00000024053.12	Emilin2	elastin microfibril interfacer 2 [Source:MGI Symbol;Acc:MGI:2389136]	chr17	71559167	71618973	-	59806	chr17:71559167-71618973	459.945	321.881	354.755	380.276	563.789	642.105	539.545	892.894	675.207	536.711	0.729289	0.149628	4.874	1.09359e-06	6.67275e-05
525	ENSMUSG00000019943.11	Atp2b1	ATPase, Ca++ transporting, plasma membrane 1 [Source:MGI Symbol;Acc:MGI:104653]	chr10	98750268	98862005	+	111737	chr10:98750268-98862005	4235.39	4437.65	4987.2	4532.25	3099.86	3224.07	3935.29	3115.36	3307.78	3874.98	-0.432951	0.0890244	-4.86328	1.15455e-06	7.03134e-05
526	ENSMUSG00000003865.17	Gys1	glycogen synthase 1, muscle [Source:MGI Symbol;Acc:MGI:101805]	chr7	45084268	45106043	+	21775	chr7:45084268-45106043	307.433	383.738	354.43	367.799	495.89	477.21	477.901	463.556	517.798	427.306	0.447098	0.091965	4.86162	1.16431e-06	7.0757e-05
527	ENSMUSG00000074743.5	Thbd	thrombomodulin [Source:MGI Symbol;Acc:MGI:98736]	chr2	148246386	148250108	-	3722	chr2:148246386-148250108	11076.7	11318.2	14280.8	11817.5	8312.3	7071.57	8759.76	9475.54	8550.14	10073.6	-0.501021	0.103063	-4.86128	1.16626e-06	7.0757e-05
528	ENSMUSG00000103509.2	Gm38372	predicted gene, 38372 [Source:MGI Symbol;Acc:MGI:5611600]	chr1	7218334	7222361	+	4027	chr1:7218334-7222361	241.297	235.921	266.997	229.953	114.811	172.223	152.377	118.542	166.779	188.767	-0.685566	0.141039	-4.86082	1.16902e-06	7.07901e-05
529	ENSMUSG00000019990.16	Pde7b	phosphodiesterase 7B [Source:MGI Symbol;Acc:MGI:1352752]	chr10	20273750	20600824	-	327074	chr10:20273750-20600824	681.778	653.611	743.183	838.914	280.617	391.844	572.307	362.52	306.743	536.835	-0.815251	0.167763	-4.85954	1.17656e-06	7.11118e-05
530	ENSMUSG00000021796.16	Bmpr1a	bone morphogenetic protein receptor, type 1A [Source:MGI Symbol;Acc:MGI:1338938]	chr14	34132691	34225298	-	92607	chr14:34132691-34225298	1166.3	1170.51	1228.97	1368.88	1616.29	1949.04	1884.22	1470.22	1828.56	1520.33	0.483606	0.0996529	4.8529	1.21666e-06	7.33969e-05
531	ENSMUSG00000020069.17	Hnrnph3	heterogeneous nuclear ribonucleoprotein H3 [Source:MGI Symbol;Acc:MGI:1926462]	chr10	62850443	62859996	-	9553	chr10:62850443-62859996	447.427	544.051	519.779	451.039	329.936	346.747	319.549	314.846	388.925	406.922	-0.505165	0.104143	-4.85068	1.23038e-06	7.3864e-05
532	ENSMUSG00000026616.17	Cr2	complement receptor 2 [Source:MGI Symbol;Acc:MGI:88489]	chr1	194819119	194859024	-	39905	chr1:194819119-194859024	196.929	212.673	108.509	315.606	69.4068	31.788	100.421	71.038	67.3532	130.414	-1.13163	0.233292	-4.85069	1.23032e-06	7.3864e-05
533	ENSMUSG00000031812.17	Map1lc3b	microtubule-associated protein 1 light chain 3 beta [Source:MGI Symbol;Acc:MGI:1914693]	chr8	122317100	122325499	+	8399	chr8:122317100-122325499	1720.52	1901.51	1902.52	2166.14	2799.76	2496.92	2451.05	2580.75	2441.75	2273.43	0.398232	0.0821008	4.85053	1.23134e-06	7.3864e-05
534	ENSMUSG00000020395.14	Itk	IL2 inducible T cell kinase [Source:MGI Symbol;Acc:MGI:96621]	chr11	46215977	46280342	-	64365	chr11:46215977-46280342	306.345	337.222	344.175	273.497	193.102	184.249	229.915	228.781	176.638	252.658	-0.597991	0.1234	-4.84594	1.26011e-06	7.54485e-05
535	ENSMUSG00000006586.16	Runx1t1	RUNX1 translocation partner 1 [Source:MGI Symbol;Acc:MGI:104793]	chr4	13743436	13893649	+	150213	chr4:13743436-13893649	243.163	218.5	269.242	250.387	178.56	104.077	156.247	144.398	131.541	188.457	-0.709073	0.146365	-4.84454	1.26902e-06	7.58401e-05
536	ENSMUSG00000022836.12	Mylk	myosin, light polypeptide kinase [Source:MGI Symbol;Acc:MGI:894806]	chr16	34565580	34822790	+	257210	chr16:34565580-34822790	5984.51	7561.65	6857.53	6650.57	5034.42	4647.3	5223.5	5521.72	4972.68	5828.21	-0.401598	0.082924	-4.84297	1.27913e-06	7.60181e-05
537	ENSMUSG00000024529.15	Lox	lysyl oxidase [Source:MGI Symbol;Acc:MGI:96817]	chr18	52649139	52662939	-	13800	chr18:52649139-52662939	1408.41	928.216	1500.01	2181.8	4579.24	2165.34	4759.52	3278.98	2891.47	2632.55	0.983355	0.203046	4.84302	1.27883e-06	7.60181e-05
538	ENSMUSG00000028978.13	Nos3	nitric oxide synthase 3, endothelial cell [Source:MGI Symbol;Acc:MGI:97362]	chr5	24569808	24589472	+	19664	chr5:24569808-24589472	413.495	385.115	338.734	333.69	233.88	196.377	283.156	235.063	242.326	295.76	-0.588425	0.121487	-4.84352	1.2756e-06	7.60181e-05
539	ENSMUSG00000029122.12	Evc	EvC ciliary complex subunit 1 [Source:MGI Symbol;Acc:MGI:1890596]	chr5	37446442	37494238	-	47796	chr5:37446442-37494238	183.934	294.075	304.905	235.54	135.823	160.899	145.476	137.221	144.044	193.546	-0.731344	0.151051	-4.8417	1.2873e-06	7.63615e-05
540	ENSMUSG00000035933.6	Cog5	component of oligomeric golgi complex 5 [Source:MGI Symbol;Acc:MGI:2145130]	chr12	31704868	31987629	+	282761	chr12:31704868-31987629	894.565	978.023	875.227	871.013	577.058	598.947	735.826	597.376	714.111	760.238	-0.470431	0.0972586	-4.83691	1.31873e-06	7.80808e-05
541	ENSMUSG00000048271.15	Rbm33	RNA binding motif protein 33 [Source:MGI Symbol;Acc:MGI:1919670]	chr5	28522119	28624237	+	102118	chr5:28522119-28624237	2130.53	1686.78	2209.16	2421.63	3155.36	3281.01	3210.94	3048.44	2683.8	2647.52	0.517236	0.106947	4.8364	1.32213e-06	7.81374e-05
542	ENSMUSG00000003541.7	Ier3	immediate early response 3 [Source:MGI Symbol;Acc:MGI:104814]	chr17	36132576	36133815	+	1239	chr17:36132576-36133815	1209.77	714.301	932.25	1008.94	1531.89	1463.34	1737.86	1541.96	1421.42	1284.64	0.624467	0.129415	4.8253	1.39792e-06	8.24642e-05
543	ENSMUSG00000020372.16	Rack1	receptor for activated C kinase 1 [Source:MGI Symbol;Acc:MGI:101849]	chr11	48691159	48697261	+	6102	chr11:48691159-48697261	2900.31	2912.01	2861.9	2799.32	3373.71	3555.8	3368.82	3857.05	3450.14	3231.01	0.291725	0.0604631	4.82484	1.40115e-06	8.25026e-05
544	ENSMUSG00000018263.12	Tbx5	T-box 5 [Source:MGI Symbol;Acc:MGI:102541]	chr5	119970733	120023284	+	52551	chr5:119970733-120023284	739.885	803.45	862.332	712.57	465.681	299.981	580.854	464.313	451.31	597.82	-0.713214	0.147886	-4.82272	1.41612e-06	8.32307e-05
545	ENSMUSG00000071652.9	Ints5	integrator complex subunit 5 [Source:MGI Symbol;Acc:MGI:1923578]	chr19	8870369	8875252	+	4883	chr19:8870369-8875252	306.465	291.523	317.918	316.403	395.347	418.994	395.626	419.365	448.236	367.764	0.418543	0.0868048	4.82165	1.42375e-06	8.35257e-05
546	ENSMUSG00000029705.18	Cux1	cut-like homeobox 1 [Source:MGI Symbol;Acc:MGI:88568]	chr5	136276989	136596344	-	319355	chr5:136276989-136596344	3163.02	3067.67	2902.53	3188.51	3727.47	4399.19	3829.6	4413.99	3755.38	3605.26	0.376519	0.0781553	4.81757	1.45316e-06	8.50948e-05
547	ENSMUSG00000079445.4	B3gnt7	UDP-GlcNAc:betaGal beta-1,3-N-acetylglucosaminyltransferase 7 [Source:MGI Symbol;Acc:MGI:2384394]	chr1	86230554	86235027	+	4473	chr1:86230554-86235027	77.2531	75.9332	121.977	81.2299	165.613	175.838	163.995	142.944	153.941	128.747	0.756661	0.157129	4.81555	1.46797e-06	8.58051e-05
548	ENSMUSG00000028692.15	Akr1a1	aldo-keto reductase family 1, member A1 (aldehyde reductase) [Source:MGI Symbol;Acc:MGI:1929955]	chr4	116493707	116508877	-	15170	chr4:116493707-116508877	2424.98	2395.12	2492.97	2561.73	3224.19	3204.75	2820.39	3513.12	3089.54	2858.53	0.353239	0.0733816	4.81372	1.48144e-06	8.64343e-05
549	ENSMUSG00000069516.9	Lyz2	lysozyme 2 [Source:MGI Symbol;Acc:MGI:96897]	chr10	117113236	117118226	-	4990	chr10:117113236-117118226	31587.8	29144.3	31693.5	34269.7	42437.8	50783.4	43438.7	37820.9	41804	38108.9	0.434869	0.0904193	4.80948	1.51325e-06	8.81299e-05
550	ENSMUSG00000055239.11	Kcmf1	potassium channel modulatory factor 1 [Source:MGI Symbol;Acc:MGI:1921537]	chr6	72818097	72876962	-	58865	chr6:72818097-72876962	817.25	768.417	758.044	769.317	956.848	981.926	1085.78	977.833	946.4	895.757	0.339476	0.0705956	4.80875	1.51878e-06	8.82911e-05
551	ENSMUSG00000041189.10	Chrnb1	cholinergic receptor, nicotinic, beta polypeptide 1 (muscle) [Source:MGI Symbol;Acc:MGI:87890]	chr11	69674862	69686769	-	11907	chr11:69674862-69686769	166.934	157.851	196.836	126.927	241.455	354.069	325.612	240.315	280.365	232.263	0.745701	0.15512	4.80726	1.53014e-06	8.87898e-05
552	ENSMUSG00000050390.13	C77080	expressed sequence C77080 [Source:MGI Symbol;Acc:MGI:2140651]	chr4	129113371	129155197	-	41826	chr4:129113371-129155197	777.277	1035.89	796.994	954.993	1477.1	1899.04	1299.8	1580.7	1151.6	1219.27	0.67229	0.139891	4.80582	1.5412e-06	8.92697e-05
553	ENSMUSG00000104867.2	Gm43728	predicted gene 43728 [Source:MGI Symbol;Acc:MGI:5663865]	chr5	5359002	5361623	-	2621	chr5:5359002-5361623	144.275	115.076	149.008	121.894	75.4273	87.1555	57.9599	59.7468	80.4022	98.9939	-0.776134	0.161523	-4.80509	1.54681e-06	8.94323e-05
554	ENSMUSG00000036158.13	Prickle1	prickle planar cell polarity protein 1 [Source:MGI Symbol;Acc:MGI:1916034]	chr15	93396995	93493772	-	96777	chr15:93396995-93493772	1740	1173.63	1720.77	1333.53	2249.66	2120	2307.61	2287.38	2212.41	1905	0.551628	0.114933	4.79957	1.59003e-06	9.17653e-05
555	ENSMUSG00000102440.2	Pcdhga9	protocadherin gamma subfamily A, 9 [Source:MGI Symbol;Acc:MGI:1935226]	chr18	37869989	37974923	+	104934	chr18:37869989-37974923	448.318	439.731	436.142	369.579	253.279	258.265	321.993	216.869	303.479	338.628	-0.603682	0.125817	-4.7981	1.60177e-06	9.22766e-05
556	ENSMUSG00000045176.4	Borcs6	BLOC-1 related complex subunit 6 [Source:MGI Symbol;Acc:MGI:1919173]	chr11	68950543	68952404	+	1861	chr11:68950543-68952404	163.448	157.708	163.641	181.549	249.451	223.644	249.841	264.136	231.247	209.407	0.520429	0.108503	4.79647	1.61489e-06	9.28649e-05
557	ENSMUSG00000019487.12	Trip10	thyroid hormone receptor interactor 10 [Source:MGI Symbol;Acc:MGI:2146901]	chr17	57556455	57570665	+	14210	chr17:57556455-57570665	562.851	564.19	538.611	507.689	704.268	815.977	663.559	786.65	705.243	649.893	0.42403	0.0884423	4.79442	1.63143e-06	9.36479e-05
558	ENSMUSG00000026457.15	Adipor1	adiponectin receptor 1 [Source:MGI Symbol;Acc:MGI:1919924]	chr1	134343116	134361089	+	17973	chr1:134343116-134361089	1611.85	1670.86	1744.84	1757.36	2005.72	2088.57	2092.17	2266.99	2037.06	1919.49	0.301661	0.0629349	4.79323	1.64119e-06	9.4039e-05
559	ENSMUSG00000001630.14	Stk38l	serine/threonine kinase 38 like [Source:MGI Symbol;Acc:MGI:1922250]	chr6	146626493	146680310	+	53817	chr6:146626493-146680310	378.74	345.439	344.044	367.305	522.376	525.541	452.294	445.859	526.586	434.243	0.447279	0.0933418	4.79185	1.65255e-06	9.43515e-05
560	ENSMUSG00000032649.15	Colgalt2	collagen beta(1-O)galactosyltransferase 2 [Source:MGI Symbol;Acc:MGI:2138232]	chr1	152275581	152386446	+	110865	chr1:152275581-152386446	242.735	241.79	281.031	273.727	153.472	128.334	207.093	150.779	153.332	203.588	-0.658448	0.137403	-4.79208	1.65062e-06	9.43515e-05
561	ENSMUSG00000032637.16	Atxn2l	ataxin 2-like [Source:MGI Symbol;Acc:MGI:2446242]	chr7	126090880	126102609	-	11729	chr7:126090880-126102609	2391.97	2184.95	2221.26	2177.16	2693.58	2674.27	2706.39	2821.98	2625.73	2499.7	0.26629	0.0555924	4.79004	1.66752e-06	9.50366e-05
562	ENSMUSG00000079105.5	C7	complement component 7 [Source:MGI Symbol;Acc:MGI:88235]	chr15	5018244	5093222	-	74978	chr15:5018244-5093222	3339.24	2712.16	3145.43	2717.12	2205.54	2145.29	2030.94	2319.06	2367.04	2553.54	-0.414994	0.086883	-4.77647	1.78399e-06	0.000101494
563	ENSMUSG00000018574.15	Acadvl	acyl-Coenzyme A dehydrogenase, very long chain [Source:MGI Symbol;Acc:MGI:895149]	chr11	69901009	69906237	-	5228	chr11:69901009-69906237	556.277	586.698	610.932	607.488	827.636	779.568	691.403	763.153	803.267	691.825	0.379846	0.0796174	4.7709	1.83409e-06	0.000104159
564	ENSMUSG00000063354.8	Slc39a4	solute carrier family 39 (zinc transporter), member 4 [Source:MGI Symbol;Acc:MGI:1919277]	chr15	76496583	76501584	-	5001	chr15:76496583-76501584	759.853	875.729	780.529	708.924	1150.51	1268.12	909.654	1289.68	1141.5	987.167	0.532563	0.11169	4.76824	1.85845e-06	0.000105355
565	ENSMUSG00000021273.12	Fdft1	farnesyl diphosphate farnesyl transferase 1 [Source:MGI Symbol;Acc:MGI:102706]	chr14	63382599	63417027	-	34428	chr14:63382599-63417027	367.108	318.396	254.662	303.629	522.484	541.364	390.309	487.764	494.786	408.945	0.60726	0.127432	4.76538	1.88495e-06	0.000106461
566	ENSMUSG00000102607.2	Gm37265	predicted gene, 37265 [Source:MGI Symbol;Acc:MGI:5610493]	chr1	39458129	39459013	-	884	chr1:39458129-39459013	34.2176	54.943	30.9877	45.8225	11.6352	7.34704	12.4529	11.1019	20.518	25.4473	-1.13846	0.238896	-4.7655	1.88386e-06	0.000106461
567	ENSMUSG00000115686.2	Gm49310	predicted gene, 49310 [Source:MGI Symbol;Acc:MGI:6118813]	chr14	48371681	48374703	+	3022	chr14:48371681-48374703	92.1518	159.417	188.043	154.744	64.8203	84.0076	67.0669	73.9387	73.5541	106.416	-0.873673	0.18335	-4.76506	1.88794e-06	0.000106461
568	ENSMUSG00000103885.2	Gm37006	predicted gene, 37006 [Source:MGI Symbol;Acc:MGI:5610234]	chr2	14712476	14715149	+	2673	chr2:14712476-14715149	102.191	106.993	96.3074	94.2303	50.995	40.9527	35.2317	19.2411	58.8327	67.2195	-1.00025	0.210104	-4.76074	1.92883e-06	0.000108575
569	ENSMUSG00000019850.12	Tnfaip3	tumor necrosis factor, alpha-induced protein 3 [Source:MGI Symbol;Acc:MGI:1196377]	chr10	18876658	18891405	-	14747	chr10:18876658-18891405	1239.05	963.345	889.628	812.789	651.116	525.194	483.96	715.097	557.398	759.731	-0.6728	0.141341	-4.76012	1.93474e-06	0.000108716
570	ENSMUSG00000037621.9	Atoh8	atonal bHLH transcription factor 8 [Source:MGI Symbol;Acc:MGI:1918343]	chr6	72183161	72212561	-	29400	chr6:72183161-72212561	297.515	195.297	204.779	220.721	155.054	104.937	114.665	143.84	106.616	171.492	-0.773469	0.162502	-4.75976	1.93824e-06	0.000108722
571	ENSMUSG00000108752.2	Gm45191	predicted gene 45191 [Source:MGI Symbol;Acc:MGI:5753767]	chr7	121912287	121917725	+	5438	chr7:121912287-121917725	153.139	146.107	138.009	147.825	70.1838	70.3618	111.471	88.168	77.5228	111.421	-0.728594	0.153142	-4.75763	1.95875e-06	0.00010968
572	ENSMUSG00000032420.9	Nt5e	5' nucleotidase, ecto [Source:MGI Symbol;Acc:MGI:99782]	chr9	88209250	88254145	+	44895	chr9:88209250-88254145	813.755	962.615	1128.32	875.635	1191.26	1652.97	1765.38	1491.04	1353.78	1248.31	0.611827	0.128627	4.75661	1.96867e-06	0.00010985
573	ENSMUSG00000034936.3	Arl4d	ADP-ribosylation factor-like 4D [Source:MGI Symbol;Acc:MGI:1933155]	chr11	101556367	101558658	+	2291	chr11:101556367-101558658	450.713	747.497	707.813	717.569	293.73	283.46	306.339	498.523	300.561	478.467	-0.830974	0.174697	-4.75666	1.96826e-06	0.00010985
574	ENSMUSG00000022994.10	Adcy6	adenylate cyclase 6 [Source:MGI Symbol;Acc:MGI:87917]	chr15	98487854	98507957	-	20103	chr15:98487854-98507957	1144.26	1111.22	1172.15	1188.04	1705.98	1534.44	1453.96	1540.89	1341.35	1354.7	0.382542	0.0804472	4.75519	1.98258e-06	0.000110434
575	ENSMUSG00000085148.2	Mir22hg	Mir22 host gene (non-protein coding) [Source:MGI Symbol;Acc:MGI:1914348]	chr11	75352365	75357502	+	5137	chr11:75352365-75357502	328.436	317.028	352.606	241.869	391.49	524.186	529.825	489.578	582.542	417.507	0.647171	0.13628	4.74882	2.04605e-06	0.000113771
576	ENSMUSG00000097746.3	Gm6225	predicted gene 6225 [Source:MGI Symbol;Acc:MGI:3643252]	chr18	3336680	3366863	+	30183	chr18:3336680-3366863	129.851	102.36	148.005	129.267	78.7353	73.3594	67.9714	60.5537	78.4575	96.5067	-0.740217	0.156007	-4.74475	2.08761e-06	0.000115881
577	ENSMUSG00000053907.11	Mat2a	methionine adenosyltransferase II, alpha [Source:MGI Symbol;Acc:MGI:2443731]	chr6	72409782	72416541	-	6759	chr6:72409782-72416541	4933.02	3208.7	4494.83	4065.43	3100.62	2632.88	2578.86	2754.99	2869.15	3404.28	-0.550644	0.116155	-4.74058	2.13103e-06	0.000118086
578	ENSMUSG00000029614.14	Rpl6	ribosomal protein L6 [Source:MGI Symbol;Acc:MGI:108057]	chr5	121342544	121347304	+	4760	chr5:121342544-121347304	2435.41	2629.43	2612.42	2674.82	3222.7	3625.99	3085.07	3643.04	3124.97	3005.98	0.359662	0.0758938	4.73902	2.14756e-06	0.000118796
579	ENSMUSG00000052353.14	Cemip	cell migration inducing protein, hyaluronan binding [Source:MGI Symbol;Acc:MGI:2443629]	chr7	83582065	83735710	-	153645	chr7:83582065-83735710	29.2597	14.7959	13.3352	35.4836	76.7008	97.6269	54.0167	69.2962	238.681	69.9107	1.19369	0.252076	4.73544	2.18578e-06	0.000120701
580	ENSMUSG00000104214.2	Gm36638	predicted gene, 36638 [Source:MGI Symbol;Acc:MGI:5595797]	chr13	101886228	101888396	-	2168	chr13:101886228-101888396	130.304	142.438	184.497	151.289	77.5201	81.9015	106.789	77.9497	91.157	115.983	-0.726391	0.153443	-4.73396	2.2018e-06	0.000121376
581	ENSMUSG00000105692.2	Gm43737	predicted gene 43737 [Source:MGI Symbol;Acc:MGI:5663874]	chr3	89117732	89120471	+	2739	chr3:89117732-89120471	78.1425	61.5663	68.1398	71.7533	114.744	151.211	138.659	117.476	102.961	100.517	0.74575	0.157605	4.73176	2.22585e-06	0.000122491
582	ENSMUSG00000020130.10	Tbc1d15	TBC1 domain family, member 15 [Source:MGI Symbol;Acc:MGI:1913937]	chr10	115033777	115087372	-	53595	chr10:115033777-115087372	500.538	521.449	552.785	629.238	735.095	789.292	916.068	790.563	704.465	682.166	0.489814	0.103675	4.72451	2.30675e-06	0.000126725
583	ENSMUSG00000057614.7	Gnai1	guanine nucleotide binding protein (G protein), alpha inhibiting 1 [Source:MGI Symbol;Acc:MGI:95771]	chr5	18470133	18565353	-	95220	chr5:18470133-18565353	372.591	337.967	366.986	353.577	558.975	483.047	486.545	484.169	674.769	457.625	0.554499	0.117378	4.72406	2.31179e-06	0.000126784
584	ENSMUSG00000073491.12	Ifi213	interferon activated gene 213 [Source:MGI Symbol;Acc:MGI:3695276]	chr1	173393849	173426840	-	32991	chr1:173393849-173426840	626.525	484.713	537.838	457.978	312.531	308.841	408.335	266.021	341.901	416.076	-0.634052	0.134294	-4.72138	2.34254e-06	0.00012825
585	ENSMUSG00000103507.2	Gm38375	predicted gene, 38375 [Source:MGI Symbol;Acc:MGI:5611603]	chr9	95910677	95912903	+	2226	chr9:95910677-95912903	150.341	132.321	121.781	138.321	75.401	76.6519	96.5696	68.8421	85.2803	105.056	-0.685777	0.145329	-4.7188	2.37246e-06	0.000129666
586	ENSMUSG00000055320.19	Tead1	TEA domain family member 1 [Source:MGI Symbol;Acc:MGI:101876]	chr7	112278525	112506014	+	227489	chr7:112278525-112506014	3595.45	4295.66	4520.37	4141.83	5125.07	5139.7	5466.78	5639.22	5843.83	4863.1	0.384914	0.0816201	4.71592	2.40619e-06	0.000131285
587	ENSMUSG00000010095.14	Slc3a2	solute carrier family 3 (activators of dibasic and neutral amino acid transport), member 2 [Source:MGI Symbol;Acc:MGI:96955]	chr19	8684246	8700733	-	16487	chr19:8684246-8700733	2131.52	1846.24	2000.3	2076.16	2404.36	2607.06	2526.03	2984.55	2896.42	2385.85	0.402522	0.0853796	4.7145	2.42301e-06	0.000131978
588	ENSMUSG00000114617.2	Gm48766	predicted gene, 48766 [Source:MGI Symbol;Acc:MGI:6098453]	chr13	36436342	36440903	+	4561	chr13:36436342-36440903	117.127	99.7871	119.864	98.5507	55.2869	59.859	67.0999	41.545	67.7003	80.7578	-0.789486	0.167481	-4.7139	2.43026e-06	0.000132147
589	ENSMUSG00000041037.9	Irgq	immunity-related GTPase family, Q [Source:MGI Symbol;Acc:MGI:2667176]	chr7	24230114	24238025	+	7911	chr7:24230114-24238025	561.458	568.211	605.564	623.285	722.109	730.93	770.123	809.785	752.716	682.687	0.351842	0.0746565	4.71281	2.4432e-06	0.000132626
590	ENSMUSG00000029053.17	Prkcz	protein kinase C, zeta [Source:MGI Symbol;Acc:MGI:97602]	chr4	155344586	155445818	-	101232	chr4:155344586-155445818	588.179	608.662	629.222	572.852	718.039	939.508	813.038	930.811	784.894	731.69	0.462568	0.0982381	4.70865	2.49367e-06	0.000135136
591	ENSMUSG00000024646.15	Cyb5a	cytochrome b5 type A (microsomal) [Source:MGI Symbol;Acc:MGI:1926952]	chr18	84856829	84897996	+	41167	chr18:84856829-84897996	966.803	1014.14	1036.57	1046.96	1407.55	1468.35	1134.83	1415.34	1375.03	1207.29	0.408217	0.086748	4.70578	2.52903e-06	0.00013682
592	ENSMUSG00000050732.10	Vamp8	vesicle-associated membrane protein 8 [Source:MGI Symbol;Acc:MGI:1336882]	chr6	72362206	72367686	-	5480	chr6:72362206-72367686	1169.42	1176.34	1345.18	1401.35	1884.25	2031.9	1703.18	2296.51	1570.47	1619.84	0.543697	0.115578	4.70415	2.54921e-06	0.000137679
593	ENSMUSG00000043004.14	Gng2	guanine nucleotide binding protein (G protein), gamma 2 [Source:MGI Symbol;Acc:MGI:102705]	chr14	19922627	20027695	-	105068	chr14:19922627-20027695	476.409	458.502	496.057	564.448	384.647	338.088	352.999	386.087	335.283	421.391	-0.458547	0.097566	-4.69986	2.60335e-06	0.000140366
594	ENSMUSG00000117538.2	Gm50008	predicted gene, 50008 [Source:MGI Symbol;Acc:MGI:6275293]	chr17	87080698	87082076	+	1378	chr17:87080698-87082076	500.908	519.61	553.153	331.119	262.976	227.818	313.144	188.083	296.642	354.828	-0.778532	0.165688	-4.69877	2.61729e-06	0.00014088
595	ENSMUSG00000007891.17	Ctsd	cathepsin D [Source:MGI Symbol;Acc:MGI:88562]	chr7	141929648	141941775	-	12127	chr7:141929648-141941775	3659.6	3780.91	4347.02	4209.95	5527.25	5925.84	5369.81	5110.77	4740.25	4741.27	0.403202	0.0858561	4.69625	2.6498e-06	0.00014239
596	ENSMUSG00000002111.10	Spi1	spleen focus forming virus (SFFV) proviral integration oncogene [Source:MGI Symbol;Acc:MGI:98282]	chr2	90912735	90946101	+	33366	chr2:90912735-90946101	319.443	281.233	337.44	289.431	424.466	508.306	474.954	666.679	426.618	414.285	0.647451	0.13796	4.69302	2.69199e-06	0.000144415
597	ENSMUSG00000006542.14	Prkag3	protein kinase, AMP-activated, gamma 3 non-catalytic subunit [Source:MGI Symbol;Acc:MGI:1891343]	chr1	74778081	74788380	-	10299	chr1:74778081-74788380	77.5394	46.6541	86.0118	76.1897	106.029	155.045	131.642	199.94	206.559	120.623	0.93556	0.199573	4.68781	2.76138e-06	0.000147889
598	ENSMUSG00000004360.10	9330159F19Rik	RIKEN cDNA 9330159F19 gene [Source:MGI Symbol;Acc:MGI:3036239]	chr10	29087602	29106775	+	19173	chr10:29087602-29106775	41.8278	58.8537	109.633	123.042	32.0064	27.5795	14.548	17.1336	30.7005	50.5916	-1.13984	0.243209	-4.68668	2.77669e-06	0.00014846
599	ENSMUSG00000027751.15	Supt20	SPT20 SAGA complex component [Source:MGI Symbol;Acc:MGI:1929651]	chr3	54600228	54636187	+	35959	chr3:54600228-54636187	883.548	937.662	944.536	1053.33	700.965	809.849	650.619	701.876	669.47	816.872	-0.421108	0.0898936	-4.68451	2.80633e-06	0.000149794
600	ENSMUSG00000058301.9	Upf1	UPF1 regulator of nonsense transcripts homolog (yeast) [Source:MGI Symbol;Acc:MGI:107995]	chr8	70784175	70805928	-	21753	chr8:70784175-70805928	1383.87	1306.66	1412.02	1457.72	1785.59	1786.19	1632.16	1957.76	1703.15	1602.79	0.34339	0.0733166	4.68366	2.818e-06	0.000150166
601	ENSMUSG00000029186.13	Pi4k2b	phosphatidylinositol 4-kinase type 2 beta [Source:MGI Symbol;Acc:MGI:1914323]	chr5	52898916	52926682	+	27766	chr5:52898916-52926682	849.56	931.385	937.784	1210.32	1252.7	1683.67	1691.85	1351.36	1644.74	1283.71	0.591737	0.126355	4.68315	2.82506e-06	0.000150292
602	ENSMUSG00000107116.2	Gm43274	predicted gene 43274 [Source:MGI Symbol;Acc:MGI:5663411]	chr5	118782438	118787437	+	4999	chr5:118782438-118787437	223.221	231.789	231.541	226.493	160.56	163.826	160.371	166.192	155.036	191.003	-0.480594	0.102645	-4.68211	2.8394e-06	0.000150804
603	ENSMUSG00000022178.12	Ajuba	ajuba LIM protein [Source:MGI Symbol;Acc:MGI:1341886]	chr14	54804929	54815015	-	10086	chr14:54804929-54815015	581.22	527.01	553.03	530.944	707.295	767.988	655.482	775.326	868.07	662.93	0.446096	0.0953028	4.68083	2.85718e-06	0.000151497
604	ENSMUSG00000021596.18	Mctp1	multiple C2 domains, transmembrane 1 [Source:MGI Symbol;Acc:MGI:1926021]	chr13	76532259	77179929	+	647670	chr13:76532259-77179929	437.473	322.616	367.859	494.642	597.735	759.185	666.67	550.662	805.053	555.766	0.671666	0.143507	4.68038	2.86342e-06	0.000151576
605	ENSMUSG00000026972.16	Arrdc1	arrestin domain containing 1 [Source:MGI Symbol;Acc:MGI:2446136]	chr2	24815364	24825264	-	9900	chr2:24815364-24825264	483.282	520.576	575.431	487.517	673.573	762.574	645.703	788.731	682.161	624.394	0.444048	0.0948932	4.67945	2.87643e-06	0.000151995
606	ENSMUSG00000061689.16	Dlgap4	DLG associated protein 4 [Source:MGI Symbol;Acc:MGI:2138865]	chr2	156455625	156606283	+	150658	chr2:156455625-156606283	1301.77	1266.46	1250.58	1201.19	1455.31	1512.49	1572.91	1638.21	1695.19	1432.68	0.321827	0.0687792	4.67914	2.88084e-06	0.000151995
607	ENSMUSG00000003380.12	Rabac1	Rab acceptor 1 (prenylated) [Source:MGI Symbol;Acc:MGI:1201692]	chr7	24669177	24672179	-	3002	chr7:24669177-24672179	987.625	1061.83	1137.24	1105.81	1428.03	1557.27	1348.86	1819.57	1385.95	1314.69	0.470572	0.100613	4.67705	2.91032e-06	0.000153298
608	ENSMUSG00000120248.1		novel transcript	chr5	9211836	9300984	+	89148	chr5:9211836-9300984	26.0685	26.2792	30.9074	23.3419	48.8341	81.8989	48.8374	56.6779	76.436	46.5868	0.968725	0.207184	4.67568	2.92975e-06	0.000154067
609	ENSMUSG00000038495.15	Otud7b	OTU domain containing 7B [Source:MGI Symbol;Acc:MGI:2654703]	chr3	96011839	96068446	+	56607	chr3:96011839-96068446	2101	2402.51	2377.95	2497.48	3257.16	2997.32	3264.68	3526.74	2746.72	2796.84	0.415826	0.0889577	4.67442	2.94779e-06	0.000154762
610	ENSMUSG00000042121.17	Ssh1	slingshot protein phosphatase 1 [Source:MGI Symbol;Acc:MGI:2686240]	chr5	114075155	114131955	-	56800	chr5:114075155-114131955	1861.66	1647.02	1860.73	1751.91	2061.82	2653.53	2568.33	2415.88	2266.3	2120.8	0.413073	0.088394	4.67309	2.967e-06	0.000155271
611	ENSMUSG00000052566.9	Hook2	hook microtubule tethering protein 2 [Source:MGI Symbol;Acc:MGI:2181664]	chr8	85717232	85729978	+	12746	chr8:85717232-85729978	145.333	175.477	146.02	167.258	232.184	348.123	215.135	275.312	262.683	218.614	0.682238	0.145993	4.67308	2.96721e-06	0.000155271
612	ENSMUSG00000038489.9	Polr2l	polymerase (RNA) II (DNA directed) polypeptide L [Source:MGI Symbol;Acc:MGI:1913741]	chr7	141051773	141055045	-	3272	chr7:141051773-141055045	213.668	161.863	139.132	172.041	263.152	313.929	231.593	353.091	311.499	239.996	0.70479	0.150844	4.67231	2.97837e-06	0.0001556
613	ENSMUSG00000036620.15	Mgat4b	mannoside acetylglucosaminyltransferase 4, isoenzyme B [Source:MGI Symbol;Acc:MGI:2143974]	chr11	50101717	50125930	+	24213	chr11:50101717-50125930	500.14	685.08	592.667	548.536	750.611	885.711	820.263	1028.64	846.724	739.82	0.544011	0.116509	4.66927	3.02277e-06	0.000157663
614	ENSMUSG00000004626.15	Stxbp2	syntaxin binding protein 2 [Source:MGI Symbol;Acc:MGI:107370]	chr8	3680955	3693644	+	12689	chr8:3680955-3693644	703.81	628.344	681.98	672.301	966.351	858.841	836.972	1041.12	844.787	803.834	0.422951	0.090658	4.66534	3.08104e-06	0.00016044
615	ENSMUSG00000028756.13	Pink1	PTEN induced putative kinase 1 [Source:MGI Symbol;Acc:MGI:1916193]	chr4	138040720	138053618	-	12898	chr4:138040720-138053618	1151.08	1413.4	1590.12	1481.42	2024.42	1975.62	1981.36	2286.64	1791.6	1743.96	0.490494	0.105153	4.66459	3.09239e-06	0.000160769
616	ENSMUSG00000119838.1	Gm23444	predicted gene, 23444 [Source:MGI Symbol;Acc:MGI:5453221]	chr11	83162324	83162514	+	190	chr11:83162324-83162514	344.383	370.397	550.468	422.707	592.514	669.094	1357.55	1412.44	844.996	729.394	0.956649	0.205376	4.65804	3.19234e-06	0.000165696
617	ENSMUSG00000071655.13	Ubxn1	UBX domain protein 1 [Source:MGI Symbol;Acc:MGI:1289301]	chr19	8848860	8853227	+	4367	chr19:8848860-8853227	488.6	466.579	505.889	508.75	661.649	682.715	627.057	730.431	588.33	584.444	0.405163	0.0869914	4.65751	3.20062e-06	0.000165856
618	ENSMUSG00000030541.17	Idh2	isocitrate dehydrogenase 2 (NADP+), mitochondrial [Source:MGI Symbol;Acc:MGI:96414]	chr7	79744594	79765140	-	20546	chr7:79744594-79765140	732.854	893.266	875.619	915.932	1298.95	1254.21	985.442	1252.61	1316.19	1058.34	0.492359	0.1058	4.65366	3.261e-06	0.000168712
619	ENSMUSG00000020109.14	Dnajb12	DnaJ heat shock protein family (Hsp40) member B12 [Source:MGI Symbol;Acc:MGI:1931881]	chr10	59715378	59735124	+	19746	chr10:59715378-59735124	527.429	600.644	663.712	580.907	753.538	784.797	831.285	870.777	759.959	708.116	0.417729	0.0898071	4.6514	3.29686e-06	0.000170291
620	ENSMUSG00000030432.13	Rpl28	ribosomal protein L28 [Source:MGI Symbol;Acc:MGI:101839]	chr7	4795873	4798065	+	2192	chr7:4795873-4798065	1578.15	1584.56	1588.29	1591.47	2042.74	2216.24	1815.7	2315.53	1971.47	1856.02	0.376406	0.0809969	4.64716	3.36538e-06	0.000173551
621	ENSMUSG00000004891.17	Nes	nestin [Source:MGI Symbol;Acc:MGI:101784]	chr3	87878385	87887758	+	9373	chr3:87878385-87887758	2661.91	2376.43	2360.4	2346.34	1796.29	1496.32	1664.96	1983.81	1937.57	2069.33	-0.439452	0.0946445	-4.64319	3.4307e-06	0.000176634
622	ENSMUSG00000048706.4	Lurap1l	leucine rich adaptor protein 1-like [Source:MGI Symbol;Acc:MGI:106510]	chr4	80828883	80873865	+	44982	chr4:80828883-80873865	393.639	467.131	495.08	483.251	744.919	753.97	607.025	691.795	572.752	578.84	0.522589	0.112633	4.63974	3.48856e-06	0.000179324
623	ENSMUSG00000020519.6	Sap30l	SAP30-like [Source:MGI Symbol;Acc:MGI:1354709]	chr11	57692463	57701043	+	8580	chr11:57692463-57701043	152.714	144.053	151.117	145.246	194.947	228.846	215.408	228.38	208.386	185.455	0.510862	0.110154	4.63772	3.52279e-06	0.000180793
624	ENSMUSG00000017760.17	Ctsa	cathepsin A [Source:MGI Symbol;Acc:MGI:97748]	chr2	164674793	164682952	+	8159	chr2:164674793-164682952	1169.93	1019.77	1118.18	1078.4	1254.26	1470.65	1565.18	1445.9	1452.46	1286.08	0.379913	0.0819396	4.6365	3.54352e-06	0.000181566
625	ENSMUSG00000025217.16	Btrc	beta-transducin repeat containing protein [Source:MGI Symbol;Acc:MGI:1338871]	chr19	45352173	45518452	+	166279	chr19:45352173-45518452	605.926	643.082	600.978	627.303	428.892	485.89	514.234	431.555	483.587	535.716	-0.390443	0.0842431	-4.63471	3.57432e-06	0.000182851
626	ENSMUSG00000035027.19	Map2k2	mitogen-activated protein kinase kinase 2 [Source:MGI Symbol;Acc:MGI:1346867]	chr10	80941749	80969809	+	28060	chr10:80941749-80969809	644.719	783.564	699.911	719.34	919.713	907.849	884.022	981.339	906.525	827.442	0.361769	0.0780881	4.63283	3.60703e-06	0.000183643
627	ENSMUSG00000040502.6	Marchf9	membrane associated ring-CH-type finger 9 [Source:MGI Symbol;Acc:MGI:2446144]	chr10	126890880	126896053	-	5173	chr10:126890880-126896053	60.0985	64.5729	73.5815	58.7855	112.639	112.36	100.033	136.737	101.015	91.0914	0.723307	0.156124	4.63291	3.60553e-06	0.000183643
628	ENSMUSG00000052395.18	Rft1	RFT1 homolog [Source:MGI Symbol;Acc:MGI:3607791]	chr14	30376317	30413274	+	36957	chr14:30376317-30413274	195.02	178.038	186.281	159.33	116.075	93.7523	134.896	103.725	110.037	141.906	-0.63094	0.136183	-4.63303	3.60347e-06	0.000183643
629	ENSMUSG00000074867.5	Zfp808	zinc finger protein 808 [Source:MGI Symbol;Acc:MGI:3704127]	chr13	62277700	62383958	+	106258	chr13:62277700-62383958	55.4426	58.3704	53.2246	44.8899	23.583	14.919	21.1917	25.704	28.4871	36.2014	-0.960469	0.207522	-4.62828	3.68709e-06	0.00018742
630	ENSMUSG00000027341.11	Tmem230	transmembrane protein 230 [Source:MGI Symbol;Acc:MGI:1917862]	chr2	132081412	132089727	-	8315	chr2:132081412-132089727	171.737	198.75	180.238	210.581	133.958	134.887	112.191	113.003	122.367	153.079	-0.581799	0.125737	-4.62712	3.70778e-06	0.000188144
631	ENSMUSG00000054808.16	Actn4	actinin alpha 4 [Source:MGI Symbol;Acc:MGI:1890773]	chr7	28592673	28661765	-	69092	chr7:28592673-28661765	3862.75	3843.66	3940.59	3860.39	4564.4	5025.15	4443.76	4697.93	4479.92	4302.06	0.256695	0.0554797	4.62683	3.7131e-06	0.000188144
632	ENSMUSG00000004207.16	Psap	prosaposin [Source:MGI Symbol;Acc:MGI:97783]	chr10	60113449	60138376	+	24927	chr10:60113449-60138376	10184.7	9174.87	9285.99	8811.59	12167.7	11284.1	11617.7	12233.6	10828.5	10621	0.306774	0.0663758	4.62178	3.80453e-06	0.000191865
633	ENSMUSG00000037405.9	Icam1	intercellular adhesion molecule 1 [Source:MGI Symbol;Acc:MGI:96392]	chr9	20927281	20940113	+	12832	chr9:20927281-20940113	6356.33	4222.82	4829.86	4999.83	6800.63	7627.63	7066.25	8135.43	7482.1	6391.21	0.513515	0.111115	4.62146	3.81054e-06	0.000191865
634	ENSMUSG00000038274.14	Fau	Finkel-Biskis-Reilly murine sarcoma virus (FBR-MuSV) ubiquitously expressed (fox derived) [Source:MGI Symbol;Acc:MGI:102547]	chr19	6107874	6109554	+	1680	chr19:6107874-6109554	1734.25	1694.82	1570.39	1656.37	2213.9	2324.91	2180.64	2695.26	1956.27	2002.98	0.434822	0.094087	4.62149	3.80988e-06	0.000191865
635	ENSMUSG00000062991.10	Nrg1	neuregulin 1 [Source:MGI Symbol;Acc:MGI:96083]	chr8	32304579	33374825	-	1070246	chr8:32304579-33374825	291.454	249.758	218.363	263.273	323.881	454.012	387.129	403.577	373.761	329.468	0.565562	0.12236	4.62211	3.79854e-06	0.000191865
636	ENSMUSG00000105842.2	Gm43329	predicted gene 43329 [Source:MGI Symbol;Acc:MGI:5663466]	chr3	105674282	105677513	-	3231	chr3:105674282-105677513	297.457	218.903	292.489	229.954	131.78	102.91	195.536	100.281	138.294	189.734	-0.821969	0.177895	-4.62052	3.82778e-06	0.00019243
637	ENSMUSG00000000184.13	Ccnd2	cyclin D2 [Source:MGI Symbol;Acc:MGI:88314]	chr6	127102125	127129156	-	27031	chr6:127102125-127129156	3460.8	2973.92	2907.93	2714.38	3883.95	3711.45	4128	4409.59	3930.54	3568.95	0.400327	0.0867249	4.61605	3.9111e-06	0.000196002
638	ENSMUSG00000102742.2	Pcdhga11	protocadherin gamma subfamily A, 11 [Source:MGI Symbol;Acc:MGI:1935228]	chr18	37888784	37974926	+	86142	chr18:37888784-37974926	464.483	446.487	496.695	433.969	333.862	305.597	346.886	298.931	374.818	389.081	-0.45318	0.0981684	-4.61635	3.90544e-06	0.000196002
639	ENSMUSG00000087370.4	Tmem170b	transmembrane protein 170B [Source:MGI Symbol;Acc:MGI:3647046]	chr13	41759383	41794831	+	35448	chr13:41759383-41794831	861.848	729.978	1002.05	1072.1	1269.98	1396.67	1329.39	1378.19	1250.51	1143.41	0.505032	0.109516	4.61148	3.99805e-06	0.000200046
640	ENSMUSG00000030748.10	Il4ra	interleukin 4 receptor, alpha [Source:MGI Symbol;Acc:MGI:105367]	chr7	125151292	125178646	+	27354	chr7:125151292-125178646	2797.19	2286.32	2424.54	2076.17	2925.11	3259.52	4017.82	3662.44	4250.8	3077.77	0.560191	0.121496	4.61079	4.01133e-06	0.000200397
641	ENSMUSG00000037138.19	Aff3	AF4/FMR2 family, member 3 [Source:MGI Symbol;Acc:MGI:106927]	chr1	38216407	38704036	-	487629	chr1:38216407-38704036	1221.14	1450.09	1838.2	1961.79	892.098	805.115	1246.45	801.173	945.427	1240.16	-0.70707	0.153373	-4.61013	4.0241e-06	0.000200721
642	ENSMUSG00000028466.17	Creb3	cAMP responsive element binding protein 3 [Source:MGI Symbol;Acc:MGI:99946]	chr4	43562332	43567060	+	4728	chr4:43562332-43567060	360.237	437.817	495.169	454.538	589.868	566.264	703.377	647.176	646.73	544.575	0.503569	0.109271	4.60845	4.05674e-06	0.000202035
643	ENSMUSG00000021408.16	Ripk1	receptor (TNFRSF)-interacting serine-threonine kinase 1 [Source:MGI Symbol;Acc:MGI:108212]	chr13	34186346	34221130	+	34784	chr13:34186346-34221130	852.596	668.886	768.612	754.065	1109.81	1094.82	989.869	918.43	1117.94	919.448	0.442415	0.0960473	4.60621	4.10069e-06	0.000203774
644	ENSMUSG00000102504.2	Gm21955	predicted gene, 21955 [Source:MGI Symbol;Acc:MGI:5439424]	chr4	42714926	42719893	+	4967	chr4:42714926-42719893	447.446	674.212	731.853	720.975	374.282	344.455	384.432	362.783	469.03	501.052	-0.66839	0.145112	-4.60602	4.10442e-06	0.000203774
645	ENSMUSG00000108833.2	Gm17909	predicted gene, 17909 [Source:MGI Symbol;Acc:MGI:5010094]	chr7	66732591	66733497	+	906	chr7:66732591-66733497	12.0672	15.2476	31.8755	17.2808	2.11458	3.14686	1.13158	5.04394	0	9.76756	-1.1494	0.249773	-4.60179	4.18867e-06	0.000207635
646	ENSMUSG00000032754.15	Slc8b1	solute carrier family 8 (sodium/lithium/calcium exchanger), member B1 [Source:MGI Symbol;Acc:MGI:2180781]	chr5	120649233	120672089	+	22856	chr5:120649233-120672089	338.461	328.078	350.3	305.749	422.281	472.623	454.435	449.876	412.33	392.682	0.407483	0.0885605	4.60118	4.20101e-06	0.000207924
647	ENSMUSG00000041133.12	Smc1a	structural maintenance of chromosomes 1A [Source:MGI Symbol;Acc:MGI:1344345]	chrX	150799424	150845690	+	46266	chrX:150799424-150845690	1646.62	1626.49	1624.05	1517.91	1110.18	1349.24	1301.43	1298.56	1206.4	1408.99	-0.348266	0.0757751	-4.59604	4.30587e-06	0.000212785
648	ENSMUSG00000022175.10	Lrp10	low-density lipoprotein receptor-related protein 10 [Source:MGI Symbol;Acc:MGI:1929480]	chr14	54701594	54708954	+	7360	chr14:54701594-54708954	1793.91	1753.4	1919.89	1794.1	2159.16	2905.44	2750.08	2681.3	2206.18	2218.16	0.464314	0.10108	4.59352	4.35841e-06	0.000214722
649	ENSMUSG00000078117.3	Gm16485	predicted gene 16485 [Source:MGI Symbol;Acc:MGI:3642771]	chr9	8971792	8975774	+	3982	chr9:8971792-8975774	28.0348	24.1977	22.7041	21.6121	57.4045	45.156	51.1708	46.6058	62.7865	39.9636	0.912879	0.198732	4.59351	4.35851e-06	0.000214722
650	ENSMUSG00000056536.15	Pign	phosphatidylinositol glycan anchor biosynthesis, class N [Source:MGI Symbol;Acc:MGI:1351629]	chr1	105446147	105591402	-	145255	chr1:105446147-105591402	744.609	673.73	640.429	667.861	826.167	862.769	1005.94	1044.23	906.982	819.191	0.429906	0.0936076	4.59264	4.37681e-06	0.000215292
651	ENSMUSG00000002058.14	Unc119	unc-119 lipid binding chaperone [Source:MGI Symbol;Acc:MGI:1328357]	chr11	78234308	78239990	+	5682	chr11:78234308-78239990	122.129	116.972	142.813	133.432	199.971	245.539	250.928	191.7	172.44	175.103	0.653782	0.142446	4.58969	4.439e-06	0.000218016
652	ENSMUSG00000028042.16	Zbtb7b	zinc finger and BTB domain containing 7B [Source:MGI Symbol;Acc:MGI:102755]	chr3	89284951	89302083	-	17132	chr3:89284951-89302083	636.947	697.545	688.929	701.439	1039.34	933.109	969.552	1359.61	872.422	877.654	0.56497	0.123153	4.58755	4.48488e-06	0.000219931
653	ENSMUSG00000089739.3	Gm20431	predicted gene 20431 [Source:MGI Symbol;Acc:MGI:5141896]	chr2	167449770	167503416	-	53646	chr2:167449770-167503416	135.287	119.16	171.749	119.302	347.317	155.406	351.102	273.373	294.103	218.533	0.87646	0.191117	4.58599	4.51832e-06	0.000221232
654	ENSMUSG00000031400.11	G6pdx	glucose-6-phosphate dehydrogenase X-linked [Source:MGI Symbol;Acc:MGI:105979]	chrX	73453089	73472800	-	19711	chrX:73453089-73472800	484.43	458.367	514.379	522.338	687.987	672.188	641.193	694.443	584.546	584.43	0.394115	0.0859763	4.584	4.56162e-06	0.00022301
655	ENSMUSG00000059552.14	Trp53	transformation related protein 53 [Source:MGI Symbol;Acc:MGI:98834]	chr11	69471185	69482699	+	11514	chr11:69471185-69482699	455.706	415.243	391.818	469.089	548.944	544.859	617.574	611.162	580.409	514.978	0.409608	0.0894064	4.58142	4.61831e-06	0.000225437
656	ENSMUSG00000013787.16	Ehmt2	euchromatic histone lysine N-methyltransferase 2 [Source:MGI Symbol;Acc:MGI:2148922]	chr17	35117445	35133028	+	15583	chr17:35117445-35133028	1183.07	1324.28	1448.32	1254.31	1661.71	1646.47	1773.32	1737.92	1571.83	1511.25	0.356918	0.0779369	4.57957	4.65926e-06	0.000227089
657	ENSMUSG00000026701.16	Prdx6	peroxiredoxin 6 [Source:MGI Symbol;Acc:MGI:894320]	chr1	161067682	161078789	-	11107	chr1:161067682-161078789	6314.69	6915.68	7678.35	8972.43	11333.8	12641.5	9679.92	13764.8	9963.74	9696.09	0.578266	0.126358	4.57641	4.73031e-06	0.000230201
658	ENSMUSG00000060126.15	Tpt1	tumor protein, translationally-controlled 1 [Source:MGI Symbol;Acc:MGI:104890]	chr14	76082533	76085965	+	3432	chr14:76082533-76085965	8486.69	8334.78	8413.46	8919.43	9476.33	10427.8	10549.7	10222.7	9983.3	9423.8	0.243976	0.053322	4.57553	4.75012e-06	0.000230814
659	ENSMUSG00000052459.14	Atp6v1a	ATPase, H+ transporting, lysosomal V1 subunit A [Source:MGI Symbol;Acc:MGI:1201780]	chr16	43905765	43960068	-	54303	chr16:43905765-43960068	1264.64	1374.54	1575.31	1421.24	1989.87	1838.5	1675.15	1865.74	1869.75	1652.75	0.380146	0.0831768	4.57034	4.86933e-06	0.000236248
660	ENSMUSG00000033060.18	Lmo7	LIM domain only 7 [Source:MGI Symbol;Acc:MGI:1353586]	chr14	101967386	102172146	+	204760	chr14:101967386-102172146	7102.37	8300.54	7878.78	8747.71	9775.52	12826.6	10054.3	11194	11045.1	9658.33	0.438424	0.095957	4.56897	4.90136e-06	0.000237441
661	ENSMUSG00000029518.16	Rab35	RAB35, member RAS oncogene family [Source:MGI Symbol;Acc:MGI:1924657]	chr5	115769967	115785795	+	15828	chr5:115769967-115785795	698.269	628.421	639.684	723.596	879.916	868.696	800.574	990.858	936.491	796.278	0.400271	0.0876257	4.56796	4.92491e-06	0.000238221
662	ENSMUSG00000025804.6	Ccr1	chemokine (C-C motif) receptor 1 [Source:MGI Symbol;Acc:MGI:104618]	chr9	123762161	123768729	-	6568	chr9:123762161-123768729	256.452	206.88	281.632	268.858	331.503	509.29	365.99	522.59	408.923	350.235	0.681939	0.149301	4.56754	4.93493e-06	0.000238345
663	ENSMUSG00000001496.16	Nkx2-1	NK2 homeobox 1 [Source:MGI Symbol;Acc:MGI:108067]	chr12	56578743	56583693	-	4950	chr12:56578743-56583693	1530.82	1606.13	1628.24	1641.05	2031.39	2469.74	2122.83	2197.84	1848.71	1897.42	0.401128	0.0878913	4.56391	5.02099e-06	0.000241889
664	ENSMUSG00000104012.2	Gm37364	predicted gene, 37364 [Source:MGI Symbol;Acc:MGI:5610592]	chr7	142851435	142855354	+	3919	chr7:142851435-142855354	82.1037	106.877	113.522	102.009	56.3403	53.557	65.9523	34.4472	47.0891	73.5442	-0.830962	0.182077	-4.56381	5.02344e-06	0.000241889
665	ENSMUSG00000030120.15	Mlf2	myeloid leukemia factor 2 [Source:MGI Symbol;Acc:MGI:1353554]	chr6	124908349	124914201	+	5852	chr6:124908349-124914201	1141.52	1130.37	1176.97	1123.32	1566.26	1514.3	1273.87	1514.82	1437.39	1319.87	0.346452	0.0759526	4.56143	5.08071e-06	0.000244279
666	ENSMUSG00000106847.2	Peg13	paternally expressed 13 [Source:MGI Symbol;Acc:MGI:2663476]	chr15	72677449	72682173	-	4724	chr15:72677449-72682173	1844.93	1794.03	2225.6	2139.59	1458.78	1330.55	1578.6	1530.11	1551.27	1717.05	-0.412033	0.0904141	-4.55718	5.1846e-06	0.0002489
667	ENSMUSG00000035258.16	Abi3bp	ABI family member 3 binding protein [Source:MGI Symbol;Acc:MGI:2444583]	chr16	56298241	56510498	+	212257	chr16:56298241-56510498	1420.14	1861.57	1651.42	1775.01	1152.9	1179.78	1166.33	1341.01	1301.46	1427.74	-0.432723	0.0949638	-4.55671	5.19609e-06	0.000249077
668	ENSMUSG00000020695.15	Mrc2	mannose receptor, C type 2 [Source:MGI Symbol;Acc:MGI:107818]	chr11	105183469	105241965	+	58496	chr11:105183469-105241965	2383.52	2577.34	2844.39	2016.53	1386.23	1478.03	1839.65	1841.54	1691.74	2006.55	-0.542093	0.119018	-4.55471	5.24579e-06	0.000251083
669	ENSMUSG00000030168.14	Adipor2	adiponectin receptor 2 [Source:MGI Symbol;Acc:MGI:93830]	chr6	119330111	119394665	-	64554	chr6:119330111-119394665	1807.73	2202.56	2234	2349.55	2883.25	3139.74	2811.22	3057.85	2621.49	2567.49	0.419023	0.0920635	4.55146	5.32762e-06	0.000254619
670	ENSMUSG00000022064.11	Pibf1	progesterone immunomodulatory binding factor 1 [Source:MGI Symbol;Acc:MGI:1261910]	chr14	99336860	99491929	+	155069	chr14:99336860-99491929	420.153	373.72	388.597	397.674	276.929	235.275	304.725	216.756	298.53	323.595	-0.536368	0.117886	-4.54989	5.36732e-06	0.000256133
671	ENSMUSG00000017009.4	Sdc4	syndecan 4 [Source:MGI Symbol;Acc:MGI:1349164]	chr2	164266167	164285807	-	19640	chr2:164266167-164285807	2681.23	2499.66	2260.74	2624.52	3394.93	3416.57	2986.52	3821.65	3157.02	2982.54	0.402183	0.0884131	4.5489	5.39266e-06	0.000256195
672	ENSMUSG00000025086.14	Trub1	TruB pseudouridine (psi) synthase family member 1 [Source:MGI Symbol;Acc:MGI:1919383]	chr19	57441344	57479437	+	38093	chr19:57441344-57479437	122.479	122.521	105.534	96.5415	64.9916	51.6061	72.2195	55.0365	71.6068	84.7262	-0.731924	0.160893	-4.54913	5.3867e-06	0.000256195
673	ENSMUSG00000074345.5	Tnfaip8l3	tumor necrosis factor, alpha-induced protein 8-like 3 [Source:MGI Symbol;Acc:MGI:2685363]	chr9	53930689	53975672	-	44983	chr9:53930689-53975672	109.945	40.7061	70.7878	62.8373	26.7139	31.0988	30.6164	20.0042	21.1308	45.9823	-1.03552	0.227636	-4.549	5.3901e-06	0.000256195
674	ENSMUSG00000020241.14	Col6a2	collagen, type VI, alpha 2 [Source:MGI Symbol;Acc:MGI:88460]	chr10	76431596	76459464	-	27868	chr10:76431596-76459464	2503.5	2613.4	2538.86	2406.12	2035.8	2240.15	1917.71	1947.41	2035.16	2248.68	-0.300121	0.0659812	-4.54858	5.40094e-06	0.000256208
675	ENSMUSG00000037754.14	Ppp1r16b	protein phosphatase 1, regulatory subunit 16B [Source:MGI Symbol;Acc:MGI:2151841]	chr2	158507318	158608254	+	100936	chr2:158507318-158608254	3852.18	3319.39	3381.4	3351.24	4104.48	4231.28	4340.26	4732.35	4590.73	3989.26	0.332972	0.0732408	4.54626	5.46064e-06	0.000258656
676	ENSMUSG00000041115.19	Iqsec2	IQ motif and Sec7 domain 2 [Source:MGI Symbol;Acc:MGI:3528396]	chrX	150927193	151008232	+	81039	chrX:150927193-151008232	792.38	979.834	866.417	860.963	1307.26	1082.45	1066.62	1247.89	1248.04	1050.21	0.429046	0.0943986	4.54505	5.49221e-06	0.000259767
677	ENSMUSG00000020393.17	Kremen1	kringle containing transmembrane protein 1 [Source:MGI Symbol;Acc:MGI:1933988]	chr11	5141552	5211558	-	70006	chr11:5141552-5211558	878.654	963.611	899.135	896.664	1212.1	1134.32	1132.68	1149.16	1049.35	1035.07	0.314146	0.0691449	4.54331	5.53787e-06	0.000261154
678	ENSMUSG00000040383.17	Aqr	aquarius [Source:MGI Symbol;Acc:MGI:1276102]	chr2	113931651	114017505	-	85854	chr2:113931651-114017505	954.59	896.36	1026.33	944.401	749.639	740.083	755.431	749.273	810.491	847.399	-0.321416	0.0707425	-4.54346	5.53386e-06	0.000261154
679	ENSMUSG00000037905.14	Bri3bp	Bri3 binding protein [Source:MGI Symbol;Acc:MGI:1924059]	chr5	125518632	125537434	+	18802	chr5:125518632-125537434	218.583	150.522	147.984	128.551	268.878	305.886	254.701	354.326	239.035	229.83	0.731262	0.160986	4.5424	5.56183e-06	0.000261897
680	ENSMUSG00000015120.17	Ube2i	ubiquitin-conjugating enzyme E2I [Source:MGI Symbol;Acc:MGI:107365]	chr17	25479482	25493856	-	14374	chr17:25479482-25493856	2995.32	2968.05	3121.95	2889.9	3427.65	3523.37	3427.85	3668.19	3665.02	3298.59	0.240319	0.0529142	4.54167	5.58095e-06	0.000262411
681	ENSMUSG00000025868.7	Higd2a	HIG1 domain family, member 2A [Source:MGI Symbol;Acc:MGI:1914294]	chr13	54738020	54738971	+	951	chr13:54738020-54738971	211.985	233.245	221.022	226.535	306.891	332.618	275.502	351.431	306.043	273.919	0.473696	0.104326	4.54052	5.6116e-06	0.000263465
682	ENSMUSG00000024513.17	Mbd2	methyl-CpG binding domain protein 2 [Source:MGI Symbol;Acc:MGI:1333813]	chr18	70701260	70759202	+	57942	chr18:70701260-70759202	907.651	966.352	1100.15	1106.65	1219.23	1343.95	1369.93	1460.53	1404.05	1208.72	0.401229	0.0884016	4.5387	5.66009e-06	0.000265352
683	ENSMUSG00000018572.11	Phf23	PHD finger protein 23 [Source:MGI Symbol;Acc:MGI:1925496]	chr11	69886603	69890835	+	4232	chr11:69886603-69890835	378.284	366.881	334.787	452.589	585.052	522.817	531.191	582.894	498.153	472.517	0.482447	0.106316	4.53788	5.68239e-06	0.000265618
684	ENSMUSG00000068566.14	Myadm	myeloid-associated differentiation marker [Source:MGI Symbol;Acc:MGI:1355332]	chr7	3337605	3348958	+	11353	chr7:3337605-3348958	3502.76	3307.53	3325.83	3426.84	3853.93	4297.39	4204.27	3914.87	4408.69	3804.68	0.282239	0.0621936	4.53808	5.67685e-06	0.000265618
685	ENSMUSG00000028532.15	Cachd1	cache domain containing 1 [Source:MGI Symbol;Acc:MGI:2444177]	chr4	100633872	100886417	+	252545	chr4:100633872-100886417	439.54	540.591	361.709	394.678	682.377	937.899	634.039	616.516	687.777	588.347	0.651978	0.143729	4.53615	5.72894e-06	0.000267404
686	ENSMUSG00000035671.7	Zswim4	zinc finger SWIM-type containing 4 [Source:MGI Symbol;Acc:MGI:2443726]	chr8	84937307	84963684	-	26377	chr8:84937307-84963684	407.436	439.455	471.279	496.211	603.912	574.437	700.577	663.713	580.856	548.653	0.442334	0.0976197	4.5312	5.86503e-06	0.000273356
687	ENSMUSG00000049086.9	Bmyc	brain expressed myelocytomatosis oncogene [Source:MGI Symbol;Acc:MGI:88184]	chr2	25596751	25597733	+	982	chr2:25596751-25597733	89.5018	103.644	112.956	101.153	48.6922	65.0785	55.5082	67.6591	48.8815	77.0082	-0.736885	0.162673	-4.52984	5.90274e-06	0.000274714
688	ENSMUSG00000001441.14	Npepps	aminopeptidase puromycin sensitive [Source:MGI Symbol;Acc:MGI:1101358]	chr11	97096668	97171464	-	74796	chr11:97096668-97171464	1123.05	1105.75	1057.8	1101.61	1634.17	1398.47	1283.87	1365.76	1581.43	1294.65	0.393079	0.0867957	4.52878	5.93243e-06	0.000275694
689	ENSMUSG00000047261.10	Gap43	growth associated protein 43 [Source:MGI Symbol;Acc:MGI:95639]	chr16	42068805	42161014	-	92209	chr16:42068805-42161014	145.537	117.469	101.888	97.6929	73.1754	41.9947	57.8698	63.7113	62.6633	84.6668	-0.809331	0.178728	-4.52829	5.94621e-06	0.000275934
690	ENSMUSG00000006517.6	Mvd	mevalonate (diphospho) decarboxylase [Source:MGI Symbol;Acc:MGI:2179327]	chr8	123160340	123170161	-	9821	chr8:123160340-123170161	112.328	74.8341	56.3721	69.1618	167.686	159.593	131.714	129.52	157.734	117.66	0.802779	0.177435	4.52437	6.05763e-06	0.000280697
691	ENSMUSG00000059901.13	Adamts14	a disintegrin-like and metallopeptidase (reprolysin type) with thrombospondin type 1 motif, 14 [Source:MGI Symbol;Acc:MGI:2179942]	chr10	61032891	61109217	-	76326	chr10:61032891-61109217	188.154	176.903	178.985	158.54	116.799	86.1259	82.5459	117.275	123.18	136.501	-0.66589	0.147242	-4.52242	6.11376e-06	0.000282479
692	ENSMUSG00000102523.2	Gm37783	predicted gene, 37783 [Source:MGI Symbol;Acc:MGI:5611011]	chr1	194332627	194334482	+	1855	chr1:194332627-194334482	147.406	186.017	128.186	141.781	63.6889	79.7978	93.1217	65.7806	103.864	112.183	-0.774404	0.171226	-4.52269	6.10578e-06	0.000282479
693	ENSMUSG00000010205.12	Raver1	ribonucleoprotein, PTB-binding 1 [Source:MGI Symbol;Acc:MGI:1919016]	chr9	20985454	21003304	-	17850	chr9:20985454-21003304	893.277	809.884	828.352	758.156	975.698	1020.72	1057.36	1112.3	1090.75	949.611	0.346889	0.0767221	4.52137	6.1442e-06	0.000283475
694	ENSMUSG00000023456.17	Tpi1	triosephosphate isomerase 1 [Source:MGI Symbol;Acc:MGI:98797]	chr6	124787549	124791259	-	3710	chr6:124787549-124791259	645.1	620.498	609.739	577.808	824.435	911.078	689.132	869.118	876.953	735.985	0.428983	0.0948965	4.52054	6.16831e-06	0.000283763
695	ENSMUSG00000066026.15	Dhrs3	dehydrogenase/reductase (SDR family) member 3 [Source:MGI Symbol;Acc:MGI:1315215]	chr4	144619397	144654779	+	35382	chr4:144619397-144654779	1049.22	1390.46	1279.45	1281.32	972.666	809.633	859.165	869.864	639.257	1016.78	-0.554149	0.122584	-4.52056	6.16763e-06	0.000283763
696	ENSMUSG00000118670.1	Muc19	mucin 19 [Source:MGI Symbol;Acc:MGI:2676278]	chr15	91722531	91832447	+	109916	chr15:91722531-91832447	6.00144	8.05144	13.6129	10.3735	39.3712	64.0653	19.3481	45.6273	24.5457	25.6663	1.13177	0.250377	4.52024	6.17707e-06	0.000283763
697	ENSMUSG00000019528.19	Gyg	glycogenin [Source:MGI Symbol;Acc:MGI:1351614]	chr3	20176248	20209481	-	33233	chr3:20176248-20209481	1177.95	942.67	1051.38	920.52	1660.34	1371.75	1519.22	1331.02	2047.56	1335.82	0.587978	0.130099	4.51948	6.19903e-06	0.000283956
698	ENSMUSG00000104125.2	Gm37488	predicted gene, 37488 [Source:MGI Symbol;Acc:MGI:5610716]	chr3	60511805	60515178	+	3373	chr3:60511805-60515178	278.41	257.205	250.693	255.889	167.924	175.369	171.672	160.053	213.827	214.56	-0.519838	0.115021	-4.5195	6.19849e-06	0.000283956
699	ENSMUSG00000071528.5	Atp5md	ATP synthase membrane subunit DAPIT [Source:MGI Symbol;Acc:MGI:1891435]	chr19	47071903	47079086	-	7183	chr19:47071903-47079086	251.5	208.38	201.101	224.499	406.425	331.281	290.26	299.372	390.258	289.231	0.589865	0.130591	4.51689	6.27554e-06	0.00028705
700	ENSMUSG00000024639.6	Gnaq	guanine nucleotide binding protein, alpha q polypeptide [Source:MGI Symbol;Acc:MGI:95776]	chr19	16110195	16364827	+	254632	chr19:16110195-16364827	2749.46	2784.19	2520.89	2769.3	1983.25	1983.62	2410.69	2126.72	2038.25	2374.04	-0.351368	0.0778103	-4.51571	6.31063e-06	0.000288242
701	ENSMUSG00000051853.11	Arf3	ADP-ribosylation factor 3 [Source:MGI Symbol;Acc:MGI:99432]	chr15	98634515	98661095	-	26580	chr15:98634515-98661095	2631.36	2493.96	2677.72	2799.27	3162.85	3630.33	3224.52	3974.27	3345.44	3104.41	0.37677	0.0834766	4.51347	6.37745e-06	0.000290879
702	ENSMUSG00000030397.12	Mark4	MAP/microtubule affinity regulating kinase 4 [Source:MGI Symbol;Acc:MGI:1920955]	chr7	19158700	19192746	-	34046	chr7:19158700-19192746	632.816	625.682	707.112	695.153	759.807	900.1	916.851	1005.75	959.661	800.326	0.433043	0.0959879	4.51144	6.43904e-06	0.000292852
703	ENSMUSG00000037415.8	Ranbp10	RAN binding protein 10 [Source:MGI Symbol;Acc:MGI:1921584]	chr8	106494940	106553982	-	59042	chr8:106494940-106553982	802.48	745.135	773.971	811.891	966.143	1010.42	998.48	1029.8	902.458	893.42	0.318245	0.0705401	4.51154	6.4359e-06	0.000292852
704	ENSMUSG00000108912.2	E230020D15Rik	RIKEN cDNA E230020D15 gene [Source:MGI Symbol;Acc:MGI:2442650]	chr8	8679175	8685073	-	5898	chr8:8679175-8685073	1110.93	874.519	1242.02	688.986	523.224	468.382	673.417	453.025	637.882	741.376	-0.733093	0.162566	-4.50952	6.49735e-06	0.000295085
705	ENSMUSG00000026288.15	Inpp5d	inositol polyphosphate-5-phosphatase D [Source:MGI Symbol;Acc:MGI:107357]	chr1	87548034	87648229	+	100195	chr1:87548034-87648229	1817	1796.79	1715.37	1480.2	1175.43	1235.31	1088.72	1383.09	1340.33	1448.03	-0.433948	0.0962916	-4.5066	6.58739e-06	0.00029875
706	ENSMUSG00000099757.3	BE692007	expressed sequence BE692007 [Source:MGI Symbol;Acc:MGI:3035348]	chr19	11447462	11461994	-	14532	chr19:11447462-11461994	180.672	217.527	164.409	225.75	66.8042	54.4877	142.061	74.0834	103.268	136.562	-0.926403	0.205636	-4.50505	6.63562e-06	0.000300511
707	ENSMUSG00000106341.2	Gm43330	predicted gene 43330 [Source:MGI Symbol;Acc:MGI:5663467]	chr3	105690191	105692343	-	2152	chr3:105690191-105692343	242.57	187.903	239.031	159.934	106.19	80.8513	147.684	88.0718	118.6	152.315	-0.803307	0.178333	-4.50454	6.65161e-06	0.000300809
708	ENSMUSG00000071669.15	Snx29	sorting nexin 29 [Source:MGI Symbol;Acc:MGI:1921728]	chr16	11140772	11573336	+	432564	chr16:11140772-11573336	458.375	547.472	589.636	635.946	349.09	413.275	428.181	341.748	361.165	458.321	-0.529425	0.117565	-4.50324	6.69256e-06	0.000302233
709	ENSMUSG00000031729.7	Ist1	increased sodium tolerance 1 homolog (yeast) [Source:MGI Symbol;Acc:MGI:1919205]	chr8	110397957	110419892	-	21935	chr8:110397957-110419892	1223.26	1229.3	1303.97	1300.19	1584.69	1570.13	1427.85	1540.04	1554.74	1414.91	0.275997	0.0613433	4.49922	6.82039e-06	0.000307572
710	ENSMUSG00000038042.12	Ptpdc1	protein tyrosine phosphatase domain containing 1 [Source:MGI Symbol;Acc:MGI:2145430]	chr13	48731348	48779140	-	47792	chr13:48731348-48779140	152.609	169.415	202.038	138.202	101.09	85.0184	93.4079	97.0127	116.163	128.328	-0.674508	0.150014	-4.4963	6.91452e-06	0.000311377
711	ENSMUSG00000039529.10	Atp8b1	ATPase, class I, type 8B, member 1 [Source:MGI Symbol;Acc:MGI:1859665]	chr18	64662038	64794338	-	132300	chr18:64662038-64794338	640.993	337.628	290.065	488.793	789.29	1270.37	933.772	849.307	703.245	700.385	0.866048	0.192663	4.49515	6.95204e-06	0.000312627
712	ENSMUSG00000046605.15	B3gntl1	UDP-GlcNAc:betaGal beta-1,3-N-acetylglucosaminyltransferase-like 1 [Source:MGI Symbol;Acc:MGI:2441705]	chr11	121507023	121563979	-	56956	chr11:121507023-121563979	113.718	113.34	102.967	116.967	71.9955	57.3827	76.1408	68.7993	63.5359	87.2051	-0.659895	0.147047	-4.48763	7.20194e-06	0.00032341
713	ENSMUSG00000073274.6	Gm14636	predicted gene 14636 [Source:MGI Symbol;Acc:MGI:3641976]	chrX	19011600	19034490	-	22890	chrX:19011600-19034490	138.882	97.2555	143.407	179.898	259.788	263.693	275.072	186.983	283.621	203.178	0.75049	0.167289	4.48618	7.25115e-06	0.000325163
714	ENSMUSG00000040732.21	Erg	ETS transcription factor [Source:MGI Symbol;Acc:MGI:95415]	chr16	95160028	95387452	-	227424	chr16:95160028-95387452	1100.57	1161.66	1187.56	1215.66	1374.82	1546.41	2028.5	1997.29	1627.56	1471.11	0.524394	0.117035	4.48067	7.44102e-06	0.00033321
715	ENSMUSG00000046671.19	Mtfr1l	mitochondrial fission regulator 1-like [Source:MGI Symbol;Acc:MGI:1924074]	chr4	134252861	134262698	-	9837	chr4:134252861-134262698	912.381	1025.67	1115.51	957.118	1196.81	1303.17	1364.89	1323.34	1284.46	1164.82	0.358909	0.0801825	4.47615	7.60002e-06	0.000339799
716	ENSMUSG00000052915.15	Msl1	male specific lethal 1 [Source:MGI Symbol;Acc:MGI:1921276]	chr11	98686342	98698685	+	12343	chr11:98686342-98698685	1401.33	1458.31	1557.4	1790.49	2160.17	2017.27	2029.19	1953.61	1979.28	1816.34	0.374555	0.0836829	4.47589	7.60942e-06	0.000339799
717	ENSMUSG00000044279.16	Crb3	crumbs family member 3 [Source:MGI Symbol;Acc:MGI:2670904]	chr17	57366105	57372918	+	6813	chr17:57366105-57372918	161.692	164.747	141.111	156.237	224.491	289.865	236.866	259.624	197.992	203.625	0.586904	0.13119	4.47369	7.68827e-06	0.000342841
718	ENSMUSG00000038650.16	Rnh1	ribonuclease/angiogenin inhibitor 1 [Source:MGI Symbol;Acc:MGI:1195456]	chr7	140740239	140752770	-	12531	chr7:140740239-140752770	1081.29	1071.24	985.499	1019.98	1494.55	1464.16	1230.48	1442.33	1227.46	1224.11	0.388392	0.0868481	4.47208	7.74623e-06	0.000344944
719	ENSMUSG00000050335.18	Lgals3	lectin, galactose binding, soluble 3 [Source:MGI Symbol;Acc:MGI:96778]	chr14	47605208	47623617	+	18409	chr14:47605208-47623617	643.496	709.241	599.073	558.941	896.771	1188.35	1010.42	934.199	753.173	810.407	0.56712	0.126854	4.47065	7.79831e-06	0.000346781
720	ENSMUSG00000043279.10	Trim56	tripartite motif-containing 56 [Source:MGI Symbol;Acc:MGI:2685298]	chr5	137134498	137145063	-	10565	chr5:137134498-137145063	2818.76	2526.26	2528.71	2375.01	3175.75	3205.05	3408.74	3589	3010.6	2959.76	0.34696	0.0776444	4.46857	7.87427e-06	0.000349672
721	ENSMUSG00000026727.11	Rsu1	Ras suppressor protein 1 [Source:MGI Symbol;Acc:MGI:103040]	chr2	13081632	13276226	-	194594	chr2:13081632-13276226	882.493	814.304	943.002	968.24	1068.35	1129.07	1196.16	1286.94	1258.2	1060.75	0.384639	0.0860898	4.46788	7.89993e-06	0.000350325
722	ENSMUSG00000001025.9	S100a6	S100 calcium binding protein A6 (calcyclin) [Source:MGI Symbol;Acc:MGI:1339467]	chr3	90520189	90531488	+	11299	chr3:90520189-90531488	767.493	888.428	766.594	923.845	1092.73	1239.38	1159.14	1033.41	1073.39	993.823	0.406284	0.0909554	4.46685	7.93809e-06	0.000351505
723	ENSMUSG00000028691.13	Prdx1	peroxiredoxin 1 [Source:MGI Symbol;Acc:MGI:99523]	chr4	116542741	116558019	+	15278	chr4:116542741-116558019	1647.01	1578.15	1617.64	1843.24	2309.86	2444.12	2023.09	1975.89	2307.53	1971.83	0.391631	0.0876805	4.46657	7.94853e-06	0.000351505
724	ENSMUSG00000022255.17	Mtdh	metadherin [Source:MGI Symbol;Acc:MGI:1914404]	chr15	34082840	34145770	+	62930	chr15:34082840-34145770	1488	1510.95	1529.6	1637.49	1702.88	2074.5	1994.83	2057.65	2010.86	1778.53	0.343823	0.0769946	4.46555	7.98643e-06	0.000352207
725	ENSMUSG00000074677.12	Sirpb1c	signal-regulatory protein beta 1C [Source:MGI Symbol;Acc:MGI:3807521]	chr3	15849309	15902692	-	53383	chr3:15849309-15902692	144.103	77.3398	126.471	87.2207	174.541	186.314	207.503	217.425	200.304	157.913	0.750696	0.168105	4.46563	7.9833e-06	0.000352207
726	ENSMUSG00000031924.5	Cyb5b	cytochrome b5 type B [Source:MGI Symbol;Acc:MGI:1913677]	chr8	107877272	107914103	+	36831	chr8:107877272-107914103	2507.12	2340.01	2294.08	2350.16	2666.62	2908.03	3067.3	2935.49	2847.32	2657.35	0.277676	0.0621875	4.46514	8.00158e-06	0.000352262
727	ENSMUSG00000106202.2	Gm43727	predicted gene 43727 [Source:MGI Symbol;Acc:MGI:5663864]	chr5	5354356	5357002	-	2646	chr5:5354356-5357002	125.237	116.082	150.823	127.081	89.2395	74.5548	68.1892	66.8364	87.2672	100.59	-0.675562	0.151304	-4.46492	8.00971e-06	0.000352262
728	ENSMUSG00000006281.9	Tep1	telomerase associated protein 1 [Source:MGI Symbol;Acc:MGI:109573]	chr14	51061516	51108017	-	46501	chr14:51061516-51108017	1022.1	1057.26	1129.08	836.16	789.858	609.956	757.778	699.186	605.7	834.118	-0.516811	0.115776	-4.46388	8.04894e-06	0.000353501
729	ENSMUSG00000030264.15	Thumpd3	THUMP domain containing 3 [Source:MGI Symbol;Acc:MGI:1277973]	chr6	113023186	113045234	+	22048	chr6:113023186-113045234	257.686	238.903	224.48	215.068	156.164	168.03	176.041	132.704	156.568	191.738	-0.536279	0.120162	-4.46299	8.08245e-06	0.000354486
730	ENSMUSG00000032500.11	Dclk3	doublecortin-like kinase 3 [Source:MGI Symbol;Acc:MGI:3039580]	chr9	111268149	111318186	+	50037	chr9:111268149-111318186	11.0163	12.1057	9.08265	15.5581	1.06243	2.09982	0	1.01267	1.96108	5.98875	-1.10331	0.247386	-4.45986	8.2014e-06	0.000358719
731	ENSMUSG00000103897.2	Pcdhga8	protocadherin gamma subfamily A, 8 [Source:MGI Symbol;Acc:MGI:1935221]	chr18	37858759	37974926	+	116167	chr18:37858759-37974926	473.495	490.838	451.295	437.426	295.584	253.089	358.257	322.236	361.08	382.589	-0.512687	0.114949	-4.4601	8.19196e-06	0.000358719
732	ENSMUSG00000060938.15	Rpl26	ribosomal protein L26 [Source:MGI Symbol;Acc:MGI:106022]	chr11	68792409	68797815	+	5406	chr11:68792409-68797815	1636.88	1742.28	1744.16	1845.85	2140.63	2090.26	2033.1	2237.37	2068.44	1948.77	0.27449	0.0615676	4.45835	8.25915e-06	0.000359893
733	ENSMUSG00000072825.13	Cep170b	centrosomal protein 170B [Source:MGI Symbol;Acc:MGI:2145043]	chr12	112686889	112713026	+	26137	chr12:112686889-112713026	1667.92	1769.5	1474.77	1613.7	2113.78	2746.42	1907.65	2503.42	2368.27	2018.38	0.487898	0.109431	4.45852	8.25294e-06	0.000359893
734	ENSMUSG00000106024.2	A530083M17Rik	RIKEN cDNA A530083M17 gene [Source:MGI Symbol;Acc:MGI:2444172]	chr3	153015007	153018382	-	3375	chr3:153015007-153018382	116.171	131.124	137.154	83.8554	51.0149	37.8041	77.3094	45.5848	63.7559	82.6415	-0.884037	0.198291	-4.45828	8.26201e-06	0.000359893
735	ENSMUSG00000073702.12	Rpl31	ribosomal protein L31 [Source:MGI Symbol;Acc:MGI:2149632]	chr1	39406923	39410992	+	4069	chr1:39406923-39410992	1555.91	1565.69	1460.17	1543.96	1804.25	2167.53	1973.31	2080.9	1785.36	1770.79	0.348823	0.0782733	4.45648	8.33173e-06	0.000362436
736	ENSMUSG00000018849.7	Wwc1	WW, C2 and coiled-coil domain containing 1 [Source:MGI Symbol;Acc:MGI:2388637]	chr11	35729227	35871354	-	142127	chr11:35729227-35871354	2717.95	3095.25	2999.91	2748.38	3855.89	4500.2	3661.28	5230.32	3656.16	3607.26	0.504568	0.113253	4.45525	8.37952e-06	0.000364019
737	ENSMUSG00000024378.10	Stard4	StAR-related lipid transfer (START) domain containing 4 [Source:MGI Symbol;Acc:MGI:2156764]	chr18	33332408	33346915	-	14507	chr18:33332408-33346915	565.726	490.987	502.464	606.146	651.933	802.448	814.898	749.059	717.765	655.714	0.445835	0.100097	4.45404	8.42686e-06	0.000364602
738	ENSMUSG00000024678.7	Ms4a4d	membrane-spanning 4-domains, subfamily A, member 4D [Source:MGI Symbol;Acc:MGI:1913857]	chr19	11514165	11535831	+	21666	chr19:11514165-11535831	280.966	238.881	314.706	360.51	539.933	427.307	576.555	390.432	494.552	402.649	0.637987	0.143238	4.45404	8.42713e-06	0.000364602
739	ENSMUSG00000056851.16	Pcbp2	poly(rC) binding protein 2 [Source:MGI Symbol;Acc:MGI:108202]	chr15	102378974	102408496	+	29522	chr15:102378974-102408496	2816.82	2778.34	2902.93	2957.84	3357.26	3739.94	3487.57	3900.81	3306.18	3249.74	0.307095	0.0689439	4.45427	8.41778e-06	0.000364602
740	ENSMUSG00000019054.14	Fis1	fission, mitochondrial 1 [Source:MGI Symbol;Acc:MGI:1913687]	chr5	136982129	136995088	+	12959	chr5:136982129-136995088	609.935	612.945	605.572	577.998	741.931	759.844	740.423	812.125	714.102	686.097	0.319131	0.0716648	4.45311	8.4635e-06	0.00036568
741	ENSMUSG00000074785.6	Plxnc1	plexin C1 [Source:MGI Symbol;Acc:MGI:1890127]	chr10	94626728	94780697	-	153969	chr10:94626728-94780697	835.693	780.133	624.463	744.398	525.268	445.011	604.974	410.764	406.942	597.516	-0.593967	0.133423	-4.45177	8.51651e-06	0.000367474
742	ENSMUSG00000048920.9	Fkrp	fukutin related protein [Source:MGI Symbol;Acc:MGI:2447586]	chr7	16543171	16550657	-	7486	chr7:16543171-16550657	362.052	332.949	409.145	340.067	508.551	479.171	452.161	573.425	499.038	439.618	0.457109	0.102713	4.45034	8.57326e-06	0.000369424
743	ENSMUSG00000023055.11	Calcoco1	calcium binding and coiled coil domain 1 [Source:MGI Symbol;Acc:MGI:1914738]	chr15	102615212	102630613	-	15401	chr15:102615212-102630613	1091.12	1530	1478.73	1372.86	1946.91	2010.47	1922.56	2256.34	1712.11	1702.34	0.498621	0.112083	4.44867	8.64049e-06	0.00037182
744	ENSMUSG00000005672.13	Kit	KIT proto-oncogene receptor tyrosine kinase [Source:MGI Symbol;Acc:MGI:96677]	chr5	75735576	75817382	+	81806	chr5:75735576-75817382	3350.43	2784.59	3450.83	2880.32	1761.91	2092.96	2433.48	1947.49	2469.41	2574.6	-0.512166	0.115154	-4.44767	8.68049e-06	0.000372539
745	ENSMUSG00000031672.9	Got2	glutamatic-oxaloacetic transaminase 2, mitochondrial [Source:MGI Symbol;Acc:MGI:95792]	chr8	96590762	96615175	-	24413	chr8:96590762-96615175	733.212	774.858	758.771	708.507	992.211	888.743	875.838	953.484	1020.92	856.283	0.339987	0.0764385	4.44785	8.67348e-06	0.000372539
746	ENSMUSG00000020265.17	Sumo3	small ubiquitin-like modifier 3 [Source:MGI Symbol;Acc:MGI:1336201]	chr10	77441931	77454165	+	12234	chr10:77441931-77454165	627.755	727.351	695.819	771.506	1135.81	1027.99	848.993	1445.67	1054.38	926.141	0.594742	0.133756	4.44647	8.72924e-06	0.000374129
747	ENSMUSG00000092232.2	Gm20521	predicted gene 20521 [Source:MGI Symbol;Acc:MGI:5141986]	chr14	55120898	55135594	+	14696	chr14:55120898-55135594	0	0	0	4.33343	22.313	21.0478	111.418	22.2934	19.6214	22.3364	1.04833	0.235843	4.44502	8.78846e-06	0.000376163
748	ENSMUSG00000025504.15	Eps8l2	EPS8-like 2 [Source:MGI Symbol;Acc:MGI:2138828]	chr7	140918793	140942933	+	24140	chr7:140918793-140942933	901	1009.94	1031.52	976.787	1238.12	1314.27	1356.77	1354.86	1116.44	1144.41	0.370202	0.0833251	4.44286	8.87701e-06	0.000379445
749	ENSMUSG00000020451.18	Limk2	LIM motif-containing protein kinase 2 [Source:MGI Symbol;Acc:MGI:1197517]	chr11	3294256	3359189	-	64933	chr11:3294256-3359189	898.449	964.398	1055.84	943.597	1206.65	1165.13	1220.21	1206.74	1179.93	1093.44	0.302439	0.068085	4.44207	8.90969e-06	0.000380333
750	ENSMUSG00000049493.14	Pls1	plastin 1 (I-isoform) [Source:MGI Symbol;Acc:MGI:104809]	chr9	95634695	95727364	-	92669	chr9:95634695-95727364	168.987	246.979	255.263	228.249	332.322	423.158	301.278	359.993	375.789	299.113	0.618565	0.139269	4.4415	8.93342e-06	0.000380838
751	ENSMUSG00000035678.9	Tnfsf9	tumor necrosis factor (ligand) superfamily, member 9 [Source:MGI Symbol;Acc:MGI:1101058]	chr17	57412325	57414757	+	2432	chr17:57412325-57414757	34.1401	20.2685	20.9295	38.9046	91.167	87.135	60.1173	71.7788	46.9817	52.3803	0.979503	0.220565	4.44088	8.95919e-06	0.00038092
752	ENSMUSG00000120926.1		novel transcript, antisense to Nrgn	chr9	37457286	37458211	+	925	chr9:37457286-37458211	127.769	137.276	143.969	140.06	75.1245	79.7702	98.5204	95.9047	65.4798	107.097	-0.660613	0.148748	-4.44116	8.94732e-06	0.00038092
753	ENSMUSG00000107286.2	Gm43788	predicted gene 43788 [Source:MGI Symbol;Acc:MGI:5663925]	chr5	118740781	118743197	+	2416	chr5:118740781-118743197	184.383	173.676	190.826	211.803	133.835	103.955	144.31	110.365	119.606	152.529	-0.591641	0.133235	-4.44057	8.97205e-06	0.00038096
754	ENSMUSG00000041886.8	Macc1	metastasis associated in colon cancer 1 [Source:MGI Symbol;Acc:MGI:2685113]	chr12	119278005	119433722	+	155717	chr12:119278005-119433722	199.5	175.499	225.951	267.893	339.314	496.426	280.776	383.766	404.536	308.185	0.716315	0.161337	4.43986	9.00186e-06	0.000381719
755	ENSMUSG00000030688.16	Stard10	START domain containing 10 [Source:MGI Symbol;Acc:MGI:1860093]	chr7	100966293	100995833	+	29540	chr7:100966293-100995833	337.354	389.492	351.614	343.04	638.552	582.638	434.614	565.746	457.129	455.576	0.55441	0.12488	4.43952	9.01584e-06	0.000381806
756	ENSMUSG00000047675.16	Rps8	ribosomal protein S8 [Source:MGI Symbol;Acc:MGI:98166]	chr4	117011024	117013440	-	2416	chr4:117011024-117013440	3040.4	2986.14	2738.98	2926.01	3464.56	3574.08	3377.13	3829.7	3491.99	3269.89	0.275588	0.0620863	4.43878	9.04692e-06	0.000382615
757	ENSMUSG00000042812.6	Foxf1	forkhead box F1 [Source:MGI Symbol;Acc:MGI:1347470]	chr8	121811125	121814883	+	3758	chr8:121811125-121814883	3095.44	3293.8	2714.27	2818.28	1482.8	1511.02	2455.54	1826.6	2088.21	2365.11	-0.61585	0.138845	-4.43552	9.18489e-06	0.000387937
758	ENSMUSG00000118839.1	Gm25360	predicted gene, 25360 [Source:MGI Symbol;Acc:MGI:5455137]	chr1	72265399	72265589	+	190	chr1:72265399-72265589	41.7743	20.05	36.0372	33.3716	83.7476	48.6999	78.0841	85.2075	73.9858	55.662	0.918854	0.207206	4.43449	9.22898e-06	0.000389285
759	ENSMUSG00000039218.18	Srrm2	serine/arginine repetitive matrix 2 [Source:MGI Symbol;Acc:MGI:1923206]	chr17	24009506	24043715	+	34209	chr17:24009506-24043715	13611.5	15462.2	13905.1	13238.6	16417.4	17090.3	17551.6	17202.7	16715.2	15688.3	0.270225	0.0609873	4.43084	9.38646e-06	0.000395406
760	ENSMUSG00000036912.19	Piwil4	piwi-like RNA-mediated gene silencing 4 [Source:MGI Symbol;Acc:MGI:3041167]	chr9	14607526	14652036	-	44510	chr9:14607526-14652036	39.4118	39.109	47.5638	43.2503	87.8972	98.972	65.255	87.908	66.2489	63.9573	0.799942	0.180568	4.43014	9.41713e-06	0.000396176
761	ENSMUSG00000006301.18	Tmbim1	transmembrane BAX inhibitor motif containing 1 [Source:MGI Symbol;Acc:MGI:1916910]	chr1	74327406	74344781	-	17375	chr1:74327406-74344781	2052.21	2102.81	2183.2	2223.26	2406.54	2591.03	2839.51	2651.92	2646	2410.72	0.290239	0.0655201	4.42976	9.43378e-06	0.000396355
762	ENSMUSG00000038822.16	Hace1	HECT domain and ankyrin repeat containing, E3 ubiquitin protein ligase 1 [Source:MGI Symbol;Acc:MGI:2446110]	chr10	45453925	45588441	+	134516	chr10:45453925-45588441	442.746	496.655	515.752	359.094	295.473	272.431	259.874	323.494	334.305	366.647	-0.567181	0.128162	-4.4255	9.62205e-06	0.000403735
763	ENSMUSG00000049807.17	Arhgap23	Rho GTPase activating protein 23 [Source:MGI Symbol;Acc:MGI:3697726]	chr11	97306359	97393228	+	86869	chr11:97306359-97393228	1538.67	1680.53	1746.2	1677.7	2048.16	1905.16	2279.05	2340.65	2117.51	1925.96	0.354895	0.0802023	4.425	9.6443e-06	0.000404138
764	ENSMUSG00000009876.14	Cox4i2	cytochrome c oxidase subunit 4I2 [Source:MGI Symbol;Acc:MGI:2135755]	chr2	152596093	152606957	+	10864	chr2:152596093-152606957	227.869	245.959	248.184	249.896	160.479	135.385	171.78	191.529	166.856	199.771	-0.524496	0.118544	-4.4245	9.66672e-06	0.000404547
765	ENSMUSG00000089889.4	0610040B10Rik	RIKEN cDNA 0610040B10 gene [Source:MGI Symbol;Acc:MGI:1914922]	chr5	143315002	143318459	+	3457	chr5:143315002-143318459	36.2644	44.6399	40.0514	51.9848	14.3225	10.8676	21.0426	22.1925	17.3651	28.7479	-0.976884	0.22093	-4.4217	9.79276e-06	0.000409286
766	ENSMUSG00000041852.16	Tcf20	transcription factor 20 [Source:MGI Symbol;Acc:MGI:108399]	chr15	82692637	82872073	-	179436	chr15:82692637-82872073	2753.87	3021.5	2595.49	2726.09	3280.86	3663.82	3455.63	3626.41	3249.87	3152.62	0.310803	0.0703006	4.42106	9.82171e-06	0.00040996
767	ENSMUSG00000001729.15	Akt1	thymoma viral proto-oncogene 1 [Source:MGI Symbol;Acc:MGI:87986]	chr12	112620255	112641318	-	21063	chr12:112620255-112641318	1804.7	1917.61	1723.05	1799.24	2069.76	2508.38	2320.7	2609.55	2232.55	2109.5	0.364611	0.0824784	4.42069	9.83879e-06	0.000410138
768	ENSMUSG00000022828.11	Gtf2e1	general transcription factor II E, polypeptide 1 (alpha subunit) [Source:MGI Symbol;Acc:MGI:1921447]	chr16	37330152	37360151	-	29999	chr16:37330152-37360151	198.089	186.629	180.748	193.129	121.062	121.522	122.311	150.161	126.415	155.563	-0.528999	0.119704	-4.41922	9.90571e-06	0.00041239
769	ENSMUSG00000025358.17	Cdk2	cyclin-dependent kinase 2 [Source:MGI Symbol;Acc:MGI:104772]	chr10	128533808	128540900	-	7092	chr10:128533808-128540900	276.655	264.659	269.434	267.641	337.563	379.066	420.828	367.963	339.933	324.86	0.43344	0.0980947	4.41859	9.9348e-06	0.000413063
770	ENSMUSG00000028413.14	B4galt1	UDP-Gal:betaGlcNAc beta 1,4- galactosyltransferase, polypeptide 1 [Source:MGI Symbol;Acc:MGI:95705]	chr4	40804602	40854005	-	49403	chr4:40804602-40854005	1970.64	1697.66	1575.59	1683.16	2167.86	2469.06	2170.68	2272.21	2762.12	2085.44	0.434446	0.0983601	4.4169	1.00127e-05	0.000414706
771	ENSMUSG00000031089.8	Slc6a14	solute carrier family 6 (neurotransmitter transporter), member 14 [Source:MGI Symbol;Acc:MGI:1890216]	chrX	21581135	21608594	+	27459	chrX:21581135-21608594	747.08	630.375	830.178	893.881	960.804	1266.44	1100.55	1117.36	1310.46	984.124	0.53499	0.12111	4.41737	9.99087e-06	0.000414706
772	ENSMUSG00000045639.15	Zfp629	zinc finger protein 629 [Source:MGI Symbol;Acc:MGI:2444524]	chr7	127206203	127214969	-	8766	chr7:127206203-127214969	441.639	429.133	462.433	432.452	596.379	562.413	531.691	545.504	571.323	508.107	0.338658	0.0766735	4.41689	1.00132e-05	0.000414706
773	ENSMUSG00000049892.8	Rasd1	RAS, dexamethasone-induced 1 [Source:MGI Symbol;Acc:MGI:1270848]	chr11	59854007	59855770	-	1763	chr11:59854007-59855770	143.46	134.568	89.1222	69.1623	55.1725	47.2464	12.487	34.3964	30.3642	68.4422	-1.05984	0.239979	-4.41639	1.00361e-05	0.000415117
774	ENSMUSG00000017765.18	Slc12a4	solute carrier family 12, member 4 [Source:MGI Symbol;Acc:MGI:1309465]	chr8	106670222	106692729	-	22507	chr8:106670222-106692729	954.337	894.924	909.238	896.003	1113.45	1146.19	1175.78	1253.81	1483.02	1091.86	0.418409	0.0947523	4.41582	1.0063e-05	0.000415333
775	ENSMUSG00000025792.10	Slc25a10	solute carrier family 25 (mitochondrial carrier, dicarboxylate transporter), member 10 [Source:MGI Symbol;Acc:MGI:1353497]	chr11	120382666	120390013	+	7347	chr11:120382666-120390013	405.307	557.937	465.502	502.475	627.556	648.841	694.236	674.722	663.459	582.226	0.437151	0.0989987	4.41572	1.00673e-05	0.000415333
776	ENSMUSG00000035673.11	Sbno2	strawberry notch 2 [Source:MGI Symbol;Acc:MGI:2448490]	chr10	79892826	79941405	-	48579	chr10:79892826-79941405	2917.69	1871.24	1789.61	1717.94	3655.58	3135.92	3315.94	3138.66	3236.86	2753.27	0.613874	0.139134	4.4121	1.02371e-05	0.000421794
777	ENSMUSG00000029188.15	Slc34a2	solute carrier family 34 (sodium phosphate), member 2 [Source:MGI Symbol;Acc:MGI:1342284]	chr5	53195423	53229006	+	33583	chr5:53195423-53229006	26157	25639.2	26960.2	26970.3	31190.9	39043.9	36688.4	32566.7	31319.5	30726.2	0.360248	0.0816972	4.40955	1.03585e-05	0.000426244
778	ENSMUSG00000002409.19	Dyrk1b	dual-specificity tyrosine-(Y)-phosphorylation regulated kinase 1b [Source:MGI Symbol;Acc:MGI:1330302]	chr7	27878894	27886719	+	7825	chr7:27878894-27886719	300.247	394.479	375.552	365.754	468.503	541.448	499.632	516.761	462.317	436.077	0.451243	0.102375	4.40773	1.04459e-05	0.000428372
779	ENSMUSG00000021298.9	Gpr132	G protein-coupled receptor 132 [Source:MGI Symbol;Acc:MGI:1890220]	chr12	112814493	112831848	-	17355	chr12:112814493-112831848	263.223	212.577	251.211	193.074	144.372	98.1446	160.993	149.617	132.15	178.373	-0.672826	0.15266	-4.40736	1.04638e-05	0.000428372
780	ENSMUSG00000061755.11	Bod1l	biorientation of chromosomes in cell division 1-like [Source:MGI Symbol;Acc:MGI:2444804]	chr5	41944881	42001658	-	56777	chr5:41944881-42001658	1959.43	1778.47	1988.73	1977.89	1525.73	1582.06	1680.24	1431.53	1513.59	1715.3	-0.310946	0.0705409	-4.40802	1.04321e-05	0.000428372
781	ENSMUSG00000103472.2	Pcdhga7	protocadherin gamma subfamily A, 7 [Source:MGI Symbol;Acc:MGI:1935219]	chr18	37847817	37974926	+	127109	chr18:37847817-37974926	308.039	319.141	344.827	345.336	225.718	192.635	228.508	190.318	271.621	269.571	-0.536293	0.121675	-4.40758	1.04531e-05	0.000428372
782	ENSMUSG00000031734.14	Irx3	Iroquois related homeobox 3 [Source:MGI Symbol;Acc:MGI:1197522]	chr8	92525153	92528695	-	3542	chr8:92525153-92528695	577.473	431.66	475.106	454.696	693.445	744.321	639.379	779.441	613.792	601.035	0.491737	0.111635	4.40487	1.0585e-05	0.000432779
783	ENSMUSG00000019428.17	Fkbp8	FK506 binding protein 8 [Source:MGI Symbol;Acc:MGI:1341070]	chr8	70980374	70987978	+	7604	chr8:70980374-70987978	1365.37	1438.21	1495.73	1289.54	1706.44	1737.21	1686.74	1748.27	1654.18	1569.08	0.28422	0.0645524	4.40294	1.06793e-05	0.000436079
784	ENSMUSG00000033016.17	Nfatc1	nuclear factor of activated T cells, cytoplasmic, calcineurin dependent 1 [Source:MGI Symbol;Acc:MGI:102469]	chr18	80649420	80756286	-	106866	chr18:80649420-80756286	1210.2	1341.01	1239.9	1332.58	922.874	951.108	1094.17	1065.22	914.332	1119.04	-0.362756	0.082421	-4.40126	1.07624e-05	0.00043891
785	ENSMUSG00000042985.8	Upk3b	uroplakin 3B [Source:MGI Symbol;Acc:MGI:2140882]	chr5	136067350	136075341	+	7991	chr5:136067350-136075341	444.625	289.448	345.141	344.93	668.55	793.892	736.755	378.879	769.035	530.139	0.7802	0.177587	4.39335	1.11619e-05	0.000454046
786	ENSMUSG00000047843.17	Bri3	brain protein I3 [Source:MGI Symbol;Acc:MGI:1933174]	chr5	144181247	144383567	+	202320	chr5:144181247-144383567	351.299	393.292	402.386	405.227	466.395	575.385	516.568	528.574	510.469	461.066	0.404784	0.0921354	4.39336	1.11612e-05	0.000454046
787	ENSMUSG00000023353.15	Agap3	ArfGAP with GTPase domain, ankyrin repeat and PH domain 3 [Source:MGI Symbol;Acc:MGI:2183446]	chr5	24657175	24707045	+	49870	chr5:24657175-24707045	780.587	892.106	942.658	868.281	1198.64	1329.91	1002.81	1457.45	1205.38	1075.31	0.483153	0.110244	4.38256	1.17294e-05	0.000476522
788	ENSMUSG00000003477.6	Inmt	indolethylamine N-methyltransferase [Source:MGI Symbol;Acc:MGI:102963]	chr6	55147611	55152028	-	4417	chr6:55147611-55152028	6375.3	8550.29	8841.88	10816.3	4877.36	5880.98	6151.93	6014.29	5265.17	6974.84	-0.572931	0.130784	-4.38075	1.18272e-05	0.000479887
789	ENSMUSG00000104851.2	E030026E10Rik	RIKEN cDNA E030026E10 gene [Source:MGI Symbol;Acc:MGI:2444788]	chr5	44893679	44895895	-	2216	chr5:44893679-44895895	253.577	307.071	188.125	206.617	50.9748	73.5017	161.327	73.9034	122.528	159.736	-0.972701	0.222071	-4.38013	1.18609e-05	0.000480644
790	ENSMUSG00000072568.5	Lratd2	LRAT domain containing 1 [Source:MGI Symbol;Acc:MGI:3026924]	chr15	60690843	60725627	-	34784	chr15:60690843-60725627	1556.46	1683.9	1567.97	1696.03	2450.04	2657.47	2006.13	2301.33	1897.51	1979.65	0.455502	0.104015	4.37921	1.19112e-05	0.000482073
791	ENSMUSG00000062761.8	Zfp512	zinc finger protein 512 [Source:MGI Symbol;Acc:MGI:1917345]	chr5	31609775	31639098	+	29323	chr5:31609775-31639098	510.643	547.691	449.503	492.245	376.199	399.026	384.912	374.414	351.151	431.754	-0.394358	0.0900701	-4.37834	1.19585e-05	0.000483375
792	ENSMUSG00000002900.18	Lamb1	laminin B1 [Source:MGI Symbol;Acc:MGI:96743]	chr12	31315233	31379643	+	64410	chr12:31315233-31379643	2248.37	2691.21	2718.45	2583.07	2246.58	1572.36	1742.86	1779.38	1766.05	2149.81	-0.468693	0.107057	-4.37796	1.19797e-05	0.000483619
793	ENSMUSG00000031284.17	Pak3	p21 (RAC1) activated kinase 3 [Source:MGI Symbol;Acc:MGI:1339656]	chrX	142301587	142580792	+	279205	chrX:142301587-142580792	12.5755	17.1237	11.4082	13.4203	59.0431	42.3833	79.416	18.3846	45.9608	33.3017	1.08109	0.246988	4.3771	1.20266e-05	0.000484903
794	ENSMUSG00000025150.11	Cbr2	carbonyl reductase 2 [Source:MGI Symbol;Acc:MGI:107200]	chr11	120620315	120622940	-	2625	chr11:120620315-120622940	11556.2	20013.6	15956	18686.5	26292.5	34184.7	21364	28382.8	27483.7	22657.8	0.661951	0.151321	4.37447	1.21728e-05	0.000490176
795	ENSMUSG00000102509.2	Gm37368	predicted gene, 37368 [Source:MGI Symbol;Acc:MGI:5610596]	chr1	133702948	133706159	-	3211	chr1:133702948-133706159	38.0589	31.2723	42.6927	38.9021	13.8155	12.6013	19.326	16.207	15.6928	25.3965	-0.961437	0.219892	-4.37231	1.22938e-05	0.000494429
796	ENSMUSG00000018567.15	Gabarap	gamma-aminobutyric acid receptor associated protein [Source:MGI Symbol;Acc:MGI:1861742]	chr11	69881969	69885777	+	3808	chr11:69881969-69885777	1379.67	1315.37	1348.17	1445.29	1834.47	1842.97	1616.5	1843.63	1573.38	1577.72	0.336187	0.0769072	4.37133	1.23491e-05	0.000496028
797	ENSMUSG00000043088.17	Il17re	interleukin 17 receptor E [Source:MGI Symbol;Acc:MGI:1889371]	chr6	113435445	113447719	+	12274	chr6:113435445-113447719	249.365	272.247	315.926	267.103	401.137	435.71	349.989	405.863	359.117	339.606	0.474908	0.108687	4.36951	1.24528e-05	0.000498985
798	ENSMUSG00000066037.15	Hnrnpr	heterogeneous nuclear ribonucleoprotein R [Source:MGI Symbol;Acc:MGI:1891692]	chr4	136038253	136086758	+	48505	chr4:136038253-136086758	1778.1	2049.51	1623.68	1738.8	1449.31	1313.67	1454.43	1398.35	1336.14	1571.33	-0.359759	0.0823345	-4.36949	1.24539e-05	0.000498985
799	ENSMUSG00000106427.2	Gm42820	predicted gene 42820 [Source:MGI Symbol;Acc:MGI:5662957]	chr3	98028904	98031966	+	3062	chr3:98028904-98031966	171.278	171.517	163.513	179.815	110.516	118.661	131.863	113.442	103.958	140.507	-0.535418	0.122543	-4.36921	1.24698e-05	0.000498997
800	ENSMUSG00000024251.11	Thada	thyroid adenoma associated [Source:MGI Symbol;Acc:MGI:3039623]	chr17	84497504	84773633	-	276129	chr17:84497504-84773633	955.684	1043.05	1001.73	981.552	679.133	651.198	570.024	689.2	877.949	827.724	-0.495016	0.11334	-4.36755	1.25647e-05	0.000502165
801	ENSMUSG00000022097.5	Sftpc	surfactant associated protein C [Source:MGI Symbol;Acc:MGI:109517]	chr14	70758389	70761521	-	3132	chr14:70758389-70761521	65505	73030.5	73540.6	82554.2	95073.7	121310	95703.5	107789	89575.5	89342.4	0.448113	0.102622	4.36663	1.26176e-05	0.000503023
802	ENSMUSG00000041577.6	Prelp	proline arginine-rich end leucine-rich repeat [Source:MGI Symbol;Acc:MGI:2151110]	chr1	133838042	133849152	-	11110	chr1:133838042-133849152	4812.14	5192.77	5665.6	5878.39	4171.61	3755.23	4537.57	4309.72	3938.23	4695.7	-0.368506	0.084387	-4.36686	1.26044e-05	0.000503023
803	ENSMUSG00000051495.9	Irf2bp2	interferon regulatory factor 2 binding protein 2 [Source:MGI Symbol;Acc:MGI:2443921]	chr8	127315035	127320725	-	5690	chr8:127315035-127320725	3113.03	4050.15	3907.09	3338.61	2437.14	2618.07	2157.64	3008.71	2294.16	2991.62	-0.49715	0.113885	-4.36537	1.2691e-05	0.000505315
804	ENSMUSG00000042406.9	Atf4	activating transcription factor 4 [Source:MGI Symbol;Acc:MGI:88096]	chr15	80139385	80141742	+	2357	chr15:80139385-80141742	1530.81	1309.26	1535.72	1720.68	2205.5	1982.4	1801.1	2377.38	2364.53	1869.71	0.47035	0.10779	4.36359	1.27943e-05	0.00050821
805	ENSMUSG00000102744.2	5830444F18Rik	RIKEN cDNA 5830444F18 gene [Source:MGI Symbol;Acc:MGI:2444780]	chr17	52098498	52100489	-	1991	chr17:52098498-52100489	45.1151	53.5618	74.5374	69.1611	21.2338	17.8499	31.8032	24.2919	34.3003	41.3172	-0.939643	0.215338	-4.36357	1.27954e-05	0.00050821
806	ENSMUSG00000034462.10	Pkd2	polycystin 2, transient receptor potential cation channel [Source:MGI Symbol;Acc:MGI:1099818]	chr5	104607316	104653685	+	46369	chr5:104607316-104653685	2090.67	2316.14	2569.25	2497.86	3031.85	2946.8	3060.45	2820.27	3192.56	2725.09	0.337375	0.0774125	4.35814	1.31171e-05	0.000519693
807	ENSMUSG00000036814.14	Slc6a20a	solute carrier family 6 (neurotransmitter transporter), member 20A [Source:MGI Symbol;Acc:MGI:2143217]	chr9	123463835	123507950	-	44115	chr9:123463835-123507950	61.0181	51.6346	58.838	67.7247	96.7487	137.316	80.273	128.502	113.566	88.4023	0.768147	0.176246	4.35838	1.31031e-05	0.000519693
808	ENSMUSG00000039201.11	Tbc1d25	TBC1 domain family, member 25 [Source:MGI Symbol;Acc:MGI:2444862]	chrX	8020711	8042420	-	21709	chrX:8020711-8042420	130.229	161.74	117.633	140.508	228.364	235.355	170.87	252.646	211.308	183.184	0.619148	0.142078	4.35781	1.3137e-05	0.00051984
809	ENSMUSG00000028126.17	Pip5k1a	phosphatidylinositol-4-phosphate 5-kinase, type 1 alpha [Source:MGI Symbol;Acc:MGI:107929]	chr3	94965841	95014241	-	48400	chr3:94965841-95014241	506.463	419.923	583.409	546.214	736.586	717.45	683.855	686.704	698.362	619.885	0.436068	0.100132	4.35492	1.33116e-05	0.000526097
810	ENSMUSG00000027506.16	Tpd52	tumor protein D52 [Source:MGI Symbol;Acc:MGI:107749]	chr3	8990653	9069783	-	79130	chr3:8990653-9069783	885.404	823.369	963.653	915.335	1070.46	1311.51	1135.25	1445.36	1193.89	1082.69	0.437792	0.100562	4.35345	1.34009e-05	0.000528971
811	ENSMUSG00000020486.20	Septin4	septin 4 [Source:MGI Symbol;Acc:MGI:1270156]	chr11	87457479	87481365	+	23886	chr11:87457479-87481365	1538.46	1636.34	1783.22	1745.68	1046.47	1087.51	1442.03	1248.18	1249.52	1419.71	-0.444948	0.102293	-4.34974	1.36296e-05	0.000537337
812	ENSMUSG00000039239.15	Tgfb2	transforming growth factor, beta 2 [Source:MGI Symbol;Acc:MGI:98726]	chr1	186354989	186438186	-	83197	chr1:186354989-186438186	402.455	399.137	360.185	281.939	463.316	669.017	550.651	506.938	641.947	475.065	0.599728	0.137923	4.34827	1.37216e-05	0.000540296
813	ENSMUSG00000003038.16	Hmgn2	high mobility group nucleosomal binding domain 2 [Source:MGI Symbol;Acc:MGI:96136]	chr4	133692049	133695961	-	3912	chr4:133692049-133695961	684.367	737.054	767.769	682.332	587.781	581.713	580.508	552.936	537.41	634.652	-0.330527	0.0760277	-4.34745	1.37729e-05	0.000541651
814	ENSMUSG00000106671.2	Gm42900	predicted gene 42900 [Source:MGI Symbol;Acc:MGI:5663037]	chr5	107402204	107404370	-	2166	chr5:107402204-107404370	71.166	84.8571	74.526	108.928	38.229	46.2008	45.4419	47.5796	48.0289	62.773	-0.780219	0.179544	-4.34555	1.38929e-05	0.000545699
815	ENSMUSG00000080810.2	Gm11737	predicted gene 11737 [Source:MGI Symbol;Acc:MGI:3650525]	chr11	118095538	118096005	-	467	chr11:118095538-118096005	32.4596	40.2722	40.3173	31.122	13.6434	10.4878	17.9875	14.0451	15.5335	23.9854	-0.973997	0.224184	-4.34464	1.39506e-05	0.00054662
816	ENSMUSG00000081534.4	Slc48a1	solute carrier family 48 (heme transporter), member 1 [Source:MGI Symbol;Acc:MGI:1914989]	chr15	97676401	97690573	+	14172	chr15:97676401-97690573	1011.93	1003.65	1165.07	1003	1258.82	1286.42	1355.72	1292.13	1308.48	1187.25	0.307867	0.0708585	4.34482	1.39389e-05	0.00054662
817	ENSMUSG00000024978.12	Gpam	glycerol-3-phosphate acyltransferase, mitochondrial [Source:MGI Symbol;Acc:MGI:109162]	chr19	55055700	55115670	-	59970	chr19:55055700-55115670	2058.36	1834.48	1919.07	1996.35	2836.73	2820	2289.73	2330.42	2523.64	2289.86	0.379243	0.0872994	4.34416	1.39808e-05	0.000547135
818	ENSMUSG00000119662.1	Gm22988	predicted gene, 22988 [Source:MGI Symbol;Acc:MGI:5452765]	chr11	69560461	69560604	-	143	chr11:69560461-69560604	366.188	280.367	514.104	471.425	871.952	488.377	923.502	736.423	823.442	608.42	0.778655	0.179291	4.34298	1.40566e-05	0.000549427
819	ENSMUSG00000000708.15	Kat2b	K(lysine) acetyltransferase 2B [Source:MGI Symbol;Acc:MGI:1343094]	chr17	53873889	53979748	+	105859	chr17:53873889-53979748	1095.16	1138.38	996.881	1262.72	1360.15	1420.66	1689.2	1526.69	1506.4	1332.91	0.403298	0.0929067	4.34089	1.41907e-05	0.000553992
820	ENSMUSG00000020387.16	Jade2	jade family PHD finger 2 [Source:MGI Symbol;Acc:MGI:1924151]	chr11	51704282	51748480	-	44198	chr11:51704282-51748480	1548.84	1912	2186.63	1992.39	1153.49	1204.27	1005.86	1578.59	1290.05	1541.35	-0.571004	0.131642	-4.33755	1.44077e-05	0.00055973
821	ENSMUSG00000023030.17	Slc11a2	solute carrier family 11 (proton-coupled divalent metal ion transporters), member 2 [Source:MGI Symbol;Acc:MGI:1345279]	chr15	100285779	100322953	-	37174	chr15:100285779-100322953	492.907	456.134	389.726	542.452	653.545	681.771	614.133	640.413	790.413	584.61	0.4959	0.114313	4.3381	1.4372e-05	0.00055973
822	ENSMUSG00000027536.7	Chmp4c	charged multivesicular body protein 4C [Source:MGI Symbol;Acc:MGI:1913621]	chr3	10431967	10493916	+	61949	chr3:10431967-10493916	315.173	324.292	399.962	385.122	541.659	613.364	468.898	524.8	453.885	447.462	0.514538	0.118618	4.33779	1.43924e-05	0.00055973
823	ENSMUSG00000039357.3	Fut11	fucosyltransferase 11 [Source:MGI Symbol;Acc:MGI:1920318]	chr14	20745036	20751084	+	6048	chr14:20745036-20751084	413.259	416.799	482.3	508.238	590.67	649.008	615.294	586.796	588.232	538.955	0.396941	0.091508	4.33777	1.43932e-05	0.00055973
824	ENSMUSG00000004980.17	Hnrnpa2b1	heterogeneous nuclear ribonucleoprotein A2/B1 [Source:MGI Symbol;Acc:MGI:104819]	chr6	51437912	51446874	-	8962	chr6:51437912-51446874	5865.7	5132.53	5074.17	5961.85	4579.43	3887.48	3803.04	4186.32	4548.65	4782.13	-0.378964	0.0873823	-4.33685	1.44536e-05	0.000560832
825	ENSMUSG00000025815.15	Dhtkd1	dehydrogenase E1 and transketolase domain containing 1 [Source:MGI Symbol;Acc:MGI:2445096]	chr2	5900926	5947603	-	46677	chr2:5900926-5947603	68.916	22.5086	69.5438	74.5004	24.2923	20.8948	15.1081	11.6251	16.5887	35.9975	-1.06756	0.246439	-4.33195	1.47796e-05	0.000572094
826	ENSMUSG00000051359.16	Ncald	neurocalcin delta [Source:MGI Symbol;Acc:MGI:1196326]	chr15	37366419	37792814	-	426395	chr15:37366419-37792814	1005.92	1080.69	1257.87	1032.46	521.83	449.675	890.559	508.941	725.042	830.332	-0.721651	0.16658	-4.33216	1.47655e-05	0.000572094
827	ENSMUSG00000048832.10	Vps37c	vacuolar protein sorting 37C [Source:MGI Symbol;Acc:MGI:2147661]	chr19	10666099	10691991	+	25892	chr19:10666099-10691991	347.93	318.024	305.876	297.206	461.565	492.187	421.56	600.068	398.788	404.801	0.543085	0.125403	4.3307	1.48633e-05	0.000574637
828	ENSMUSG00000119132.1	Gm24407	predicted gene, 24407 [Source:MGI Symbol;Acc:MGI:5454184]	chr5	115628313	115628453	+	140	chr5:115628313-115628453	360.98	275.81	305.337	338.976	955.866	657.584	1163.98	418.256	446.585	547.042	0.916552	0.211719	4.32909	1.49724e-05	0.000578154
829	ENSMUSG00000022816.12	Fstl1	follistatin-like 1 [Source:MGI Symbol;Acc:MGI:102793]	chr16	37597235	37656876	+	59641	chr16:37597235-37656876	1592.11	1507.3	1370.9	1389.98	2013.75	1929.32	1955.99	1645.84	2143.58	1727.64	0.390561	0.0902364	4.3282	1.50334e-05	0.000579274
830	ENSMUSG00000025810.10	Nrp1	neuropilin 1 [Source:MGI Symbol;Acc:MGI:106206]	chr8	129085085	129229844	+	144759	chr8:129085085-129229844	5216.47	4959.95	5321.38	5132.27	4448.94	4401.19	4436.66	4297.08	4651.37	4762.81	-0.21184	0.0489448	-4.32814	1.50376e-05	0.000579274
831	ENSMUSG00000037857.17	Nufip2	nuclear FMR1 interacting protein 2 [Source:MGI Symbol;Acc:MGI:1915814]	chr11	77576981	77632747	+	55766	chr11:77576981-77632747	1945.35	1797.53	1730.56	2049.03	2417.01	2352.18	2245.09	2312.29	2276.24	2125.03	0.29729	0.0687099	4.32675	1.51329e-05	0.000582242
832	ENSMUSG00000025510.15	Cd151	CD151 antigen [Source:MGI Symbol;Acc:MGI:1096360]	chr7	141047305	141051386	+	4081	chr7:141047305-141051386	1419.78	1421.35	1477.87	1429.62	1602.09	1739.53	1787.99	1938.9	1870.88	1632	0.308782	0.0713708	4.32645	1.51529e-05	0.000582311
833	ENSMUSG00000079481.12	Nhsl2	NHS-like 2 [Source:MGI Symbol;Acc:MGI:3645090]	chrX	100892991	101135661	+	242670	chrX:100892991-101135661	1029.47	1217.1	1096.46	1043.97	681.768	682.876	916.598	662.024	857.549	909.758	-0.499688	0.115571	-4.32366	1.53463e-05	0.00058833
834	ENSMUSG00000110325.2	Gm45293	predicted gene 45293 [Source:MGI Symbol;Acc:MGI:5791129]	chr8	92359707	92361518	+	1811	chr8:92359707-92361518	50.1416	67.7433	60.9141	54.4648	37.1493	31.4989	22.7112	21.251	22.5353	40.9344	-0.883684	0.204372	-4.3239	1.53292e-05	0.00058833
835	ENSMUSG00000024187.16	Fam234a	family with sequence similarity 234, member A [Source:MGI Symbol;Acc:MGI:2146854]	chr17	26430796	26463216	-	32420	chr17:26430796-26463216	478.765	551.366	586.606	668.534	688.943	860.417	849.381	827.245	811.407	702.518	0.475171	0.109926	4.32264	1.54173e-05	0.000590344
836	ENSMUSG00000092274.5	Neat1	nuclear paraspeckle assembly transcript 1 (non-protein coding) [Source:MGI Symbol;Acc:MGI:1914211]	chr19	5874736	5895898	-	21162	chr19:5874736-5895898	44140.7	51103.7	47249.9	48795.4	38313.5	40402.7	41197.9	35013.1	35920.7	42459.7	-0.318265	0.0736321	-4.32236	1.54367e-05	0.000590381
837	ENSMUSG00000024511.16	Rab27b	RAB27B, member RAS oncogene family [Source:MGI Symbol;Acc:MGI:1931295]	chr18	70112202	70274676	-	162474	chr18:70112202-70274676	415.913	395.301	398.339	373.547	282.767	300.413	312.061	321.629	271.743	341.301	-0.397373	0.091969	-4.32073	1.55514e-05	0.000594055
838	ENSMUSG00000043716.14	Rpl7	ribosomal protein L7 [Source:MGI Symbol;Acc:MGI:98073]	chr1	16171519	16174886	-	3367	chr1:16171519-16174886	3425.96	3478.33	3514.37	3587.92	4272.29	4125.09	3954.21	4353.15	3939.54	3850.1	0.234822	0.0543673	4.31919	1.56606e-05	0.000597515
839	ENSMUSG00000053289.9	Ddx10	DEAD box helicase 10 [Source:MGI Symbol;Acc:MGI:1924841]	chr9	53009935	53159353	-	149418	chr9:53009935-53159353	357.569	313.756	313.392	313.81	217.851	232.072	242.135	234.993	260.884	276.274	-0.430916	0.099803	-4.31766	1.57689e-05	0.00060093
840	ENSMUSG00000037548.16	H2-DMb2	histocompatibility 2, class II, locus Mb2 [Source:MGI Symbol;Acc:MGI:95923]	chr17	34362281	34370529	+	8248	chr17:34362281-34370529	283.041	276.308	230.116	267.929	133.607	97.7086	215.622	136.402	99.0075	193.305	-0.803531	0.186121	-4.31726	1.57976e-05	0.000601307
841	ENSMUSG00000004040.17	Stat3	signal transducer and activator of transcription 3 [Source:MGI Symbol;Acc:MGI:103038]	chr11	100775924	100830366	-	54442	chr11:100775924-100830366	4025.52	3683.69	3402.72	3043.94	5011.51	4893.86	4226.59	4682.77	4661.52	4181.35	0.394582	0.0914396	4.31523	1.5944e-05	0.000605936
842	ENSMUSG00000108042.2	B130021K23Rik	RIKEN cDNA B130021K23 gene [Source:MGI Symbol;Acc:MGI:2442518]	chr6	87807256	87809848	-	2592	chr6:87807256-87809848	87.1683	63.5971	81.7739	64.8375	48.8673	40.9525	27.2747	32.4045	34.3174	53.4659	-0.835158	0.193546	-4.31504	1.59572e-05	0.000605936
843	ENSMUSG00000083305.3	Gm13315	predicted gene 13315 [Source:MGI Symbol;Acc:MGI:3651096]	chr2	14725945	14726935	+	990	chr2:14725945-14726935	40.2234	43.6887	40.0796	40.6342	17.9959	14.6953	19.2588	13.1284	23.4641	28.1298	-0.928231	0.215136	-4.31462	1.59878e-05	0.000606381
844	ENSMUSG00000070709.13	Zfp974	zinc finger protein 974 [Source:MGI Symbol;Acc:MGI:1920680]	chr7	27606817	27628885	-	22068	chr7:27606817-27628885	170.156	120.539	154.377	142.155	95.1919	94.997	81.5955	92.0333	96.1766	116.358	-0.612002	0.141862	-4.31406	1.60281e-05	0.000607188
845	ENSMUSG00000024121.14	Atp6v0c	ATPase, H+ transporting, lysosomal V0 subunit C [Source:MGI Symbol;Acc:MGI:88116]	chr17	24382840	24388676	-	5836	chr17:24382840-24388676	1530.39	1356.95	1400.5	1502.36	1968.79	1887.7	1670.79	2020.09	1730.94	1674.28	0.349116	0.0809884	4.3107	1.62742e-05	0.000615781
846	ENSMUSG00000021245.16	Mlh3	mutL homolog 3 [Source:MGI Symbol;Acc:MGI:1353455]	chr12	85281294	85317373	-	36079	chr12:85281294-85317373	327.238	317.397	399.478	337.209	184.999	209.692	291.894	176.389	210.564	272.762	-0.626854	0.145465	-4.30931	1.63765e-05	0.00061892
847	ENSMUSG00000021256.6	Vash1	vasohibin 1 [Source:MGI Symbol;Acc:MGI:2442543]	chr12	86725474	86738865	+	13391	chr12:86725474-86738865	241.465	183.724	213.52	191.054	268.771	312.919	317.07	280.502	307.877	257.434	0.492473	0.114291	4.30893	1.64046e-05	0.000619251
848	ENSMUSG00000001036.18	Epn2	epsin 2 [Source:MGI Symbol;Acc:MGI:1333766]	chr11	61408075	61470513	-	62438	chr11:61408075-61470513	1722.79	1724.3	1890.04	1651.65	2049.51	2183.37	2660.41	2318.02	2227.97	2047.56	0.376619	0.0874281	4.30775	1.64921e-05	0.000621817
849	ENSMUSG00000067288.14	Rps28	ribosomal protein S28 [Source:MGI Symbol;Acc:MGI:1859516]	chr17	34038001	34043536	-	5535	chr17:34038001-34043536	814.512	897.984	755.559	845.413	1120.29	1120.26	1002.28	1226.86	994.779	975.326	0.387283	0.0899184	4.30705	1.65444e-05	0.000622341
850	ENSMUSG00000103697.2	Gm38020	predicted gene, 38020 [Source:MGI Symbol;Acc:MGI:5611248]	chrX	102620032	102624707	-	4675	chrX:102620032-102624707	169.179	121.956	145.287	150.419	77.6163	92.4141	98.9462	59.7854	94.1938	112.2	-0.702948	0.163209	-4.30705	1.65449e-05	0.000622341
851	ENSMUSG00000021876.16	Rnase4	ribonuclease, RNase A family 4 [Source:MGI Symbol;Acc:MGI:1926217]	chr14	51328534	51343608	+	15074	chr14:51328534-51343608	2353.3	2451.79	2770.57	2766.93	3216.62	3937.44	3502.23	3142.61	3270.88	3045.82	0.387576	0.0899985	4.30647	1.65882e-05	0.000622882
852	ENSMUSG00000057666.19	Gapdh	glyceraldehyde-3-phosphate dehydrogenase [Source:MGI Symbol;Acc:MGI:95640]	chr6	125138678	125143430	-	4752	chr6:125138678-125143430	1446.13	1318.83	1183.63	1470.8	2267.11	2152.24	1446.75	2234.06	2112.61	1736.91	0.551694	0.128112	4.30633	1.65982e-05	0.000622882
853	ENSMUSG00000017221.15	Psmd3	proteasome (prosome, macropain) 26S subunit, non-ATPase, 3 [Source:MGI Symbol;Acc:MGI:98858]	chr11	98573380	98586805	+	13425	chr11:98573380-98586805	898.124	902.447	768.808	761.458	1041.99	1068.43	1018.18	1141.96	1085.31	965.189	0.355004	0.0824501	4.30568	1.66473e-05	0.000623989
854	ENSMUSG00000045128.10	Rpl18a	ribosomal protein L18A [Source:MGI Symbol;Acc:MGI:1924058]	chr8	71347366	71350056	-	2690	chr8:71347366-71350056	2884.73	3164.9	3018.09	3215.05	4042.14	3917.87	3737.98	4622.58	3587.94	3576.81	0.364067	0.0846782	4.29941	1.71251e-05	0.0006404
855	ENSMUSG00000109498.2	Gm45222	predicted gene 45222 [Source:MGI Symbol;Acc:MGI:5753798]	chr7	89795156	89799462	+	4306	chr7:89795156-89799462	959.102	649.195	966.222	610.324	415.689	400.107	573.16	411.376	533.726	613.211	-0.685214	0.159369	-4.29955	1.71148e-05	0.0006404
856	ENSMUSG00000036718.18	Micall2	MICAL-like 2 [Source:MGI Symbol;Acc:MGI:2444818]	chr5	139692451	139722091	-	29640	chr5:139692451-139722091	88.2876	94.8961	84.6089	63.3242	117.318	139.842	174.827	132.032	141.916	115.228	0.685674	0.15958	4.29674	1.73329e-05	0.000647411
857	ENSMUSG00000024687.12	Osbp	oxysterol binding protein [Source:MGI Symbol;Acc:MGI:97447]	chr19	11943305	11971476	+	28171	chr19:11943305-11971476	1418.56	1308.36	1307.63	1365.88	1689.41	1824.12	1559.19	1744.86	1575.73	1532.64	0.307984	0.071714	4.29462	1.74992e-05	0.000652862
858	ENSMUSG00000041930.8	Fam222a	family with sequence similarity 222, member A [Source:MGI Symbol;Acc:MGI:3605543]	chr5	114706077	114751281	+	45204	chr5:114706077-114751281	95.9246	113.082	205.089	121.175	70.0543	54.0372	30.6848	74.3341	45.384	89.9739	-0.952507	0.221911	-4.29228	1.76844e-05	0.000659001
859	ENSMUSG00000010067.14	Rassf1	Ras association (RalGDS/AF-6) domain family member 1 [Source:MGI Symbol;Acc:MGI:1928386]	chr9	107428754	107439466	+	10712	chr9:107428754-107439466	617.9	579.965	615.356	592.155	800.039	755.062	921.441	707.979	956.068	727.33	0.441748	0.102983	4.28952	1.7906e-05	0.000666482
860	ENSMUSG00000070720.5	Tmem200b	transmembrane protein 200B [Source:MGI Symbol;Acc:MGI:3646343]	chr4	131648511	131650451	+	1940	chr4:131648511-131650451	112.036	105.19	108.775	104.123	154.089	181.117	158.253	151.868	151.844	136.366	0.532095	0.124134	4.28647	1.81534e-05	0.000674904
861	ENSMUSG00000030663.13	1110004F10Rik	RIKEN cDNA 1110004F10 gene [Source:MGI Symbol;Acc:MGI:1929274]	chr7	115638632	115704445	+	65813	chr7:115638632-115704445	419.009	396.245	397.412	450.407	277.516	299.461	332.114	325.852	320.562	357.62	-0.403789	0.0942066	-4.2862	1.81754e-05	0.000674938
862	ENSMUSG00000026012.3	Cd28	CD28 antigen [Source:MGI Symbol;Acc:MGI:88327]	chr1	60755959	60812518	+	56559	chr1:60755959-60812518	191.273	127.103	134.727	153.373	89.0602	60.108	98.061	87.7153	92.7888	114.912	-0.721502	0.168434	-4.28359	1.83904e-05	0.000682131
863	ENSMUSG00000079557.12	Marchf2	membrane associated ring-CH-type finger 2 [Source:MGI Symbol;Acc:MGI:1925915]	chr17	33904666	33937644	-	32978	chr17:33904666-33937644	714.709	698.961	666.311	687.897	853.601	819.476	817.31	854.768	912.501	780.615	0.294682	0.0688077	4.2827	1.84643e-05	0.000684076
864	ENSMUSG00000022261.7	Sdc2	syndecan 2 [Source:MGI Symbol;Acc:MGI:1349165]	chr15	32920869	33035081	+	114212	chr15:32920869-33035081	720.013	873.387	851.954	874.861	632.412	578.617	659.441	592.631	679.771	718.121	-0.388347	0.0907396	-4.27979	1.87069e-05	0.000692264
865	ENSMUSG00000038059.8	Smim3	small integral membrane protein 3 [Source:MGI Symbol;Acc:MGI:1917088]	chr18	60607263	60635059	-	27796	chr18:60607263-60635059	547.293	490.199	506.985	469.267	270.984	380.357	329.662	403.563	352.197	416.723	-0.504465	0.117908	-4.27846	1.88188e-05	0.0006956
866	ENSMUSG00000042404.17	Dennd4b	DENN/MADD domain containing 4B [Source:MGI Symbol;Acc:MGI:2446201]	chr3	90172492	90187976	+	15484	chr3:90172492-90187976	644.692	652.41	605.435	538.998	446.003	369.736	425.753	511.721	431.255	514	-0.459633	0.107489	-4.27609	1.90205e-05	0.000702245
867	ENSMUSG00000042548.15	Asxl1	ASXL transcriptional regulator 1 [Source:MGI Symbol;Acc:MGI:2684063]	chr2	153187749	153245927	+	58178	chr2:153187749-153245927	1581.18	1612.19	1735.76	1588.68	1838.94	2033.44	2258.03	2012.36	2059.18	1857.75	0.317111	0.0741882	4.27442	1.91636e-05	0.000706709
868	ENSMUSG00000022372.15	Sla	src-like adaptor [Source:MGI Symbol;Acc:MGI:104295]	chr15	66652668	66703678	-	51010	chr15:66652668-66703678	700.541	641.606	704.746	730.262	493.298	593.709	519.906	553.489	531.569	607.681	-0.35629	0.0833649	-4.27386	1.92118e-05	0.000707672
869	ENSMUSG00000002372.10	Ranbp3	RAN binding protein 3 [Source:MGI Symbol;Acc:MGI:1919060]	chr17	56980294	57018764	+	38470	chr17:56980294-57018764	698.976	610.126	590.934	632.041	797.722	767.622	783.335	863.491	809.091	728.149	0.337499	0.0789906	4.27264	1.93171e-05	0.000710279
870	ENSMUSG00000120583.1		novel transcript, sense intronic to Ldlrad4	chr18	68140624	68142800	+	2176	chr18:68140624-68142800	89.207	76.7739	86.3404	82.9928	57.3442	39.9008	49.9866	48.5924	44.1086	63.9163	-0.708554	0.165839	-4.27253	1.9327e-05	0.000710279
871	ENSMUSG00000025228.6	Actr1a	ARP1 actin-related protein 1A, centractin alpha [Source:MGI Symbol;Acc:MGI:1858964]	chr19	46365250	46384187	-	18937	chr19:46365250-46384187	1641.68	1570.78	1578.21	1575.14	1895.56	1807.61	2043.41	2148.39	1905.25	1796.22	0.294831	0.069027	4.27124	1.94391e-05	0.00071276
872	ENSMUSG00000057337.15	Chst3	carbohydrate sulfotransferase 3 [Source:MGI Symbol;Acc:MGI:1858224]	chr10	60017354	60055082	-	37728	chr10:60017354-60055082	577.215	645.872	796.007	657.014	198.372	259.479	531.785	313.914	363.433	482.566	-0.828086	0.19387	-4.27134	1.94298e-05	0.00071276
873	ENSMUSG00000022971.19	Ifnar2	interferon (alpha and beta) receptor 2 [Source:MGI Symbol;Acc:MGI:1098243]	chr16	91169671	91202477	+	32806	chr16:91169671-91202477	821.969	729.63	731.607	842.467	1068.21	947.293	1102.81	942.702	1004.78	910.162	0.362717	0.084947	4.26993	1.95538e-05	0.000716145
874	ENSMUSG00000038530.12	Rgs4	regulator of G-protein signaling 4 [Source:MGI Symbol;Acc:MGI:108409]	chr1	169569046	169575211	-	6165	chr1:169569046-169575211	76.1711	99.1605	128.748	120.198	206.311	179.351	145.969	178.665	200.509	148.343	0.68768	0.161079	4.26921	1.96165e-05	0.000717618
875	ENSMUSG00000024425.5	Ndfip1	Nedd4 family interacting protein 1 [Source:MGI Symbol;Acc:MGI:1929601]	chr18	38543449	38598356	+	54907	chr18:38543449-38598356	1113.38	1058.91	1160.81	1286.22	1424.17	1478.01	1395.86	1518.03	1425.93	1317.92	0.318521	0.0746203	4.26856	1.96743e-05	0.000718089
876	ENSMUSG00000026620.12	Mark1	MAP/microtubule affinity regulating kinase 1 [Source:MGI Symbol;Acc:MGI:2664902]	chr1	184628986	184731767	-	102781	chr1:184628986-184731767	109.583	109.348	92.2338	111.216	176.117	178.11	137.928	146.87	189.617	139.003	0.598609	0.14023	4.26877	1.96553e-05	0.000718089
877	ENSMUSG00000000094.13	Tbx4	T-box 4 [Source:MGI Symbol;Acc:MGI:102556]	chr11	85777248	85806923	+	29675	chr11:85777248-85806923	947.203	1018.04	1021.54	1005.55	798.145	704.993	824.058	813.826	838.827	885.798	-0.319255	0.0749107	-4.26181	2.02777e-05	0.000739268
878	ENSMUSG00000063576.13	Klhdc3	kelch domain containing 3 [Source:MGI Symbol;Acc:MGI:2651568]	chr17	46985476	46991840	-	6364	chr17:46985476-46991840	519.043	538.381	485.316	517.507	733.666	696.228	646.082	841.255	616.712	621.577	0.436943	0.102567	4.26006	2.0437e-05	0.000744229
879	ENSMUSG00000040390.14	Map3k10	mitogen-activated protein kinase kinase kinase 10 [Source:MGI Symbol;Acc:MGI:1346879]	chr7	27355800	27374023	-	18223	chr7:27355800-27374023	246.309	239.705	217.512	215.752	352.887	401.351	310.639	494.93	294.574	308.184	0.626325	0.147065	4.25883	2.05502e-05	0.0007475
880	ENSMUSG00000040612.14	Ildr2	immunoglobulin-like domain containing receptor 2 [Source:MGI Symbol;Acc:MGI:1196370]	chr1	166081708	166144392	+	62684	chr1:166081708-166144392	116.379	91.7901	100.456	96.9607	173.072	264.726	199.263	131.766	162.246	148.518	0.752361	0.176699	4.25787	2.06384e-05	0.000749852
881	ENSMUSG00000098439.2	Hm629797	cDNA sequence HM629797 [Source:MGI Symbol;Acc:MGI:5440479]	chr8	86720874	86723271	+	2397	chr8:86720874-86723271	34.0714	30.2933	45.4352	43.2252	16.9946	13.6506	20.4531	11.1377	14.7055	25.5518	-0.961511	0.225852	-4.25726	2.06948e-05	0.00075105
882	ENSMUSG00000028495.15	Rps6	ribosomal protein S6 [Source:MGI Symbol;Acc:MGI:98159]	chr4	86772897	86775649	-	2752	chr4:86772897-86775649	3028.35	2946.98	2910.15	3113.81	3816.28	3668.89	3360.93	3895.85	3471.92	3357.02	0.275501	0.0647198	4.25683	2.07347e-05	0.000751643
883	ENSMUSG00000071037.7	Camkmt	calmodulin-lysine N-methyltransferase [Source:MGI Symbol;Acc:MGI:1920832]	chr17	85397980	85766016	+	368036	chr17:85397980-85766016	81.8394	63.2191	90.4933	78.6682	41.0774	41.5179	34.6604	54.4826	39.342	58.3667	-0.770159	0.180968	-4.25578	2.08323e-05	0.000754328
884	ENSMUSG00000005417.18	Mprip	myosin phosphatase Rho interacting protein [Source:MGI Symbol;Acc:MGI:1349438]	chr11	59552131	59671686	+	119555	chr11:59552131-59671686	8722.77	9265.88	9443.97	9183.42	10261	11016.9	10801.3	11636.7	10519.3	10094.6	0.241706	0.0568113	4.25455	2.09473e-05	0.000757635
885	ENSMUSG00000026077.16	Npas2	neuronal PAS domain protein 2 [Source:MGI Symbol;Acc:MGI:109232]	chr1	39232812	39402317	+	169505	chr1:39232812-39402317	466.543	361.388	342.209	228.29	157.98	35.8692	35.2495	56.0227	22.1916	189.527	-1.07038	0.251622	-4.25392	2.10062e-05	0.000758905
886	ENSMUSG00000015093.16	Clic3	chloride intracellular channel 3 [Source:MGI Symbol;Acc:MGI:1916704]	chr2	25346850	25348788	+	1938	chr2:25346850-25348788	670.861	760.171	773.191	756.934	814.294	1094.91	1064.05	1276.95	1104.61	923.996	0.502193	0.11808	4.25298	2.10949e-05	0.000759797
887	ENSMUSG00000035829.14	Ppp1r26	protein phosphatase 1, regulatory subunit 26 [Source:MGI Symbol;Acc:MGI:2685193]	chr2	28336812	28345520	+	8708	chr2:28336812-28345520	195.501	194.439	184.505	154.094	112.104	110.196	122.902	133.672	123.89	147.923	-0.551142	0.129592	-4.2529	2.11022e-05	0.000759797
888	ENSMUSG00000038644.15	Pold1	polymerase (DNA directed), delta 1, catalytic subunit [Source:MGI Symbol;Acc:MGI:97741]	chr7	44182170	44198273	-	16103	chr7:44182170-44198273	336.942	287.758	306.318	271.695	187.71	168.339	202.048	253.494	185.172	244.386	-0.554893	0.130461	-4.25332	2.10625e-05	0.000759797
889	ENSMUSG00000050721.10	Plekho2	pleckstrin homology domain containing, family O member 2 [Source:MGI Symbol;Acc:MGI:2143132]	chr9	65459980	65487322	-	27342	chr9:65459980-65487322	957.845	754.306	839.311	700.779	1108.08	1049.68	1299.21	1086.61	1101.42	988.583	0.452124	0.106341	4.25163	2.12222e-05	0.00076326
890	ENSMUSG00000074406.6	Zfp628	zinc finger protein 628 [Source:MGI Symbol;Acc:MGI:2665174]	chr7	4918216	4925001	+	6785	chr7:4918216-4925001	300.423	320.714	294.279	292.197	341.183	476.755	463.882	450.804	409.039	372.142	0.478707	0.112614	4.25084	2.12967e-05	0.000765077
891	ENSMUSG00000035151.13	Elmod2	ELMO/CED-12 domain containing 2 [Source:MGI Symbol;Acc:MGI:2445165]	chr8	84039261	84059115	-	19854	chr8:84039261-84059115	315.179	375.099	346.683	315.897	220.726	197.183	247.526	245.321	269.248	281.429	-0.490687	0.115699	-4.24105	2.22478e-05	0.000798349
892	ENSMUSG00000106149.2	Gm43430	predicted gene 43430 [Source:MGI Symbol;Acc:MGI:5663567]	chr3	135356431	135360327	-	3896	chr3:135356431-135360327	263.335	203.674	265.189	254.158	175.398	172.222	183.073	163.117	163.83	204.888	-0.496266	0.117072	-4.23896	2.24556e-05	0.000804903
893	ENSMUSG00000037049.10	Smpd1	sphingomyelin phosphodiesterase 1, acid lysosomal [Source:MGI Symbol;Acc:MGI:98325]	chr7	105203567	105207596	+	4029	chr7:105203567-105207596	809.04	705.761	709.939	696.291	938.753	915.66	872.253	944.382	889.905	831.332	0.314833	0.0742894	4.23793	2.25591e-05	0.000807706
894	ENSMUSG00000028656.15	Cap1	CAP, adenylate cyclase-associated protein 1 (yeast) [Source:MGI Symbol;Acc:MGI:88262]	chr4	122752840	122779849	-	27009	chr4:122752840-122779849	3260.59	2917.08	3278.42	3162.91	3563.92	4128.29	3838.54	4130.46	3784.33	3562.73	0.296118	0.0698789	4.23758	2.25941e-05	0.000808056
895	ENSMUSG00000018363.18	Smurf2	SMAD specific E3 ubiquitin protein ligase 2 [Source:MGI Symbol;Acc:MGI:1913563]	chr11	106710892	106811541	-	100649	chr11:106710892-106811541	2534.37	2427.55	2671.06	2914.95	2298.94	2037.15	2057.43	1909.71	2055.95	2323.01	-0.339654	0.08018	-4.23614	2.27393e-05	0.000812223
896	ENSMUSG00000051735.8	Rinl	Ras and Rab interactor-like [Source:MGI Symbol;Acc:MGI:2444024]	chr7	28488394	28498388	+	9994	chr7:28488394-28498388	293.277	205.138	240.407	202.645	150.903	147.548	149.792	163.224	158.362	190.144	-0.565638	0.133534	-4.23592	2.27615e-05	0.000812223
897	ENSMUSG00000028820.15	Sfpq	splicing factor proline/glutamine rich (polypyrimidine tract binding protein associated) [Source:MGI Symbol;Acc:MGI:1918764]	chr4	126915117	126930806	+	15689	chr4:126915117-126930806	2836.78	2431.38	2693.77	2834.79	2158.68	2083.49	2052.95	1977.57	2372.54	2382.44	-0.333881	0.0788304	-4.23543	2.28115e-05	0.000813102
898	ENSMUSG00000003123.16	Lipe	lipase, hormone sensitive [Source:MGI Symbol;Acc:MGI:96790]	chr7	25078952	25098135	-	19183	chr7:25078952-25098135	965.032	726.988	824.629	846.021	1738.47	1227.64	1377.14	1196.29	1022.06	1102.7	0.589651	0.139298	4.23302	2.30576e-05	0.000820958
899	ENSMUSG00000025373.15	Rnf41	ring finger protein 41 [Source:MGI Symbol;Acc:MGI:1914838]	chr10	128247526	128277310	+	29784	chr10:128247526-128277310	550.045	567.024	582.019	619.954	765.37	701.261	719.965	761.247	691.247	662.015	0.319666	0.0755242	4.23262	2.30982e-05	0.000821489
900	ENSMUSG00000035342.15	Lzts2	leucine zipper, putative tumor suppressor 2 [Source:MGI Symbol;Acc:MGI:2385095]	chr19	45002853	45015550	+	12697	chr19:45002853-45015550	740.109	710.761	704.597	795.878	915.651	947.271	910.119	1083.21	896.415	856.002	0.355066	0.083942	4.2299	2.33792e-05	0.000830558
901	ENSMUSG00000019312.11	Grb7	growth factor receptor bound protein 7 [Source:MGI Symbol;Acc:MGI:102683]	chr11	98337220	98346199	+	8979	chr11:98337220-98346199	218.671	265.373	266.724	263.819	430.552	437.091	319.053	388.028	321.107	323.38	0.540746	0.127862	4.22915	2.34574e-05	0.000832411
902	ENSMUSG00000025008.16	Tctn3	tectonic family member 3 [Source:MGI Symbol;Acc:MGI:1914840]	chr19	40584890	40600677	-	15787	chr19:40584890-40600677	153.381	188.214	181.988	159.33	134.357	114.697	96.1924	102.065	93.9262	136.017	-0.602407	0.14246	-4.22861	2.35142e-05	0.000832642
903	ENSMUSG00000115044.2	Gm48978	predicted gene, 48978 [Source:MGI Symbol;Acc:MGI:6118322]	chr16	94018880	94023871	-	4991	chr16:94018880-94023871	125.124	110.856	112.592	97.686	39.3424	46.2074	87.5781	58.7751	45.1369	80.3665	-0.828625	0.195958	-4.22859	2.3516e-05	0.000832642
904	ENSMUSG00000021294.8	Kif26a	kinesin family member 26A [Source:MGI Symbol;Acc:MGI:2447072]	chr12	112112642	112148181	+	35539	chr12:112112642-112148181	808.013	788.279	845.68	674.795	448.912	477.678	641.734	528.461	593.588	645.238	-0.502959	0.11895	-4.22833	2.35433e-05	0.000832687
905	ENSMUSG00000036492.13	Rnf39	ring finger protein 39 [Source:MGI Symbol;Acc:MGI:2156378]	chr17	37253810	37258878	+	5068	chr17:37253810-37258878	103.701	112.615	138.268	123.846	225.69	246.738	170.218	263.06	151.196	170.592	0.716939	0.169572	4.22793	2.35856e-05	0.000833261
906	ENSMUSG00000055296.15	Tmem245	transmembrane protein 245 [Source:MGI Symbol;Acc:MGI:2445107]	chr4	56866923	56947437	-	80514	chr4:56866923-56947437	3699.44	3820.62	4247.92	4456.85	4758.97	5713.71	5488.66	4914.33	5284.6	4709.46	0.356582	0.0843607	4.22688	2.36959e-05	0.000836235
907	ENSMUSG00000075389.5	2810410L24Rik	RIKEN cDNA 2810410L24 gene [Source:MGI Symbol;Acc:MGI:1923627]	chr11	120076226	120080814	-	4588	chr11:120076226-120080814	112.998	176.433	77.2851	130.787	208.218	238.406	236.123	241.008	208.666	181.102	0.745838	0.176469	4.22645	2.3741e-05	0.000836904
908	ENSMUSG00000024695.17	Zfp91	zinc finger protein 91 [Source:MGI Symbol;Acc:MGI:104854]	chr19	12744384	12773490	-	29106	chr19:12744384-12773490	1926.32	1731.33	1985.01	2032.21	2236.92	2495.04	2749.28	2302.41	2673.05	2236.84	0.365182	0.0864385	4.22477	2.39188e-05	0.000842244
909	ENSMUSG00000024570.8	Rbfa	ribosome binding factor A [Source:MGI Symbol;Acc:MGI:1915981]	chr18	80235480	80243873	-	8393	chr18:80235480-80243873	158.428	148.799	157.811	126.086	233.318	190.165	246.678	212.951	208.57	186.978	0.529296	0.125296	4.22437	2.39607e-05	0.000842788
910	ENSMUSG00000040423.12	Rc3h1	RING CCCH (C3H) domains 1 [Source:MGI Symbol;Acc:MGI:2685397]	chr1	160733988	160802548	+	68560	chr1:160733988-160802548	2664.46	2244.08	2493.46	2987.22	3949.62	3824.47	3203.57	3494.91	3228.52	3121.15	0.427933	0.10133	4.22315	2.40911e-05	0.000846444
911	ENSMUSG00000032733.7	Snx33	sorting nexin 33 [Source:MGI Symbol;Acc:MGI:2443239]	chr9	56824477	56835655	-	11178	chr9:56824477-56835655	932.009	998.875	1022.48	1061.58	1225.88	1205.58	1227.13	1353.76	1197.02	1136.04	0.300467	0.0711604	4.2224	2.41715e-05	0.000848338
912	ENSMUSG00000053310.12	Nrgn	neurogranin [Source:MGI Symbol;Acc:MGI:1927184]	chr9	37455788	37464200	-	8412	chr9:37455788-37464200	50.2874	42.9276	45.5797	78.3074	66.4294	113.114	134.497	152.028	177.826	95.6662	0.927917	0.219782	4.22199	2.42155e-05	0.000848951
913	ENSMUSG00000036026.16	Tmem63b	transmembrane protein 63b [Source:MGI Symbol;Acc:MGI:2387609]	chr17	45971097	45997831	-	26734	chr17:45971097-45997831	1178.56	1324.68	1349.43	1382.5	1436.39	1946.35	1899.4	1969.37	1730.68	1579.71	0.436913	0.103501	4.22135	2.42841e-05	0.000849499
914	ENSMUSG00000041538.17	H2-Ob	histocompatibility 2, O region beta locus [Source:MGI Symbol;Acc:MGI:95925]	chr17	34457877	34473388	+	15511	chr17:34457877-34473388	423.666	428.563	384.87	494.043	125.028	135.494	366.358	168.616	179.085	300.636	-0.894608	0.211925	-4.22135	2.42843e-05	0.000849499
915	ENSMUSG00000022309.10	Angpt1	angiopoietin 1 [Source:MGI Symbol;Acc:MGI:108448]	chr15	42288119	42540373	-	252254	chr15:42288119-42540373	798.47	878.302	1037.1	1198.68	660.873	562.486	738.8	640.294	697.771	801.42	-0.530984	0.125807	-4.22061	2.43647e-05	0.00085138
916	ENSMUSG00000050565.17	Tor1aip2	torsin A interacting protein 2 [Source:MGI Symbol;Acc:MGI:3582695]	chr1	155911149	155944607	+	33458	chr1:155911149-155944607	1583.95	1318.59	1520.4	1679.34	2025.5	2041.08	2138.94	1818.93	1898.46	1780.58	0.367429	0.0870862	4.21914	2.45231e-05	0.000855981
917	ENSMUSG00000037664.14	Cdkn1c	cyclin-dependent kinase inhibitor 1C (P57) [Source:MGI Symbol;Acc:MGI:104564]	chr7	143012076	143014787	-	2711	chr7:143012076-143014787	301.127	352.85	310.652	311.175	240.6	217.664	207.504	260.393	193.491	266.162	-0.483294	0.114577	-4.21806	2.46414e-05	0.000859171
918	ENSMUSG00000011096.18	Akt1s1	AKT1 substrate 1 (proline-rich) [Source:MGI Symbol;Acc:MGI:1914855]	chr7	44498415	44504845	+	6430	chr7:44498415-44504845	252.937	268.296	296.738	315.028	483.889	379.032	381.324	437.642	359.067	352.661	0.495552	0.117538	4.21611	2.48555e-05	0.000864055
919	ENSMUSG00000026159.14	Agfg1	ArfGAP with FG repeats 1 [Source:MGI Symbol;Acc:MGI:1333754]	chr1	82817204	82878903	+	61699	chr1:82817204-82878903	2042.98	1850.37	1918.96	1938.9	2377.14	2361.16	2317.61	2449.56	2903.15	2239.98	0.347578	0.0824419	4.21604	2.48626e-05	0.000864055
920	ENSMUSG00000102621.2	Gm37674	predicted gene, 37674 [Source:MGI Symbol;Acc:MGI:5610902]	chr1	194351981	194353814	+	1833	chr1:194351981-194353814	81.2264	109.191	73.6406	111.523	41.3964	53.5483	40.8814	44.5272	62.7087	68.7381	-0.79204	0.187858	-4.21617	2.48482e-05	0.000864055
921	ENSMUSG00000037966.16	Ninj1	ninjurin 1 [Source:MGI Symbol;Acc:MGI:1196617]	chr13	49340961	49349720	+	8759	chr13:49340961-49349720	190.281	161.807	180.679	176.767	228.887	228.822	277.334	260.271	253.483	217.592	0.467588	0.110917	4.21566	2.49053e-05	0.000864599
922	ENSMUSG00000023923.11	Tbc1d5	TBC1 domain family, member 5 [Source:MGI Symbol;Acc:MGI:1919488]	chr17	51040152	51486380	-	446228	chr17:51040152-51486380	766.653	766.699	749.975	738.469	547.316	523.377	639.899	456.021	603.515	643.547	-0.429613	0.101974	-4.21298	2.52027e-05	0.000873977
923	ENSMUSG00000020773.12	Trim47	tripartite motif-containing 47 [Source:MGI Symbol;Acc:MGI:1917374]	chr11	115996578	116018036	-	21458	chr11:115996578-116018036	207.993	215.724	178.858	186.949	309.221	358.033	254.708	346.221	248.512	256.246	0.573775	0.136279	4.21028	2.55051e-05	0.000883503
924	ENSMUSG00000058420.9	Syt17	synaptotagmin XVII [Source:MGI Symbol;Acc:MGI:104966]	chr7	117979940	118047445	-	67505	chr7:117979940-118047445	68.0829	70.7545	64.2239	72.5646	51.8632	23.3964	33.0447	35.0671	26.8711	49.5409	-0.837334	0.198925	-4.2093	2.56163e-05	0.000885437
925	ENSMUSG00000103567.2	Pcdhga5	protocadherin gamma subfamily A, 5 [Source:MGI Symbol;Acc:MGI:1935217]	chr18	37827433	37974926	+	147493	chr18:37827433-37974926	362.384	388.044	395	388.151	300.895	240.487	307.074	243.194	294.355	324.398	-0.44747	0.106299	-4.20954	2.55896e-05	0.000885437
926	ENSMUSG00000048970.10	C1galt1c1	C1GALT1-specific chaperone 1 [Source:MGI Symbol;Acc:MGI:1913493]	chrX	37719662	37723964	-	4302	chrX:37719662-37723964	218.789	204.528	219.229	217.863	302.271	348.559	263.27	315.542	278.087	263.126	0.463244	0.110072	4.20858	2.56986e-05	0.000887324
927	ENSMUSG00000000126.12	Wnt9a	wingless-type MMTV integration site family, member 9A [Source:MGI Symbol;Acc:MGI:2446084]	chr11	59197754	59224378	+	26624	chr11:59197754-59224378	106.159	83.722	83.5662	83.8559	123.283	148.06	153.479	127.635	148.107	117.541	0.59554	0.141547	4.20737	2.58362e-05	0.000889533
928	ENSMUSG00000005198.16	Polr2a	polymerase (RNA) II (DNA directed) polypeptide A [Source:MGI Symbol;Acc:MGI:98086]	chr11	69624823	69649463	-	24640	chr11:69624823-69649463	3917.82	3903.41	4669.23	4173.04	3179.09	3426.43	3517.23	3271.72	3384.32	3715.81	-0.305517	0.0726163	-4.20728	2.58463e-05	0.000889533
929	ENSMUSG00000097601.3	Gm26660	predicted gene, 26660 [Source:MGI Symbol;Acc:MGI:5477154]	chr14	25316297	25380033	-	63736	chr14:25316297-25380033	46.2557	59.5715	49.9751	60.4301	25.435	12.7224	30.2645	23.0219	28.456	37.348	-0.905064	0.215104	-4.20757	2.58132e-05	0.000889533
930	ENSMUSG00000107009.2	6720475M21Rik	RIKEN cDNA 6720475M21 gene [Source:MGI Symbol;Acc:MGI:1925146]	chr5	74527824	74530576	-	2752	chr5:74527824-74530576	54.0982	53.4912	56.3286	55.3278	22.3115	19.9515	29.5506	11.14	33.34	37.2821	-0.926312	0.220182	-4.20704	2.58739e-05	0.000889533
931	ENSMUSG00000032714.7	Syde1	synapse defective 1, Rho GTPase, homolog 1 (C. elegans) [Source:MGI Symbol;Acc:MGI:1918959]	chr10	78420337	78427798	-	7461	chr10:78420337-78427798	907.371	813.028	803.874	853.252	985.186	1020.71	1117.54	1236.83	1232.9	996.743	0.392022	0.0932141	4.20561	2.60381e-05	0.000894218
932	ENSMUSG00000056370.18	Sftpb	surfactant associated protein B [Source:MGI Symbol;Acc:MGI:109516]	chr6	72281594	72291354	+	9760	chr6:72281594-72291354	21131.9	25361.2	24471.2	26986.6	29100.4	37798.4	33347.3	34174.7	30271.6	29182.6	0.411181	0.0977867	4.20487	2.61231e-05	0.000896172
933	ENSMUSG00000071172.14	Srsf3	serine and arginine-rich splicing factor 3 [Source:MGI Symbol;Acc:MGI:98285]	chr17	29251602	29262347	+	10745	chr17:29251602-29262347	2461.56	2105.15	2061.02	2750.55	1643.49	1310.19	1473.16	1965.1	1573.46	1927.07	-0.522375	0.124243	-4.20447	2.61698e-05	0.000896814
934	ENSMUSG00000001270.10	Ckb	creatine kinase, brain [Source:MGI Symbol;Acc:MGI:88407]	chr12	111635795	111638772	-	2977	chr12:111635795-111638772	467.198	581.076	467.084	391.997	372.443	313.474	252.165	291.214	215.786	372.493	-0.648163	0.154177	-4.20401	2.62227e-05	0.000897005
935	ENSMUSG00000042750.8	Bex2	brain expressed X-linked 2 [Source:MGI Symbol;Acc:MGI:1338017]	chrX	134967313	134968985	-	1672	chrX:134967313-134968985	113.706	142.406	169.503	168.591	85.6903	87.1161	80.3892	104.975	90.8764	115.917	-0.651666	0.155013	-4.20393	2.62315e-05	0.000897005
936	ENSMUSG00000029547.11	Ints1	integrator complex subunit 1 [Source:MGI Symbol;Acc:MGI:1915760]	chr5	139737037	139761429	-	24392	chr5:139737037-139761429	1307.71	1357.37	1339.7	1126.48	979.382	912.874	1084.58	980.819	1028.1	1124.11	-0.353415	0.0841009	-4.20228	2.64243e-05	0.000902634
937	ENSMUSG00000026028.13	Trak2	trafficking protein, kinesin binding 2 [Source:MGI Symbol;Acc:MGI:1918077]	chr1	58939608	59012589	-	72981	chr1:58939608-59012589	2074.07	1715.85	1862.62	1828.05	2286.62	2188.78	2335.6	2558.26	2579.93	2158.86	0.344399	0.0819635	4.20186	2.64732e-05	0.000903337
938	ENSMUSG00000018932.10	Map2k3	mitogen-activated protein kinase kinase 3 [Source:MGI Symbol;Acc:MGI:1346868]	chr11	60822859	60843637	+	20778	chr11:60822859-60843637	645.301	716.341	656.5	718.774	904.035	1002.01	785.381	948.152	852.086	803.175	0.380135	0.0904869	4.201	2.6574e-05	0.000905812
939	ENSMUSG00000020628.17	Trappc12	trafficking protein particle complex 12 [Source:MGI Symbol;Acc:MGI:2445089]	chr12	28740627	28800471	-	59844	chr12:28740627-28800471	544.048	520.035	557.206	530.321	406.362	403.579	441.003	391.715	458.339	472.512	-0.347149	0.0826606	-4.19969	2.67286e-05	0.000910109
940	ENSMUSG00000005615.16	Pcyt1a	phosphate cytidylyltransferase 1, choline, alpha isoform [Source:MGI Symbol;Acc:MGI:88557]	chr16	32249739	32293888	+	44149	chr16:32249739-32293888	1436.87	1442.79	1479.08	1593.11	2004.07	1895.28	1867.39	2456.96	1807.77	1775.93	0.413864	0.0985543	4.19935	2.67684e-05	0.000910496
941	ENSMUSG00000103748.2	Gm38243	predicted gene, 38243 [Source:MGI Symbol;Acc:MGI:5611471]	chr1	21909172	21910738	-	1566	chr1:21909172-21910738	46.1527	63.7542	70.9389	78.6723	19.0963	20.9982	38.5927	21.2432	37.2177	44.074	-0.92832	0.221169	-4.19734	2.70072e-05	0.000917642
942	ENSMUSG00000022197.17	Pdzd2	PDZ domain containing 2 [Source:MGI Symbol;Acc:MGI:1922394]	chr15	12359797	12740010	-	380213	chr15:12359797-12740010	12475.1	14340.1	15487.6	15344.9	10584.5	9267.68	12040.2	10181.4	11628.1	12372.2	-0.408078	0.0972393	-4.19664	2.70903e-05	0.000919489
943	ENSMUSG00000028405.10	Aco1	aconitase 1 [Source:MGI Symbol;Acc:MGI:87879]	chr4	40143081	40198338	+	55257	chr4:40143081-40198338	740.625	636.428	706.23	718.302	815.122	1067.24	981.101	905.899	1202.96	863.767	0.478558	0.114058	4.19575	2.71976e-05	0.000922151
944	ENSMUSG00000068220.7	Lgals1	lectin, galactose binding, soluble 1 [Source:MGI Symbol;Acc:MGI:96777]	chr15	78810925	78814665	+	3740	chr15:78810925-78814665	476.996	397.655	318.752	352	596.11	617.989	470.483	604.239	749.464	509.299	0.598449	0.142686	4.19418	2.73862e-05	0.000927563
945	ENSMUSG00000039804.16	Ncoa5	nuclear receptor coactivator 5 [Source:MGI Symbol;Acc:MGI:2385165]	chr2	164842277	164876787	-	34510	chr2:164842277-164876787	559.256	594.328	606.227	486.552	428.067	440.848	443.725	408.934	409.236	486.353	-0.384292	0.0916639	-4.19241	2.76012e-05	0.000933854
946	ENSMUSG00000039041.16	Adrm1	adhesion regulating molecule 1 [Source:MGI Symbol;Acc:MGI:1929289]	chr2	179813278	179818079	+	4801	chr2:179813278-179818079	660.674	716.26	574.135	647.355	856.87	833.314	817.551	918.971	787.21	756.927	0.365302	0.0872241	4.18809	2.81315e-05	0.000949788
947	ENSMUSG00000084760.2	Gm15472	predicted gene 15472 [Source:MGI Symbol;Acc:MGI:3707328]	chr3	103770482	103771739	+	1257	chr3:103770482-103771739	43.2906	15.2714	28.2602	34.5832	8.45911	8.39636	11.3174	11.099	5.86062	18.5042	-1.04193	0.248777	-4.1882	2.81182e-05	0.000949788
948	ENSMUSG00000031146.7	Plp2	proteolipid protein 2 [Source:MGI Symbol;Acc:MGI:1298382]	chrX	7534180	7537629	-	3449	chrX:7534180-7537629	618.963	679.869	570.808	686.727	907.267	965.184	757.609	959.861	787.587	770.43	0.434366	0.103722	4.18779	2.81678e-05	0.00095001
949	ENSMUSG00000022553.17	Maf1	MAF1 homolog, negative regulator of RNA polymerase III [Source:MGI Symbol;Acc:MGI:1916127]	chr15	76235494	76238580	+	3086	chr15:76235494-76238580	561.619	632.547	676.813	767.205	1022.52	909.062	918.009	1032.6	784.712	811.676	0.473739	0.113175	4.18588	2.84059e-05	0.000957032
950	ENSMUSG00000030055.17	Rab43	RAB43, member RAS oncogene family [Source:MGI Symbol;Acc:MGI:1917084]	chr6	87765835	87789146	-	23311	chr6:87765835-87789146	828.891	682.562	742.482	692.017	1083.31	956.264	949.365	1232.53	908.427	897.317	0.455447	0.108849	4.18421	2.86163e-05	0.000962093
951	ENSMUSG00000121499.1	Ly6a2	lymphocyte antigen 6 complex, locus A2 [Source:NCBI gene (formerly Entrezgene);Acc:546643]	chr15	75002080	75006984	-	4904	chr15:75002080-75006984	25.9766	20.6739	8.12655	9.34126	38.824	34.3798	57.0352	74.7758	46.9367	35.1189	1.02856	0.245818	4.18425	2.86114e-05	0.000962093
952	ENSMUSG00000044674.7	Fzd1	frizzled class receptor 1 [Source:MGI Symbol;Acc:MGI:1196625]	chr5	4803839	4808035	-	4196	chr5:4803839-4808035	1052.24	916.382	781.893	822.123	686.77	708.849	554.95	625.156	609.257	750.847	-0.462509	0.110564	-4.18317	2.87478e-05	0.000965498
953	ENSMUSG00000025185.15	Loxl4	lysyl oxidase-like 4 [Source:MGI Symbol;Acc:MGI:1914823]	chr19	42582421	42601252	-	18831	chr19:42582421-42601252	52.0512	49.506	41.0911	38.2804	80.8361	91.574	80.6774	71.1558	73.6569	64.3143	0.711482	0.170178	4.1808	2.90483e-05	0.000974566
954	ENSMUSG00000021552.8	Gkap1	G kinase anchoring protein 1 [Source:MGI Symbol;Acc:MGI:1891694]	chr13	58381160	58423513	-	42353	chr13:58381160-58423513	227.175	204.259	244.699	222.418	278.781	312.059	330.346	314.398	293.604	269.749	0.42514	0.101707	4.18003	2.91465e-05	0.000976834
955	ENSMUSG00000000826.17	Dnajc5	DnaJ heat shock protein family (Hsp40) member C5 [Source:MGI Symbol;Acc:MGI:892995]	chr2	181162278	181196926	+	34648	chr2:181162278-181196926	1652.97	1574.67	1756.06	2051.49	2061.88	2658.51	2298.76	2793.11	2443.37	2143.43	0.455183	0.10891	4.17944	2.92226e-05	0.000978361
956	ENSMUSG00000024782.8	Ak3	adenylate kinase 3 [Source:MGI Symbol;Acc:MGI:1860835]	chr19	28998233	29025361	-	27128	chr19:28998233-29025361	1110.84	1109.6	1149.82	1126.51	1421.39	1421.96	1295.89	1278.89	1349.16	1251.56	0.263536	0.0630599	4.17914	2.92608e-05	0.000978614
957	ENSMUSG00000006219.13	Fblim1	filamin binding LIM protein 1 [Source:MGI Symbol;Acc:MGI:1921452]	chr4	141303373	141333407	-	30034	chr4:141303373-141333407	765.277	556.515	578.554	516.455	1048.42	835.88	845.89	868.207	1335.27	816.718	0.637227	0.152489	4.17885	2.92985e-05	0.00097885
958	ENSMUSG00000024740.11	Ddb1	damage specific DNA binding protein 1 [Source:MGI Symbol;Acc:MGI:1202384]	chr19	10582691	10607183	+	24492	chr19:10582691-10607183	3917.51	3860.2	3854.2	3757.69	4280.28	4598.06	4559.54	4317.92	4382.32	4169.75	0.200752	0.0480453	4.17838	2.93588e-05	0.000979841
959	ENSMUSG00000110084.2	Gm45257	predicted gene 45257 [Source:MGI Symbol;Acc:MGI:5791093]	chr8	103380823	103384820	-	3997	chr8:103380823-103384820	68.0843	74.6088	51.7651	42.3597	19.1349	14.702	22.7427	3.03952	27.4692	35.9896	-1.04184	0.249431	-4.17684	2.95582e-05	0.00098547
960	ENSMUSG00000004098.8	Col5a3	collagen, type V, alpha 3 [Source:MGI Symbol;Acc:MGI:1858212]	chr9	20681346	20726363	-	45017	chr9:20681346-20726363	122.941	158.209	121.513	97.6312	83.2949	44.7705	73.3066	58.2547	35.9994	88.4356	-0.858879	0.205646	-4.17649	2.96039e-05	0.000985964
961	ENSMUSG00000054364.6	Rhob	ras homolog family member B [Source:MGI Symbol;Acc:MGI:107949]	chr12	8547661	8550009	-	2348	chr12:8547661-8550009	2762.92	2849.82	2705.3	2130.14	1813.03	1911.07	1496.42	2118.11	1868.51	2183.92	-0.476987	0.114248	-4.175	2.97981e-05	0.000991398
962	ENSMUSG00000037902.19	Sirpa	signal-regulatory protein alpha [Source:MGI Symbol;Acc:MGI:108563]	chr2	129434755	129474148	+	39393	chr2:129434755-129474148	1877.97	1468.33	1451.46	1451.17	1895.3	2421.06	2253.06	2082.52	2064.25	1885.01	0.436069	0.10447	4.1741	2.9916e-05	0.000994289
963	ENSMUSG00000042109.9	Csdc2	cold shock domain containing C2, RNA binding [Source:MGI Symbol;Acc:MGI:2146027]	chr15	81820960	81835142	+	14182	chr15:81820960-81835142	52.4715	52.2882	49.8452	54.5167	34.7153	25.1818	14.052	17.8876	23.0972	36.0062	-0.902851	0.216426	-4.17164	3.02416e-05	0.00100407
964	ENSMUSG00000037742.15	Eef1a1	eukaryotic translation elongation factor 1 alpha 1 [Source:MGI Symbol;Acc:MGI:1096881]	chr9	78385731	78396433	-	10702	chr9:78385731-78396433	31354.1	31851.8	31261	33181.6	36602.4	38083.1	37605.4	38957.9	34730.1	34847.5	0.218624	0.0524247	4.17024	3.04279e-05	0.0010092
965	ENSMUSG00000046711.17	Hmga1	high mobility group AT-hook 1 [Source:MGI Symbol;Acc:MGI:96160]	chr17	27775471	27782648	+	7177	chr17:27775471-27782648	307.173	300.406	289.484	265.361	347.676	451.098	429.463	448.457	363.874	355.888	0.465431	0.111662	4.16819	3.07023e-05	0.00101725
966	ENSMUSG00000031691.15	Tnpo2	transportin 2 (importin 3, karyopherin beta 2b) [Source:MGI Symbol;Acc:MGI:2384849]	chr8	85763544	85784212	+	20668	chr8:85763544-85784212	924.7	1171.05	1094.35	1065.01	1410.15	1476.2	1469.13	1439.6	1213.73	1251.55	0.384549	0.0922972	4.16642	3.09419e-05	0.00102413
967	ENSMUSG00000026358.14	Rgs1	regulator of G-protein signaling 1 [Source:MGI Symbol;Acc:MGI:1354694]	chr1	144118034	144124980	-	6946	chr1:144118034-144124980	236.867	104.193	96.1274	78.9585	67.7928	36.2879	34.1068	53.973	45.0814	83.7097	-0.984387	0.236326	-4.16539	3.10825e-05	0.00102771
968	ENSMUSG00000027985.15	Lef1	lymphoid enhancer binding factor 1 [Source:MGI Symbol;Acc:MGI:96770]	chr3	130904120	131018005	+	113885	chr3:130904120-131018005	384.513	379.861	381.358	339.161	172.315	145.929	317.69	188.655	219.22	280.967	-0.720943	0.17312	-4.16441	3.12155e-05	0.00103105
969	ENSMUSG00000021666.17	Gfm2	G elongation factor, mitochondrial 2 [Source:MGI Symbol;Acc:MGI:2444783]	chr13	97274445	97317703	+	43258	chr13:97274445-97317703	435.064	452.168	371.354	401.994	301.682	319.094	326.631	305.41	316.34	358.86	-0.388257	0.0932812	-4.16222	3.15172e-05	0.00103994
970	ENSMUSG00000110167.2	Gm45532	predicted gene 45532 [Source:MGI Symbol;Acc:MGI:5791368]	chr7	134502399	134506018	+	3619	chr7:134502399-134506018	210.288	180.515	187.098	191.052	134.99	123.915	150.084	114.477	136.351	158.752	-0.51018	0.122622	-4.16059	3.17425e-05	0.00104629
971	ENSMUSG00000020171.9	Yeats4	YEATS domain containing 4 [Source:MGI Symbol;Acc:MGI:1927224]	chr10	117051126	117060412	-	9286	chr10:117051126-117060412	205.839	191.881	182.192	220.865	243.528	293.836	280.162	308.162	278.762	245.025	0.463482	0.111429	4.15945	3.19015e-05	0.00105045
972	ENSMUSG00000039210.17	Gpatch2	G patch domain containing 2 [Source:MGI Symbol;Acc:MGI:1915019]	chr1	186947705	187083901	+	136196	chr1:186947705-187083901	510.461	540.836	523.169	502.517	398.744	410.237	447.114	403.584	381.265	457.547	-0.338393	0.0814584	-4.15418	3.26459e-05	0.00107275
973	ENSMUSG00000098557.2	Kctd12	potassium channel tetramerisation domain containing 12 [Source:MGI Symbol;Acc:MGI:2145823]	chr14	103214017	103220073	-	6056	chr14:103214017-103220073	1949.06	1976.08	2490.23	2212.82	1475.12	1438.87	1811.52	1699.29	1487.46	1837.83	-0.428081	0.103045	-4.15429	3.26293e-05	0.00107275
974	ENSMUSG00000046805.12	Mpeg1	macrophage expressed gene 1 [Source:MGI Symbol;Acc:MGI:1333743]	chr19	12438143	12442649	+	4506	chr19:12438143-12442649	2836	2191.56	2400.16	2125.77	3351.09	3402.63	3540.26	2940.28	2964.98	2861.42	0.421578	0.1015	4.15347	3.27464e-05	0.00107495
975	ENSMUSG00000030930.15	Chst15	carbohydrate sulfotransferase 15 [Source:MGI Symbol;Acc:MGI:1924840]	chr7	131837509	131918957	-	81448	chr7:131837509-131918957	985.251	1208.03	1392.77	1241.24	751.155	741.131	1002.81	886.289	789.303	999.776	-0.501756	0.120814	-4.15314	3.27942e-05	0.00107542
976	ENSMUSG00000031231.5	Cox7b	cytochrome c oxidase subunit 7B [Source:MGI Symbol;Acc:MGI:1913392]	chrX	105059306	105066056	+	6750	chrX:105059306-105066056	336.778	249.167	245.672	278.02	523.862	477.226	336.144	379.924	553.003	375.533	0.638029	0.153676	4.15178	3.29903e-05	0.00108074
977	ENSMUSG00000036442.9	Thap11	THAP domain containing 11 [Source:MGI Symbol;Acc:MGI:1930964]	chr8	106581764	106583582	+	1818	chr8:106581764-106583582	229.646	236.591	217.289	236.878	305.689	303.44	323.638	315.733	281.204	272.234	0.395297	0.0952276	4.15108	3.30914e-05	0.00108294
978	ENSMUSG00000021361.8	Tmem14c	transmembrane protein 14C [Source:MGI Symbol;Acc:MGI:1913404]	chr13	41169768	41176062	+	6294	chr13:41169768-41176062	309.896	262.395	313.471	299.14	378.762	413.542	362.345	400.75	408.485	349.865	0.392216	0.0944912	4.15083	3.31276e-05	0.00108302
979	ENSMUSG00000008730.18	Hipk1	homeodomain interacting protein kinase 1 [Source:MGI Symbol;Acc:MGI:1314873]	chr3	103647131	103698879	-	51748	chr3:103647131-103698879	5583.42	6416.58	6066.83	6836.72	7272.5	7669.6	7804.45	7934.06	7605.67	7021.09	0.292628	0.0705138	4.14995	3.32554e-05	0.00108608
980	ENSMUSG00000021209.13	Ppp4r4	protein phosphatase 4, regulatory subunit 4 [Source:MGI Symbol;Acc:MGI:1921771]	chr12	103498542	103580090	+	81548	chr12:103498542-103580090	210.391	250.081	269.081	238.681	153.113	166.934	188.981	129.141	111.757	190.907	-0.626829	0.151174	-4.14642	3.37717e-05	0.00110182
981	ENSMUSG00000054720.13	Lrrc8c	leucine rich repeat containing 8 family, member C [Source:MGI Symbol;Acc:MGI:2140839]	chr5	105667254	105760884	+	93630	chr5:105667254-105760884	2316.26	1567.4	1479.05	1627.24	2424.53	3343.01	2547.48	2329.6	3077.23	2301.31	0.594587	0.143446	4.14501	3.39799e-05	0.00110707
982	ENSMUSG00000097415.4	AU020206	expressed sequence AU020206 [Source:MGI Symbol;Acc:MGI:2142134]	chr7	75418786	75431869	-	13083	chr7:75418786-75431869	1998.87	1947.5	2099.82	1848.2	2325.24	2405.92	3136.17	2731.68	2546.14	2337.73	0.398188	0.0960679	4.14486	3.40017e-05	0.00110707
983	ENSMUSG00000117448.2	Gm50055	predicted gene, 50055 [Source:MGI Symbol;Acc:MGI:6275370]	chr18	9434823	9436850	-	2027	chr18:9434823-9436850	97.2434	110.146	115.438	83.8577	33.9757	52.5	48.8428	51.6223	74.4836	74.2344	-0.791983	0.191175	-4.14272	3.43217e-05	0.00111635
984	ENSMUSG00000006705.14	Pknox1	Pbx/knotted 1 homeobox [Source:MGI Symbol;Acc:MGI:1201409]	chr17	31783708	31826667	+	42959	chr17:31783708-31826667	485.841	420.723	521.188	464.147	356.712	387.754	269.649	329.677	307.165	393.651	-0.48922	0.118127	-4.14147	3.45086e-05	0.00112128
985	ENSMUSG00000023034.8	Nr4a1	nuclear receptor subfamily 4, group A, member 1 [Source:MGI Symbol;Acc:MGI:1352454]	chr15	101152150	101172676	+	20526	chr15:101152150-101172676	3259.71	1263.96	2468.81	1554.36	1127.64	431.392	316.732	598.862	361.191	1264.74	-1.04618	0.252789	-4.13854	3.49518e-05	0.00113338
986	ENSMUSG00000040254.12	Sema3d	sema domain, immunoglobulin domain (Ig), short basic domain, secreted, (semaphorin) 3D [Source:MGI Symbol;Acc:MGI:1860118]	chr5	12433352	12638915	+	205563	chr5:12433352-12638915	187.354	174.478	169.619	164.696	261.322	339.488	258.266	201.295	308.18	229.411	0.597187	0.144295	4.13865	3.49351e-05	0.00113338
987	ENSMUSG00000050244.10	Heatr1	HEAT repeat containing 1 [Source:MGI Symbol;Acc:MGI:2442524]	chr13	12409908	12455170	+	45262	chr13:12409908-12455170	766.22	603.716	751.265	842.752	518.661	561.553	483.947	563.92	558.907	627.882	-0.440972	0.106569	-4.13788	3.50524e-05	0.00113434
988	ENSMUSG00000104612.2	Gm42449	predicted gene 42449 [Source:MGI Symbol;Acc:MGI:5662586]	chr3	130930434	130932691	+	2257	chr3:130930434-130932691	53.1186	52.5212	54.5274	64.838	21.2404	12.6004	35.2205	21.2606	31.3683	38.5217	-0.909131	0.219697	-4.13811	3.50175e-05	0.00113434
989	ENSMUSG00000051397.6	Tacstd2	tumor-associated calcium signal transducer 2 [Source:MGI Symbol;Acc:MGI:1861606]	chr6	67511046	67512780	-	1734	chr6:67511046-67512780	421.247	405.548	334.605	332.841	478.632	618.419	483.691	544.375	515.316	459.408	0.474209	0.114633	4.13677	3.52224e-05	0.00113869
990	ENSMUSG00000014867.10	Surf4	surfeit gene 4 [Source:MGI Symbol;Acc:MGI:98445]	chr2	26810052	26823940	-	13888	chr2:26810052-26823940	1961.66	1494.37	1504.4	1531.09	2201.9	2109.59	1986.62	2311.42	2204.41	1922.83	0.399138	0.0964988	4.13619	3.53116e-05	0.00114042
991	ENSMUSG00000030403.10	Vasp	vasodilator-stimulated phosphoprotein [Source:MGI Symbol;Acc:MGI:109268]	chr7	18990854	19005742	-	14888	chr7:18990854-19005742	1327.74	1201.08	1255.25	1357.82	1591.66	1555	1489.52	1814.22	1646.02	1470.92	0.325098	0.0786142	4.13536	3.54393e-05	0.00114339
992	ENSMUSG00000052331.15	Ankrd44	ankyrin repeat domain 44 [Source:MGI Symbol;Acc:MGI:3045243]	chr1	54684499	54965546	-	281047	chr1:54684499-54965546	3412.99	4123.97	4137.49	4005.44	2478.34	1965.05	3487.17	2501.27	2385.01	3166.3	-0.564924	0.136629	-4.13474	3.55352e-05	0.00114533
993	ENSMUSG00000058558.13	Rpl5	ribosomal protein L5 [Source:MGI Symbol;Acc:MGI:102854]	chr5	108048368	108056871	+	8503	chr5:108048368-108056871	1503.66	1488.28	1541.59	1505.9	1694.88	1784.34	1819.73	1912.53	1745.54	1666.27	0.243105	0.0588262	4.13261	3.58674e-05	0.00115487
994	ENSMUSG00000049800.14	Sertad2	SERTA domain containing 2 [Source:MGI Symbol;Acc:MGI:1931026]	chr11	20493253	20603021	+	109768	chr11:20493253-20603021	974.391	1007.81	948.935	1027.46	1175.35	1161	1449.26	1274.38	1251.77	1141.15	0.340832	0.0824823	4.13218	3.59342e-05	0.00115586
995	ENSMUSG00000027709.10	Mccc1	methylcrotonoyl-Coenzyme A carboxylase 1 (alpha) [Source:MGI Symbol;Acc:MGI:1919289]	chr3	36013461	36054827	-	41366	chr3:36013461-36054827	414.068	425.941	442.316	453.115	374.451	294.09	339.997	308.515	297.349	372.205	-0.410961	0.0994728	-4.13139	3.6058e-05	0.00115751
996	ENSMUSG00000104621.2	Gm43185	predicted gene 43185 [Source:MGI Symbol;Acc:MGI:5663322]	chr3	151955666	151958440	-	2774	chr3:151955666-151958440	69.1244	56.5175	79.9494	38.9023	30.8116	17.8513	25.0047	23.2931	33.3404	41.6439	-0.913788	0.221177	-4.13148	3.6044e-05	0.00115751
997	ENSMUSG00000057841.6	Rpl32	ribosomal protein L32 [Source:MGI Symbol;Acc:MGI:98038]	chr6	115782466	115785708	-	3242	chr6:115782466-115785708	1327.19	1377.09	1305.8	1437.13	1578.16	1721.37	1644.54	1843.01	1597.53	1536.87	0.29416	0.0712326	4.12957	3.63438e-05	0.00116435
998	ENSMUSG00000109358.2	Gm44716	predicted gene 44716 [Source:MGI Symbol;Acc:MGI:5753292]	chr8	11340558	11341267	-	709	chr8:11340558-11341267	71.5976	56.16	46.5457	25.0738	23.2252	17.8393	18.082	18.1396	14.6322	32.3661	-0.976455	0.236452	-4.12962	3.63364e-05	0.00116435
999	ENSMUSG00000035305.6	Ror1	receptor tyrosine kinase-like orphan receptor 1 [Source:MGI Symbol;Acc:MGI:1347520]	chr4	99952988	100301962	+	348974	chr4:99952988-100301962	271.233	234.758	230.612	187.591	129.74	160.678	166.076	131.75	161.921	186.04	-0.571382	0.13838	-4.12907	3.64226e-05	0.00116454
1000	ENSMUSG00000109336.3	Samd4b	sterile alpha motif domain containing 4B [Source:MGI Symbol;Acc:MGI:2448542]	chr7	28098947	28135652	-	36705	chr7:28098947-28135652	1034.19	1144.22	970.924	1052.49	1533.31	1482.99	1172.85	1582.89	1324.62	1255.39	0.416701	0.100918	4.1291	3.6419e-05	0.00116454
1001	ENSMUSG00000032908.10	Sgpp2	sphingosine-1-phosphate phosphatase 2 [Source:MGI Symbol;Acc:MGI:3589109]	chr1	78286982	78396926	+	109944	chr1:78286982-78396926	396.49	406.315	472.243	502.265	632.516	796.006	582.213	608.918	581.759	553.192	0.494729	0.119931	4.12511	3.70555e-05	0.00118359
1002	ENSMUSG00000047126.18	Cltc	clathrin, heavy polypeptide (Hc) [Source:MGI Symbol;Acc:MGI:2388633]	chr11	86585177	86648391	-	63214	chr11:86585177-86648391	6699.39	6575.81	5793.17	6753.57	7832.85	7386.85	7710.83	8319.48	8290.4	7262.48	0.287286	0.0696645	4.12385	3.72584e-05	0.0011877
1003	ENSMUSG00000059208.16	Hnrnpm	heterogeneous nuclear ribonucleoprotein M [Source:MGI Symbol;Acc:MGI:1926465]	chr17	33865207	33905834	-	40627	chr17:33865207-33905834	2046.46	1883.23	1948.54	1879.42	1463.41	1468.66	1518.7	1445.19	1776.96	1714.51	-0.329206	0.079829	-4.12389	3.72523e-05	0.0011877
1004	ENSMUSG00000071856.11	Mcc	mutated in colorectal cancers [Source:MGI Symbol;Acc:MGI:96930]	chr18	44558127	44945249	-	387122	chr18:44558127-44945249	3243.71	3082.26	3373.04	3256.38	3983.83	3596.19	4474.51	4040.31	3953.92	3667.13	0.301356	0.0731049	4.12224	3.75212e-05	0.00119479
1005	ENSMUSG00000119668.1	Gm23472	predicted gene, 23472 [Source:MGI Symbol;Acc:MGI:5453249]	chr1	72276105	72276295	+	190	chr1:72276105-72276295	443.215	378.84	582.902	420.14	2237.11	666.976	1344.16	1431.49	848.89	928.191	0.991064	0.240431	4.12203	3.75555e-05	0.00119479
1006	ENSMUSG00000020962.15	Gtf2a1	general transcription factor II A, 1 [Source:MGI Symbol;Acc:MGI:1933277]	chr12	91522036	91557261	-	35225	chr12:91522036-91557261	1173.24	999.476	1241.27	1210.13	821.018	830.702	985.465	815.871	920.592	999.751	-0.388654	0.0943112	-4.12098	3.77271e-05	0.00119905
1007	ENSMUSG00000034300.18	Fam53c	family with sequence similarity 53, member C [Source:MGI Symbol;Acc:MGI:1913556]	chr18	34891959	34906813	+	14854	chr18:34891959-34906813	547.223	542.285	623.795	608.423	736.645	821.99	670.6	853.941	760.65	685.061	0.390479	0.0947937	4.11925	3.80112e-05	0.00120688
1008	ENSMUSG00000089824.11	Rbm12	RNA binding motif protein 12 [Source:MGI Symbol;Acc:MGI:1922960]	chr2	155933878	155953898	-	20020	chr2:155933878-155953898	686.793	719.167	811.215	789.788	579.986	581.921	580.467	626.247	608.796	664.931	-0.329433	0.0800124	-4.11727	3.83393e-05	0.00121609
1009	ENSMUSG00000032477.15	Cdc25a	cell division cycle 25A [Source:MGI Symbol;Acc:MGI:103198]	chr9	109704647	109722963	+	18316	chr9:109704647-109722963	164.092	148.344	147.356	148.216	232.789	236.377	243.464	195.864	192.246	189.861	0.495847	0.120513	4.11447	3.88069e-05	0.00122971
1010	ENSMUSG00000046402.11	Rbp1	retinol binding protein 1, cellular [Source:MGI Symbol;Acc:MGI:97876]	chr9	98305014	98328628	+	23614	chr9:98305014-98328628	235.444	246.293	290.743	238.602	188.041	184.812	171.61	182.281	182.379	213.356	-0.452069	0.109889	-4.11388	3.89064e-05	0.00123164
1011	ENSMUSG00000028420.14	Tmem38b	transmembrane protein 38B [Source:MGI Symbol;Acc:MGI:1098718]	chr4	53826045	53862019	+	35974	chr4:53826045-53862019	279.21	310.485	352.85	386.309	482.639	529.383	389.609	507.682	577.559	423.97	0.539681	0.131351	4.10869	3.97904e-05	0.00125713
1012	ENSMUSG00000103976.2	Gm37677	predicted gene, 37677 [Source:MGI Symbol;Acc:MGI:5610905]	chr1	134747654	134755287	-	7633	chr1:134747654-134755287	225.147	255.822	226.04	228.22	178.694	159.631	161.555	131.771	178.634	193.946	-0.496427	0.12082	-4.10881	3.97709e-05	0.00125713
1013	ENSMUSG00000047642.16	D930020B18Rik	RIKEN cDNA D930020B18 gene [Source:MGI Symbol;Acc:MGI:2442001]	chr10	121477493	121529820	+	52327	chr10:121477493-121529820	12.0274	20.5002	26.0125	24.7573	84.7648	67.9073	25.0059	60.0543	59.1902	42.2467	0.985222	0.239804	4.10844	3.98332e-05	0.00125724
1014	ENSMUSG00000032051.10	Fdx1	ferredoxin 1 [Source:MGI Symbol;Acc:MGI:103224]	chr9	51854606	51874856	-	20250	chr9:51854606-51874856	256.417	308.259	328.162	363.579	556.172	543.175	367.103	686.391	459.656	429.879	0.652154	0.15879	4.10703	4.00771e-05	0.00126245
1015	ENSMUSG00000053541.4	Gvin-ps6	GTPase, very large interferon inducible, pseudogene 6 [Source:MGI Symbol;Acc:MGI:3647753]	chr7	106017055	106023676	-	6621	chr7:106017055-106023676	504.378	375.741	328.642	422.727	220.156	186.935	294.643	244.265	296.391	319.32	-0.639677	0.155746	-4.10719	4.00499e-05	0.00126245
1016	ENSMUSG00000063011.8	Msln	mesothelin [Source:MGI Symbol;Acc:MGI:1888992]	chr17	25967587	25973352	-	5765	chr17:25967587-25973352	374.601	249.238	256.077	297.174	606.901	701.183	592.39	288.24	657.702	447.056	0.787113	0.191676	4.10648	4.01737e-05	0.00126424
1017	ENSMUSG00000089809.10	Rasgef1b	RasGEF domain family, member 1B [Source:MGI Symbol;Acc:MGI:2443755]	chr5	99365285	99876924	-	511639	chr5:99365285-99876924	876.184	882.494	1274.68	1218.24	615.294	653.233	449.934	853.525	518.056	815.738	-0.685802	0.167145	-4.10304	4.07757e-05	0.00128193
1018	ENSMUSG00000006476.20	Nsmf	NMDA receptor synaptonuclear signaling and neuronal migration factor [Source:MGI Symbol;Acc:MGI:1861755]	chr2	24944367	24952893	+	8526	chr2:24944367-24952893	577.75	654.462	609.653	606.987	452.397	520.932	392.469	490.121	439.757	527.17	-0.399617	0.0974293	-4.10161	4.10288e-05	0.00128862
1019	ENSMUSG00000035953.15	Pip4p1	phosphatidylinositol-4,5-bisphosphate 4-phosphatase 1 [Source:MGI Symbol;Acc:MGI:2448501]	chr14	51163525	51168313	-	4788	chr14:51163525-51168313	509.836	572.201	491.687	527.715	704.204	688.875	610.725	645.187	716.315	607.416	0.347949	0.0848758	4.09951	4.14025e-05	0.00129908
1020	ENSMUSG00000031532.8	Saraf	store-operated calcium entry-associated regulatory factor [Source:MGI Symbol;Acc:MGI:1915137]	chr8	34621717	34637999	+	16282	chr8:34621717-34637999	1627.59	1477.15	1560.89	1612.51	2007.3	1815.44	1809.53	2057.43	1878.05	1760.65	0.280608	0.0684589	4.09893	4.15068e-05	0.00130107
1021	ENSMUSG00000036894.4	Rap2b	RAP2B, member of RAS oncogene family [Source:MGI Symbol;Acc:MGI:1921262]	chr3	61269059	61275851	+	6792	chr3:61269059-61275851	278.204	234.704	250.564	247.239	328.645	380.171	336.74	320.286	329.764	300.702	0.407665	0.0995076	4.09683	4.18853e-05	0.00131166
1022	ENSMUSG00000046589.8	Lrrc8e	leucine rich repeat containing 8 family, member E [Source:MGI Symbol;Acc:MGI:1919517]	chr8	4276827	4287470	+	10643	chr8:4276827-4287470	92.817	119.067	107.465	78.4535	181.462	179.751	135.588	157.705	148.285	133.399	0.627398	0.153184	4.09572	4.2085e-05	0.00131662
1023	ENSMUSG00000015133.18	Lrrk1	leucine-rich repeat kinase 1 [Source:MGI Symbol;Acc:MGI:2142227]	chr7	65876660	66038098	-	161438	chr7:65876660-66038098	2384.48	2410.05	2343.91	2155.3	2724.99	3127.03	3178.28	2656.16	2873.98	2650.46	0.317885	0.0776191	4.09545	4.21355e-05	0.00131691
1024	ENSMUSG00000028542.18	Slc6a9	solute carrier family 6 (neurotransmitter transporter, glycine), member 9 [Source:MGI Symbol;Acc:MGI:95760]	chr4	117691703	117732395	+	40692	chr4:117691703-117732395	281.35	414.291	516.179	445.063	618.436	657.22	588.597	819.3	659.261	555.522	0.622089	0.151962	4.09371	4.24517e-05	0.0013255
1025	ENSMUSG00000026048.17	Ercc5	excision repair cross-complementing rodent repair deficiency, complementation group 5 [Source:MGI Symbol;Acc:MGI:103582]	chr1	44186904	44220420	+	33516	chr1:44186904-44220420	469.658	536.201	562.029	611.884	424.659	384.526	445.389	388.588	379.525	466.94	-0.414353	0.101238	-4.09286	4.26077e-05	0.00132907
1026	ENSMUSG00000097993.9	Ptprv	protein tyrosine phosphatase, receptor type, V [Source:MGI Symbol;Acc:MGI:108027]	chr1	135036235	135060332	-	24097	chr1:135036235-135060332	10.9388	51.814	56.8339	61.6813	20.814	6.78275	3.95609	6.54581	3.41295	24.7533	-1.02439	0.250314	-4.09243	4.26884e-05	0.00133029
1027	ENSMUSG00000044533.16	Rps2	ribosomal protein S2 [Source:MGI Symbol;Acc:MGI:105110]	chr17	24937090	24940903	+	3813	chr17:24937090-24940903	3154.53	2807.95	2606.65	2710.97	4083.3	3721.3	3231.54	3955.62	3435.59	3300.83	0.373421	0.091399	4.08561	4.39613e-05	0.0013686
1028	ENSMUSG00000050945.9	Zfp438	zinc finger protein 438 [Source:MGI Symbol;Acc:MGI:2444919]	chr18	5210029	5334807	-	124778	chr18:5210029-5334807	130.57	134.548	129.939	106.218	69.3322	75.0603	98.2766	76.2837	72.6845	99.2124	-0.616425	0.150885	-4.08539	4.40034e-05	0.0013686
1029	ENSMUSG00000033105.13	Lss	lanosterol synthase [Source:MGI Symbol;Acc:MGI:1336155]	chr10	76367422	76392972	+	25550	chr10:76367422-76392972	464.095	421.363	568.967	385.711	752.455	742.3	688.101	532.025	826.432	597.939	0.572929	0.140313	4.08322	4.44159e-05	0.00138009
1030	ENSMUSG00000020169.5	Best3	bestrophin 3 [Source:MGI Symbol;Acc:MGI:3580298]	chr10	116822219	116860945	+	38726	chr10:116822219-116860945	41.0755	69.6424	79.043	70.8888	23.3734	24.1517	37.5057	25.3178	37.2617	45.3622	-0.877124	0.214934	-4.0809	4.48614e-05	0.001391
1031	ENSMUSG00000041408.19	Wapl	WAPL cohesin release factor [Source:MGI Symbol;Acc:MGI:2675859]	chr14	34395885	34469940	+	74055	chr14:34395885-34469940	1874.9	1830.7	1927.01	2066.24	2211.11	2349.29	2403.48	2208.76	2444.06	2146.17	0.266761	0.0653681	4.08091	4.48601e-05	0.001391
1032	ENSMUSG00000108093.2	Gm44102	predicted gene, 44102 [Source:MGI Symbol;Acc:MGI:5690494]	chr6	97556388	97558053	-	1665	chr6:97556388-97558053	51.1583	31.3591	40.0108	34.581	10.6113	16.7989	22.7058	15.1762	14.6937	26.3439	-0.931547	0.228281	-4.08071	4.48976e-05	0.001391
1033	ENSMUSG00000038369.15	Ncoa6	nuclear receptor coactivator 6 [Source:MGI Symbol;Acc:MGI:1929915]	chr2	155232576	155315814	-	83238	chr2:155232576-155315814	1466.46	1692.79	1705.1	1543.7	1937.37	1860.6	2052.06	1956.27	1975.11	1798.83	0.283307	0.0694418	4.07978	4.50793e-05	0.00139527
1034	ENSMUSG00000031751.15	Amfr	autocrine motility factor receptor [Source:MGI Symbol;Acc:MGI:1345634]	chr8	94698216	94739470	-	41254	chr8:94698216-94739470	1936.39	1962.16	2011.29	2019.69	2198.5	2325.63	2290.02	2390.82	2286.21	2157.86	0.210893	0.0516968	4.07943	4.51471e-05	0.00139602
1035	ENSMUSG00000031129.10	Slc9a9	solute carrier family 9 (sodium/hydrogen exchanger), member 9 [Source:MGI Symbol;Acc:MGI:2679732]	chr9	94551962	95112498	+	560536	chr9:94551962-95112498	242.095	252.011	175.8	194.982	113.992	116.918	169.946	139.272	122.668	169.743	-0.631948	0.154931	-4.07889	4.52503e-05	0.00139786
1036	ENSMUSG00000060510.15	Zfp266	zinc finger protein 266 [Source:MGI Symbol;Acc:MGI:1924769]	chr9	20406364	20432713	-	26349	chr9:20406364-20432713	1319.49	1122.76	1182.35	1323.51	1623.29	1730.22	1454.35	1489.14	1585.92	1425.67	0.340201	0.0834299	4.07769	4.54855e-05	0.00140377
1037	ENSMUSG00000014778.11	Fhod1	formin homology 2 domain containing 1 [Source:MGI Symbol;Acc:MGI:2679008]	chr8	106055795	106074585	-	18790	chr8:106055795-106074585	1676.43	1560.62	1651.66	1632.51	1263.82	1251.21	1372.81	1367.1	1449.91	1469.56	-0.276696	0.0678711	-4.07679	4.56625e-05	0.00140788
1038	ENSMUSG00000059834.13	Sclt1	sodium channel and clathrin linker 1 [Source:MGI Symbol;Acc:MGI:1914411]	chr3	41581155	41696949	-	115794	chr3:41581155-41696949	220.747	294.883	284.579	297.878	189.908	188.37	198.262	185.723	202.164	229.168	-0.480069	0.117776	-4.0761	4.57964e-05	0.00141026
1039	ENSMUSG00000104693.2	Gm42941	predicted gene 42941 [Source:MGI Symbol;Acc:MGI:5663078]	chr3	101503126	101504446	-	1320	chr3:101503126-101504446	93.3732	85.1111	93.7208	82.1318	59.3708	50.3919	39.7038	53.5857	57.7533	68.3492	-0.66971	0.164308	-4.07594	4.58281e-05	0.00141026
1040	ENSMUSG00000036867.8	Smad6	SMAD family member 6 [Source:MGI Symbol;Acc:MGI:1336883]	chr9	63860358	63929341	-	68983	chr9:63860358-63929341	2142.55	2413.45	2505.13	2284.13	1454.72	1052.99	1991.05	1236.66	1631.69	1856.93	-0.603002	0.147956	-4.07555	4.59062e-05	0.00141131
1041	ENSMUSG00000021614.17	Vcan	versican [Source:MGI Symbol;Acc:MGI:102889]	chr13	89803431	89890628	-	87197	chr13:89803431-89890628	766.13	291.347	269.635	237.635	1364.26	1012.15	938.206	1213.74	1136.83	803.326	0.986441	0.242065	4.0751	4.59939e-05	0.00141264
1042	ENSMUSG00000037894.14	H2az1	H2A.Z variant histone 1 [Source:MGI Symbol;Acc:MGI:1888388]	chr3	137570248	137572683	+	2435	chr3:137570248-137572683	807.32	631.722	584.123	668.318	941.921	967.762	841.199	1190.88	910.884	838.236	0.496032	0.121732	4.07477	4.60592e-05	0.00141329
1043	ENSMUSG00000049422.8	Chchd10	coiled-coil-helix-coiled-coil-helix domain containing 10 [Source:MGI Symbol;Acc:MGI:2143558]	chr10	75768964	75773581	+	4617	chr10:75768964-75773581	338.183	491.894	351.471	395.925	833.655	716.709	436.589	701.183	620.054	542.852	0.660587	0.162142	4.07414	4.61848e-05	0.00141579
1044	ENSMUSG00000097754.3	Ptgs2os2	prostaglandin-endoperoxide synthase 2, opposite strand 2 [Source:MGI Symbol;Acc:MGI:5477181]	chr1	150034794	150040836	-	6042	chr1:150034794-150040836	36.5041	33.3392	28.9759	49.5759	15.8861	17.5153	16.508	14.5815	9.86239	24.7498	-0.935528	0.229702	-4.07279	4.64535e-05	0.00142266
1045	ENSMUSG00000071547.5	Nt5dc2	5'-nucleotidase domain containing 2 [Source:MGI Symbol;Acc:MGI:1917271]	chr14	30853010	30861081	+	8071	chr14:30853010-30861081	226.185	286.323	327.85	306.146	144.763	169.232	208.566	193.039	206.295	229.822	-0.582025	0.142917	-4.07247	4.65164e-05	0.00142322
1046	ENSMUSG00000030678.8	Maz	MYC-associated zinc finger protein (purine-binding transcription factor) [Source:MGI Symbol;Acc:MGI:1338823]	chr7	126621302	126626209	-	4907	chr7:126621302-126626209	1007.62	921.125	878.524	938.934	1346.62	1420.48	1111.94	1432.94	1082.92	1126.79	0.429241	0.105418	4.0718	4.66511e-05	0.00142598
1047	ENSMUSG00000064262.8	Gimap8	GTPase, IMAP family member 8 [Source:MGI Symbol;Acc:MGI:2685303]	chr6	48624168	48637809	+	13641	chr6:48624168-48637809	926.25	868.824	887.109	892.787	507.238	471.49	735.055	597.219	710.749	732.969	-0.525495	0.12907	-4.07138	4.67347e-05	0.00142717
1048	ENSMUSG00000035357.18	Pdzrn3	PDZ domain containing RING finger 3 [Source:MGI Symbol;Acc:MGI:1933157]	chr6	101126570	101354858	-	228288	chr6:101126570-101354858	468.279	384.219	512.441	457.605	351.762	289.28	368.436	300.279	275.147	378.605	-0.493629	0.121255	-4.07099	4.68136e-05	0.00142822
1049	ENSMUSG00000025555.15	Farp1	FERM, RhoGEF (Arhgef) and pleckstrin domain protein 1 (chondrocyte-derived) [Source:MGI Symbol;Acc:MGI:2446173]	chr14	121272612	121521156	+	248544	chr14:121272612-121521156	1645.11	1643.68	1834.59	1540.15	1903.26	2074.47	2127.09	2413.24	2176.35	1928.66	0.350175	0.0860543	4.06923	4.71692e-05	0.00143769
1050	ENSMUSG00000042659.16	Arrdc4	arrestin domain containing 4 [Source:MGI Symbol;Acc:MGI:1913662]	chr7	68386743	68398989	-	12246	chr7:68386743-68398989	795.315	578.244	514.813	488.136	913.446	798.004	1150.5	933.024	868.851	782.26	0.592127	0.145581	4.06734	4.7553e-05	0.00144801
1051	ENSMUSG00000000056.8	Narf	nuclear prelamin A recognition factor [Source:MGI Symbol;Acc:MGI:1914858]	chr11	121128079	121146682	+	18603	chr11:121128079-121146682	248.179	318.413	230.646	321.322	482.901	355.808	385.02	419.355	450.608	356.917	0.540833	0.13299	4.06671	4.76817e-05	0.00145055
1052	ENSMUSG00000033350.8	Chst2	carbohydrate sulfotransferase 2 [Source:MGI Symbol;Acc:MGI:1891160]	chr9	95281345	95288775	-	7430	chr9:95281345-95288775	434.295	420.012	502.017	427.913	292.498	255.199	336.755	346.652	348.426	373.752	-0.470412	0.115705	-4.0656	4.79087e-05	0.00145607
1053	ENSMUSG00000058655.10	Eif4b	eukaryotic translation initiation factor 4B [Source:MGI Symbol;Acc:MGI:95304]	chr15	101982208	102005608	+	23400	chr15:101982208-102005608	2665.04	2976.5	2786.01	2959.04	3552.03	3924.42	3369.07	3988.37	3242.54	3273.67	0.33537	0.0825122	4.06449	4.81379e-05	0.00146052
1054	ENSMUSG00000062078.16	Qki	quaking, KH domain containing RNA binding [Source:MGI Symbol;Acc:MGI:97837]	chr17	10421530	10538783	-	117253	chr17:10421530-10538783	9290.83	8871.47	10279	10085.8	11008.3	11261.9	12788.8	13321.2	12473.4	11042.3	0.328644	0.0808582	4.06445	4.81464e-05	0.00146052
1055	ENSMUSG00000004508.7	Gab2	growth factor receptor bound protein 2-associated protein 2 [Source:MGI Symbol;Acc:MGI:1333854]	chr7	96730793	96958153	+	227360	chr7:96730793-96958153	988.037	1024.05	1070.23	1078.87	1326.72	1255.8	1661.94	1374.41	1260.3	1226.71	0.387729	0.0954424	4.06245	4.85613e-05	0.00147171
1056	ENSMUSG00000085705.2	Gm16046	predicted gene 16046 [Source:MGI Symbol;Acc:MGI:3802093]	chr17	13895924	13903778	-	7854	chr17:13895924-13903778	60.9917	68.9006	47.0862	50.3228	19.784	23.7354	25.1206	35.6272	30.2719	40.2045	-0.844817	0.20807	-4.06025	4.90195e-05	0.00148419
1057	ENSMUSG00000023832.15	Acat2	acetyl-Coenzyme A acetyltransferase 2 [Source:MGI Symbol;Acc:MGI:87871]	chr17	13161777	13179634	-	17857	chr17:13161777-13179634	168.713	240.853	236.312	262.202	420.312	471.781	273.275	369.173	350.125	310.305	0.649233	0.159946	4.05907	4.92677e-05	0.00148951
1058	ENSMUSG00000049265.9	Kcnk3	potassium channel, subfamily K, member 3 [Source:MGI Symbol;Acc:MGI:1100509]	chr5	30745514	30782615	+	37101	chr5:30745514-30782615	340.135	463.01	473.525	494.211	311.754	190.805	340.219	201.089	238.303	339.228	-0.688467	0.169616	-4.05898	4.92884e-05	0.00148951
1059	ENSMUSG00000025224.17	Gbf1	golgi-specific brefeldin A-resistance factor 1 [Source:MGI Symbol;Acc:MGI:1861607]	chr19	46140948	46274949	+	134001	chr19:46140948-46274949	1727.33	1737.05	1740.06	1716.47	1342.83	1574.77	1432.87	1356.18	1454.14	1564.63	-0.268512	0.0661865	-4.0569	4.97284e-05	0.00150139
1060	ENSMUSG00000004709.15	Cd244a	CD244 molecule A [Source:MGI Symbol;Acc:MGI:109294]	chr1	171386761	171437314	+	50553	chr1:171386761-171437314	241.51	219.466	215.586	187.502	275.754	278.507	302.112	320.971	311.911	261.48	0.442014	0.108982	4.05583	4.99565e-05	0.00150435
1061	ENSMUSG00000025871.19	4833439L19Rik	RIKEN cDNA 4833439L19 gene [Source:MGI Symbol;Acc:MGI:1921162]	chr13	54699031	54713248	-	14217	chr13:54699031-54713248	1135.4	1053.43	1232.19	1156.22	1458.33	1491.58	1394.56	1454.69	1293.23	1296.62	0.302654	0.0746181	4.05604	4.9912e-05	0.00150435
1062	ENSMUSG00000103291.2	Gm38235	predicted gene, 38235 [Source:MGI Symbol;Acc:MGI:5611463]	chr1	106147044	106151995	+	4951	chr1:106147044-106151995	317.317	279.16	375.915	339.74	172.254	177.478	228.612	149.977	264.933	256.154	-0.644563	0.158925	-4.05578	4.99679e-05	0.00150435
1063	ENSMUSG00000021713.10	Ppwd1	peptidylprolyl isomerase domain and WD repeat containing 1 [Source:MGI Symbol;Acc:MGI:2443069]	chr13	104341632	104365351	-	23719	chr13:104341632-104365351	227.261	217.053	209.3	204.576	139.557	121.974	179.799	137.161	152.49	176.575	-0.517867	0.127704	-4.05523	5.00854e-05	0.00150647
1064	ENSMUSG00000121879.1			chr6	48481271	48511766	+	30495	chr6:48481271-48511766	182.8	177.743	178.608	184.974	128.134	141.498	132.145	123.8	119.575	152.142	-0.46618	0.114996	-4.05388	5.03747e-05	0.00151375
1065	ENSMUSG00000020601.9	Trib2	tribbles pseudokinase 2 [Source:MGI Symbol;Acc:MGI:2145021]	chr12	15841728	15866923	-	25195	chr12:15841728-15866923	1612.72	1548.54	1522.52	1530.58	1259.99	1038.55	1177.14	1366.58	1235.83	1365.83	-0.343307	0.0847244	-4.05204	5.07727e-05	0.00152428
1066	ENSMUSG00000028583.15	Pdpn	podoplanin [Source:MGI Symbol;Acc:MGI:103098]	chr4	142994001	143026134	-	32133	chr4:142994001-143026134	1384.64	1107.53	1208.55	1355.73	1571.48	1626.93	1536.27	1924.8	1723.75	1493.3	0.392118	0.0967766	4.05179	5.08282e-05	0.00152451
1067	ENSMUSG00000001415.11	Smg5	SMG5 nonsense mediated mRNA decay factor [Source:MGI Symbol;Acc:MGI:2447364]	chr3	88243567	88269645	+	26078	chr3:88243567-88269645	874.813	721.231	856.896	928.442	1021.85	1101.96	1119.08	1057.95	1121.39	978.178	0.348833	0.0861317	4.05	5.12185e-05	0.00153478
1068	ENSMUSG00000061477.5	Rps7	ribosomal protein S7 [Source:MGI Symbol;Acc:MGI:1333818]	chr12	28680853	28685952	-	5099	chr12:28680853-28685952	1776.04	1839.51	1739.37	1810.67	1963.77	2479.76	2357.55	2402.11	2131.61	2055.6	0.330382	0.081626	4.04751	5.17643e-05	0.00154968
1069	ENSMUSG00000020108.5	Ddit4	DNA-damage-inducible transcript 4 [Source:MGI Symbol;Acc:MGI:1921997]	chr10	59785491	59787656	-	2165	chr10:59785491-59787656	363.061	700.813	537.354	529.952	245.161	236.239	138.526	415.882	184.187	372.353	-0.866642	0.214153	-4.04683	5.19159e-05	0.00155132
1070	ENSMUSG00000074578.16	Zfas1	zinc finger, NFX1-type containing 1, antisense RNA 1 [Source:MGI Symbol;Acc:MGI:1916199]	chr2	166904854	166907783	+	2929	chr2:166904854-166907783	175.282	147.075	156.431	144.829	253.515	262.169	201.175	366.034	216.039	213.617	0.648127	0.160154	4.04691	5.18985e-05	0.00155132
1071	ENSMUSG00000025047.10	Pdcd11	programmed cell death 11 [Source:MGI Symbol;Acc:MGI:1341788]	chr19	47079207	47120304	+	41097	chr19:47079207-47120304	773.709	651.223	664.314	628.45	493.835	497.483	488.565	540.433	569.878	589.766	-0.376085	0.0930304	-4.04261	5.28599e-05	0.00157695
1072	ENSMUSG00000102863.2	Gm37639	predicted gene, 37639 [Source:MGI Symbol;Acc:MGI:5610867]	chr17	71673047	71675831	-	2784	chr17:71673047-71675831	74.1329	56.5168	63.5958	64.8372	43.5615	22.0516	28.4146	24.3059	39.2242	46.2934	-0.826485	0.204446	-4.04255	5.28723e-05	0.00157695
1073	ENSMUSG00000037351.10	Actr1b	ARP1 actin-related protein 1B, centractin beta [Source:MGI Symbol;Acc:MGI:1917446]	chr1	36737195	36753503	-	16308	chr1:36737195-36753503	943.234	939.573	1045.43	889.66	1180.76	1165.89	1230.23	1202.73	1097.68	1077.24	0.294713	0.0729398	4.0405	5.33384e-05	0.00158905
1074	ENSMUSG00000109606.2	Gm45537	predicted gene 45537 [Source:MGI Symbol;Acc:MGI:5791373]	chr8	47677494	47680201	-	2707	chr8:47677494-47680201	41.0758	51.4755	31.7991	35.4444	21.2484	15.7511	20.4575	12.1525	8.82508	26.4699	-0.941869	0.233117	-4.04032	5.33776e-05	0.00158905
1075	ENSMUSG00000026586.17	Prrx1	paired related homeobox 1 [Source:MGI Symbol;Acc:MGI:97712]	chr1	163072688	163141279	-	68591	chr1:163072688-163141279	252.927	240.41	196.72	212.993	394.592	345.925	322.361	260.705	371.021	288.628	0.543541	0.134547	4.03978	5.35014e-05	0.00159126
1076	ENSMUSG00000056602.14	Fry	FRY microtubule binding protein [Source:MGI Symbol;Acc:MGI:2443895]	chr5	150042110	150421218	+	379108	chr5:150042110-150421218	1486.79	2035.19	1915.68	1972.17	2374.12	2534.17	2252.31	2870.31	2719.52	2240.03	0.438791	0.108694	4.03695	5.41513e-05	0.00160909
1077	ENSMUSG00000047866.21	Lonp2	lon peptidase 2, peroxisomal [Source:MGI Symbol;Acc:MGI:1914137]	chr8	87350672	87450501	+	99829	chr8:87350672-87450501	851.354	928.468	852.165	914.687	748.774	750.019	696.99	742.041	711.215	799.524	-0.275546	0.0683111	-4.03369	5.49066e-05	0.00163002
1078	ENSMUSG00000063077.16	Kif1b	kinesin family member 1B [Source:MGI Symbol;Acc:MGI:108426]	chr4	149260776	149392150	-	131374	chr4:149260776-149392150	3570.73	3627.94	4432.67	3950.05	4655.19	5218.78	4970.39	5381.95	4657.78	4496.16	0.343114	0.0850676	4.03343	5.49677e-05	0.00163032
1079	ENSMUSG00000022400.10	Rbx1	ring-box 1 [Source:MGI Symbol;Acc:MGI:1891829]	chr15	81350497	81360570	+	10073	chr15:81350497-81360570	563.896	551.288	508.42	564.052	746.694	694.719	738.898	618.955	686.525	630.383	0.33969	0.0842588	4.03151	5.54204e-05	0.00164094
1080	ENSMUSG00000027808.9	Serp1	stress-associated endoplasmic reticulum protein 1 [Source:MGI Symbol;Acc:MGI:92638]	chr3	58427238	58433313	-	6075	chr3:58427238-58433313	1570.68	1297.2	1384.78	1625.22	1998.86	1917.59	1783.28	1762.13	2017.29	1706.34	0.355896	0.0882795	4.03147	5.54286e-05	0.00164094
1081	ENSMUSG00000025582.5	Nptx1	neuronal pentraxin 1 [Source:MGI Symbol;Acc:MGI:107811]	chr11	119429545	119438579	-	9034	chr11:119429545-119438579	308.293	313.397	347.755	246.376	194.593	180.63	234.309	227.001	171.722	247.119	-0.54662	0.135659	-4.02936	5.59296e-05	0.00165424
1082	ENSMUSG00000007817.16	Zmiz1	zinc finger, MIZ-type containing 1 [Source:MGI Symbol;Acc:MGI:3040693]	chr14	25459609	25667167	+	207558	chr14:25459609-25667167	4210.75	4612.1	4809.62	4481.98	3563.84	3313.24	3947.42	3880.78	3670.91	4054.52	-0.294848	0.0731835	-4.02889	5.60415e-05	0.00165449
1083	ENSMUSG00000057110.16	Cntrl	centriolin [Source:MGI Symbol;Acc:MGI:1889576]	chr2	34999504	35068834	+	69330	chr2:34999504-35068834	1307.52	1342.41	1441.16	1391.66	1090.51	1077.53	1212.97	1145.08	1153.07	1240.21	-0.266635	0.0661783	-4.02904	5.60057e-05	0.00165449
1084	ENSMUSG00000032235.16	Ice2	interactor of little elongation complex ELL subunit 2 [Source:MGI Symbol;Acc:MGI:2135947]	chr9	69305188	69340404	+	35216	chr9:69305188-69340404	283.497	280.704	229.644	253.192	148.749	170.316	169.779	139.439	222.347	210.852	-0.570658	0.141692	-4.02746	5.63825e-05	0.00166302
1085	ENSMUSG00000021486.8	Prelid1	PRELI domain containing 1 [Source:MGI Symbol;Acc:MGI:1913744]	chr13	55468313	55473085	+	4772	chr13:55468313-55473085	813.174	776.157	750.961	793.347	1054.24	1062.47	890.459	1130.56	924.506	910.653	0.358436	0.0890191	4.0265	5.6613e-05	0.00166828
1086	ENSMUSG00000020376.18	Rnf130	ring finger protein 130 [Source:MGI Symbol;Acc:MGI:1891717]	chr11	49916173	50016546	+	100373	chr11:49916173-50016546	602.919	638.786	659.064	646.704	746.585	800.072	824.666	772.58	751.136	715.835	0.283939	0.070551	4.0246	5.70729e-05	0.00168029
1087	ENSMUSG00000013415.10	Igf2bp1	insulin-like growth factor 2 mRNA binding protein 1 [Source:MGI Symbol;Acc:MGI:1890357]	chr11	95847989	95896766	-	48777	chr11:95847989-95896766	26.4077	64.4518	40.1206	37.5117	64.1829	124.81	67.1636	102.885	118.37	71.767	0.896175	0.222769	4.02289	5.74879e-05	0.00168939
1088	ENSMUSG00000021242.10	Npc2	NPC intracellular cholesterol transporter 2 [Source:MGI Symbol;Acc:MGI:1915213]	chr12	84801336	84819926	-	18590	chr12:84801336-84819926	5995.88	5500.94	5187.64	5965.12	8439.55	9204.98	6570.71	7783.53	6754.28	6822.51	0.431656	0.107298	4.02298	5.74669e-05	0.00168939
1089	ENSMUSG00000020612.17	Prkar1a	protein kinase, cAMP dependent regulatory, type I, alpha [Source:MGI Symbol;Acc:MGI:104878]	chr11	109540231	109560482	+	20251	chr11:109540231-109560482	3892.85	3700.98	3921.03	3976.29	3310.09	2958.83	3321.68	3369.02	3353.84	3533.85	-0.243899	0.0606393	-4.02212	5.76767e-05	0.00169143
1090	ENSMUSG00000028452.8	Vcp	valosin containing protein [Source:MGI Symbol;Acc:MGI:99919]	chr4	42979963	43000507	-	20544	chr4:42979963-43000507	3663.29	3421.6	3141.47	3385.23	4401.41	4107.32	3814.27	4229.64	4110.27	3808.28	0.275357	0.0684613	4.02209	5.76844e-05	0.00169143
1091	ENSMUSG00000038582.16	Pptc7	PTC7 protein phosphatase homolog [Source:MGI Symbol;Acc:MGI:2444593]	chr5	122422428	122462344	+	39916	chr5:122422428-122462344	660.24	748.023	735.095	801.56	894.023	864.494	1002.41	961.155	948.981	846.22	0.333661	0.0829643	4.02174	5.77687e-05	0.00169143
1092	ENSMUSG00000103672.2	Gm37621	predicted gene, 37621 [Source:MGI Symbol;Acc:MGI:5610849]	chr9	100993900	100999430	+	5530	chr9:100993900-100999430	114.102	108.822	167.061	147.825	212.681	198.484	205.883	227.01	193.319	175.021	0.569131	0.141511	4.02181	5.77536e-05	0.00169143
1093	ENSMUSG00000024048.16	Myl12a	myosin, light chain 12A, regulatory, non-sarcomeric [Source:MGI Symbol;Acc:MGI:1914518]	chr17	71300651	71309873	-	9222	chr17:71300651-71309873	2118.57	2070.69	2266.17	2519.62	2738.76	2716.16	2727.51	2734.22	2808.57	2522.25	0.284665	0.0708103	4.02011	5.81698e-05	0.00170161
1094	ENSMUSG00000050541.15	Adra1b	adrenergic receptor, alpha 1b [Source:MGI Symbol;Acc:MGI:104774]	chr11	43665433	43792037	-	126604	chr11:43665433-43792037	47.5356	35.3657	48.8018	23.9502	22.7988	11.8023	12.9092	10.1918	6.13276	24.3876	-0.995187	0.247583	-4.01962	5.82927e-05	0.00170365
1095	ENSMUSG00000027111.17	Itga6	integrin alpha 6 [Source:MGI Symbol;Acc:MGI:96605]	chr2	71575960	71688760	+	112800	chr2:71575960-71688760	3084.64	3596.72	3345.46	3281.02	1615.43	2029.75	3003.38	1997.98	2194.93	2683.25	-0.565992	0.140823	-4.01918	5.84018e-05	0.00170528
1096	ENSMUSG00000009035.16	Tmem184b	transmembrane protein 184b [Source:MGI Symbol;Acc:MGI:2445179]	chr15	79244884	79287769	-	42885	chr15:79244884-79287769	2037.28	2181.43	2058.8	1842.22	1559.54	1608.63	1731.95	1690.41	1708	1824.25	-0.284178	0.0707326	-4.01763	5.87866e-05	0.00171495
1097	ENSMUSG00000105801.2	C430019N01Rik	RIKEN cDNA C430019N01 gene [Source:MGI Symbol;Acc:MGI:3028058]	chr5	98147243	98148809	-	1566	chr5:98147243-98148809	49.1626	48.5747	77.3052	53.6009	21.2181	28.3475	27.2419	17.1969	35.2589	39.7674	-0.8706	0.216761	-4.0164	5.90947e-05	0.00172237
1098	ENSMUSG00000001632.17	Brpf1	bromodomain and PHD finger containing, 1 [Source:MGI Symbol;Acc:MGI:1926033]	chr6	113284098	113301821	+	17723	chr6:113284098-113301821	718.673	724.979	795.782	818.797	889.166	918.891	996.923	977.795	959.39	866.711	0.302693	0.0753725	4.01596	5.92055e-05	0.00172246
1099	ENSMUSG00000038776.14	Ephx1	epoxide hydrolase 1, microsomal [Source:MGI Symbol;Acc:MGI:95405]	chr1	180803775	180848469	-	44694	chr1:180803775-180848469	850.973	1230.41	1178.11	1242.48	1422.22	1802.96	1444.31	1781.38	1685.53	1404.26	0.49791	0.123978	4.01612	5.91638e-05	0.00172246
1100	ENSMUSG00000028071.13	Sh2d2a	SH2 domain containing 2A [Source:MGI Symbol;Acc:MGI:1351596]	chr3	87754062	87763029	+	8967	chr3:87754062-87763029	250.525	175.925	168.04	160.338	121.173	104.49	118.77	131.791	108.018	148.786	-0.616806	0.153655	-4.01424	5.96388e-05	0.00173348
1101	ENSMUSG00000041697.10	Cox6a1	cytochrome c oxidase subunit 6A1 [Source:MGI Symbol;Acc:MGI:103099]	chr5	115483701	115487040	-	3339	chr5:115483701-115487040	553.405	527.165	553.581	591.201	829.148	748.273	629.585	921.257	723.166	675.198	0.445794	0.111092	4.01284	5.99929e-05	0.00174093
1102	ENSMUSG00000063524.14	Eno1	enolase 1, alpha non-neuron [Source:MGI Symbol;Acc:MGI:95393]	chr4	150321178	150333336	+	12158	chr4:150321178-150333336	1501.38	1273.83	1217.56	1234.45	1820.33	1716.81	1463.25	1854.54	1755.42	1537.51	0.383871	0.0956618	4.0128	6.00037e-05	0.00174093
1103	ENSMUSG00000021831.10	Ero1a	endoplasmic reticulum oxidoreductase 1 alpha [Source:MGI Symbol;Acc:MGI:1354385]	chr14	45520544	45556228	-	35684	chr14:45520544-45556228	640.492	548.311	709.653	702.543	842.861	830.174	883.966	820.187	840.522	757.634	0.362762	0.0904363	4.01124	6.03998e-05	0.00175083
1104	ENSMUSG00000015745.10	Plekho1	pleckstrin homology domain containing, family O member 1 [Source:MGI Symbol;Acc:MGI:1914470]	chr3	95895741	95903313	-	7572	chr3:95895741-95903313	507.303	380.11	381.125	391.159	487.954	578.769	611.284	625.871	637.988	511.285	0.475237	0.118524	4.00964	6.08125e-05	0.00175999
1105	ENSMUSG00000070394.11	Tmem256	transmembrane protein 256 [Source:MGI Symbol;Acc:MGI:1916436]	chr11	69729340	69730444	+	1104	chr11:69729340-69730444	171.66	152.378	130.197	147.368	226.809	239.224	199.401	204.801	205.681	186.391	0.487163	0.1215	4.00958	6.0826e-05	0.00175999
1106	ENSMUSG00000008429.9	Herpud2	HERPUD family member 2 [Source:MGI Symbol;Acc:MGI:1915393]	chr9	25019428	25063116	-	43688	chr9:25019428-25063116	827.098	826.093	838.257	819.477	1030.88	1022.51	949.308	940.048	1019.89	919.285	0.257884	0.0643275	4.00892	6.09964e-05	0.00176333
1107	ENSMUSG00000000078.8	Klf6	Kruppel-like factor 6 [Source:MGI Symbol;Acc:MGI:1346318]	chr13	5911481	5920393	+	8912	chr13:5911481-5920393	3429.76	3026.22	3372.24	3043.37	4092.16	4259.35	3517.6	4691.29	4298.35	3747.82	0.362334	0.0904166	4.00738	6.13953e-05	0.00177325
1108	ENSMUSG00000019173.12	Rab5c	RAB5C, member RAS oncogene family [Source:MGI Symbol;Acc:MGI:105306]	chr11	100605835	100629041	-	23206	chr11:100605835-100629041	1660.72	1514.02	1504.06	1397.23	1893.05	1795.86	1935.36	2133.98	1794.09	1736.49	0.322611	0.0805228	4.00646	6.1636e-05	0.0017786
1109	ENSMUSG00000010554.15	Mettl16	methyltransferase like 16 [Source:MGI Symbol;Acc:MGI:1914743]	chr11	74661656	74719351	+	57695	chr11:74661656-74719351	489.075	405.966	427.95	471.73	390.496	316.054	288.649	285.7	326.747	378.041	-0.457167	0.114194	-4.00344	6.24284e-05	0.00179984
1110	ENSMUSG00000061859.18	Patj	PATJ, crumbs cell polarity complex component [Source:MGI Symbol;Acc:MGI:1277960]	chr4	98284022	98607840	+	323818	chr4:98284022-98607840	1561.6	1383.85	1633.93	1537.22	1912.79	2159.27	1830.68	2001.3	1769.64	1754.48	0.330355	0.0825709	4.00086	6.31123e-05	0.00181792
1111	ENSMUSG00000059588.15	Calcrl	calcitonin receptor-like [Source:MGI Symbol;Acc:MGI:1926944]	chr2	84160970	84255755	-	94785	chr2:84160970-84255755	14984.8	10976.6	14128.1	13881.1	17857.5	19039.7	16338.5	17352.2	21313.1	16208	0.42546	0.106348	4.00063	6.31749e-05	0.00181808
1112	ENSMUSG00000020473.14	Aebp1	AE binding protein 1 [Source:MGI Symbol;Acc:MGI:1197012]	chr11	5811947	5822088	+	10141	chr11:5811947-5822088	769.751	989.657	798.711	698.994	1370.38	1440.51	1044.59	988.957	1223.13	1036.08	0.532906	0.13323	3.99988	6.33745e-05	0.00182009
1113	ENSMUSG00000040158.13	Tax1bp3	Tax1 (human T cell leukemia virus type I) binding protein 3 [Source:MGI Symbol;Acc:MGI:1923531]	chr11	73067909	73073988	+	6079	chr11:73067909-73073988	708.075	690.243	729.34	719.654	811.623	1021.61	831.39	968.903	956.943	826.42	0.355477	0.0888754	3.99973	6.34153e-05	0.00182009
1114	ENSMUSG00000112734.2	Gm47644	predicted gene, 47644 [Source:MGI Symbol;Acc:MGI:6096722]	chr10	53213849	53221181	-	7332	chr10:53213849-53221181	183.689	158.607	208.191	164.061	104.553	62.8913	127.839	67.1349	116.057	132.558	-0.753712	0.188435	-3.99985	6.33818e-05	0.00182009
1115	ENSMUSG00000049092.12	Gpr137c	G protein-coupled receptor 137C [Source:MGI Symbol;Acc:MGI:1917963]	chr14	45457174	45520182	+	63008	chr14:45457174-45520182	93.2073	120.192	82.2082	128.688	269.443	257.969	118.451	281.294	170.409	169.096	0.826448	0.206705	3.9982	6.38265e-05	0.00183025
1116	ENSMUSG00000057649.7	Brd9	bromodomain containing 9 [Source:MGI Symbol;Acc:MGI:2145317]	chr13	74085930	74109014	+	23084	chr13:74085930-74109014	640.977	615.078	668.47	672.298	457.866	520.929	578.027	461.708	477.818	565.908	-0.368027	0.0920706	-3.99722	6.40906e-05	0.00183617
1117	ENSMUSG00000005873.7	Reep5	receptor accessory protein 5 [Source:MGI Symbol;Acc:MGI:1270152]	chr18	34477938	34507123	-	29185	chr18:34477938-34507123	877.493	1386.88	985.568	1184.27	1688.41	1764.25	1510.74	1669.31	1428.65	1388.4	0.505837	0.126585	3.99603	6.44143e-05	0.00184379
1118	ENSMUSG00000048076.15	Arf1	ADP-ribosylation factor 1 [Source:MGI Symbol;Acc:MGI:99431]	chr11	59102238	59119096	-	16858	chr11:59102238-59119096	2965.25	2735.45	2897.17	2930.1	3302.97	3645.02	3225.12	3727.19	3440.94	3207.69	0.262651	0.0657345	3.99564	6.45209e-05	0.00184519
1119	ENSMUSG00000020859.18	Spag9	sperm associated antigen 9 [Source:MGI Symbol;Acc:MGI:1918084]	chr11	93886917	94016911	+	129994	chr11:93886917-94016911	3499.9	3525.36	3476.93	3691.86	4178.4	4059.4	4322.48	4071.5	3914.18	3860	0.208989	0.0523226	3.99425	6.49002e-05	0.00185438
1120	ENSMUSG00000028085.13	Gatb	glutamyl-tRNA(Gln) amidotransferase, subunit B [Source:MGI Symbol;Acc:MGI:2442496]	chr3	85481426	85562929	+	81503	chr3:85481426-85562929	127.766	95.7512	102.731	90.9786	77.6208	61.8245	58.9769	49.6844	53.9488	79.9202	-0.683179	0.171076	-3.99341	6.51287e-05	0.00185925
1121	ENSMUSG00000027710.15	Acad9	acyl-Coenzyme A dehydrogenase family, member 9 [Source:MGI Symbol;Acc:MGI:1914272]	chr3	36120128	36147002	+	26874	chr3:36120128-36147002	450.182	378.283	324.224	339.288	256.79	295.164	265.923	225.649	209.15	304.961	-0.531593	0.133156	-3.99225	6.54483e-05	0.00186671
1122	ENSMUSG00000117775.2	Gm50462	predicted gene, 50462 [Source:MGI Symbol;Acc:MGI:6324728]	chr18	65767864	65770541	+	2677	chr18:65767864-65770541	128.239	136.264	178.986	138.32	96.6783	96.6065	88.6477	76.9644	101.977	115.854	-0.596097	0.149349	-3.9913	6.57122e-05	0.00187256
1123	ENSMUSG00000006471.19	Ndor1	NADPH dependent diflavin oxidoreductase 1 [Source:MGI Symbol;Acc:MGI:1926047]	chr2	25134833	25146034	-	11201	chr2:25134833-25146034	468.765	534.868	479.524	448.956	346.982	382.202	399.769	351.404	378.819	421.254	-0.362686	0.090891	-3.99034	6.59782e-05	0.00187847
1124	ENSMUSG00000021546.19	Hnrnpk	heterogeneous nuclear ribonucleoprotein K [Source:MGI Symbol;Acc:MGI:99894]	chr13	58538956	58551157	-	12201	chr13:58538956-58551157	3829.23	3525.18	3909.97	3859.35	4717.17	4443.1	4395.61	4960.9	4284.92	4213.94	0.265393	0.0665334	3.98887	6.63882e-05	0.00188846
1125	ENSMUSG00000002602.17	Axl	AXL receptor tyrosine kinase [Source:MGI Symbol;Acc:MGI:1347244]	chr7	25456698	25488130	-	31432	chr7:25456698-25488130	1664.96	1659.99	1670.81	1726.7	2024.33	2283.41	2176.79	1854.28	2012.33	1897.07	0.293955	0.0737259	3.98713	6.68761e-05	0.00190065
1126	ENSMUSG00000028059.17	Arhgef2	rho/rac guanine nucleotide exchange factor (GEF) 2 [Source:MGI Symbol;Acc:MGI:103264]	chr3	88513273	88555359	+	42086	chr3:88513273-88555359	4004.33	4022.72	4196.79	4069.94	4518.64	4719.29	4748.78	4632.82	4501.07	4379.38	0.181219	0.0454665	3.98576	6.72636e-05	0.00190996
1127	ENSMUSG00000063146.12	Clip2	CAP-GLY domain containing linker protein 2 [Source:MGI Symbol;Acc:MGI:1313136]	chr5	134518237	134581288	-	63051	chr5:134518237-134581288	759.723	735.562	647.196	615.374	550.69	412.543	456.221	564.456	485.394	580.795	-0.45504	0.114217	-3.98398	6.77717e-05	0.00192217
1128	ENSMUSG00000120798.1		novel transcript	chr1	133905262	133918369	+	13107	chr1:133905262-133918369	23.0598	34.3631	35.4518	36.3096	12.7398	8.39991	11.3579	18.2184	11.7597	21.2955	-0.93781	0.235404	-3.98383	6.78137e-05	0.00192217
1129	ENSMUSG00000041731.14	Pgm5	phosphoglucomutase 5 [Source:MGI Symbol;Acc:MGI:1925668]	chr19	24660380	24839219	-	178839	chr19:24660380-24839219	354.778	623.946	604.777	465.958	303.473	331.85	287.411	377.742	287.877	404.201	-0.618085	0.1552	-3.98251	6.81916e-05	0.00193117
1130	ENSMUSG00000111063.3	Zfp660	zinc finger protein 660 [Source:MGI Symbol;Acc:MGI:3645415]	chr9	122732311	122743219	+	10908	chr9:122732311-122743219	42.1322	35.7101	23.9311	35.0198	17.0841	9.75889	15.6496	6.77395	13.5016	22.1735	-0.952861	0.239471	-3.97902	6.91987e-05	0.00195796
1131	ENSMUSG00000057914.16	Cacnb2	calcium channel, voltage-dependent, beta 2 subunit [Source:MGI Symbol;Acc:MGI:894644]	chr2	14607899	14992719	+	384820	chr2:14607899-14992719	306.564	326.187	326.452	250.273	224.596	196.686	198.274	129.506	207.056	240.622	-0.599313	0.150644	-3.97834	6.9397e-05	0.00196183
1132	ENSMUSG00000000740.13	Rpl13	ribosomal protein L13 [Source:MGI Symbol;Acc:MGI:105922]	chr8	123829089	123831983	+	2894	chr8:123829089-123831983	2416.19	2626.3	2368.95	2492.4	3008	3100.69	2895	3510.89	2877.32	2810.64	0.306904	0.0771648	3.97726	6.97146e-05	0.00196733
1133	ENSMUSG00000069601.15	Ank3	ankyrin 3, epithelial [Source:MGI Symbol;Acc:MGI:88026]	chr10	69234603	69863268	+	628665	chr10:69234603-69863268	3192.62	3885.24	3359.3	3552.88	2984.61	2544.9	2794.7	2749.82	2267.33	3036.82	-0.376397	0.0946324	-3.97746	6.96554e-05	0.00196733
1134	ENSMUSG00000046056.16	Sbsn	suprabasin [Source:MGI Symbol;Acc:MGI:2446326]	chr7	30450896	30455559	+	4663	chr7:30450896-30455559	92.8796	100.465	89.6635	97.3699	113.953	176.594	156.588	146.479	146.862	124.539	0.577851	0.145369	3.97505	7.03634e-05	0.00198389
1135	ENSMUSG00000001127.13	Araf	Araf proto-oncogene, serine/threonine kinase [Source:MGI Symbol;Acc:MGI:88065]	chrX	20664053	20726758	+	62705	chrX:20664053-20726758	1032.83	1097.21	997.039	1080.94	881.094	786.012	916.412	719.728	810.953	924.691	-0.344606	0.0867129	-3.97411	7.06442e-05	0.00199005
1136	ENSMUSG00000034910.6	Pygo1	pygopus 1 [Source:MGI Symbol;Acc:MGI:1919385]	chr9	72832927	72859463	+	26536	chr9:72832927-72859463	198.125	261.855	254.177	241.187	129.769	187.987	172.936	152.046	156.062	194.905	-0.536657	0.13507	-3.97318	7.09195e-05	0.00199605
1137	ENSMUSG00000079018.11	Ly6c1	lymphocyte antigen 6 complex, locus C1 [Source:MGI Symbol;Acc:MGI:96882]	chr15	74915867	74920679	-	4812	chr15:74915867-74920679	1837.86	1442.94	1748.02	1712.55	2638.58	1956.06	2855.89	2374.1	2113.19	2075.47	0.472853	0.119026	3.97268	7.10674e-05	0.00199845
1138	ENSMUSG00000029426.9	Scarb2	scavenger receptor class B, member 2 [Source:MGI Symbol;Acc:MGI:1196458]	chr5	92589173	92654692	-	65519	chr5:92589173-92654692	4756.02	4225.43	4677.37	4645.17	5393.06	5490.63	5283.23	5449.66	5137.85	5006.49	0.222776	0.0560861	3.97203	7.12617e-05	0.00200214
1139	ENSMUSG00000046798.15	Cldn12	claudin 12 [Source:MGI Symbol;Acc:MGI:1929288]	chr5	5539537	5564958	-	25421	chr5:5539537-5564958	304.209	350.805	265.333	342.614	515.211	526.151	381.762	406.857	472.922	396.207	0.509013	0.128156	3.97183	7.13238e-05	0.00200214
1140	ENSMUSG00000009470.18	Tnpo1	transportin 1 [Source:MGI Symbol;Acc:MGI:2681523]	chr13	98975527	99062892	-	87365	chr13:98975527-99062892	2668.37	2439.26	2642.58	2894.39	3155.58	3239.28	3172.79	3128.91	3143.42	2942.73	0.247219	0.0623138	3.96733	7.26834e-05	0.00203852
1141	ENSMUSG00000054263.13	Lifr	LIF receptor alpha [Source:MGI Symbol;Acc:MGI:96788]	chr15	7120095	7226970	+	106875	chr15:7120095-7226970	3633.32	4379.08	4819.9	4672.87	5484.68	6894.96	6515.44	5505.6	5451.79	5261.96	0.426818	0.10759	3.96706	7.27643e-05	0.00203899
1142	ENSMUSG00000059049.16	Frem1	Fras1 related extracellular matrix protein 1 [Source:MGI Symbol;Acc:MGI:2670972]	chr4	82816164	82970576	-	154412	chr4:82816164-82970576	315.331	426.718	313.206	377.426	209.703	214.246	148.105	259.16	263.514	280.823	-0.630723	0.159077	-3.96489	7.34305e-05	0.00205586
1143	ENSMUSG00000056999.17	Ide	insulin degrading enzyme [Source:MGI Symbol;Acc:MGI:96412]	chr19	37246142	37340010	-	93868	chr19:37246142-37340010	811.934	699.484	777.634	815.847	1076.54	1071.36	1029.85	844.411	1074.6	911.295	0.378281	0.095476	3.96205	7.4308e-05	0.00207861
1144	ENSMUSG00000016382.16	Pls3	plastin 3 (T-isoform) [Source:MGI Symbol;Acc:MGI:104807]	chrX	74829260	74918788	-	89528	chrX:74829260-74918788	2211.7	2348.69	2416.07	2627.16	2999.09	3352.74	2930.58	2968.32	2755.93	2734.47	0.31365	0.0791836	3.96105	7.46222e-05	0.00208557
1145	ENSMUSG00000098188.2	Sowahc	sosondowah ankyrin repeat domain family member C [Source:MGI Symbol;Acc:MGI:3606051]	chr10	59057775	59062256	+	4481	chr10:59057775-59062256	580.641	458.633	527.591	567.964	888.827	814.92	673.262	648.497	716.239	652.953	0.46021	0.11621	3.96017	7.48978e-05	0.00209145
1146	ENSMUSG00000030727.13	Rabep2	rabaptin, RAB GTPase binding effector protein 2 [Source:MGI Symbol;Acc:MGI:1917564]	chr7	126027931	126048417	+	20486	chr7:126027931-126048417	346.974	383.665	354.733	341.003	265.961	271.697	287.86	287.431	268.894	312.024	-0.354998	0.0897001	-3.95761	7.57021e-05	0.00211206
1147	ENSMUSG00000015087.15	Rabl6	RAB, member RAS oncogene family-like 6 [Source:MGI Symbol;Acc:MGI:2442633]	chr2	25473030	25498533	-	25503	chr2:25473030-25498533	783.016	830.926	654.251	777.008	963.301	1055.1	881.942	1001.49	1055.5	889.171	0.369731	0.0934697	3.95562	7.6336e-05	0.00212461
1148	ENSMUSG00000018916.6	Csf2	colony stimulating factor 2 (granulocyte-macrophage) [Source:MGI Symbol;Acc:MGI:1339752]	chr11	54138097	54140493	-	2396	chr11:54138097-54140493	12.0869	10.1898	14.5909	12.9688	29.5929	35.6826	42.988	22.1899	28.3153	23.1784	0.923214	0.233391	3.95566	7.63232e-05	0.00212461
1149	ENSMUSG00000106290.2	Gm43429	predicted gene 43429 [Source:MGI Symbol;Acc:MGI:5663566]	chr3	135566109	135568359	+	2250	chr3:135566109-135568359	104.234	87.8732	92.6971	86.4507	124.255	159.604	160.196	126.55	138.216	120.008	0.559198	0.14137	3.95557	7.6351e-05	0.00212461
1150	ENSMUSG00000020232.19	Hmg20b	high mobility group 20B [Source:MGI Symbol;Acc:MGI:1341190]	chr10	81181882	81186314	-	4432	chr10:81181882-81186314	520.202	451.406	487.145	445.37	538.083	629.536	662.475	624.862	627.656	554.082	0.361268	0.0913421	3.95511	7.64979e-05	0.00212684
1151	ENSMUSG00000026123.12	Plekhb2	pleckstrin homology domain containing, family B (evectins) member 2 [Source:MGI Symbol;Acc:MGI:2385825]	chr1	34889057	34918661	+	29604	chr1:34889057-34918661	1180.39	1197.13	1190.2	1362.69	1575.39	1774.86	1519.49	1595.19	1401.31	1421.85	0.34106	0.0863318	3.95057	7.79655e-05	0.00216544
1152	ENSMUSG00000033538.14	Casp4	caspase 4, apoptosis-related cysteine peptidase [Source:MGI Symbol;Acc:MGI:107700]	chr9	5308828	5336783	+	27955	chr9:5308828-5336783	236.93	108.639	92.4754	128.339	332.563	306.027	231.672	249.456	285.725	219.092	0.794857	0.201209	3.9504	7.80218e-05	0.00216544
1153	ENSMUSG00000022982.11	Sod1	superoxide dismutase 1, soluble [Source:MGI Symbol;Acc:MGI:98351]	chr16	90017642	90023217	+	5575	chr16:90017642-90023217	1628.59	1835.04	1866.09	1911.02	2586.25	2735.8	2020.7	2872.49	2213.89	2185.54	0.434812	0.110093	3.94951	7.83128e-05	0.00216788
1154	ENSMUSG00000048429.11	Timm29	translocase of inner mitochondrial membrane 29 [Source:MGI Symbol;Acc:MGI:1917023]	chr9	21504018	21507266	+	3248	chr9:21504018-21507266	393.617	376.291	397.866	373.46	445.275	547.104	461.543	520.641	524.719	448.946	0.363572	0.092051	3.94968	7.82547e-05	0.00216788
1155	ENSMUSG00000049327.18	Kmt5a	lysine methyltransferase 5A [Source:MGI Symbol;Acc:MGI:1915206]	chr5	124577993	124600371	+	22378	chr5:124577993-124600371	610.477	606.363	537.925	544.303	769.035	795.447	689.542	796.06	664.131	668.143	0.358506	0.0907702	3.9496	7.82832e-05	0.00216788
1156	ENSMUSG00000001240.14	Ramp2	receptor (calcitonin) activity modifying protein 2 [Source:MGI Symbol;Acc:MGI:1859650]	chr11	101136854	101150372	+	13518	chr11:101136854-101150372	2276.69	2265.85	2786.34	2637.6	1758.71	1153.61	1992.54	1669.54	1766.73	2034.18	-0.534652	0.135441	-3.94749	7.89746e-05	0.0021843
1157	ENSMUSG00000102383.2	Gm38142	predicted gene, 38142 [Source:MGI Symbol;Acc:MGI:5611370]	chr1	86753823	86757377	+	3554	chr1:86753823-86757377	46.0643	48.4085	45.413	54.4627	9.56599	21.0025	26.1505	20.2611	29.4276	33.4173	-0.879426	0.222845	-3.94636	7.93475e-05	0.00219272
1158	ENSMUSG00000103081.4	Pcdhgb8	protocadherin gamma subfamily B, 8 [Source:MGI Symbol;Acc:MGI:1935200]	chr18	37894854	37974923	+	80069	chr18:37894854-37974923	339.364	350.759	336.888	255.886	167.989	155.423	227.46	135.782	252.162	246.857	-0.672238	0.170369	-3.94578	7.95401e-05	0.00219615
1159	ENSMUSG00000102649.2	Gm38021	predicted gene, 38021 [Source:MGI Symbol;Acc:MGI:5611249]	chr1	86821295	86822854	+	1559	chr1:86821295-86822854	19.0634	35.4201	30.013	34.5812	10.6089	13.6488	12.4857	9.10413	10.7734	19.5221	-0.938899	0.237977	-3.94533	7.96899e-05	0.00219649
1160	ENSMUSG00000118669.2	Arvcf	armadillo repeat gene deleted in velocardiofacial syndrome [Source:MGI Symbol;Acc:MGI:109620]	chr16	18166046	18225826	+	59780	chr16:18166046-18225826	654.837	572.641	486.776	475.127	263.962	387.032	398.801	401.299	353.047	443.725	-0.551793	0.139859	-3.94534	7.96877e-05	0.00219649
1161	ENSMUSG00000109429.2	Gm45223	predicted gene 45223 [Source:MGI Symbol;Acc:MGI:5753799]	chr7	89781700	89786837	+	5137	chr7:89781700-89786837	1178.13	649.987	1149.51	716.652	510.401	500.931	578.94	441.836	664.313	710.078	-0.674834	0.171199	-3.94181	8.08701e-05	0.0022271
1162	ENSMUSG00000021699.18	Pde4d	phosphodiesterase 4D, cAMP specific [Source:MGI Symbol;Acc:MGI:99555]	chr13	108586482	110089995	+	1503513	chr13:108586482-110089995	853.167	1040.84	945.396	942.15	637.144	718.43	789.542	627.865	782.174	815.19	-0.394068	0.0999921	-3.941	8.11441e-05	0.00223272
1163	ENSMUSG00000039952.16	Dag1	dystroglycan 1 [Source:MGI Symbol;Acc:MGI:101864]	chr9	108081833	108141157	-	59324	chr9:108081833-108141157	5412.14	5527.23	5659.31	5709.78	6457.67	7427.31	6612.61	8414.71	6712.63	6437.04	0.342643	0.0869634	3.94008	8.14554e-05	0.00223936
1164	ENSMUSG00000065701.3	Rny1	RNA, Y1 small cytoplasmic, Ro-associated [Source:MGI Symbol;Acc:MGI:97995]	chr6	47765003	47765114	-	111	chr6:47765003-47765114	41.7653	36.0029	59.1658	58.0612	135.343	73.3469	154.721	76.3745	92.1431	80.7693	0.850755	0.215984	3.93898	8.18288e-05	0.00224769
1165	ENSMUSG00000026576.13	Atp1b1	ATPase, Na+/K+ transporting, beta 1 polypeptide [Source:MGI Symbol;Acc:MGI:88108]	chr1	164264678	164285924	-	21246	chr1:164264678-164285924	2922.14	3355.36	3650.51	3992.79	5771.5	5605.82	3892.41	5606.1	4511.8	4367.6	0.507094	0.128754	3.93847	8.20033e-05	0.00225055
1166	ENSMUSG00000037104.10	Socs5	suppressor of cytokine signaling 5 [Source:MGI Symbol;Acc:MGI:2385459]	chr17	87415107	87445267	+	30160	chr17:87415107-87445267	686.821	599.895	576.109	744.788	849.072	846.053	824.135	958.037	823.075	767.554	0.383914	0.097493	3.93786	8.22114e-05	0.00225433
1167	ENSMUSG00000066568.13	Lsm14a	LSM14A mRNA processing body assembly factor [Source:MGI Symbol;Acc:MGI:1914320]	chr7	34044071	34092740	-	48669	chr7:34044071-34092740	1289.15	1403.43	1349.11	1455.49	1620.75	1798.73	1571.57	1735.27	1623.32	1538.54	0.275629	0.0700156	3.93668	8.26164e-05	0.00226349
1168	ENSMUSG00000024081.10	Cebpz	CCAAT/enhancer binding protein zeta [Source:MGI Symbol;Acc:MGI:109386]	chr17	79226435	79244495	-	18060	chr17:79226435-79244495	559.791	518.421	563.582	632.449	385.846	460.523	421.787	452.575	459.524	494.944	-0.369909	0.0939737	-3.93631	8.27457e-05	0.00226509
1169	ENSMUSG00000044502.17	Bod1	biorientation of chromosomes in cell division 1 [Source:MGI Symbol;Acc:MGI:1916806]	chr11	31615181	31621885	-	6704	chr11:31615181-31621885	256.838	244.262	235.433	236.247	283.011	340.57	325.455	336.578	317.973	286.263	0.384773	0.0977996	3.9343	8.34411e-05	0.00228217
1170	ENSMUSG00000025066.11	Sfr1	SWI5 dependent recombination repair 1 [Source:MGI Symbol;Acc:MGI:1915038]	chr19	47720121	47724027	+	3906	chr19:47720121-47724027	689.569	508.696	591.566	624.041	813.457	835.239	802.553	796.931	726.308	709.818	0.381972	0.0971104	3.93338	8.37601e-05	0.00228699
1171	ENSMUSG00000026111.16	Unc50	unc-50 homolog [Source:MGI Symbol;Acc:MGI:1914637]	chr1	37469220	37478205	+	8985	chr1:37469220-37478205	266.596	274.258	292.045	293.409	376.875	352.794	332.888	407.714	374.959	330.171	0.375746	0.0955239	3.93352	8.37092e-05	0.00228699
1172	ENSMUSG00000083405.2	Gm15725	predicted gene 15725 [Source:MGI Symbol;Acc:MGI:3833682]	chr16	37702904	37703993	+	1089	chr16:37702904-37703993	327.63	313.638	321.418	291.359	432.146	411.49	379.697	550.613	423.517	383.501	0.460978	0.117211	3.9329	8.39264e-05	0.00228957
1173	ENSMUSG00000078867.11	Gm14418	predicted gene 14418 [Source:MGI Symbol;Acc:MGI:3702408]	chr2	177076115	177090113	-	13998	chr2:177076115-177090113	217.16	163.772	238.652	222.736	96.7934	124.204	169.916	115.546	132.327	164.567	-0.640886	0.162974	-3.93244	8.40893e-05	0.00229206
1174	ENSMUSG00000038291.17	Snx25	sorting nexin 25 [Source:MGI Symbol;Acc:MGI:2142610]	chr8	46486298	46605196	-	118898	chr8:46486298-46605196	1373.92	1571.89	1546.77	1536.06	1709.41	2256.34	1787.32	2023.56	2168.59	1774.87	0.384866	0.0978822	3.93193	8.42676e-05	0.00229301
1175	ENSMUSG00000044043.5	Pcdhb14	protocadherin beta 14 [Source:MGI Symbol;Acc:MGI:2136749]	chr18	37580709	37589403	+	8694	chr18:37580709-37589403	123.071	110.774	127.991	90.7691	54.2505	53.5609	86.472	59.8072	71.6542	86.4834	-0.687607	0.17487	-3.9321	8.42073e-05	0.00229301
1176	ENSMUSG00000071757.11	Zhx2	zinc fingers and homeoboxes 2 [Source:MGI Symbol;Acc:MGI:2683087]	chr15	57558061	57703228	+	145167	chr15:57558061-57703228	808.915	759.049	724.657	688.127	854.782	1068.01	927.988	933.209	982.109	860.76	0.345109	0.0877857	3.93127	8.44997e-05	0.00229737
1177	ENSMUSG00000113555.2	Gm10095	predicted gene 10095 [Source:MGI Symbol;Acc:MGI:3642130]	chr12	86892552	86893241	-	689	chr12:86892552-86893241	83.1319	82.515	78.7746	102.882	63.0045	49.2958	49.4905	49.1784	47.5928	67.3183	-0.657657	0.167306	-3.93085	8.46465e-05	0.00229941
1178	ENSMUSG00000103585.2	Pcdhgb4	protocadherin gamma subfamily B, 4 [Source:MGI Symbol;Acc:MGI:1935173]	chr18	37853422	37974923	+	121501	chr18:37853422-37974923	429.592	446.286	454.252	437.441	213.012	254.958	345.515	264.956	363.469	356.609	-0.56218	0.143032	-3.93046	8.47852e-05	0.00230122
1179	ENSMUSG00000031604.11	Msmo1	methylsterol monoxygenase 1 [Source:MGI Symbol;Acc:MGI:1913484]	chr8	65171173	65186826	-	15653	chr8:65171173-65186826	407.234	368.341	326.703	419.951	707.375	624.132	569.385	409.43	603.116	492.852	0.560596	0.142681	3.929	8.52981e-05	0.00231318
1180	ENSMUSG00000032579.15	Hemk1	HemK methyltransferase family member 1 [Source:MGI Symbol;Acc:MGI:1916786]	chr9	107204283	107215549	-	11266	chr9:107204283-107215549	84.9689	85.0906	76.3131	72.2421	39.8741	61.5007	32.2063	39.2183	48.2914	59.9673	-0.727792	0.18528	-3.92806	8.56322e-05	0.00232027
1181	ENSMUSG00000104877.2	Gm42651	predicted gene 42651 [Source:MGI Symbol;Acc:MGI:5662788]	chr5	123820193	123821531	-	1338	chr5:123820193-123821531	72.2846	62.8133	70.9701	64.8408	34.9884	45.143	35.1681	43.4772	34.2621	51.5497	-0.69522	0.17702	-3.92735	8.58873e-05	0.00232521
1182	ENSMUSG00000034994.11	Eef2	eukaryotic translation elongation factor 2 [Source:MGI Symbol;Acc:MGI:95288]	chr10	81012465	81018332	+	5867	chr10:81012465-81018332	14054.2	15089.1	15165	15139.2	17961.1	19177.4	17619.7	20953.8	16547.3	16856.3	0.304661	0.0776228	3.92489	8.67683e-05	0.00234509
1183	ENSMUSG00000057098.15	Ebf1	early B cell factor 1 [Source:MGI Symbol;Acc:MGI:95275]	chr11	44508144	44898918	+	390774	chr11:44508144-44898918	634.906	661.287	607.422	731.993	372.933	311.281	588.625	299.587	417.064	513.9	-0.643484	0.163944	-3.92502	8.67214e-05	0.00234509
1184	ENSMUSG00000022358.8	Fbxo32	F-box protein 32 [Source:MGI Symbol;Acc:MGI:1914981]	chr15	58039275	58078328	-	39053	chr15:58039275-58078328	339.242	377.731	513.83	450.389	816.841	616.466	523.321	598.01	694.871	547.856	0.57123	0.145567	3.92417	8.70306e-05	0.00235019
1185	ENSMUSG00000031737.12	Irx5	Iroquois homeobox 5 [Source:MGI Symbol;Acc:MGI:1859086]	chr8	93084253	93102914	+	18661	chr8:93084253-93102914	231.235	206.296	226.751	216.72	368.623	371.381	276.481	365.756	255.561	279.867	0.528839	0.134787	3.92351	8.72682e-05	0.00235264
1186	ENSMUSG00000053965.11	Pde5a	phosphodiesterase 5A, cGMP-specific [Source:MGI Symbol;Acc:MGI:2651499]	chr3	122522596	122653023	+	130427	chr3:122522596-122653023	4357.33	4505.31	4555.54	4121.92	2485.96	3261.63	3128.75	2481.26	3883.36	3642.34	-0.490645	0.12505	-3.92358	8.72424e-05	0.00235264
1187	ENSMUSG00000097183.4	Gm17501	predicted gene, 17501 [Source:MGI Symbol;Acc:MGI:4937135]	chr3	145356067	145383764	+	27697	chr3:145356067-145383764	38.5559	35.9136	52.688	69.8054	80.0449	86.6273	87.787	99.8205	118.356	74.3998	0.764954	0.195054	3.92175	8.79088e-05	0.00236791
1188	ENSMUSG00000021901.11	Bap1	Brca1 associated protein 1 [Source:MGI Symbol;Acc:MGI:1206586]	chr14	30973407	30981901	+	8494	chr14:30973407-30981901	613.485	647.423	707.014	584.855	835.765	796.766	836.896	865.336	732.837	735.597	0.339708	0.0866279	3.92146	8.80156e-05	0.00236879
1189	ENSMUSG00000063730.14	Hsd3b2	hydroxy-delta-5-steroid dehydrogenase, 3 beta- and steroid delta-isomerase 2 [Source:MGI Symbol;Acc:MGI:96234]	chr3	98616571	98631859	-	15288	chr3:98616571-98631859	4.67169	1.56822	9.55174	4.03319	20.3003	53.4801	11.4936	34.6538	15.2553	17.2231	0.987377	0.25189	3.91987	8.85954e-05	0.00238239
1190	ENSMUSG00000121059.1		novel transcript, sense intronic to Tlr4	chr4	66762713	66764269	+	1556	chr4:66762713-66764269	79.264	90.0693	90.0393	85.5886	128.367	125.989	150.963	120.376	121.445	110.233	0.53686	0.137104	3.91573	9.01319e-05	0.00242167
1191	ENSMUSG00000121740.1			chr10	20391073	20393910	-	2837	chr10:20391073-20393910	18.0856	23.3351	44.6086	20.7495	7.41601	10.4975	9.06931	7.0734	7.82632	16.5179	-0.977942	0.249816	-3.91466	9.05324e-05	0.00243039
1192	ENSMUSG00000034911.9	Ushbp1	USH1 protein network component harmonin binding protein 1 [Source:MGI Symbol;Acc:MGI:1922920]	chr8	71836916	71848446	-	11530	chr8:71836916-71848446	1359.26	1385.5	1287.91	1226.46	913.719	995.647	1139.48	1029.38	1112.4	1161.08	-0.330925	0.084573	-3.91289	9.1198e-05	0.0024462
1193	ENSMUSG00000111490.2	Gm47159	predicted gene, 47159 [Source:MGI Symbol;Acc:MGI:6095931]	chr9	122967531	122968706	+	1175	chr9:122967531-122968706	43.1969	47.6698	51.8853	34.5823	22.2518	27.2939	14.7399	20.2124	17.6117	31.0493	-0.847356	0.216588	-3.91229	9.14238e-05	0.0024502
1194	ENSMUSG00000035407.9	Kank4	KN motif and ankyrin repeat domains 4 [Source:MGI Symbol;Acc:MGI:3043381]	chr4	98643135	98705774	-	62639	chr4:98643135-98705774	622.642	405.158	509.404	492.753	337.055	267.792	381.008	343.519	368.933	414.252	-0.533956	0.136508	-3.91154	9.17084e-05	0.00245577
1195	ENSMUSG00000027405.17	Nop56	NOP56 ribonucleoprotein [Source:MGI Symbol;Acc:MGI:1914384]	chr2	130116350	130121233	+	4883	chr2:130116350-130121233	516.755	501.835	517.783	597.319	433.879	413.268	333.153	420.222	396.749	458.996	-0.400301	0.102356	-3.91087	9.19627e-05	0.00246052
1196	ENSMUSG00000030067.18	Foxp1	forkhead box P1 [Source:MGI Symbol;Acc:MGI:1914004]	chr6	98902299	99499682	-	597383	chr6:98902299-99499682	3858.57	4253.08	4664.5	4419.81	2931.58	3028.49	3958.24	3107.56	3161.87	3709.3	-0.392525	0.100388	-3.91008	9.22655e-05	0.00246656
1197	ENSMUSG00000029338.14	Antxr2	anthrax toxin receptor 2 [Source:MGI Symbol;Acc:MGI:1919164]	chr5	98030642	98178902	-	148260	chr5:98030642-98178902	1265.72	1321.66	1262.28	1159.38	938.723	783.977	1107.35	783.406	967.766	1065.58	-0.429856	0.110005	-3.90761	9.3212e-05	0.00248978
1198	ENSMUSG00000121783.1			chr10	45751384	45752191	+	807	chr10:45751384-45752191	103.737	95.769	103.042	107.209	145.863	164.771	127.843	208.801	159.163	135.133	0.591011	0.151278	3.90679	9.3532e-05	0.00249624
1199	ENSMUSG00000004937.7	Sgta	small glutamine-rich tetratricopeptide repeat (TPR)-containing, alpha [Source:MGI Symbol;Acc:MGI:1098703]	chr10	80879909	80896015	-	16106	chr10:80879909-80896015	553.014	574.029	607.216	556.262	753.985	741.067	665.093	778.63	664.683	654.887	0.322709	0.0826135	3.90625	9.3741e-05	0.00249973
1200	ENSMUSG00000041959.15	S100a10	S100 calcium binding protein A10 (calpactin) [Source:MGI Symbol;Acc:MGI:1339468]	chr3	93462387	93471950	+	9563	chr3:93462387-93471950	529.681	566.209	504.158	528.231	702.41	755.741	690.49	776.366	582.882	626.241	0.383605	0.0982586	3.90404	9.46013e-05	0.00252057
1201	ENSMUSG00000034987.5	Hrh2	histamine receptor H2 [Source:MGI Symbol;Acc:MGI:108482]	chr13	54346148	54390199	+	44051	chr13:54346148-54390199	110.515	59.0275	49.7516	61.7537	106.902	132.545	134.468	151.616	138.465	105.005	0.757438	0.194143	3.90145	9.56173e-05	0.00254502
1202	ENSMUSG00000106254.2	Gm42907	predicted gene 42907 [Source:MGI Symbol;Acc:MGI:5663044]	chr5	123535303	123537450	+	2147	chr5:123535303-123537450	143.338	207.1	199.951	210.076	79.6421	106.052	111.331	149.823	111.739	146.561	-0.667108	0.170996	-3.9013	9.56781e-05	0.00254502
1203	ENSMUSG00000020696.19	Rffl	ring finger and FYVE like domain containing protein [Source:MGI Symbol;Acc:MGI:1914588]	chr11	82693275	82762036	-	68761	chr11:82693275-82762036	266.265	323.456	317.931	372.622	403.152	454.47	441.384	441.582	425.935	382.977	0.416235	0.106728	3.89996	9.62078e-05	0.00255698
1204	ENSMUSG00000039911.14	Spsb1	splA/ryanodine receptor domain and SOCS box containing 1 [Source:MGI Symbol;Acc:MGI:1921896]	chr4	149980740	150039500	-	58760	chr4:149980740-150039500	433.118	497.501	405.975	360.482	379.992	253.497	217.334	219.404	226.127	332.603	-0.630755	0.161789	-3.89862	9.67444e-05	0.00256911
1205	ENSMUSG00000005360.15	Slc1a3	solute carrier family 1 (glial high affinity glutamate transporter), member 3 [Source:MGI Symbol;Acc:MGI:99917]	chr15	8663608	8740248	-	76640	chr15:8663608-8740248	486.467	449.33	435.035	376.859	320.206	289.99	339.033	214.614	313.908	358.382	-0.522748	0.134145	-3.89688	9.74381e-05	0.00258539
1206	ENSMUSG00000000532.12	Acvr1b	activin A receptor, type 1B [Source:MGI Symbol;Acc:MGI:1338944]	chr15	101071948	101111565	+	39617	chr15:101071948-101111565	1206.35	965.677	1086.98	988.102	1426.78	1283.29	1315.8	1290.9	1427.55	1221.27	0.33539	0.0860714	3.89665	9.75342e-05	0.00258579
1207	ENSMUSG00000000142.16	Axin2	axin 2 [Source:MGI Symbol;Acc:MGI:1270862]	chr11	108811175	108841609	+	30434	chr11:108811175-108841609	814.832	622.869	743.389	552.016	484.177	512.866	504.873	469.358	389.309	565.965	-0.497922	0.127813	-3.89571	9.79117e-05	0.00259365
1208	ENSMUSG00000024758.16	Rtn3	reticulon 3 [Source:MGI Symbol;Acc:MGI:1339970]	chr19	7403266	7460646	-	57380	chr19:7403266-7460646	1882.74	1903.42	1956.38	2088.32	2273.33	2344.24	2364.66	2227.49	2245.16	2142.86	0.223191	0.0573113	3.89435	9.84613e-05	0.00260605
1209	ENSMUSG00000020472.15	Zkscan17	zinc finger with KRAB and SCAN domains 17 [Source:MGI Symbol;Acc:MGI:2679270]	chr11	59376346	59417577	-	41231	chr11:59376346-59417577	488.414	540.557	455.914	479.438	624.024	629.545	611.727	715.465	581.826	569.656	0.354177	0.0910433	3.89021	0.000100159	0.00264878
1210	ENSMUSG00000038025.9	Phf2	PHD finger protein 2 [Source:MGI Symbol;Acc:MGI:1338034]	chr13	48955226	49024595	-	69369	chr13:48955226-49024595	1538.39	1488.26	1561.67	1575.94	1701.44	1858.81	1774.45	1913.36	1819.35	1692.41	0.231495	0.0595145	3.88972	0.000100359	0.00265188
1211	ENSMUSG00000024360.9	Etf1	eukaryotic translation termination factor 1 [Source:MGI Symbol;Acc:MGI:2385071]	chr18	35035838	35065060	-	29222	chr18:35035838-35065060	1407.88	1205.04	1285.13	1359.84	1628.44	1629.8	1492.93	1566.25	1696.09	1474.6	0.280259	0.0720699	3.88871	0.000100778	0.00266074
1212	ENSMUSG00000059743.13	Fdps	farnesyl diphosphate synthetase [Source:MGI Symbol;Acc:MGI:104888]	chr3	89000895	89009266	-	8371	chr3:89000895-89009266	392.841	403.403	311.458	372.279	644.081	628.462	426.852	506.401	515.708	466.832	0.516624	0.132877	3.88799	0.000101078	0.00266646
1213	ENSMUSG00000038485.7	Socs7	suppressor of cytokine signaling 7 [Source:MGI Symbol;Acc:MGI:2651588]	chr11	97253261	97289368	+	36107	chr11:97253261-97289368	685.869	651.429	691.809	838.608	918.428	960.582	882.031	1010.36	880.97	835.565	0.36285	0.0933494	3.88701	0.000101488	0.00267509
1214	ENSMUSG00000038422.3	Hdhd3	haloacid dehalogenase-like hydrolase domain containing 3 [Source:MGI Symbol;Acc:MGI:1919998]	chr4	62417245	62421704	-	4459	chr4:62417245-62421704	39.2332	36.6365	56.155	27.0151	10.3482	19.4768	18.824	11.8433	18.1547	26.4096	-0.913882	0.235171	-3.88604	0.000101893	0.00268355
1215	ENSMUSG00000023022.15	Lima1	LIM domain and actin binding 1 [Source:MGI Symbol;Acc:MGI:1920992]	chr15	99676351	99773337	-	96986	chr15:99676351-99773337	1685.94	1473.82	1419.67	1470.06	1700.51	2229.63	2506.52	1833.32	2365.85	1853.92	0.463146	0.119189	3.88581	0.00010199	0.00268385
1216	ENSMUSG00000037364.14	Srrt	serrate RNA effector molecule homolog (Arabidopsis) [Source:MGI Symbol;Acc:MGI:1933527]	chr5	137293973	137305928	-	11955	chr5:137293973-137305928	1308.81	1226.01	1176.06	1157.72	1572.51	1666.91	1378.13	1760.85	1438.35	1409.48	0.349426	0.0899281	3.88561	0.000102072	0.00268385
1217	ENSMUSG00000062760.12	Shisal1	shisa like 1 [Source:MGI Symbol;Acc:MGI:1919551]	chr15	84263404	84331298	-	67894	chr15:84263404-84331298	50.224	73.0425	51.6186	34.7708	18.8923	27.859	12.3062	30.9115	17.9341	35.2843	-0.904406	0.232823	-3.88452	0.000102531	0.0026937
1218	ENSMUSG00000033769.17	Exoc6b	exocyst complex component 6B [Source:MGI Symbol;Acc:MGI:1923164]	chr6	84595469	85046495	-	451026	chr6:84595469-85046495	1343.08	1352.76	1379.96	1461.74	1169.2	1223.81	1184.76	1140.35	1173.06	1269.86	-0.230026	0.0592375	-3.88311	0.000103131	0.00270723
1219	ENSMUSG00000036552.20	Ermard	ER membrane associated RNA degradation [Source:MGI Symbol;Acc:MGI:1917317]	chr17	15261470	15310306	+	48836	chr17:15261470-15310306	317.464	342.452	327.512	370.976	219.893	266.898	270.065	215.41	268.658	288.814	-0.432179	0.111323	-3.8822	0.000103515	0.00271507
1220	ENSMUSG00000029622.17	Arpc1b	actin related protein 2/3 complex, subunit 1B [Source:MGI Symbol;Acc:MGI:1343142]	chr5	145051025	145067515	+	16490	chr5:145051025-145067515	1883.99	1714.51	1618.54	1638.75	2213.33	2071.56	1949.71	2376.25	2096.05	1951.41	0.313168	0.0806768	3.88175	0.000103706	0.00271787
1221	ENSMUSG00000087013.9	2610027K06Rik	RIKEN cDNA 2610027K06 gene [Source:MGI Symbol;Acc:MGI:1917159]	chr11	85682487	85723126	-	40639	chr11:85682487-85723126	63.9393	55.11	64.9819	63.3749	29.0808	22.5493	38.0339	39.9373	35.4949	45.8336	-0.749061	0.193074	-3.87966	0.000104605	0.00273917
1222	ENSMUSG00000024174.10	Pot1b	protection of telomeres 1B [Source:MGI Symbol;Acc:MGI:1920086]	chr17	55958951	56019628	-	60677	chr17:55958951-56019628	342.324	321.66	333.164	261.047	216.011	245.977	230.013	182.536	230.93	262.629	-0.477351	0.123092	-3.87799	0.000105324	0.00275574
1223	ENSMUSG00000037169.16	Mycn	v-myc avian myelocytomatosis viral related oncogene, neuroblastoma derived [Source:MGI Symbol;Acc:MGI:97357]	chr12	12986094	12991915	-	5821	chr12:12986094-12991915	37.507	14.2103	22.2817	27.1807	60.0881	49.9975	67.6579	42.8601	57.8703	42.1837	0.853585	0.220182	3.87673	0.00010587	0.00276776
1224	ENSMUSG00000024970.6	Spindoc	spindlin interactor and repressor of chromatin binding [Source:MGI Symbol;Acc:MGI:2147611]	chr19	7331443	7360359	-	28916	chr19:7331443-7360359	201.987	247.601	207.821	214.099	365.905	256.767	317.318	360.95	284.793	273.027	0.500994	0.129255	3.87602	0.000106179	0.00277357
1225	ENSMUSG00000008855.18	Hdac5	histone deacetylase 5 [Source:MGI Symbol;Acc:MGI:1333784]	chr11	102085258	102120992	-	35734	chr11:102085258-102120992	1182.2	1270.04	1578.24	1644.59	1917.4	2074.03	1832.58	1978.96	1789.99	1696.45	0.414784	0.107032	3.87534	0.000106477	0.0027791
1226	ENSMUSG00000078193.3	Gm2000	predicted gene 2000 [Source:MGI Symbol;Acc:MGI:3780170]	chr1	156193610	156194054	+	444	chr1:156193610-156194054	481.257	565.913	446.449	560.104	633.366	705.787	690.812	791.013	635.441	612.238	0.409647	0.105757	3.87346	0.000107299	0.00279827
1227	ENSMUSG00000034930.17	Rtkn	rhotekin [Source:MGI Symbol;Acc:MGI:107371]	chr6	83112444	83129560	+	17116	chr6:83112444-83129560	301.71	322.273	289.796	285.741	382.431	453.785	395.297	367.026	373.009	352.341	0.380811	0.0983736	3.87106	0.000108361	0.00282364
1228	ENSMUSG00000103303.2	Gm37802	predicted gene, 37802 [Source:MGI Symbol;Acc:MGI:5611030]	chr1	156683787	156686429	-	2642	chr1:156683787-156686429	60.1138	60.5646	60.8745	72.6179	25.4969	15.751	50.0053	19.2407	26.4742	43.4599	-0.881043	0.227609	-3.87087	0.000108449	0.00282364
1229	ENSMUSG00000018171.10	Vmp1	vacuole membrane protein 1 [Source:MGI Symbol;Acc:MGI:1923159]	chr11	86474691	86574662	-	99971	chr11:86474691-86574662	1520.08	1111.06	1002.79	944.17	1778.67	2107.08	1403.32	1580.74	2017.06	1496.11	0.575096	0.148609	3.86985	0.000108901	0.00283283
1230	ENSMUSG00000105340.6	Gm42878	predicted gene 42878 [Source:MGI Symbol;Acc:MGI:5663015]	chr5	121656676	121683545	-	26869	chr5:121656676-121683545	177.183	145.132	174.342	162.522	121.212	112.367	97.8109	121.6	115.782	136.439	-0.496936	0.128418	-3.86968	0.000108979	0.00283283
1231	ENSMUSG00000018042.19	Cyb5r3	cytochrome b5 reductase 3 [Source:MGI Symbol;Acc:MGI:94893]	chr15	83037695	83056793	-	19098	chr15:83037695-83056793	2311.33	2683.34	2638.69	2614.04	2914.96	3375.02	3196.44	3870.58	3171.11	2975.06	0.355282	0.0918324	3.86881	0.000109366	0.00284058
1232	ENSMUSG00000027656.8	Ccn5	cellular communication network factor 5 [Source:MGI Symbol;Acc:MGI:1328326]	chr2	163662781	163675066	+	12285	chr2:163662781-163675066	451.859	250.141	239.454	207.656	71.9658	167.166	160.135	56.6532	136.703	193.526	-0.898376	0.232329	-3.86683	0.000110259	0.00286146
1233	ENSMUSG00000025959.14	Klf7	Kruppel-like factor 7 (ubiquitous) [Source:MGI Symbol;Acc:MGI:1935151]	chr1	64068606	64161441	-	92835	chr1:64068606-64161441	2985.97	3372.53	3010.97	2994.23	2310.39	2346.29	2607.22	2579.09	2721.85	2769.84	-0.291313	0.0753667	-3.86528	0.000110963	0.00287738
1234	ENSMUSG00000042377.9	Fam83g	family with sequence similarity 83, member G [Source:MGI Symbol;Acc:MGI:1916890]	chr11	61574917	61600777	+	25860	chr11:61574917-61600777	60.2261	65.7253	56.0147	70.9756	94.4428	114.286	92.0521	104.051	94.4251	83.5776	0.592097	0.153221	3.86433	0.000111393	0.00288619
1235	ENSMUSG00000018398.19	Septin8	septin 8 [Source:MGI Symbol;Acc:MGI:894310]	chr11	53410084	53440392	+	30308	chr11:53410084-53440392	1229.67	1212.88	1244.5	1163.58	1415.49	1493.01	1371.56	1444.28	1631.26	1356.25	0.273727	0.0709132	3.86003	0.000113372	0.00293509
1236	ENSMUSG00000004356.9	Utp20	UTP20 small subunit processome component [Source:MGI Symbol;Acc:MGI:1917933]	chr10	88582469	88662666	-	80197	chr10:88582469-88662666	569.014	694.342	626.068	536.773	381.03	420.808	453.437	324.466	502.69	500.959	-0.504353	0.130784	-3.85639	0.000115073	0.00297672
1237	ENSMUSG00000043415.6	Otud1	OTU domain containing 1 [Source:MGI Symbol;Acc:MGI:1918448]	chr2	19662563	19665394	+	2831	chr2:19662563-19665394	289.51	318.899	324.332	366.546	476.003	496.689	361.443	469.926	445.206	394.284	0.443763	0.115119	3.85481	0.000115819	0.00299361
1238	ENSMUSG00000114161.2	Gm48662	predicted gene, 48662 [Source:MGI Symbol;Acc:MGI:6098277]	chr13	31256713	31261828	-	5115	chr13:31256713-31261828	27.0299	34.2716	37.2311	33.7147	10.6319	6.30093	14.7844	7.09292	20.6041	21.2957	-0.939442	0.24375	-3.85413	0.000116143	0.00299955
1239	ENSMUSG00000028649.23	Macf1	microtubule-actin crosslinking factor 1 [Source:MGI Symbol;Acc:MGI:108559]	chr4	123243426	123581331	-	337905	chr4:123243426-123581331	64769.1	65966.9	69842.5	66374.8	48365	47638.9	61232.9	47900.3	56051.6	58682.4	-0.342264	0.0888325	-3.85291	0.00011672	0.00301202
1240	ENSMUSG00000034177.16	Rnf43	ring finger protein 43 [Source:MGI Symbol;Acc:MGI:2442609]	chr11	87553548	87626365	+	72817	chr11:87553548-87626365	308.719	287.606	287.488	323.941	399.026	459.899	366.664	376.416	391.599	355.706	0.385185	0.100008	3.85155	0.000117375	0.00302403
1241	ENSMUSG00000113328.2	Gm47260	predicted gene, 47260 [Source:MGI Symbol;Acc:MGI:6096093]	chr12	103378751	103381855	-	3104	chr12:103378751-103381855	174.279	183.617	231.64	225.632	134.959	131.262	151.191	100.276	145.152	164.223	-0.565875	0.146921	-3.85156	0.000117367	0.00302403
1242	ENSMUSG00000106197.2	Gm42717	predicted gene 42717 [Source:MGI Symbol;Acc:MGI:5662854]	chr3	99113738	99117200	+	3462	chr3:99113738-99117200	47.0674	43.3689	46.3224	46.6824	21.257	30.4534	23.8757	17.2214	22.5605	33.201	-0.789221	0.204929	-3.8512	0.000117543	0.00302592
1243	ENSMUSG00000040464.16	Gtpbp10	GTP-binding protein 10 (putative) [Source:MGI Symbol;Acc:MGI:2385599]	chr5	5587454	5609538	-	22084	chr5:5587454-5609538	140.69	179.81	175.658	171.881	92.0831	101.227	121.84	93.0258	131.765	134.22	-0.570095	0.148041	-3.85093	0.000117672	0.00302681
1244	ENSMUSG00000026775.10	Yme1l1	YME1-like 1 (S. cerevisiae) [Source:MGI Symbol;Acc:MGI:1351651]	chr2	23046381	23089272	+	42891	chr2:23046381-23089272	1392.19	1361.97	1576.69	1560.64	1212.67	1217.25	1212.09	1217.76	1244.18	1332.83	-0.266154	0.0691374	-3.84964	0.000118291	0.0030403
1245	ENSMUSG00000027750.17	Postn	periostin, osteoblast specific factor [Source:MGI Symbol;Acc:MGI:1926321]	chr3	54268530	54298458	+	29928	chr3:54268530-54298458	3400.2	3434.32	3933.55	3780.4	2806.42	2439.91	2896.16	2863.54	3214.83	3196.59	-0.34351	0.0892747	-3.84779	0.000119188	0.00305843
1246	ENSMUSG00000032388.8	Spg21	SPG21, maspardin [Source:MGI Symbol;Acc:MGI:106403]	chr9	65368229	65395752	+	27523	chr9:65368229-65395752	424.156	421.951	375.567	413.97	611.377	649.533	461.099	546.343	522.636	491.848	0.425565	0.1106	3.8478	0.000119183	0.00305843
1247	ENSMUSG00000000171.6	Sdhd	succinate dehydrogenase complex, subunit D, integral membrane protein [Source:MGI Symbol;Acc:MGI:1914175]	chr9	50507657	50515112	-	7455	chr9:50507657-50515112	387.678	411.615	367.689	353.602	547.943	470.308	436.616	520.561	504.962	444.553	0.371367	0.0965275	3.84726	0.000119444	0.00306255
1248	ENSMUSG00000026596.14	Abl2	v-abl Abelson murine leukemia viral oncogene 2 (arg, Abelson-related gene) [Source:MGI Symbol;Acc:MGI:87860]	chr1	156386356	156477138	+	90782	chr1:156386356-156477138	1349.58	1336.11	1304.66	1400.83	1537.24	1563.56	1525.13	1666.99	1599.93	1476	0.22499	0.0584859	3.84691	0.000119617	0.00306451
1249	ENSMUSG00000022587.16	Ly6e	lymphocyte antigen 6 complex, locus E [Source:MGI Symbol;Acc:MGI:106651]	chr15	74826900	74831752	+	4852	chr15:74826900-74831752	7715.66	6665.8	7057.65	6187.9	9290.99	7890.06	8882	8363.29	8678.88	7859.14	0.311562	0.0810204	3.84548	0.000120317	0.00307997
1250	ENSMUSG00000023175.16	Bsg	basigin [Source:MGI Symbol;Acc:MGI:88208]	chr10	79540325	79547803	+	7478	chr10:79540325-79547803	2964.49	2846.23	2778.02	2683.84	3534.83	3572.82	3081.24	3640.92	3255.64	3150.89	0.272757	0.0709611	3.84376	0.000121163	0.00309916
1251	ENSMUSG00000057719.12	Sh3rf2	SH3 domain containing ring finger 2 [Source:MGI Symbol;Acc:MGI:2444628]	chr18	42186732	42292025	+	105293	chr18:42186732-42292025	447.707	525.137	399.428	415.987	499.347	685.843	846.54	643.79	664.698	569.831	0.53327	0.138789	3.84232	0.000121875	0.00311487
1252	ENSMUSG00000025410.11	Dctn2	dynactin 2 [Source:MGI Symbol;Acc:MGI:107733]	chr10	127102237	127117819	+	15582	chr10:127102237-127117819	1158.84	1176.23	1041.53	1119.3	1293.34	1430.7	1290.65	1391.26	1356.07	1250.88	0.262549	0.0683563	3.84089	0.000122589	0.00313062
1253	ENSMUSG00000074733.15	Zfp950	zinc finger protein 950 [Source:MGI Symbol;Acc:MGI:2652824]	chr19	61042278	61129278	-	87000	chr19:61042278-61129278	778.48	750.173	874.479	984.727	594.897	611.615	573.752	542.829	739.675	716.736	-0.442233	0.115156	-3.84028	0.000122895	0.00313592
1254	ENSMUSG00000112964.3	E430024I08Rik	RIKEN cDNA E430024I08 gene [Source:MGI Symbol;Acc:MGI:3649010]	chr13	74581040	74611548	-	30508	chr13:74581040-74611548	262.118	233.981	277.347	284.613	197.187	179.072	195.772	113.812	165.555	212.162	-0.574965	0.14974	-3.83975	0.000123159	0.00314015
1255	ENSMUSG00000047250.14	Ptgs1	prostaglandin-endoperoxide synthase 1 [Source:MGI Symbol;Acc:MGI:97797]	chr2	36120438	36142284	+	21846	chr2:36120438-36142284	1044.34	1114.2	1216.54	1086.28	1338.82	1625.76	1323.11	1673.55	1356.64	1308.8	0.376569	0.0980846	3.83923	0.000123422	0.00314437
1256	ENSMUSG00000028426.11	Rad23b	RAD23 homolog B, nucleotide excision repair protein [Source:MGI Symbol;Acc:MGI:105128]	chr4	55350043	55392237	+	42194	chr4:55350043-55392237	1158.52	989.171	1072.88	1140.7	1460.43	1274.68	1250.39	1524.63	1423.66	1255.01	0.335689	0.0874413	3.83902	0.000123524	0.00314445
1257	ENSMUSG00000001525.11	Tubb5	tubulin, beta 5 class I [Source:MGI Symbol;Acc:MGI:107812]	chr17	36144813	36149198	-	4385	chr17:36144813-36149198	3800.68	3165.46	2819.28	2857.62	3853.91	4040.34	4006.05	4494.92	4474.94	3723.69	0.385099	0.100349	3.83759	0.000124246	0.00316031
1258	ENSMUSG00000014349.8	Ube2z	ubiquitin-conjugating enzyme E2Z [Source:MGI Symbol;Acc:MGI:1343160]	chr11	95938258	95956214	-	17956	chr11:95938258-95956214	998.236	940.677	1009.87	980.324	1255.46	1295.87	1052.98	1302.94	1209.63	1116.22	0.308794	0.0804716	3.8373	0.000124395	0.00316158
1259	ENSMUSG00000031389.18	Arhgap4	Rho GTPase activating protein 4 [Source:MGI Symbol;Acc:MGI:2159577]	chrX	72935048	72965476	-	30428	chrX:72935048-72965476	537.197	437.22	546.149	562.607	352.922	320.429	452.665	361.905	372.615	438.19	-0.455882	0.118828	-3.83648	0.000124812	0.00316966
1260	ENSMUSG00000039031.17	Arhgap18	Rho GTPase activating protein 18 [Source:MGI Symbol;Acc:MGI:1921160]	chr10	26629417	26794644	+	165227	chr10:26629417-26794644	501.202	446.381	400.196	490.387	692.17	796.592	608.273	535.455	618.441	565.455	0.468803	0.122219	3.83577	0.000125171	0.00317625
1261	ENSMUSG00000045930.4	Clec14a	C-type lectin domain family 14, member a [Source:MGI Symbol;Acc:MGI:1914114]	chr12	58311506	58316076	-	4570	chr12:58311506-58316076	4013.34	3852.37	4762.78	4256.7	5370.28	5164.67	6626.98	4941.83	5846.77	4981.75	0.388214	0.101221	3.83529	0.000125414	0.00317991
1262	ENSMUSG00000014077.14	Chp1	calcineurin-like EF hand protein 1 [Source:MGI Symbol;Acc:MGI:1927185]	chr2	119378178	119417508	+	39330	chr2:119378178-119417508	1368.41	1393.6	1590.2	1596.03	2064.44	2120.2	1924.63	1965.62	1617.63	1737.86	0.367729	0.0958988	3.83455	0.000125795	0.00318452
1263	ENSMUSG00000018593.14	Sparc	secreted acidic cysteine rich glycoprotein [Source:MGI Symbol;Acc:MGI:98373]	chr11	55285326	55314009	-	28683	chr11:55285326-55314009	12980	10131.9	11700.2	10817.7	13540.4	17303.4	15448.4	14525	13867.4	13368.3	0.373974	0.097524	3.83468	0.000125726	0.00318452
1264	ENSMUSG00000102841.2	Gm38036	predicted gene, 38036 [Source:MGI Symbol;Acc:MGI:5611264]	chr1	194359310	194362873	+	3563	chr1:194359310-194362873	170.237	235.99	140.78	245.514	100.975	120.764	104.602	99.2794	146.157	151.589	-0.679579	0.177294	-3.83306	0.000126557	0.00320127
1265	ENSMUSG00000055745.5	Rtl6	retrotransposon Gag like 6 [Source:MGI Symbol;Acc:MGI:2675858]	chr15	84437599	84442024	-	4425	chr15:84437599-84442024	106.119	113.905	113.51	91.635	57.4115	80.8618	68.2352	64.849	63.774	84.4778	-0.594883	0.155223	-3.83244	0.000126877	0.00320682
1266	ENSMUSG00000045790.11	Ccdc149	coiled-coil domain containing 149 [Source:MGI Symbol;Acc:MGI:2685293]	chr5	52531993	52628863	-	96870	chr5:52531993-52628863	123.754	95.7269	92.486	111.096	173.578	178.549	155.09	168.228	129.599	136.456	0.55276	0.144244	3.83211	0.00012705	0.00320867
1267	ENSMUSG00000031775.6	Pllp	plasma membrane proteolipid [Source:MGI Symbol;Acc:MGI:1915051]	chr8	95401522	95422906	-	21384	chr8:95401522-95422906	336.341	338.989	354.083	337.164	216.358	221.895	283.984	277.926	259.366	291.79	-0.420669	0.109792	-3.8315	0.000127367	0.00321413
1268	ENSMUSG00000025858.13	Get4	golgi to ER traffic protein 4 [Source:MGI Symbol;Acc:MGI:1914854]	chr5	139238079	139255806	+	17727	chr5:139238079-139255806	376.457	452.176	378.665	385.098	453.169	509.386	587.435	566.234	533.608	471.359	0.396753	0.103561	3.83112	0.000127563	0.00321655
1269	ENSMUSG00000000631.21	Myo18a	myosin XVIIIA [Source:MGI Symbol;Acc:MGI:2667185]	chr11	77654072	77756806	+	102734	chr11:77654072-77756806	3374.32	3449.13	3163.6	3265.67	3786.03	4292.55	3642.72	4369.92	4413.18	3750.79	0.3003	0.0784069	3.83002	0.000128133	0.00322838
1270	ENSMUSG00000031494.8	Cd209a	CD209a antigen [Source:MGI Symbol;Acc:MGI:2157942]	chr8	3793397	3798984	-	5587	chr8:3793397-3798984	119.341	112.602	79.1959	93.2477	37.1571	63.8786	70.2104	57.3452	43.6879	75.185	-0.738569	0.192986	-3.82707	0.000129678	0.00326471
1271	ENSMUSG00000078864.11	Gm14322	predicted gene 14322 [Source:MGI Symbol;Acc:MGI:3652185]	chr2	177401081	177412265	+	11184	chr2:177401081-177412265	56.1541	32.5142	31.9232	35.7313	17.1459	21.4256	17.4678	14.1523	14.2366	26.7501	-0.871583	0.227842	-3.82539	0.000130565	0.00328447
1272	ENSMUSG00000032062.4	2310030G06Rik	RIKEN cDNA 2310030G06 gene [Source:MGI Symbol;Acc:MGI:1914202]	chr9	50650991	50657836	-	6845	chr9:50650991-50657836	165.173	164.958	164.758	152.333	213	231.183	214.297	256.572	200.43	195.856	0.439199	0.114852	3.82406	0.000131273	0.0032945
1273	ENSMUSG00000039633.8	Lonrf1	LON peptidase N-terminal domain and ring finger 1 [Source:MGI Symbol;Acc:MGI:3609241]	chr8	36683218	36716670	-	33452	chr8:36683218-36716670	168.212	128.05	130.777	159.065	204.101	427.406	197.857	234.039	295.289	216.089	0.735629	0.192354	3.82435	0.000131117	0.0032945
1274	ENSMUSG00000062901.4	Klhl24	kelch-like 24 [Source:MGI Symbol;Acc:MGI:1923035]	chr16	19916292	19947971	+	31679	chr16:19916292-19947971	2993.79	2797.45	3215.15	3951.43	4657.09	4557.99	4138.87	4110.29	4086.02	3834.23	0.394038	0.103039	3.82417	0.000131213	0.0032945
1275	ENSMUSG00000060149.9	BC002059	cDNA sequence BC002059 [Source:MGI Symbol;Acc:MGI:2384864]	chr17	17171801	17194425	+	22624	chr17:17171801-17194425	132.271	95.4055	125.746	120.499	64.3285	82.8672	82.6887	71.5381	76.4743	94.6465	-0.585561	0.153133	-3.82386	0.000131377	0.00329453
1276	ENSMUSG00000046034.9	Otulin	OTU deubiquitinase with linear linkage specificity [Source:MGI Symbol;Acc:MGI:3577015]	chr15	27542721	27630779	-	88058	chr15:27542721-27630779	222.447	189.513	172.825	231.71	292.861	236.606	321.149	322.611	308.509	255.359	0.499291	0.13063	3.82218	0.000132279	0.00331455
1277	ENSMUSG00000023039.18	Krt7	keratin 7 [Source:MGI Symbol;Acc:MGI:96704]	chr15	101308924	101328194	+	19270	chr15:101308924-101328194	2600.5	2624.9	2927.27	2666.43	3140.51	4668.33	3881.41	4243.81	3113.66	3318.54	0.463855	0.121385	3.82137	0.000132714	0.00332284
1278	ENSMUSG00000078868.4	Gm14412	predicted gene 14412 [Source:MGI Symbol;Acc:MGI:3652251]	chr2	177006313	177016100	-	9787	chr2:177006313-177016100	48.1577	51.6076	51.8388	57.9235	30.7673	24.148	24.9724	31.3598	30.3626	39.0153	-0.733124	0.191917	-3.82001	0.000133445	0.00333854
1279	ENSMUSG00000043631.9	Ecm2	extracellular matrix protein 2, female organ and adipocyte specific [Source:MGI Symbol;Acc:MGI:3039578]	chr13	49658286	49686265	+	27979	chr13:49658286-49686265	206.59	370.019	379.317	415.894	221.627	174.219	203.747	169.81	234.94	264.018	-0.6669	0.174604	-3.81949	0.000133727	0.00334296
1280	ENSMUSG00000025171.3	Ubtd1	ubiquitin domain containing 1 [Source:MGI Symbol;Acc:MGI:2385092]	chr19	41970202	42023082	+	52880	chr19:41970202-42023082	128.6	134.205	103.751	105.361	175.538	160.708	164.88	173.496	169.083	146.18	0.485884	0.127258	3.8181	0.000134485	0.00335929
1281	ENSMUSG00000025650.14	Col7a1	collagen, type VII, alpha 1 [Source:MGI Symbol;Acc:MGI:88462]	chr9	108782654	108813943	+	31289	chr9:108782654-108813943	254.96	254.788	341.703	204.898	115.644	152.004	209.711	151.436	159.899	205.005	-0.650257	0.170335	-3.81753	0.000134796	0.00336235
1282	ENSMUSG00000087475.5	4933406I18Rik	RIKEN cDNA 4933406I18 gene [Source:MGI Symbol;Acc:MGI:1918295]	chr7	113914714	114014396	-	99682	chr7:113914714-114014396	51.8744	52.1328	59.629	36.7442	22.0494	11.937	35.0934	20.9703	13.9185	33.8166	-0.890892	0.233371	-3.81749	0.000134818	0.00336235
1283	ENSMUSG00000115087.2	Gm48998	predicted gene, 48998 [Source:MGI Symbol;Acc:MGI:6118348]	chr14	78835210	78837916	-	2706	chr14:78835210-78837916	120.222	158.464	155.361	160.797	88.1809	61.9543	102.288	71.9021	112.765	114.659	-0.663536	0.173828	-3.8172	0.000134976	0.00336368
1284	ENSMUSG00000038235.5	F11r	F11 receptor [Source:MGI Symbol;Acc:MGI:1321398]	chr1	171265103	171292171	+	27068	chr1:171265103-171292171	1748.54	1266.48	1656.68	1510.46	1975.77	2057.72	1836.66	2199.66	2192.52	1827.16	0.392272	0.102816	3.81529	0.000136022	0.0033842
1285	ENSMUSG00000062031.14	Pgghg	protein glucosylgalactosylhydroxylysine glucosidase [Source:MGI Symbol;Acc:MGI:2444047]	chr7	140521304	140527577	+	6273	chr7:140521304-140527577	267.784	389.845	359.322	325.847	249.768	225.018	227.289	252.949	236.626	281.605	-0.463001	0.121355	-3.81527	0.000136035	0.0033842
1286	ENSMUSG00000103779.2	Gm36931	predicted gene, 36931 [Source:MGI Symbol;Acc:MGI:5610159]	chr17	52073671	52078471	-	4800	chr17:52073671-52078471	140.144	135.052	139.836	127.943	53.1633	60.9095	87.5751	99.3066	95.177	104.345	-0.668202	0.175154	-3.81495	0.000136211	0.0033842
1287	ENSMUSG00000118790.1	Gm25939	predicted gene, 25939 [Source:MGI Symbol;Acc:MGI:5455716]	chr1	72294167	72294357	+	190	chr1:72294167-72294357	414.686	487.532	964.896	778.671	2075.89	873.422	1569.49	2739.67	1926.55	1314.53	0.93033	0.243866	3.81493	0.000136223	0.0033842
1288	ENSMUSG00000035284.11	Vps13c	vacuolar protein sorting 13C [Source:MGI Symbol;Acc:MGI:2444207]	chr9	67747678	67902920	+	155242	chr9:67747678-67902920	2681.88	2586.71	2443.93	2763.31	1929.78	2095.4	2349.3	1764.91	2111.1	2302.93	-0.342423	0.0897703	-3.81443	0.000136498	0.00338839
1289	ENSMUSG00000042590.18	Ipo11	importin 11 [Source:MGI Symbol;Acc:MGI:2442377]	chr13	106930947	107073466	-	142519	chr13:106930947-107073466	428.955	308.252	391.71	435.832	290.065	275.763	305.41	261.709	267.307	329.445	-0.453781	0.118977	-3.81401	0.000136729	0.00339149
1290	ENSMUSG00000020627.11	Klhl29	kelch-like 29 [Source:MGI Symbol;Acc:MGI:2683857]	chr12	5127472	5425682	-	298210	chr12:5127472-5425682	110.977	153.542	179.356	213.823	250.495	274.307	237.805	310.057	257.672	220.893	0.613236	0.160799	3.81367	0.000136917	0.00339353
1291	ENSMUSG00000021482.11	Prxl2c	peroxiredoxin like 2C [Source:MGI Symbol;Acc:MGI:1913379]	chr13	64423094	64460524	-	37430	chr13:64423094-64460524	1028.14	1033.67	1224.45	1227.11	1387.48	1512.38	1549.71	1392.4	1331.89	1298.58	0.334805	0.0878352	3.81174	0.000137992	0.00341488
1292	ENSMUSG00000026031.16	Cflar	CASP8 and FADD-like apoptosis regulator [Source:MGI Symbol;Acc:MGI:1336166]	chr1	58750667	58798043	+	47376	chr1:58750667-58798043	3847.62	3364.63	3708.14	3637.6	4281.9	4007.16	4751.45	4550.07	4451.25	4066.64	0.27064	0.0709996	3.81186	0.000137927	0.00341488
1293	ENSMUSG00000051586.18	Mical3	microtubule associated monooxygenase, calponin and LIM domain containing 3 [Source:MGI Symbol;Acc:MGI:2442733]	chr6	120908668	121107959	-	199291	chr6:120908668-121107959	1848.21	2034.13	1567.37	1496.49	1330.05	1345.01	1388.29	1305.04	1267.36	1509.1	-0.37198	0.0976246	-3.81031	0.000138791	0.00343199
1294	ENSMUSG00000078122.6	F630028O10Rik	RIKEN cDNA F630028O10 gene [Source:MGI Symbol;Acc:MGI:3641813]	chrX	95283498	95287267	+	3769	chrX:95283498-95287267	190.508	277.559	424.981	270.897	344.27	590.552	498.243	611.625	648.951	428.621	0.732726	0.192389	3.80856	0.00013978	0.00345377
1295	ENSMUSG00000036427.6	Gpi1	glucose-6-phosphate isomerase 1 [Source:MGI Symbol;Acc:MGI:95797]	chr7	33900755	33929761	-	29006	chr7:33900755-33929761	1763.37	2033.63	1852.31	1870.88	2399.01	2442.17	2023.98	2494.99	2329.36	2134.41	0.306772	0.0805557	3.8082	0.000139984	0.00345615
1296	ENSMUSG00000020928.15	Higd1b	HIG1 domain family, member 1B [Source:MGI Symbol;Acc:MGI:1922939]	chr11	102726675	102728866	+	2191	chr11:102726675-102728866	94.2202	130.099	122.225	129.047	63.9037	77.0653	90.5932	59.9579	74.7911	93.5447	-0.621589	0.163268	-3.80717	0.000140568	0.00346788
1297	ENSMUSG00000074064.7	Mlycd	malonyl-CoA decarboxylase [Source:MGI Symbol;Acc:MGI:1928485]	chr8	120121617	120137841	+	16224	chr8:120121617-120137841	204.686	235.263	207.268	196.276	278.924	322.755	262.973	292.056	266.457	251.851	0.413174	0.108634	3.80334	0.000142757	0.00351917
1298	ENSMUSG00000020135.14	Apc2	APC regulator of WNT signaling pathway 2 [Source:MGI Symbol;Acc:MGI:1346052]	chr10	80131811	80154097	+	22286	chr10:80131811-80154097	125.526	124.105	161.411	91.8415	85.1104	62.8866	54.9147	84.4364	45.3366	92.841	-0.754592	0.198438	-3.80266	0.000143153	0.00352622
1299	ENSMUSG00000034159.13	Mab21l4	mab-21-like 4 [Source:MGI Symbol;Acc:MGI:1919124]	chr1	93079071	93088670	-	9599	chr1:93079071-93088670	314.678	402.245	440.175	373.976	427.506	588.174	617.078	574.884	544.471	475.91	0.48758	0.128244	3.80197	0.000143552	0.00353331
1300	ENSMUSG00000027281.17	Slx4ip	SLX4 interacting protein [Source:MGI Symbol;Acc:MGI:1921493]	chr2	136733138	136913870	+	180732	chr2:136733138-136913870	117.999	117.672	107.583	135.229	65.6006	62.782	73.381	98.4742	78.2862	95.2229	-0.60079	0.158193	-3.79783	0.000145967	0.00358832
1301	ENSMUSG00000058881.14	Zfp516	zinc finger protein 516 [Source:MGI Symbol;Acc:MGI:2443957]	chr18	82928788	83023439	+	94651	chr18:82928788-83023439	968.061	1022.62	1110.75	884.634	1283.37	1220.54	1404.76	1640.31	1203.76	1193.2	0.417214	0.109858	3.79776	0.000146011	0.00358832
1302	ENSMUSG00000047777.10	Phf13	PHD finger protein 13 [Source:MGI Symbol;Acc:MGI:2446217]	chr4	152074090	152080715	-	6625	chr4:152074090-152080715	217.337	214.873	182.58	287.011	342.198	319.232	311.49	347.436	306.989	281.016	0.491301	0.129422	3.79612	0.000146976	0.00360926
1303	ENSMUSG00000121840.1			chr1	156662857	156665494	-	2637	chr1:156662857-156665494	39.0741	38.3578	42.7031	50.1409	8.49895	22.0514	26.139	8.10134	17.6494	28.0796	-0.910604	0.239934	-3.79523	0.000147504	0.00361946
1304	ENSMUSG00000042834.16	Nrep	neuronal regeneration related protein [Source:MGI Symbol;Acc:MGI:99444]	chr18	33570072	33597082	-	27010	chr18:33570072-33597082	574.84	575.456	720.808	530.408	347.444	385.368	452.264	437.289	489.767	501.516	-0.473096	0.124688	-3.79425	0.000148088	0.00363098
1305	ENSMUSG00000030595.16	Nfkbib	nuclear factor of kappa light polypeptide gene enhancer in B cells inhibitor, beta [Source:MGI Symbol;Acc:MGI:104752]	chr7	28457676	28466937	-	9261	chr7:28457676-28466937	189.764	158.928	176.912	174.671	249.994	223.925	218.504	267.853	234.621	210.575	0.426101	0.112357	3.79239	0.000149201	0.00365549
1306	ENSMUSG00000018286.7	Psmb6	proteasome (prosome, macropain) subunit, beta type 6 [Source:MGI Symbol;Acc:MGI:104880]	chr11	70416193	70418684	+	2491	chr11:70416193-70418684	560.035	514.71	487.317	459.524	734.127	682.465	577.919	794.077	629.74	604.435	0.415644	0.109623	3.79159	0.000149687	0.00366459
1307	ENSMUSG00000038150.8	Ormdl3	ORM1-like 3 (S. cerevisiae) [Source:MGI Symbol;Acc:MGI:1913862]	chr11	98472082	98478194	-	6112	chr11:98472082-98478194	316.733	294.969	297.191	316.41	425.837	421.058	337.412	426.198	396.98	359.199	0.375517	0.0990923	3.78957	0.000150911	0.0036889
1308	ENSMUSG00000067586.5	S1pr3	sphingosine-1-phosphate receptor 3 [Source:MGI Symbol;Acc:MGI:1339365]	chr13	51562675	51576833	+	14158	chr13:51562675-51576833	832.923	981.786	1111.49	907.705	556.046	517.726	703.965	604.924	835.936	783.611	-0.527308	0.139143	-3.78968	0.000150841	0.0036889
1309	ENSMUSG00000006498.17	Ptbp1	polypyrimidine tract binding protein 1 [Source:MGI Symbol;Acc:MGI:97791]	chr10	79690261	79700605	+	10344	chr10:79690261-79700605	2614.78	2289.33	2309.21	2373.23	2599.32	3037.05	2928.47	3014.34	3129.58	2699.48	0.288831	0.0762553	3.78768	0.000152058	0.00370257
1310	ENSMUSG00000014773.14	Dll1	delta like canonical Notch ligand 1 [Source:MGI Symbol;Acc:MGI:104659]	chr17	15587616	15597134	-	9518	chr17:15587616-15597134	720.676	804.744	807.542	582.5	250.697	249.44	616.035	362.113	438.137	536.876	-0.752933	0.198782	-3.78772	0.000152034	0.00370257
1311	ENSMUSG00000024182.19	Axin1	axin 1 [Source:MGI Symbol;Acc:MGI:1096327]	chr17	26357662	26414785	+	57123	chr17:26357662-26414785	584.95	674.149	542.848	694.706	816.726	778.254	769.603	884.527	791.588	726.372	0.360588	0.0951809	3.78845	0.000151589	0.00370257
1312	ENSMUSG00000042306.12	S100a14	S100 calcium binding protein A14 [Source:MGI Symbol;Acc:MGI:1913416]	chr3	90434163	90436144	+	1981	chr3:90434163-90436144	41.2756	38.903	29.6835	30.2799	69.6422	76.5418	56.3687	52.5898	61.3392	50.736	0.72219	0.19067	3.78763	0.000152089	0.00370257
1313	ENSMUSG00000053334.7	Ficd	FIC domain containing [Source:MGI Symbol;Acc:MGI:1098550]	chr5	113873864	113878661	+	4797	chr5:113873864-113878661	237.377	192.692	168.05	184.137	141.338	122.862	144.372	136.742	122.596	161.129	-0.507782	0.134054	-3.78789	0.000151932	0.00370257
1314	ENSMUSG00000105136.2	8030487O14Rik	RIKEN cDNA 8030487O14 gene [Source:MGI Symbol;Acc:MGI:1924798]	chr5	44671000	44671902	-	902	chr5:44671000-44671902	64.3999	57.9796	81.1063	74.3531	34.9109	26.2398	50.9509	14.1313	20.5205	47.1769	-0.879149	0.232118	-3.78751	0.000152165	0.00370257
1315	ENSMUSG00000046782.15	Ttc6	tetratricopeptide repeat domain 6 [Source:MGI Symbol;Acc:MGI:2684915]	chr12	57610899	57784714	+	173815	chr12:57610899-57784714	91.8636	146.664	121.33	132.987	208.905	192.971	180.28	157.694	230.501	162.577	0.587315	0.155106	3.78653	0.000152766	0.00371437
1316	ENSMUSG00000002393.15	Nr2f6	nuclear receptor subfamily 2, group F, member 6 [Source:MGI Symbol;Acc:MGI:1352453]	chr8	71826767	71834604	-	7837	chr8:71826767-71834604	363.002	372.098	382.489	402.525	557.886	542.514	409.076	586.236	498.808	457.182	0.425912	0.112493	3.78611	0.000153021	0.00371774
1317	ENSMUSG00000034324.17	Tmem132c	transmembrane protein 132C [Source:MGI Symbol;Acc:MGI:2443061]	chr5	127318872	127642857	+	323985	chr5:127318872-127642857	261.145	290.524	322.041	237.554	148.576	237.092	173.758	184.325	172.077	225.233	-0.547207	0.144545	-3.78573	0.000153257	0.00372065
1318	ENSMUSG00000043015.16	Nemp2	nuclear envelope integral membrane protein 2 [Source:MGI Symbol;Acc:MGI:2444113]	chr1	52669862	52691078	+	21216	chr1:52669862-52691078	207.522	206.92	237.408	191.661	111.716	104.981	186.884	115.774	135.353	166.469	-0.610757	0.161378	-3.78464	0.000153934	0.00373423
1319	ENSMUSG00000026150.15	Mff	mitochondrial fission factor [Source:MGI Symbol;Acc:MGI:1922984]	chr1	82702611	82730115	+	27504	chr1:82702611-82730115	673.145	728.745	784.673	751.459	918.512	1092.85	825.665	938.585	967.85	853.498	0.355282	0.0939009	3.78359	0.000154585	0.00374719
1320	ENSMUSG00000014837.16	4931428F04Rik	RIKEN cDNA 4931428F04 gene [Source:MGI Symbol;Acc:MGI:1921606]	chr8	106007041	106016496	-	9455	chr8:106007041-106016496	67.0962	78.3433	53.9082	97.9645	19.3758	46.9507	40.4659	30.6935	37.0471	52.4272	-0.823824	0.217783	-3.78277	0.000155094	0.00375383
1321	ENSMUSG00000054737.12	Zfp182	zinc finger protein 182 [Source:MGI Symbol;Acc:MGI:2442220]	chrX	20895178	20928555	-	33377	chrX:20895178-20928555	341.641	265.741	329.201	319.833	161.202	152.929	262.731	124.786	216.326	241.599	-0.667021	0.176324	-3.78293	0.00015499	0.00375383
1322	ENSMUSG00000039834.18	Zfp335	zinc finger protein 335 [Source:MGI Symbol;Acc:MGI:2682313]	chr2	164733802	164753677	-	19875	chr2:164733802-164753677	675.137	655.197	597.33	553.303	752.328	886.199	732.509	801.477	802.591	717.341	0.347288	0.0918158	3.78244	0.000155296	0.00375589
1323	ENSMUSG00000005161.16	Prdx2	peroxiredoxin 2 [Source:MGI Symbol;Acc:MGI:109486]	chr8	85696216	85701463	+	5247	chr8:85696216-85701463	625.559	631.806	496.623	542.415	851.129	800.019	673.609	721.298	769.071	679.059	0.394198	0.104264	3.78076	0.000156349	0.00377849
1324	ENSMUSG00000052419.8	Smim30	small integral membrane protein 30 [Source:MGI Symbol;Acc:MGI:1913770]	chr6	13867734	13871517	-	3783	chr6:13867734-13871517	279.454	226.606	260.454	261.267	290.718	339.89	362.639	394.503	382.359	310.877	0.436698	0.115543	3.77952	0.000157129	0.00379447
1325	ENSMUSG00000045777.15	Ifitm10	interferon induced transmembrane protein 10 [Source:MGI Symbol;Acc:MGI:2444776]	chr7	141879574	141927490	-	47916	chr7:141879574-141927490	114.128	106.657	169.475	127.479	63.5839	54.2777	95.0036	85.1367	68.6118	98.2615	-0.694872	0.183957	-3.77737	0.000158496	0.0038246
1326	ENSMUSG00000117294.2	Gm49839	predicted gene, 49839 [Source:MGI Symbol;Acc:MGI:6270508]	chr17	28676458	28680069	-	3611	chr17:28676458-28680069	42.0577	207.745	155.31	250.701	37.2019	60.9073	14.781	74.9672	51.0087	99.4088	-0.956122	0.253134	-3.77714	0.000158641	0.0038252
1327	ENSMUSG00000052296.8	Ppp6r1	protein phosphatase 6, regulatory subunit 1 [Source:MGI Symbol;Acc:MGI:2442163]	chr7	4634494	4662018	-	27524	chr7:4634494-4662018	1881.73	1862	1822.5	1774.15	2068.59	2259.15	2233.66	2052.09	2103.31	2006.35	0.220715	0.0584389	3.77686	0.000158819	0.00382661
1328	ENSMUSG00000010376.17	Nedd8	neural precursor cell expressed, developmentally down-regulated gene 8 [Source:MGI Symbol;Acc:MGI:97301]	chr14	55899720	55909581	-	9861	chr14:55899720-55909581	319.396	310.987	280.592	281.075	377.378	385.833	354.525	429.263	381.405	346.717	0.361882	0.0958278	3.77638	0.000159126	0.00383113
1329	ENSMUSG00000041729.16	Coro2b	coronin, actin binding protein, 2B [Source:MGI Symbol;Acc:MGI:2444283]	chr9	62326774	62444326	-	117552	chr9:62326774-62444326	908.879	929.156	1087.31	800.083	723.113	717.534	769.203	678.624	673.563	809.719	-0.37115	0.0983054	-3.77548	0.000159703	0.00384212
1330	ENSMUSG00000039485.9	Tspyl4	TSPY-like 4 [Source:MGI Symbol;Acc:MGI:106393]	chr10	34173438	34177316	+	3878	chr10:34173438-34177316	312.505	410.655	383.245	368.742	240.871	248.22	323.794	261.996	221.341	307.93	-0.479086	0.126903	-3.77522	0.000159866	0.00384316
1331	ENSMUSG00000020181.19	Nav3	neuron navigator 3 [Source:MGI Symbol;Acc:MGI:2183703]	chr10	109517120	110292065	-	774945	chr10:109517120-110292065	53.864	44.4249	111.336	38.902	27.0931	29.984	22.4314	21.7308	12.9678	40.3038	-0.910586	0.241266	-3.7742	0.000160521	0.00385599
1332	ENSMUSG00000038594.10	Cep85l	centrosomal protein 85-like [Source:MGI Symbol;Acc:MGI:3642684]	chr10	53149539	53256043	-	106504	chr10:53149539-53256043	1291.57	1266.53	1756.18	1583.62	1099.79	1018.47	1154.54	1141.03	1091.18	1266.99	-0.402421	0.106635	-3.77382	0.000160766	0.00385898
1333	ENSMUSG00000014547.11	Wdfy2	WD repeat and FYVE domain containing 2 [Source:MGI Symbol;Acc:MGI:2442811]	chr14	63075127	63198958	+	123831	chr14:63075127-63198958	734.151	791.714	692.731	765.291	591.053	606.1	650.633	599.096	611.386	671.351	-0.280474	0.074344	-3.77266	0.000161518	0.00387413
1334	ENSMUSG00000026259.15	Ngef	neuronal guanine nucleotide exchange factor [Source:MGI Symbol;Acc:MGI:1858414]	chr1	87404556	87501592	-	97036	chr1:87404556-87501592	79.4012	148.607	143.659	177.794	237.346	289.644	195.525	292.456	214.316	197.639	0.704078	0.186713	3.77091	0.000162652	0.00389841
1335	ENSMUSG00000029193.8	Cckar	cholecystokinin A receptor [Source:MGI Symbol;Acc:MGI:99478]	chr5	53855118	53865047	-	9929	chr5:53855118-53865047	582.389	719.825	721.654	651.77	482.193	582.528	468.558	464.952	521.292	577.24	-0.389793	0.103377	-3.77059	0.000162859	0.00390044
1336	ENSMUSG00000107436.2	Gm44416	predicted gene, 44416 [Source:MGI Symbol;Acc:MGI:5690808]	chr6	87148926	87150991	-	2065	chr6:87148926-87150991	91.2238	57.5941	59.0805	61.3803	15.9269	28.3501	49.9808	23.2815	29.4026	46.2467	-0.861025	0.228432	-3.76928	0.000163718	0.00391809
1337	ENSMUSG00000026421.15	Csrp1	cysteine and glycine-rich protein 1 [Source:MGI Symbol;Acc:MGI:88549]	chr1	135647799	135679970	+	32171	chr1:135647799-135679970	4274.01	4553.89	4372.03	4181.75	4810.12	4946.47	5018.2	5017.31	4866.79	4671.17	0.181093	0.0480512	3.76874	0.000164072	0.00392362
1338	ENSMUSG00000090093.10	Gm14399	predicted gene 14399 [Source:MGI Symbol;Acc:MGI:3650082]	chr2	174971286	174983829	-	12543	chr2:174971286-174983829	300.106	254.41	298.394	348	163.733	180.246	226.043	155.013	245.327	241.253	-0.569016	0.151001	-3.76829	0.000164368	0.00392776
1339	ENSMUSG00000005625.16	Psmd4	proteasome (prosome, macropain) 26S subunit, non-ATPase, 4 [Source:MGI Symbol;Acc:MGI:1201670]	chr3	94940005	94949925	-	9920	chr3:94940005-94949925	651.034	575.642	564.613	678.158	851.736	877.461	814.748	931.786	675.674	735.65	0.406485	0.107889	3.76763	0.000164808	0.00393239
1340	ENSMUSG00000036019.9	Tmtc2	transmembrane and tetratricopeptide repeat containing 2 [Source:MGI Symbol;Acc:MGI:1914057]	chr10	105023524	105410312	-	386788	chr10:105023524-105410312	1488.53	1444.87	1221.77	1094.22	1696.7	1712.55	2189.66	1647.11	1794.21	1587.73	0.437028	0.115991	3.76778	0.000164704	0.00393239
1341	ENSMUSG00000031960.15	Aars	alanyl-tRNA synthetase [Source:MGI Symbol;Acc:MGI:2384560]	chr8	111759776	111784296	+	24520	chr8:111759776-111784296	1001.01	1010.69	1090.87	799.964	1149.85	1441.88	1198.69	1520.84	1707.68	1213.5	0.488454	0.129683	3.76652	0.000165541	0.00394399
1342	ENSMUSG00000041570.15	Camsap2	calmodulin regulated spectrin-associated protein family, member 2 [Source:MGI Symbol;Acc:MGI:1922434]	chr1	136195861	136273842	-	77981	chr1:136195861-136273842	1683.36	1669.61	1812.71	1828.44	2032.8	2034.48	2167.11	1970.84	2060.82	1917.8	0.22772	0.0604567	3.76667	0.000165441	0.00394399
1343	ENSMUSG00000105728.2	Gm42819	predicted gene 42819 [Source:MGI Symbol;Acc:MGI:5662956]	chr3	97938003	97943123	+	5120	chr3:97938003-97943123	239.231	264.027	359.563	231.68	176.513	202.683	186.534	175.315	170.739	222.921	-0.53597	0.142312	-3.76616	0.000165775	0.00394662
1344	ENSMUSG00000060568.15	Fam78b	family with sequence similarity 78, member B [Source:MGI Symbol;Acc:MGI:2443050]	chr1	166828986	166918871	+	89885	chr1:166828986-166918871	170.761	155.873	184.589	168.944	139.109	98.5209	102.61	126.233	88.173	137.201	-0.559319	0.148583	-3.76435	0.000166986	0.00397251
1345	ENSMUSG00000057177.13	Gsk3a	glycogen synthase kinase 3 alpha [Source:MGI Symbol;Acc:MGI:2152453]	chr7	24927683	24937276	-	9593	chr7:24927683-24937276	694.781	680.386	695.866	630.756	838.578	874.396	775.894	932.788	786.844	767.81	0.309523	0.0822349	3.76389	0.000167294	0.00397686
1346	ENSMUSG00000034460.10	Six4	sine oculis-related homeobox 4 [Source:MGI Symbol;Acc:MGI:106034]	chr12	73146383	73160230	-	13847	chr12:73146383-73160230	101.783	176.001	201.504	256.798	471.87	441.171	227.296	472.261	285.863	292.727	0.802663	0.213265	3.7637	0.00016742	0.00397692
1347	ENSMUSG00000038976.13	Ppp1r9b	protein phosphatase 1, regulatory subunit 9B [Source:MGI Symbol;Acc:MGI:2387581]	chr11	94881861	94897725	+	15864	chr11:94881861-94897725	2574.73	2235.78	2151.64	2149.02	2615.02	2975.35	2740.1	3108.66	2776.72	2591.89	0.311471	0.082771	3.76305	0.000167855	0.00398427
1348	ENSMUSG00000017776.16	Crk	v-crk avian sarcoma virus CT10 oncogene homolog [Source:MGI Symbol;Acc:MGI:88508]	chr11	75570085	75597734	+	27649	chr11:75570085-75597734	2090.62	2084.95	2033.12	2298.21	2309.56	2632.45	2559.38	2809.52	2768.54	2398.48	0.291363	0.0774632	3.76131	0.000169024	0.00400905
1349	ENSMUSG00000033033.11	Calhm2	calcium homeostasis modulator family member 2 [Source:MGI Symbol;Acc:MGI:1919941]	chr19	47093792	47126733	-	32941	chr19:47093792-47126733	307.099	286.779	296.731	268.851	215.963	184.609	233.95	237.303	202.276	248.173	-0.41114	0.109347	-3.75996	0.000169943	0.00402786
1350	ENSMUSG00000001247.17	Lsr	lipolysis stimulated lipoprotein receptor [Source:MGI Symbol;Acc:MGI:1927471]	chr7	30657195	30672889	-	15694	chr7:30657195-30672889	374.922	366.651	297.962	332.325	539.31	595.664	408.046	552.264	410.199	430.816	0.506035	0.134616	3.75911	0.000170517	0.00403848
1351	ENSMUSG00000027650.13	Tti1	TELO2 interacting protein 1 [Source:MGI Symbol;Acc:MGI:1922675]	chr2	157823723	157870353	-	46630	chr2:157823723-157870353	345.371	399.452	325.899	360.376	275.207	277.106	271.115	254.127	292.97	311.291	-0.36862	0.0980724	-3.75865	0.000170832	0.00404294
1352	ENSMUSG00000020777.17	Acox1	acyl-Coenzyme A oxidase 1, palmitoyl [Source:MGI Symbol;Acc:MGI:1330812]	chr11	116062714	116089871	-	27157	chr11:116062714-116089871	1281.45	1375.8	1589.86	1517.26	1826.8	1890.13	1782.92	1742.68	1689.36	1632.92	0.301761	0.0802958	3.75812	0.000171198	0.00404561
1353	ENSMUSG00000032540.17	Abhd5	abhydrolase domain containing 5 [Source:MGI Symbol;Acc:MGI:1914719]	chr9	122180673	122210589	+	29916	chr9:122180673-122210589	629.053	476.866	560.489	659.442	872.009	948.282	711.181	732.406	790.846	708.953	0.451439	0.120123	3.75813	0.000171187	0.00404561
1354	ENSMUSG00000017428.17	Psmd11	proteasome (prosome, macropain) 26S subunit, non-ATPase, 11 [Source:MGI Symbol;Acc:MGI:1916327]	chr11	80319441	80364074	+	44633	chr11:80319441-80364074	1022.82	994.852	910.659	973.632	1287.56	1149.12	1073.46	1319.17	1280.57	1112.43	0.31634	0.0841823	3.75779	0.000171419	0.00404783
1355	ENSMUSG00000021282.18	Eif5	eukaryotic translation initiation factor 5 [Source:MGI Symbol;Acc:MGI:95309]	chr12	111504450	111513186	+	8736	chr12:111504450-111513186	2490.37	2288.51	2463.15	2702.43	3055.21	2902.73	3521.12	2906.51	3695.84	2891.76	0.357659	0.0952127	3.75642	0.000172361	0.00406709
1356	ENSMUSG00000050708.17	Ftl1	ferritin light polypeptide 1 [Source:MGI Symbol;Acc:MGI:95589]	chr7	45107368	45109308	-	1940	chr7:45107368-45109308	7193.75	7468.95	7526.56	7802.3	9115.63	10388.7	8153.27	10694.6	9054.24	8599.77	0.328258	0.087395	3.75603	0.000172632	0.00407047
1357	ENSMUSG00000024769.8	Cdc42bpg	CDC42 binding protein kinase gamma (DMPK-like) [Source:MGI Symbol;Acc:MGI:2652845]	chr19	6356486	6375682	+	19196	chr19:6356486-6375682	3329.34	3239.49	3428.75	3683.22	4039.94	4596.84	4437.24	5601.01	3997.57	4039.27	0.389051	0.10361	3.75497	0.000173365	0.00408476
1358	ENSMUSG00000048126.17	Col6a3	collagen, type VI, alpha 3 [Source:MGI Symbol;Acc:MGI:88461]	chr1	90693645	90771693	-	78048	chr1:90693645-90771693	3483.64	4233.6	4131.02	2853.7	2101.11	2836.01	2962.51	2063.05	1750.05	2934.97	-0.582644	0.155183	-3.75455	0.00017365	0.00408845
1359	ENSMUSG00000021794.17	Glud1	glutamate dehydrogenase 1 [Source:MGI Symbol;Acc:MGI:95753]	chr14	34032684	34067222	+	34538	chr14:34032684-34067222	1666.48	1583.43	1585.41	1724.39	2056.03	1893.35	1887.39	2031.53	1843.15	1807.91	0.239751	0.0638634	3.75412	0.000173949	0.00409246
1360	ENSMUSG00000032410.14	Xrn1	5'-3' exoribonuclease 1 [Source:MGI Symbol;Acc:MGI:891964]	chr9	95836813	95939856	+	103043	chr9:95836813-95939856	1769.18	2075.76	1783.9	2025.43	1421.22	1604.58	1605.73	1292.11	1552.86	1681.2	-0.343933	0.0916304	-3.75348	0.000174395	0.00409994
1361	ENSMUSG00000028480.15	Glipr2	GLI pathogenesis-related 2 [Source:MGI Symbol;Acc:MGI:1917770]	chr4	43957401	43979118	+	21717	chr4:43957401-43979118	435.298	361.791	330.765	304.544	261.999	191.394	230.234	281.724	245.797	293.727	-0.51772	0.137963	-3.75259	0.000175016	0.00411154
1362	ENSMUSG00000015224.11	Cyp2j9	cytochrome P450, family 2, subfamily j, polypeptide 9 [Source:MGI Symbol;Acc:MGI:1921769]	chr4	96456666	96479815	-	23149	chr4:96456666-96479815	70.515	85.874	99.3676	93.6436	58.5373	56.4674	56.6388	47.8075	39.7643	67.624	-0.65456	0.174441	-3.75234	0.000175192	0.00411265
1363	ENSMUSG00000007097.15	Atp1a2	ATPase, Na+/K+ transporting, alpha 2 polypeptide [Source:MGI Symbol;Acc:MGI:88106]	chr1	172099276	172125631	-	26355	chr1:172099276-172125631	1578.09	1482.26	1571.43	1629.74	1187.13	798.794	772.526	872.26	1387.79	1253.34	-0.576043	0.15356	-3.75126	0.000175951	0.00412743
1364	ENSMUSG00000062127.12	Cttnbp2nl	CTTNBP2 N-terminal like [Source:MGI Symbol;Acc:MGI:1933137]	chr3	104909231	104960462	-	51231	chr3:104909231-104960462	2932.54	3647.12	3767.89	3646.01	2122.99	2402.43	2364.87	2853.09	2991.68	2969.85	-0.432906	0.115412	-3.75095	0.000176162	0.00412935
1365	ENSMUSG00000020277.11	Pfkl	phosphofructokinase, liver, B-type [Source:MGI Symbol;Acc:MGI:97547]	chr10	77822781	77845917	-	23136	chr10:77822781-77845917	611.857	521.841	638.499	667.71	894.526	1478.32	700.305	998.759	900.825	823.627	0.619598	0.165264	3.74915	0.000177435	0.00415352
1366	ENSMUSG00000038393.15	Txnip	thioredoxin interacting protein [Source:MGI Symbol;Acc:MGI:1889549]	chr3	96465273	96469199	+	3926	chr3:96465273-96469199	8019.79	11991.1	9127.47	11523.1	14799.4	14325.8	14131.3	15800.6	12179.8	12433.2	0.457081	0.121917	3.74912	0.000177453	0.00415352
1367	ENSMUSG00000028557.11	Rnf11	ring finger protein 11 [Source:MGI Symbol;Acc:MGI:1352759]	chr4	109308295	109341925	-	33630	chr4:109308295-109341925	996.688	899.358	1078.19	1050.79	1206.56	1313.62	1345.8	1140.36	1440.12	1163.5	0.344903	0.0920003	3.74894	0.000177585	0.00415356
1368	ENSMUSG00000094103.3	Fam177a2	family with sequence similarity 177 member A2 [Source:MGI Symbol;Acc:MGI:3714351]	chr12	55246377	55263953	+	17576	chr12:55246377-55263953	396.508	625.15	948.148	545.49	1048.12	913.618	1146.19	1171.19	1064.39	873.201	0.658115	0.175579	3.74825	0.000178076	0.00416201
1369	ENSMUSG00000002881.15	Nab1	Ngfi-A binding protein 1 [Source:MGI Symbol;Acc:MGI:107564]	chr1	52496453	52539838	-	43385	chr1:52496453-52539838	1049.24	1029.95	847.059	896.88	1128.24	1234.87	1174.75	1375.62	1220.42	1106.34	0.34915	0.0931822	3.74696	0.000178991	0.0041773
1370	ENSMUSG00000025586.18	Cpeb1	cytoplasmic polyadenylation element binding protein 1 [Source:MGI Symbol;Acc:MGI:108442]	chr7	80996774	81105213	-	108439	chr7:80996774-81105213	131.781	176.422	128.386	133.762	211.859	319.391	248.83	158.846	321.174	203.383	0.691509	0.184547	3.74706	0.000178921	0.0041773
1371	ENSMUSG00000063160.13	Numbl	numb-like [Source:MGI Symbol;Acc:MGI:894702]	chr7	26957858	26981569	+	23711	chr7:26957858-26981569	364.995	390.858	356.567	408.353	491.362	516.83	439.641	462.555	538.643	441.089	0.352267	0.0940394	3.74595	0.000179714	0.0041911
1372	ENSMUSG00000002957.12	Ap2a2	adaptor-related protein complex 2, alpha 2 subunit [Source:MGI Symbol;Acc:MGI:101920]	chr7	141142086	141212924	+	70838	chr7:141142086-141212924	1936.07	1813.07	1828.35	1826.12	2049.68	2158.69	2208.22	2178.89	2083.51	2009.18	0.204115	0.0544966	3.74546	0.000180064	0.0041962
1373	ENSMUSG00000039065.12	Atpsckmt	ATP synthase C subunit lysine N-methyltransferase [Source:MGI Symbol;Acc:MGI:1915323]	chr15	31601998	31621373	+	19375	chr15:31601998-31621373	252.147	273.278	170.915	228.868	156.803	158.511	132.975	163.472	154.156	187.903	-0.539291	0.144069	-3.74329	0.000181627	0.00422954
1374	ENSMUSG00000069763.4	Tmem100	transmembrane protein 100 [Source:MGI Symbol;Acc:MGI:1915138]	chr11	89921174	89927334	+	6160	chr11:89921174-89927334	4046.74	4028.76	4494.25	3267.03	1957.09	1565.48	3441.65	1697.96	2731.49	3025.61	-0.678039	0.1812	-3.74194	0.000182602	0.00424914
1375	ENSMUSG00000018559.17	Ctdnep1	CTD nuclear envelope phosphatase 1 [Source:MGI Symbol;Acc:MGI:1914431]	chr11	69871982	69881427	+	9445	chr11:69871982-69881427	683.834	659.783	711.948	613.298	766.23	805.853	820.406	831.358	824.603	746.368	0.274348	0.0733263	3.74147	0.000182946	0.00425407
1376	ENSMUSG00000022451.13	Twf1	twinfilin actin binding protein 1 [Source:MGI Symbol;Acc:MGI:1100520]	chr15	94475832	94487770	-	11938	chr15:94475832-94487770	742.36	609.424	701.357	722.971	1059.11	879.261	1261.1	966.85	795.276	859.746	0.478254	0.127852	3.74069	0.000183516	0.00426112
1377	ENSMUSG00000078350.12	Smim1	small integral membrane protein 1 [Source:MGI Symbol;Acc:MGI:1916109]	chr4	154104927	154110687	-	5760	chr4:154104927-154110687	297.225	400.628	339.146	299.82	561.786	644.329	429.933	527.123	394.068	432.673	0.554856	0.148325	3.74082	0.000183421	0.00426112
1378	ENSMUSG00000090509.3	Sfta2	surfactant associated 2 [Source:MGI Symbol;Acc:MGI:3643293]	chr17	35912441	35961463	+	49022	chr17:35912441-35961463	180.314	230.652	190.427	226.522	294.275	395.433	323.051	282.204	252.702	263.953	0.530037	0.141733	3.73968	0.000184256	0.0042752
1379	ENSMUSG00000113775.2	Gm48027	predicted gene, 48027 [Source:MGI Symbol;Acc:MGI:6097341]	chr13	14345638	14349073	+	3435	chr13:14345638-14349073	130.188	151.29	152.593	152.15	94.5925	97.6609	103.46	101.302	113.782	121.891	-0.48438	0.129554	-3.73882	0.00018489	0.00428678
1380	ENSMUSG00000018585.10	Atox1	antioxidant 1 copper chaperone [Source:MGI Symbol;Acc:MGI:1333855]	chr11	55337467	55352065	-	14598	chr11:55337467-55352065	208.077	159.489	172.744	184.62	285.497	279.248	244.437	276.581	210.58	224.586	0.480061	0.128422	3.73814	0.000185384	0.00429514
[truncated: 55,751 more rows]
