# Supplementary material for: Low PEEP ventilation in TGF-β1 induced lung injury triggers a reversible lung mechanical deterioration without promoting persistent structural damage
Source: Sci Rep. 2026 Jul 7;16:21000. doi: 10.1038/s41598-026-61155-9 (PMC13342613; doi:10.1038/s41598-026-61155-9)
Supplement: Supplementary file 5 — Supplementary Material 5 [file 41598_2026_61155_MOESM5_ESM.xlsx]

## Sheet: Result overview
Sort0	Gene ID	Gene name	Gene description	Chr	Start	End	Strand	Length	IGV coordinates	1: N5338_quant sf	2: N5339_quant sf	3: N5340_quant sf	4: N5341_quant sf	5: N6528_quant sf	6: N6529_quant sf	7: N6530_quant sf	8: N6537_quant sf	9: N6538_quant sf	Base mean	log2(FC)	StdErr	Wald-Stats	P-value	P-adj
1	ENSMUSG00000117841.2	Gm50371	predicted gene, 50371 [Source:MGI Symbol;Acc:MGI:6303264]	chr18	35932895	35991494	+	58599	chr18:35932895-35991494	0	0	0	0	65.3402	72.6836	87.2795	40.0713	66.2813	36.8507	3.34343	0.281752	11.8666	1.7657e-32	5.66066e-28
2	ENSMUSG00000117294.2	Gm49839	predicted gene, 49839 [Source:MGI Symbol;Acc:MGI:6270508]	chr17	28676458	28680069	-	3611	chr17:28676458-28680069	186.487	239.711	413.99	463.259	40.216	50.7288	56.1317	28.7544	29.5183	167.644	-2.30293	0.246316	-9.34948	8.80765e-21	1.41182e-16
3	ENSMUSG00000063415.13	Cyp26b1	cytochrome P450, family 26, subfamily b, polypeptide 1 [Source:MGI Symbol;Acc:MGI:2176159]	chr6	84548396	84570890	-	22494	chr6:84548396-84570890	91.6002	78.7316	44.6163	79.52	825.885	633.285	846.976	335.997	366.41	367.002	2.29598	0.247901	9.26167	2.01252e-20	2.15064e-16
4	ENSMUSG00000067889.8	Sptbn2	spectrin beta, non-erythrocytic 2 [Source:MGI Symbol;Acc:MGI:1313261]	chr19	4761195	4802388	+	41193	chr19:4761195-4802388	142.95	134.759	136.972	147.466	279.246	288.055	270.444	274.805	286.356	217.895	0.960046	0.109137	8.79673	1.40856e-18	1.12892e-14
5	ENSMUSG00000052373.15	Mpp3	membrane protein, palmitoylated 3 (MAGUK p55 subfamily member 3) [Source:MGI Symbol;Acc:MGI:1328354]	chr11	101890478	101919287	-	28809	chr11:101890478-101919287	96.2062	146.632	237.576	264.579	37.8864	24.3351	26.0653	30.9693	27.8481	99.1218	-2.0521	0.245942	-8.34385	7.19086e-17	4.61063e-13
6	ENSMUSG00000030022.15	Adamts9	a disintegrin-like and metallopeptidase (reprolysin type) with thrombospondin type 1 motif, 9 [Source:MGI Symbol;Acc:MGI:1916320]	chr6	92749680	92920473	-	170793	chr6:92749680-92920473	2566.46	4140.68	5471.37	3694.07	1037.52	1378.85	1397.1	1290.24	962.081	2437.6	-1.50404	0.191544	-7.85223	4.08695e-15	1.87176e-11
7	ENSMUSG00000114501.2	Gm48582	predicted gene, 48582 [Source:MGI Symbol;Acc:MGI:6098150]	chr13	60770781	60777209	+	6428	chr13:60770781-60777209	597.249	458.99	639.173	683.678	250.823	269.485	302.692	239.752	263.676	411.724	-1.09603	0.139371	-7.86412	3.717e-15	1.87176e-11
8	ENSMUSG00000033453.9	Adamts15	a disintegrin-like and metallopeptidase (reprolysin type) with thrombospondin type 1 motif, 15 [Source:MGI Symbol;Acc:MGI:2449569]	chr9	30810451	30833748	-	23297	chr9:30810451-30833748	1517.27	1942.93	2711.57	3197.87	519.949	486.826	460.151	672.737	901.891	1379.02	-1.61982	0.219676	-7.37371	1.65946e-13	6.11796e-10
9	ENSMUSG00000072568.5	Lratd2	LRAT domain containing 1 [Source:MGI Symbol;Acc:MGI:3026924]	chr15	60690843	60725627	-	34784	chr15:60690843-60725627	1347.78	1393.69	1222.68	1154.26	2118.66	1882.28	2062.1	2037.09	2101.86	1702.27	0.657236	0.0891878	7.36913	1.71751e-13	6.11796e-10
10	ENSMUSG00000040724.6	Kcna2	potassium voltage-gated channel, shaker-related subfamily, member 2 [Source:MGI Symbol;Acc:MGI:96659]	chr3	107008462	107022321	+	13859	chr3:107008462-107022321	260.784	255.816	285.735	354.211	34.8042	23.7724	77.2002	71.2769	74.0296	159.737	-1.8236	0.248225	-7.34655	2.03393e-13	6.52058e-10
11	ENSMUSG00000106636.2	Gm43813	predicted gene 43813 [Source:MGI Symbol;Acc:MGI:5663950]	chr5	123544550	123549927	+	5377	chr5:123544550-123549927	494.082	382.444	402.892	424.491	133.806	178.769	209.334	208.937	197.368	292.458	-1.11386	0.153987	-7.23345	4.70864e-13	1.37231e-09
12	ENSMUSG00000023011.9	Faim2	Fas apoptotic inhibitory molecule 2 [Source:MGI Symbol;Acc:MGI:1919643]	chr15	99394893	99426046	-	31153	chr15:99394893-99426046	85.055	152.69	177.664	147.175	25.9707	19.97	41.1699	30.7464	44.0268	80.4964	-1.69044	0.237191	-7.12689	1.02661e-12	2.74266e-09
13	ENSMUSG00000037379.8	Spon2	spondin 2, extracellular matrix protein [Source:MGI Symbol;Acc:MGI:1923724]	chr5	33355528	33375799	-	20271	chr5:33355528-33375799	668.247	801.625	420.226	451.485	72.7779	201.262	114.074	115.564	54.415	322.186	-1.77344	0.257375	-6.8905	5.55973e-12	1.27314e-08
14	ENSMUSG00000071172.14	Srsf3	serine and arginine-rich splicing factor 3 [Source:MGI Symbol;Acc:MGI:98285]	chr17	29251602	29262347	+	10745	chr17:29251602-29262347	2836.57	2707.78	3005.93	3034.29	1812.8	1887.05	2122.14	1837.93	1732.82	2330.81	-0.610581	0.0885703	-6.89375	5.43416e-12	1.27314e-08
15	ENSMUSG00000117182.2	Gm18068	predicted gene, 18068 [Source:MGI Symbol;Acc:MGI:5010253]	chr17	74240247	74240908	-	661	chr17:74240247-74240908	117.856	88.6119	100.964	101.241	45.0814	28.9443	39.5826	40.1871	37.5753	66.6715	-1.25952	0.183116	-6.87828	6.0581e-12	1.29478e-08
16	ENSMUSG00000052713.10	Zfp608	zinc finger protein 608 [Source:MGI Symbol;Acc:MGI:2442338]	chr18	55021120	55125627	-	104507	chr18:55021120-55125627	1386.18	1377.9	1329.62	1233.59	1846.13	2035.22	2322.3	2120.89	2172.37	1758.24	0.638892	0.0939912	6.79736	1.06552e-11	2.1334e-08
17	ENSMUSG00000064337.1	mt-Rnr1	mitochondrially encoded 12S rRNA [Source:MGI Symbol;Acc:MGI:102493]	chrM	70	1024	+	954	chrM:70-1024	11937.6	14789	16066.3	8205.73	5743.33	4634.31	4993.03	5309.91	5487.31	8574.05	-1.16406	0.17147	-6.78873	1.13128e-11	2.1334e-08
18	ENSMUSG00000050914.17	Ankrd37	ankyrin repeat domain 37 [Source:MGI Symbol;Acc:MGI:3603344]	chr8	46449939	46458744	-	8805	chr8:46449939-46458744	111.904	80.3222	32.4056	48.8216	397.554	390.253	204.67	436.184	278.291	220.045	1.71192	0.255187	6.70848	1.96664e-11	3.5027e-08
19	ENSMUSG00000053007.10	Creb5	cAMP responsive element binding protein 5 [Source:MGI Symbol;Acc:MGI:2443973]	chr6	53264255	53677361	+	413106	chr6:53264255-53677361	723.693	581.307	900.286	533.727	284.759	275.688	351.666	305.675	286.49	471.477	-1.08812	0.162472	-6.69732	2.12281e-11	3.58184e-08
20	ENSMUSG00000113776.2	Gm19327	predicted gene, 19327 [Source:MGI Symbol;Acc:MGI:5011512]	chr12	84231310	84234580	-	3270	chr12:84231310-84234580	220.001	202.147	216.548	168.57	81.2787	96.4906	102.356	109.678	97.7116	143.864	-0.982391	0.147233	-6.67234	2.51752e-11	4.03547e-08
21	ENSMUSG00000011171.12	Vipr2	vasoactive intestinal peptide receptor 2 [Source:MGI Symbol;Acc:MGI:107166]	chr12	116041346	116109881	+	68535	chr12:116041346-116109881	194.86	184.755	267.811	326.976	55.8759	46.3415	99.3743	85.3568	66.5817	147.548	-1.47674	0.221791	-6.65825	2.77111e-11	4.23043e-08
22	ENSMUSG00000021701.9	Plk2	polo like kinase 2 [Source:MGI Symbol;Acc:MGI:1099790]	chr13	110531580	110537378	+	5798	chr13:110531580-110537378	785.931	766.784	972.15	654.064	1540.07	2194.12	2474.57	2959.47	1614.73	1551.32	1.26616	0.190566	6.64422	3.04832e-11	4.4421e-08
23	ENSMUSG00000053641.10	Dennd4a	DENN/MADD domain containing 4A [Source:MGI Symbol;Acc:MGI:2142979]	chr9	64718622	64826949	+	108327	chr9:64718622-64826949	2823.46	2163.32	2587.59	2859.48	1452.94	1205.24	1243.49	1302.48	1672.71	1923.41	-0.873763	0.132586	-6.59018	4.39285e-11	5.97672e-08
24	ENSMUSG00000103696.2	Gm37531	predicted gene, 37531 [Source:MGI Symbol;Acc:MGI:5610759]	chr1	59968847	59974261	+	5414	chr1:59968847-59974261	250.413	257.605	266.524	215.77	106.995	116.354	104.565	152.356	124.198	177.198	-0.966456	0.146712	-6.58746	4.47429e-11	5.97672e-08
25	ENSMUSG00000030495.13	Slc7a10	solute carrier family 7 (cationic amino acid transporter, y+ system), member 10 [Source:MGI Symbol;Acc:MGI:1858261]	chr7	34885810	34900539	+	14729	chr7:34885810-34900539	164.782	155.107	232.042	159.505	10.3688	8.8525	33.7283	53.7569	23.8604	93.5559	-1.80899	0.280321	-6.45327	1.09463e-10	1.40371e-07
26	ENSMUSG00000021314.14	Amph	amphiphysin [Source:MGI Symbol;Acc:MGI:103574]	chr13	19132375	19335091	+	202716	chr13:19132375-19335091	197.321	208.024	260.143	237.693	77.6959	105.837	129.001	89.8342	101.314	156.318	-1.06431	0.166315	-6.39934	1.56048e-10	1.84397e-07
27	ENSMUSG00000021596.18	Mctp1	multiple C2 domains, transmembrane 1 [Source:MGI Symbol;Acc:MGI:1926021]	chr13	76532259	77179929	+	647670	chr13:76532259-77179929	305.3	280.406	300.341	331.436	519.938	780.199	662.231	1100.76	732.468	557.009	1.17285	0.183414	6.39452	1.61051e-10	1.84397e-07
28	ENSMUSG00000037169.16	Mycn	v-myc avian myelocytomatosis viral related oncogene, neuroblastoma derived [Source:MGI Symbol;Acc:MGI:97357]	chr12	12986094	12991915	-	5821	chr12:12986094-12991915	26.282	67.5914	48.6585	29.9859	134.328	126.11	166.71	196.143	246.313	115.791	1.55689	0.243437	6.39544	1.60081e-10	1.84397e-07
29	ENSMUSG00000009633.4	G0s2	G0/G1 switch gene 2 [Source:MGI Symbol;Acc:MGI:1316737]	chr1	192954469	192955525	-	1056	chr1:192954469-192955525	198.317	181.02	208.483	201.01	80.9694	100.689	114.393	112.367	89.4373	142.965	-0.926302	0.145162	-6.38118	1.75729e-10	1.94265e-07
30	ENSMUSG00000057182.17	Scn3a	sodium channel, voltage-gated, type III, alpha [Source:MGI Symbol;Acc:MGI:98249]	chr2	65288607	65397971	-	109364	chr2:65288607-65397971	405.434	505.804	843.784	631.966	182.595	216.281	272.719	190.318	239.382	387.587	-1.25362	0.196834	-6.36892	1.90363e-10	2.03428e-07
31	ENSMUSG00000002489.17	Tiam1	T cell lymphoma invasion and metastasis 1 [Source:MGI Symbol;Acc:MGI:103306]	chr16	89583999	89940657	-	356658	chr16:89583999-89940657	728.003	901.134	546.507	607.899	1559.85	2102.59	1530.7	2250.07	1274.86	1277.96	1.17121	0.18778	6.23713	4.45661e-10	4.60886e-07
32	ENSMUSG00000038481.14	Cdk19	cyclin-dependent kinase 19 [Source:MGI Symbol;Acc:MGI:1925584]	chr10	40215560	40359814	+	144254	chr10:40215560-40359814	864.804	886.72	870.657	822.288	1465.26	1951.42	1494.82	1985.38	1312.89	1294.92	0.87415	0.1405	6.22173	4.91715e-10	4.92622e-07
33	ENSMUSG00000020684.15	Rasl10b	RAS-like, family 10, member B [Source:MGI Symbol;Acc:MGI:2685575]	chr11	83299963	83311865	+	11902	chr11:83299963-83311865	57.0117	57.8668	48.5606	97.6834	431.927	271.364	135.757	212.359	369.989	186.947	1.57293	0.254759	6.17419	6.65045e-10	6.46081e-07
34	ENSMUSG00000022286.17	Grhl2	grainyhead like transcription factor 2 [Source:MGI Symbol;Acc:MGI:2182543]	chr15	37233280	37363813	+	130533	chr15:37233280-37363813	345.868	290.954	305.356	310.902	524.45	448.943	566.582	561.51	483.402	426.441	0.693781	0.114053	6.08298	1.17969e-09	1.08223e-06
35	ENSMUSG00000027875.13	Hmgcs2	3-hydroxy-3-methylglutaryl-Coenzyme A synthase 2 [Source:MGI Symbol;Acc:MGI:101939]	chr3	98187751	98218054	+	30303	chr3:98187751-98218054	107.88	147.666	159.456	143.192	587.736	284.471	316.777	366.635	640.298	306.013	1.35999	0.223583	6.08273	1.18152e-09	1.08223e-06
36	ENSMUSG00000030096.9	Slc6a6	solute carrier family 6 (neurotransmitter transporter, taurine), member 6 [Source:MGI Symbol;Acc:MGI:98488]	chr6	91661034	91736047	+	75013	chr6:91661034-91736047	3794.09	3941.06	3596.64	3341.56	7379.84	6678.21	4951.65	6398.5	7486.83	5285.38	0.798111	0.131608	6.0643	1.32528e-09	1.1802e-06
37	ENSMUSG00000117313.2	Gm49838	predicted gene, 49838 [Source:MGI Symbol;Acc:MGI:6270506]	chr17	28643697	28645404	-	1707	chr17:28643697-28645404	68.0457	79.0148	103.405	300.082	23.9286	21.8993	20.9078	10.6339	23.3996	72.3684	-1.72044	0.284066	-6.05649	1.39126e-09	1.20547e-06
38	ENSMUSG00000093674.8	Rpl41	ribosomal protein L41 [Source:MGI Symbol;Acc:MGI:1915195]	chr10	128383983	128385174	-	1191	chr10:128383983-128385174	3375.55	3312.13	2783.86	2927.44	4999.41	5239.96	4275.54	5057.37	4558.3	4058.84	0.618708	0.102369	6.04388	1.50456e-09	1.26933e-06
39	ENSMUSG00000037025.12	Foxa2	forkhead box A2 [Source:MGI Symbol;Acc:MGI:1347476]	chr2	147884797	147888889	-	4092	chr2:147884797-147888889	315.622	339.164	338.056	271.74	513.033	481.021	474.634	529.798	490.332	417.044	0.633645	0.10543	6.0101	1.85405e-09	1.52407e-06
40	ENSMUSG00000031785.17	Adgrg1	adhesion G protein-coupled receptor G1 [Source:MGI Symbol;Acc:MGI:1340051]	chr8	95701379	95740845	+	39466	chr8:95701379-95740845	1503.37	2309.99	1810.13	2020.56	4974.31	4368.47	2786.14	4496.31	4633.16	3211.38	1.04187	0.173558	6.00303	1.93666e-09	1.55219e-06
41	ENSMUSG00000102070.2	Gm28661	predicted gene 28661 [Source:MGI Symbol;Acc:MGI:5579367]	chr1	24653966	24654646	-	680	chr1:24653966-24654646	8540.87	4919.31	9915.64	6214.63	17797.1	16473.9	14881.6	17728.7	16787.6	12584.4	1.05867	0.176581	5.99534	2.03054e-09	1.58774e-06
42	ENSMUSG00000020788.16	Atp2a3	ATPase, Ca++ transporting, ubiquitous [Source:MGI Symbol;Acc:MGI:1194503]	chr11	72851995	72883870	+	31875	chr11:72851995-72883870	2665.26	3061.84	3790.47	3671.35	1845.04	1438.7	2071.88	1745.44	1769.38	2451.04	-0.839628	0.140823	-5.96229	2.48731e-09	1.86189e-06
43	ENSMUSG00000067288.14	Rps28	ribosomal protein S28 [Source:MGI Symbol;Acc:MGI:1859516]	chr17	34038001	34043536	-	5535	chr17:34038001-34043536	1033.52	894.87	910.582	878.064	1473.05	1410.79	1266.73	1375.62	1308.34	1172.4	0.543321	0.0911362	5.96163	2.49731e-09	1.86189e-06
44	ENSMUSG00000039835.17	Nhsl1	NHS-like 1 [Source:MGI Symbol;Acc:MGI:106390]	chr10	18194733	18409640	+	214907	chr10:18194733-18409640	397.354	358.106	400.841	379.4	593.638	557.636	574.584	518.259	597.982	486.422	0.551672	0.093785	5.88231	4.04586e-09	2.87928e-06
45	ENSMUSG00000059810.19	Rgs3	regulator of G-protein signaling 3 [Source:MGI Symbol;Acc:MGI:1354734]	chr4	62478084	62622238	+	144154	chr4:62478084-62622238	889.125	1055.4	761.168	791.423	1424.73	1329.98	1418.33	1505.26	1595.9	1196.81	0.702872	0.119469	5.88331	4.02151e-09	2.87928e-06
46	ENSMUSG00000061983.8	Rps12	ribosomal protein S12 [Source:MGI Symbol;Acc:MGI:98105]	chr10	23661081	23663173	-	2092	chr10:23661081-23663173	2798.38	2816.65	2534.65	2677.08	3845.06	3900.2	3569.62	3668.67	3462.41	3252.53	0.439565	0.0747706	5.87885	4.13134e-09	2.87928e-06
47	ENSMUSG00000051495.9	Irf2bp2	interferon regulatory factor 2 binding protein 2 [Source:MGI Symbol;Acc:MGI:2443921]	chr8	127315035	127320725	-	5690	chr8:127315035-127320725	2606.6	2915.79	3017.1	3086.96	2166.33	2064.59	2075.87	1917.66	1897.54	2416.49	-0.509928	0.0868019	-5.87462	4.23808e-09	2.89082e-06
48	ENSMUSG00000066170.9	E230001N04Rik	RIKEN cDNA E230001N04 gene [Source:MGI Symbol;Acc:MGI:2443549]	chr17	28741690	28744372	+	2682	chr17:28741690-28744372	43.1721	66.7869	118.336	59.5733	20.0867	9.6915	11.6694	19.1613	6.30878	39.4207	-1.6179	0.275802	-5.86617	4.45968e-09	2.9786e-06
49	ENSMUSG00000051335.7	Gfod1	glucose-fructose oxidoreductase domain containing 1 [Source:MGI Symbol;Acc:MGI:2145304]	chr13	43348721	43457648	-	108927	chr13:43348721-43457648	625.422	721.207	825.833	738.015	421.311	458.262	499.636	435.678	459.65	576.113	-0.652037	0.111467	-5.84961	4.9272e-09	3.2237e-06
50	ENSMUSG00000004552.17	Ctse	cathepsin E [Source:MGI Symbol;Acc:MGI:107361]	chr1	131566044	131603243	+	37199	chr1:131566044-131603243	37.4755	34.1784	18.1372	34.3664	268.33	273.899	57.7557	99.4716	267.719	121.259	1.62456	0.282567	5.74929	8.96194e-09	5.52521e-06
51	ENSMUSG00000005320.10	Fgfr4	fibroblast growth factor receptor 4 [Source:MGI Symbol;Acc:MGI:95525]	chr13	55300453	55316572	+	16119	chr13:55300453-55316572	216.733	279.704	301.278	297.373	158.379	125.161	93.2955	102.397	144.467	190.976	-1.0218	0.177714	-5.74971	8.9398e-09	5.52521e-06
52	ENSMUSG00000048534.8	Jaml	junction adhesion molecule like [Source:MGI Symbol;Acc:MGI:2685484]	chr9	44990481	45019832	+	29351	chr9:44990481-45019832	206.8	211.585	224.739	183.735	94.3805	91.5434	126.108	97.7996	127.989	151.631	-0.875685	0.15227	-5.75087	8.87848e-09	5.52521e-06
53	ENSMUSG00000045038.15	Prkce	protein kinase C, epsilon [Source:MGI Symbol;Acc:MGI:97599]	chr17	86475213	86965347	+	490134	chr17:86475213-86965347	986.19	1262.89	1455.36	1524.42	648.245	651.961	710.479	841.155	647.206	969.767	-0.841505	0.147051	-5.72253	1.04948e-08	6.34818e-06
54	ENSMUSG00000030432.13	Rpl28	ribosomal protein L28 [Source:MGI Symbol;Acc:MGI:101839]	chr7	4795873	4798065	+	2192	chr7:4795873-4798065	1976.14	1904.84	1796.32	1804.44	2435.28	2384.44	2461.99	2500.69	2628.19	2210.26	0.401942	0.0703326	5.71487	1.09787e-08	6.51787e-06
55	ENSMUSG00000055254.16	Ntrk2	neurotrophic tyrosine kinase, receptor, type 2 [Source:MGI Symbol;Acc:MGI:97384]	chr13	58954383	59281784	+	327401	chr13:58954383-59281784	381.845	508.251	271.89	251.531	1030.56	1596.15	771.605	1509.9	741.057	784.754	1.33848	0.234658	5.70394	1.1707e-08	6.82389e-06
56	ENSMUSG00000020524.17	Gria1	glutamate receptor, ionotropic, AMPA1 (alpha 1) [Source:MGI Symbol;Acc:MGI:95808]	chr11	56902213	57221070	+	318857	chr11:56902213-57221070	163.644	166.368	206.465	240.289	87.7661	35.6387	85.8446	42.4249	43.0258	119.052	-1.35912	0.238875	-5.68966	1.27289e-08	7.28709e-06
57	ENSMUSG00000025283.16	Sat1	spermidine/spermine N1-acetyl transferase 1 [Source:MGI Symbol;Acc:MGI:98233]	chrX	153996128	153999445	-	3317	chrX:153996128-153999445	1673.54	1319.24	1503.17	1561.5	2454.13	2122.06	2571.03	2160.47	2294.51	1962.18	0.595294	0.104901	5.6748	1.38848e-08	7.54462e-06
58	ENSMUSG00000092051.4	Gm17229	predicted gene 17229 [Source:MGI Symbol;Acc:MGI:4938056]	chr10	20393762	20395514	-	1752	chr10:20393762-20395514	68.0382	58.2287	58.2233	42.4425	17.0929	14.9308	17.6067	17.0155	26.4524	35.559	-1.30378	0.229571	-5.67921	1.35322e-08	7.54462e-06
59	ENSMUSG00000102841.2	Gm38036	predicted gene, 38036 [Source:MGI Symbol;Acc:MGI:5611264]	chr1	194359310	194362873	+	3563	chr1:194359310-194362873	188.405	149.033	323.78	259.232	57.3284	56.6974	107.861	80.9371	81.4294	144.967	-1.2935	0.227895	-5.67584	1.3801e-08	7.54462e-06
60	ENSMUSG00000042918.18	Mamstr	MEF2 activating motif and SAP domain containing transcriptional regulator [Source:MGI Symbol;Acc:MGI:1921740]	chr7	45289401	45295945	+	6544	chr7:45289401-45295945	198.729	304.616	400.246	317.741	117.561	92.1752	64.3545	130.609	137.238	195.919	-1.24397	0.219652	-5.66337	1.48428e-08	7.93074e-06
61	ENSMUSG00000117546.2	Gm54542	predicted gene, 54542 [Source:MGI Symbol;Acc:MGI:6845563]	chr17	86483003	86485457	+	2454	chr17:86483003-86485457	170.379	206.152	293.887	220.921	85.5222	99.4986	108.953	110.69	116.014	156.891	-0.990565	0.175528	-5.64336	1.66766e-08	8.76453e-06
62	ENSMUSG00000038415.11	Foxq1	forkhead box Q1 [Source:MGI Symbol;Acc:MGI:1298228]	chr13	31740117	31744959	+	4842	chr13:31740117-31744959	97.5027	94.892	99.205	101.491	283.299	298.357	166.201	189.627	193.416	169.332	1.06217	0.189036	5.61888	1.92201e-08	9.93835e-06
63	ENSMUSG00000113840.2	Gm18955	predicted gene, 18955 [Source:MGI Symbol;Acc:MGI:5011140]	chr12	117687707	117688355	+	648	chr12:117687707-117688355	60.8781	72.1012	93.9165	94.3132	20.4106	26.951	39.5814	29.6053	29.449	51.9118	-1.22476	0.218135	-5.61469	1.96921e-08	1.00208e-05
64	ENSMUSG00000003541.7	Ier3	immediate early response 3 [Source:MGI Symbol;Acc:MGI:104814]	chr17	36132576	36133815	+	1239	chr17:36132576-36133815	789.605	773.558	712.951	832.461	2150.69	2227.54	1742.69	1995.97	989.384	1357.2	1.07729	0.192526	5.59554	2.19934e-08	1.1017e-05
65	ENSMUSG00000061477.5	Rps7	ribosomal protein S7 [Source:MGI Symbol;Acc:MGI:1333818]	chr12	28680853	28685952	-	5099	chr12:28680853-28685952	2162.01	1971.2	1899.5	2022.56	2603.89	2897.97	2855.08	2723.29	2600.27	2415.09	0.433889	0.0779361	5.56724	2.58806e-08	1.27647e-05
66	ENSMUSG00000027954.10	Efna1	ephrin A1 [Source:MGI Symbol;Acc:MGI:103236]	chr3	89179040	89188449	-	9409	chr3:89179040-89188449	327.057	677.403	437.959	425.676	1235.36	1120.96	910.888	898.22	1069.94	789.274	1.03325	0.18582	5.56047	2.69044e-08	1.30686e-05
67	ENSMUSG00000015944.10	Castor2	cytosolic arginine sensor for mTORC1 subunit 2 [Source:MGI Symbol;Acc:MGI:1933384]	chr5	134128550	134173182	+	44632	chr5:134128550-134173182	534.178	486.357	449.994	479.442	1170.67	1136.46	960.523	743.614	746.236	745.275	0.886934	0.159615	5.55669	2.74931e-08	1.31553e-05
68	ENSMUSG00000019990.16	Pde7b	phosphodiesterase 7B [Source:MGI Symbol;Acc:MGI:1352752]	chr10	20273750	20600824	-	327074	chr10:20273750-20600824	691.774	880.608	930.744	848.742	368.584	265.65	426.341	390.249	529.434	592.458	-0.974804	0.175551	-5.55283	2.81075e-08	1.32515e-05
69	ENSMUSG00000025511.16	Tspan4	tetraspanin 4 [Source:MGI Symbol;Acc:MGI:1928097]	chr7	141055153	141073340	+	18187	chr7:141055153-141073340	414.444	357.801	487.047	485.645	1005.47	1238.32	629.562	948.489	861.909	714.299	0.988718	0.178191	5.54865	2.87883e-08	1.32561e-05
70	ENSMUSG00000029614.14	Rpl6	ribosomal protein L6 [Source:MGI Symbol;Acc:MGI:108057]	chr5	121342544	121347304	+	4760	chr5:121342544-121347304	3294.49	2798.65	2832.04	3094.72	4407.52	4942.18	4081.32	4167.74	4242.17	3762.32	0.525346	0.0947149	5.5466	2.91279e-08	1.32561e-05
71	ENSMUSG00000033542.14	Arhgef5	Rho guanine nucleotide exchange factor (GEF) 5 [Source:MGI Symbol;Acc:MGI:1858952]	chr6	43242516	43266254	+	23738	chr6:43242516-43266254	1545.94	1555.99	1573.68	1707.85	2241.13	2255.67	2222.22	2171.47	1968.76	1915.85	0.436519	0.0787198	5.54522	2.93579e-08	1.32561e-05
72	ENSMUSG00000027692.17	Tnik	TRAF2 and NCK interacting kinase [Source:MGI Symbol;Acc:MGI:1916264]	chr3	28317363	28730007	+	412644	chr3:28317363-28730007	861.585	753.104	808.233	870.325	523.806	424.39	526.95	530.53	592.204	654.57	-0.63826	0.115812	-5.51115	3.56492e-08	1.58733e-05
73	ENSMUSG00000028691.13	Prdx1	peroxiredoxin 1 [Source:MGI Symbol;Acc:MGI:99523]	chr4	116542741	116558019	+	15278	chr4:116542741-116558019	2032.97	2005.86	2202.72	1988.56	2978.33	3065.09	2594.54	2725.4	2827.52	2491.22	0.454999	0.0827505	5.49844	3.83159e-08	1.6827e-05
74	ENSMUSG00000028494.13	Plin2	perilipin 2 [Source:MGI Symbol;Acc:MGI:87920]	chr4	86566623	86588297	-	21674	chr4:86566623-86588297	1066.18	995.49	1073.9	1199.93	1964.37	2108.83	2584.74	1687.71	1580.3	1584.61	0.812954	0.148449	5.4763	4.34307e-08	1.85646e-05
75	ENSMUSG00000041625.16	Ggact	gamma-glutamylamine cyclotransferase [Source:MGI Symbol;Acc:MGI:2385008]	chr14	123053635	123151169	-	97534	chr14:123053635-123151169	163.33	217.696	167.373	201.889	544.157	382.777	282.836	369.597	460.555	310.023	1.0004	0.18263	5.47773	4.30829e-08	1.85646e-05
76	ENSMUSG00000103818.2	Gm38009	predicted gene, 38009 [Source:MGI Symbol;Acc:MGI:5611237]	chr1	153159596	153162936	-	3340	chr1:153159596-153162936	99.4747	86.4896	102.255	81.8179	41.9237	41.7788	38.5212	38.3353	54.9633	65.0622	-0.984946	0.180325	-5.46207	4.70625e-08	1.98523e-05
77	ENSMUSG00000035615.13	Frmpd1	FERM and PDZ domain containing 1 [Source:MGI Symbol;Acc:MGI:2446274]	chr4	45184875	45285936	+	101061	chr4:45184875-45285936	88.0144	121.718	73.0843	77.8672	239.675	302.237	150.075	191.331	247.785	165.754	1.13188	0.207783	5.44738	5.11159e-08	2.12822e-05
78	ENSMUSG00000026827.13	Gpd2	glycerol phosphate dehydrogenase 2, mitochondrial [Source:MGI Symbol;Acc:MGI:99778]	chr2	57127647	57260731	+	133084	chr2:57127647-57260731	906.078	698.362	788.256	869.328	491.541	581.564	552.555	506.083	507.649	655.713	-0.604256	0.111592	-5.41489	6.13281e-08	2.52066e-05
79	ENSMUSG00000023828.4	Slc22a3	solute carrier family 22 (organic cation transporter), member 3 [Source:MGI Symbol;Acc:MGI:1333817]	chr17	12637847	12726591	-	88744	chr17:12637847-12726591	71.8689	107.55	122.534	119.011	27.9162	25.9124	18.7467	35.2111	55.071	64.8691	-1.31649	0.24383	-5.39921	6.69358e-08	2.71632e-05
80	ENSMUSG00000035934.17	Pknox2	Pbx/knotted 1 homeobox 2 [Source:MGI Symbol;Acc:MGI:2445415]	chr9	36802278	37058703	-	256425	chr9:36802278-37058703	563.351	581.654	607.558	730.925	353.946	396.962	402.999	364.133	279.34	475.652	-0.742758	0.137952	-5.38418	7.27769e-08	2.88044e-05
81	ENSMUSG00000074793.11	Hspa12b	heat shock protein 12B [Source:MGI Symbol;Acc:MGI:1919880]	chr2	130969200	130988241	+	19041	chr2:130969200-130988241	863.742	1307.11	1849.02	1454.7	734.346	607.65	526.803	368.904	460.905	908.131	-1.13772	0.211305	-5.38424	7.27503e-08	2.88044e-05
82	ENSMUSG00000027315.14	Spint1	serine protease inhibitor, Kunitz type 1 [Source:MGI Symbol;Acc:MGI:1338033]	chr2	119067843	119080008	+	12165	chr2:119067843-119080008	639.442	654.567	509.199	559.591	964.14	830.452	835.68	950.991	919.338	762.6	0.585134	0.110753	5.28321	1.26941e-07	4.96293e-05
83	ENSMUSG00000036782.14	Klhl13	kelch-like 13 [Source:MGI Symbol;Acc:MGI:1914705]	chrX	23085510	23231321	-	145811	chrX:23085510-23231321	190.211	239.382	253.001	245.258	106.627	159.54	125.006	122.52	123.895	173.938	-0.803782	0.152619	-5.26658	1.38992e-07	5.36861e-05
84	ENSMUSG00000012405.17	Rpl15	ribosomal protein L15 [Source:MGI Symbol;Acc:MGI:1913730]	chr14	4198305	4201873	+	3568	chr14:4198305-4201873	2346.6	2424.2	2045.42	2233.82	3085.33	3558.04	3096.91	3078.38	3017.1	2765.09	0.473514	0.0904619	5.2344	1.65518e-07	6.31706e-05
85	ENSMUSG00000117964.2	Gm36043	predicted gene, 36043 [Source:MGI Symbol;Acc:MGI:5595202]	chr19	29350817	29361871	-	11054	chr19:29350817-29361871	36.1835	45.5278	31.066	40.6279	155.447	71.9987	79.4994	136.635	94.2583	76.8049	1.20757	0.23118	5.2235	1.75574e-07	6.62204e-05
86	ENSMUSG00000034460.10	Six4	sine oculis-related homeobox 4 [Source:MGI Symbol;Acc:MGI:106034]	chr12	73146383	73160230	-	13847	chr12:73146383-73160230	213.925	179.993	175.142	172.524	443.598	244.982	601.574	403.475	491.933	325.238	1.06266	0.203528	5.22122	1.77744e-07	6.62591e-05
87	ENSMUSG00000060938.15	Rpl26	ribosomal protein L26 [Source:MGI Symbol;Acc:MGI:106022]	chr11	68792409	68797815	+	5406	chr11:68792409-68797815	1962.78	1830.83	1829.07	1721.79	2287.4	2426.72	2430.03	2324.88	2448.18	2140.19	0.37056	0.0711387	5.20898	1.89885e-07	6.99715e-05
88	ENSMUSG00000022312.12	Eif3h	eukaryotic translation initiation factor 3, subunit H [Source:MGI Symbol;Acc:MGI:1915385]	chr15	51649954	51728919	-	78965	chr15:51649954-51728919	1017.71	973.95	935.05	962.704	1331.35	1264.7	1271.02	1195.88	1311.13	1140.39	0.384758	0.0739195	5.2051	1.9389e-07	7.02453e-05
89	ENSMUSG00000067274.11	Rplp0	ribosomal protein, large, P0 [Source:MGI Symbol;Acc:MGI:1927636]	chr5	115697526	115701786	+	4260	chr5:115697526-115701786	5940.71	5516.93	5170.46	5498.47	8782.94	9268.47	7372.71	7628.16	7436.92	6957.31	0.53263	0.102349	5.20403	1.9501e-07	7.02453e-05
90	ENSMUSG00000053626.6	Tll1	tolloid-like [Source:MGI Symbol;Acc:MGI:106923]	chr8	64467965	64659305	-	191340	chr8:64467965-64659305	103.233	100.365	76.553	90.9143	140.649	170.641	206.854	210.025	168.194	140.825	0.865134	0.166451	5.19752	2.01962e-07	7.19412e-05
91	ENSMUSG00000052331.15	Ankrd44	ankyrin repeat domain 44 [Source:MGI Symbol;Acc:MGI:3045243]	chr1	54684499	54965546	-	281047	chr1:54684499-54965546	2543.25	2345.12	2459.12	2470.34	1683.05	1410.54	1824.11	1830.66	1748.1	2034.92	-0.515205	0.0993579	-5.18534	2.15617e-07	7.5961e-05
92	ENSMUSG00000023232.18	Serinc2	serine incorporator 2 [Source:MGI Symbol;Acc:MGI:1919132]	chr4	130147288	130172998	-	25710	chr4:130147288-130172998	276.798	406.152	271.211	347.061	953.425	757.224	453.229	698.096	713.419	541.846	0.997259	0.192573	5.1786	2.23559e-07	7.7903e-05
93	ENSMUSG00000021756.13	Il6st	interleukin 6 signal transducer [Source:MGI Symbol;Acc:MGI:96560]	chr13	112600604	112646620	+	46016	chr13:112600604-112646620	6515.62	7413.07	7424.04	7594.28	10969.8	13040.3	10186	10543.4	9644.19	9258.97	0.566659	0.109526	5.17375	2.29447e-07	7.89751e-05
94	ENSMUSG00000121777.1			chr7	114304452	114305471	-	1019	chr7:114304452-114305471	1044.03	955.194	786.803	976.351	1496.25	1416.01	1585.25	1252.09	1457.88	1218.87	0.591495	0.114364	5.17203	2.31562e-07	7.89751e-05
95	ENSMUSG00000104214.2	Gm36638	predicted gene, 36638 [Source:MGI Symbol;Acc:MGI:5595797]	chr13	101886228	101888396	-	2168	chr13:101886228-101888396	152.249	128.01	150.494	156.855	70.113	83.5897	85.8389	96.8285	76.3187	111.144	-0.77678	0.151198	-5.1375	2.78418e-07	9.39557e-05
96	ENSMUSG00000118790.1	Gm25939	predicted gene, 25939 [Source:MGI Symbol;Acc:MGI:5455716]	chr1	72294167	72294357	+	190	chr1:72294167-72294357	802.674	1489.48	678.162	944.783	3718.86	1298.96	2661.46	4515.03	4217.12	2258.5	1.29941	0.254551	5.10473	3.31272e-07	0.000110628
97	ENSMUSG00000115686.2	Gm49310	predicted gene, 49310 [Source:MGI Symbol;Acc:MGI:6118813]	chr14	48371681	48374703	+	3022	chr14:48371681-48374703	103.322	117.723	110.292	139.012	60.7392	42.7767	59.4316	57.4945	71.2453	84.6707	-0.907645	0.177912	-5.10166	3.36679e-07	0.000111274
98	ENSMUSG00000017679.17	Ttpal	tocopherol (alpha) transfer protein-like [Source:MGI Symbol;Acc:MGI:1923330]	chr2	163444234	163460933	+	16699	chr2:163444234-163460933	701.92	721.793	666.233	696.604	432.43	479.288	450.907	526.875	532.402	578.717	-0.508614	0.100074	-5.0824	3.72696e-07	0.000121921
99	ENSMUSG00000012848.16	Rps5	ribosomal protein S5 [Source:MGI Symbol;Acc:MGI:1097682]	chr7	12656217	12660613	+	4396	chr7:12656217-12660613	2606.71	2292.49	2197.11	2316.74	3336.89	3302.34	2962.92	3137.74	3114.28	2807.47	0.421439	0.0832584	5.06181	4.15285e-07	0.000134481
100	ENSMUSG00000022661.15	Cd200	CD200 antigen [Source:MGI Symbol;Acc:MGI:1196990]	chr16	45202498	45229416	-	26918	chr16:45202498-45229416	1174.29	1381.98	1314.63	1264.45	2561.02	2392	2257.18	1689.73	1835.3	1763.4	0.698145	0.138514	5.04023	4.64976e-07	0.000149067
101	ENSMUSG00000105728.2	Gm42819	predicted gene 42819 [Source:MGI Symbol;Acc:MGI:5662956]	chr3	97938003	97943123	+	5120	chr3:97938003-97943123	263.812	251.328	292.59	248.295	132.668	157.131	175.007	166.198	182.221	207.695	-0.664544	0.132025	-5.03348	4.81646e-07	0.000152882
102	ENSMUSG00000034165.17	Ccnd3	cyclin D3 [Source:MGI Symbol;Acc:MGI:88315]	chr17	47815976	47910616	+	94640	chr17:47815976-47910616	2491.39	2848.89	2992.38	3116.53	1858.4	1723.08	2224.68	1854.53	1609.9	2302.2	-0.599656	0.119272	-5.02763	4.96579e-07	0.000155766
103	ENSMUSG00000102523.2	Gm37783	predicted gene, 37783 [Source:MGI Symbol;Acc:MGI:5611011]	chr1	194332627	194334482	+	1855	chr1:194332627-194334482	111.136	125.849	222.818	166.783	41.8833	59.7184	79.232	72.3275	51.8902	103.515	-1.12463	0.223756	-5.02614	5.0045e-07	0.000155766
104	ENSMUSG00000028150.15	Rorc	RAR-related orphan receptor gamma [Source:MGI Symbol;Acc:MGI:104856]	chr3	94280101	94305583	+	25482	chr3:94280101-94305583	82.9728	85.8169	101.302	99.9079	265.944	136.196	180.115	191.179	284.755	158.688	1.02512	0.20449	5.01304	5.35764e-07	0.000163581
105	ENSMUSG00000051934.6	Spats2	spermatogenesis associated, serine-rich 2 [Source:MGI Symbol;Acc:MGI:1919822]	chr15	99023797	99111096	+	87299	chr15:99023797-99111096	318.696	344.321	290.695	282.738	556.861	589.94	384.811	554.011	535.283	428.595	0.714893	0.142561	5.01463	5.31351e-07	0.000163581
106	ENSMUSG00000097877.3	Gm26703	predicted gene, 26703 [Source:MGI Symbol;Acc:MGI:5477197]	chr5	104257083	104267553	+	10470	chr5:104257083-104267553	8.59403	9.38703	1.95866	11.832	78.544	59.6173	12.0305	65.2218	75.0251	35.8012	1.46441	0.292264	5.01058	5.42653e-07	0.000164122
107	ENSMUSG00000073702.12	Rpl31	ribosomal protein L31 [Source:MGI Symbol;Acc:MGI:2149632]	chr1	39406923	39410992	+	4069	chr1:39406923-39410992	1905.97	1457.23	1724.21	1712.26	2430.93	2613.28	2571.43	2262.08	2344.4	2113.53	0.507678	0.101614	4.99615	5.84865e-07	0.000175235
108	ENSMUSG00000025950.17	Idh1	isocitrate dehydrogenase 1 (NADP+), soluble [Source:MGI Symbol;Acc:MGI:96413]	chr1	65197775	65225659	-	27884	chr1:65197775-65225659	796.083	681.521	709.448	655.899	1222.66	1064.44	968.366	1122.72	951.39	908.059	0.56256	0.112759	4.98906	6.06726e-07	0.00017845
109	ENSMUSG00000029093.15	Sorcs2	sortilin-related VPS10 domain containing receptor 2 [Source:MGI Symbol;Acc:MGI:1932289]	chr5	36174524	36555483	-	380959	chr5:36174524-36555483	1441.37	2158.17	1333.12	1633.38	3896.72	3379.32	2211.21	3487.33	3276.79	2535.27	0.885187	0.177365	4.99076	6.01414e-07	0.00017845
110	ENSMUSG00000024219.17	Anks1	ankyrin repeat and SAM domain containing 1 [Source:MGI Symbol;Acc:MGI:2446180]	chr17	28128280	28281749	+	153469	chr17:28128280-28281749	2007.1	2095.62	2227.64	2585.43	1435.87	1489.38	1641.49	1637.67	1388.41	1834.29	-0.534728	0.107492	-4.97459	6.53856e-07	0.000188847
111	ENSMUSG00000039081.11	Zfp503	zinc finger protein 503 [Source:MGI Symbol;Acc:MGI:1353644]	chr14	22034027	22039669	-	5642	chr14:22034027-22039669	435.981	458.714	504.113	533.146	720.575	738.982	815.579	624.191	716.625	616.434	0.560035	0.112567	4.97511	6.521e-07	0.000188847
112	ENSMUSG00000102594.2	Gm38381	predicted gene, 38381 [Source:MGI Symbol;Acc:MGI:5611609]	chr1	168176103	168178377	-	2274	chr1:168176103-168178377	434.658	418.445	429.363	342.282	255.678	262.697	265.224	252.206	298.162	328.746	-0.581568	0.116975	-4.97173	6.63574e-07	0.000189942
113	ENSMUSG00000034485.11	Uaca	uveal autoantigen with coiled-coil domains and ankyrin repeats [Source:MGI Symbol;Acc:MGI:1919815]	chr9	60701824	60787652	+	85828	chr9:60701824-60787652	922.824	964.016	844.037	855.591	1139.03	1355.91	1188.2	1269.29	1218.64	1084.17	0.449528	0.0907198	4.95513	7.22823e-07	0.000205071
114	ENSMUSG00000106254.2	Gm42907	predicted gene 42907 [Source:MGI Symbol;Acc:MGI:5663044]	chr5	123535303	123537450	+	2147	chr5:123535303-123537450	215.453	166.511	168.557	197.305	76.0968	92.5468	95.7431	103.21	128.214	138.182	-0.834901	0.168885	-4.9436	7.66936e-07	0.000215677
115	ENSMUSG00000114310.2	Gm48602	predicted gene, 48602 [Source:MGI Symbol;Acc:MGI:6098182]	chr14	10698462	10701830	-	3368	chr14:10698462-10701830	263.986	361.596	770.917	623.978	151.44	251.666	176.097	149.083	146.569	321.704	-1.19641	0.242817	-4.92718	8.34228e-07	0.000232561
116	ENSMUSG00000025290.18	Rps24	ribosomal protein S24 [Source:MGI Symbol;Acc:MGI:98147]	chr14	24537193	24547027	+	9834	chr14:24537193-24547027	3144.06	2646.87	2895.4	2695.99	3674.32	3692.61	3713.18	3690.28	3793.01	3327.3	0.376961	0.0767534	4.91133	9.04628e-07	0.000250013
117	ENSMUSG00000021417.16	Eci2	enoyl-Coenzyme A delta isomerase 2 [Source:MGI Symbol;Acc:MGI:1346064]	chr13	35161731	35211079	-	49348	chr13:35161731-35211079	340.861	422.992	418.178	488.307	785.93	774.886	569.346	632.875	752.561	576.215	0.704498	0.143669	4.90361	9.4092e-07	0.00025782
118	ENSMUSG00000045875.14	Adra1a	adrenergic receptor, alpha 1a [Source:MGI Symbol;Acc:MGI:104773]	chr14	66872700	67008617	+	135917	chr14:66872700-67008617	249.195	205.737	209.935	234.66	72.3997	116.325	155.406	88.1316	84.1385	157.325	-0.97586	0.199304	-4.89633	9.76414e-07	0.000265278
119	ENSMUSG00000073274.6	Gm14636	predicted gene 14636 [Source:MGI Symbol;Acc:MGI:3641976]	chrX	19011600	19034490	-	22890	chrX:19011600-19034490	169.832	128.582	144.464	134.133	231.478	346.742	523.08	251.667	314.601	249.398	1.02566	0.209831	4.88801	1.0186e-06	0.000274414
120	ENSMUSG00000045394.10	Epcam	epithelial cell adhesion molecule [Source:MGI Symbol;Acc:MGI:106653]	chr17	87943407	87958557	+	15150	chr17:87943407-87958557	614.547	699.924	527.365	570.188	1224.86	1375.88	779.331	1142.83	989.79	880.524	0.797107	0.163444	4.87694	1.07745e-06	0.00028785
121	ENSMUSG00000116809.2	A630036G19Rik	RIKEN cDNA A630036G19 gene [Source:MGI Symbol;Acc:MGI:2442979]	chr16	74827740	74831819	-	4079	chr16:74827740-74831819	17.2107	20.8494	24.054	20.6959	3.42306	0.99461	6.60385	2.13027	6.10753	11.341	-1.40465	0.288324	-4.87176	1.10606e-06	0.00029305
122	ENSMUSG00000000303.14	Cdh1	cadherin 1 [Source:MGI Symbol;Acc:MGI:88354]	chr8	107329983	107396878	+	66895	chr8:107329983-107396878	5819.15	5328.27	5181.31	5150.36	8114.98	8165.98	6556.62	7348.85	7159.21	6536.08	0.463248	0.09533	4.85941	1.17734e-06	0.00030938
123	ENSMUSG00000004698.12	Hdac9	histone deacetylase 9 [Source:MGI Symbol;Acc:MGI:1931221]	chr12	34097579	34967094	-	869515	chr12:34097579-34967094	232.805	161.549	186.841	214.694	374.228	384.882	361.445	381.06	261.962	284.385	0.761855	0.156896	4.85578	1.19915e-06	0.00031123
124	ENSMUSG00000096751.4	Gm28373	predicted gene 28373 [Source:MGI Symbol;Acc:MGI:5579079]	chr12	102639276	102693592	-	54316	chr12:102639276-102693592	111.96	69.7805	92.2603	103.537	41.9126	35.8161	45.123	37.2586	56.9931	66.0712	-0.971744	0.200153	-4.85501	1.2038e-06	0.00031123
125	ENSMUSG00000007888.16	Crlf1	cytokine receptor-like factor 1 [Source:MGI Symbol;Acc:MGI:1340030]	chr8	70945808	70956731	+	10923	chr8:70945808-70956731	249.286	463.121	315.705	400.281	934.396	1130.11	454.973	855.4	1083.95	654.135	1.08454	0.223823	4.84551	1.26286e-06	0.000319729
126	ENSMUSG00000075254.13	Heg1	heart development protein with EGF-like domains 1 [Source:MGI Symbol;Acc:MGI:1924696]	chr16	33504740	33591946	+	87206	chr16:33504740-33591946	10425.6	12652.4	17679.5	15224.1	7285.81	7098.29	9558.95	7942.05	7636.54	10611.5	-0.760562	0.156961	-4.84555	1.26262e-06	0.000319729
127	ENSMUSG00000098374.2	Gm28043	predicted gene, 28043 [Source:MGI Symbol;Acc:MGI:5547779]	chr17	29833850	29922333	+	88483	chr17:29833850-29922333	401.346	320.255	298.545	347.746	206.31	198.881	236.65	230.164	221.937	273.537	-0.614637	0.126862	-4.84493	1.26659e-06	0.000319729
128	ENSMUSG00000042115.5	Klhdc8a	kelch domain containing 8A [Source:MGI Symbol;Acc:MGI:2442630]	chr1	132226364	132235095	+	8731	chr1:132226364-132235095	174.006	155.341	132.29	162.602	673.514	641.508	173.903	465.487	392.924	330.175	1.20627	0.249736	4.83019	1.36402e-06	0.000341635
129	ENSMUSG00000018381.16	Abi3	ABI family member 3 [Source:MGI Symbol;Acc:MGI:1913860]	chr11	95720900	95733302	-	12402	chr11:95720900-95733302	890.212	945.74	1171.67	1011.38	536.088	492.855	764.784	592.768	606.967	779.162	-0.699729	0.145079	-4.8231	1.41345e-06	0.00035073
130	ENSMUSG00000105692.2	Gm43737	predicted gene 43737 [Source:MGI Symbol;Acc:MGI:5663874]	chr3	89117732	89120471	+	2739	chr3:89117732-89120471	81.3371	79.1553	101.285	80.8567	135.148	143.264	190.398	144.778	150.625	122.983	0.766338	0.15893	4.82187	1.42222e-06	0.00035073
131	ENSMUSG00000102607.2	Gm37265	predicted gene, 37265 [Source:MGI Symbol;Acc:MGI:5610493]	chr1	39458129	39459013	-	884	chr1:39458129-39459013	47.1649	30.003	43.3034	63.3655	17.9002	10.9655	17.5993	9.54168	17.2783	28.5691	-1.22845	0.254903	-4.81926	1.44091e-06	0.000352627
132	ENSMUSG00000064356.1	mt-Atp8	mitochondrially encoded ATP synthase 8 [Source:MGI Symbol;Acc:MGI:99926]	chrM	7766	7969	+	203	chrM:7766-7969	1762.3	1946.47	2525.61	1927.28	3177.72	2937.15	2863.23	3474.16	3463.87	2675.31	0.610151	0.126957	4.80595	1.54017e-06	0.000374063
133	ENSMUSG00000038780.15	Smurf1	SMAD specific E3 ubiquitin protein ligase 1 [Source:MGI Symbol;Acc:MGI:1923038]	chr5	144813305	144902657	-	89352	chr5:144813305-144902657	1122.37	1217.66	1309.26	1187.46	1996.69	1939.58	1480.46	1854.43	1671.87	1531.09	0.54327	0.113261	4.79663	1.61356e-06	0.00038894
134	ENSMUSG00000103885.2	Gm37006	predicted gene, 37006 [Source:MGI Symbol;Acc:MGI:5610234]	chr2	14712476	14715149	+	2673	chr2:14712476-14715149	95.6966	109.352	101.289	111.429	45.3328	60.6894	59.4301	58.5473	64.1165	78.4314	-0.788192	0.164648	-4.78714	1.69178e-06	0.000404751
135	ENSMUSG00000055485.7	Soga1	suppressor of glucose, autophagy associated 1 [Source:MGI Symbol;Acc:MGI:2444575]	chr2	156857719	156921174	-	63455	chr2:156857719-156921174	2020.13	2848.34	3230.03	3200.42	1419.92	1593.52	1941.77	1659.5	1598.77	2168.05	-0.725902	0.151968	-4.77667	1.7822e-06	0.000423226
136	ENSMUSG00000023092.17	Fhl1	four and a half LIM domains 1 [Source:MGI Symbol;Acc:MGI:1298387]	chrX	55777147	55838706	+	61559	chrX:55777147-55838706	3915.48	5619.27	5655.73	5971.33	2909.33	2721.07	3387.49	3064.01	3711.95	4106.18	-0.69498	0.145825	-4.76585	1.88055e-06	0.000443299
137	ENSMUSG00000031231.5	Cox7b	cytochrome c oxidase subunit 7B [Source:MGI Symbol;Acc:MGI:1913392]	chrX	105059306	105066056	+	6750	chrX:105059306-105066056	456.559	389.356	399.58	345.507	727.493	746.015	538.415	565.509	655.007	535.938	0.659253	0.13848	4.76063	1.92992e-06	0.000451616
138	ENSMUSG00000075538.3	Gm10855	predicted gene 10855 [Source:MGI Symbol;Acc:MGI:3641819]	chr2	6937352	6939892	-	2540	chr2:6937352-6939892	171.32	143.697	153.453	189.348	69.2768	92.5307	108.954	90.4737	97.6984	124.083	-0.775469	0.163057	-4.75581	1.97657e-06	0.00045918
139	ENSMUSG00000037742.15	Eef1a1	eukaryotic translation elongation factor 1 alpha 1 [Source:MGI Symbol;Acc:MGI:1096881]	chr9	78385731	78396433	-	10702	chr9:78385731-78396433	37397.7	35006.4	34392.5	35749.6	42153	42714.1	43601	41818.6	42840.8	39519.3	0.256142	0.0539643	4.74651	2.06959e-06	0.00047733
140	ENSMUSG00000061126.6	Cyp4f39	cytochrome P450, family 4, subfamily f, polypeptide 39 [Source:MGI Symbol;Acc:MGI:2445210]	chr17	32671697	32712294	+	40597	chr17:32671697-32712294	120.056	170.911	87.9739	103.246	319.215	198.887	274.168	210.379	307.2	199.115	0.963458	0.203354	4.73785	2.16001e-06	0.000490012
141	ENSMUSG00000064360.1	mt-Nd3	mitochondrially encoded NADH dehydrogenase 3 [Source:MGI Symbol;Acc:MGI:102499]	chrM	9459	9806	+	347	chrM:9459-9806	573.054	70.8627	367.238	347.957	1496.69	1243.85	1202.62	1124.32	1438.42	873.891	1.29834	0.274078	4.73711	2.16785e-06	0.000490012
142	ENSMUSG00000109638.2	Gm45630	predicted gene 45630 [Source:MGI Symbol;Acc:MGI:5791466]	chr7	141604902	141606812	-	1910	chr7:141604902-141606812	126.451	109.221	145.523	119.403	73.5142	62.7019	72.63	71.2694	79.3635	95.5642	-0.738929	0.155995	-4.73687	2.17043e-06	0.000490012
143	ENSMUSG00000110187.2	Gm45496	predicted gene 45496 [Source:MGI Symbol;Acc:MGI:5791332]	chr8	89286661	89289577	+	2916	chr8:89286661-89289577	144.471	236.465	348.944	280.011	106.075	127.339	110.058	122.435	106.866	175.852	-0.976199	0.206239	-4.73334	2.2085e-06	0.000495121
144	ENSMUSG00000007892.9	Rplp1	ribosomal protein, large, P1 [Source:MGI Symbol;Acc:MGI:1927099]	chr9	61820566	61821824	-	1258	chr9:61820566-61821824	3208.58	2992.25	3028.3	3025.89	3727.4	3908.68	3628.63	3833.27	3682.17	3448.35	0.290623	0.0614263	4.73125	2.2314e-06	0.00049678
145	ENSMUSG00000033327.19	Tnxb	tenascin XB [Source:MGI Symbol;Acc:MGI:1932137]	chr17	34879431	34938789	+	59358	chr17:34879431-34938789	2988.89	2947.39	3448.04	5069.91	1796.6	1667.87	2288.06	1910.93	1244.94	2595.85	-0.898974	0.190328	-4.72329	2.32061e-06	0.00051308
146	ENSMUSG00000025064.16	Col17a1	collagen, type XVII, alpha 1 [Source:MGI Symbol;Acc:MGI:88450]	chr19	47634783	47680533	-	45750	chr19:47634783-47680533	55.8408	26.854	67.8309	80.0037	13.8452	12.0642	13.3526	21.5418	23.187	34.9467	-1.2582	0.267055	-4.71141	2.46003e-06	0.00054018
147	ENSMUSG00000020893.18	Per1	period circadian clock 1 [Source:MGI Symbol;Acc:MGI:1098283]	chr11	68986043	69000786	+	14743	chr11:68986043-69000786	2933.94	2349.26	3411.84	4331.39	907.004	508.757	1998.91	1184.45	977.77	2067.04	-1.17843	0.25053	-4.70377	2.55403e-06	0.000553241
148	ENSMUSG00000031445.6	Proz	protein Z, vitamin K-dependent plasma glycoprotein [Source:MGI Symbol;Acc:MGI:1860488]	chr8	13110914	13126026	+	15112	chr8:13110914-13126026	30.203	54.5165	66.8103	48.3968	9.07296	18.1314	14.4523	12.9697	23.8477	30.9334	-1.23313	0.262101	-4.70479	2.54132e-06	0.000553241
149	ENSMUSG00000037138.19	Aff3	AF4/FMR2 family, member 3 [Source:MGI Symbol;Acc:MGI:106927]	chr1	38216407	38704036	-	487629	chr1:38216407-38704036	998.887	1265.77	1286.01	1406.64	732.197	770.692	681.907	546.693	890.625	953.269	-0.718194	0.152863	-4.6983	2.6234e-06	0.000564454
150	ENSMUSG00000026311.17	Asb1	ankyrin repeat and SOCS box-containing 1 [Source:MGI Symbol;Acc:MGI:1929735]	chr1	91468266	91487311	+	19045	chr1:91468266-91487311	451.885	489.672	509.87	516.93	380.428	367.375	354.909	352.583	331.858	417.279	-0.449483	0.0957198	-4.69582	2.65545e-06	0.00056754
151	ENSMUSG00000002058.14	Unc119	unc-119 lipid binding chaperone [Source:MGI Symbol;Acc:MGI:1328357]	chr11	78234308	78239990	+	5682	chr11:78234308-78239990	152.472	164.846	131.272	163.606	225.136	213.4	268.815	240.022	250.363	201.104	0.612394	0.130507	4.69241	2.70007e-06	0.000573255
152	ENSMUSG00000031070.16	Mrgprf	MAS-related GPR, member F [Source:MGI Symbol;Acc:MGI:2384823]	chr7	144854565	144863294	+	8729	chr7:144854565-144863294	72.7822	67.6375	54.1827	64.1285	29.924	39.8064	28.6126	26.5989	24.4213	45.3438	-0.956158	0.204108	-4.68457	2.80553e-06	0.000591727
153	ENSMUSG00000020387.16	Jade2	jade family PHD finger 2 [Source:MGI Symbol;Acc:MGI:1924151]	chr11	51704282	51748480	-	44198	chr11:51704282-51748480	1619.51	1735.46	2412.95	2624.9	1108.16	1131.23	1425.9	1111.37	903.236	1563.63	-0.802176	0.171516	-4.67698	2.91132e-06	0.000610026
154	ENSMUSG00000028517.9	Plpp3	phospholipid phosphatase 3 [Source:MGI Symbol;Acc:MGI:1915166]	chr4	105014544	105089961	+	75417	chr4:105014544-105089961	1976.33	1657.67	1951.03	1882.95	1295.27	1113.15	1484.7	1075.43	1266.16	1522.52	-0.557388	0.119267	-4.67344	2.96196e-06	0.000615982
155	ENSMUSG00000040451.19	Sgms1	sphingomyelin synthase 1 [Source:MGI Symbol;Acc:MGI:2444110]	chr19	32100127	32367114	-	266987	chr19:32100127-32367114	1454.82	1610.8	2280.63	1964.83	823.264	896.904	1228.06	1179.22	969.621	1378.68	-0.770617	0.164933	-4.67232	2.97817e-06	0.000615982
156	ENSMUSG00000031217.9	Efnb1	ephrin B1 [Source:MGI Symbol;Acc:MGI:102708]	chrX	98179736	98192597	+	12861	chrX:98179736-98192597	1028.23	1283.98	1759.66	1744.49	819.532	780.159	944.134	618.182	672.024	1072.27	-0.829112	0.177864	-4.66149	3.13933e-06	0.000641873
157	ENSMUSG00000048758.15	Rpl29	ribosomal protein L29 [Source:MGI Symbol;Acc:MGI:99687]	chr9	106306653	106308767	+	2114	chr9:106306653-106308767	1665.53	1375.14	1427.83	1509.93	2301.58	2538.65	2002.13	1928.8	2130.59	1875.58	0.524135	0.112446	4.66122	3.14339e-06	0.000641873
158	ENSMUSG00000019943.11	Atp2b1	ATPase, Ca++ transporting, plasma membrane 1 [Source:MGI Symbol;Acc:MGI:104653]	chr10	98750268	98862005	+	111737	chr10:98750268-98862005	3842.79	3739.22	4449.89	4592.1	2448.68	2514.9	3391.42	2609.29	2429.42	3335.3	-0.601643	0.129165	-4.65792	3.19413e-06	0.00064403
159	ENSMUSG00000092274.5	Neat1	nuclear paraspeckle assembly transcript 1 (non-protein coding) [Source:MGI Symbol;Acc:MGI:1914211]	chr19	5874736	5895898	-	21162	chr19:5874736-5895898	36535.6	39801.4	45088.2	43057.6	27791.9	29732.4	25652.7	24461.8	18345.6	32274.1	-0.662544	0.142226	-4.6584	3.18678e-06	0.00064403
160	ENSMUSG00000024381.18	Bin1	bridging integrator 1 [Source:MGI Symbol;Acc:MGI:108092]	chr18	32510283	32568790	+	58507	chr18:32510283-32568790	563.592	449.875	544.768	499.446	358.399	381.221	354.912	341.994	375.323	429.948	-0.488398	0.104932	-4.65443	3.2488e-06	0.000650957
161	ENSMUSG00000003032.9	Klf4	Kruppel-like factor 4 (gut) [Source:MGI Symbol;Acc:MGI:1342287]	chr4	55527143	55532466	-	5323	chr4:55527143-55532466	1147.62	2114.17	3273.51	1668	1007.68	636.947	921.359	599.916	378.874	1305.34	-1.16665	0.250833	-4.6511	3.30174e-06	0.000657456
162	ENSMUSG00000038530.12	Rgs4	regulator of G-protein signaling 4 [Source:MGI Symbol;Acc:MGI:108409]	chr1	169569046	169575211	-	6165	chr1:169569046-169575211	115.999	207.787	154.905	164.545	363.433	399.905	200.158	404.02	474.587	276.149	1.00259	0.215803	4.64583	3.38706e-06	0.000670283
163	ENSMUSG00000015354.9	Pcolce2	procollagen C-endopeptidase enhancer 2 [Source:MGI Symbol;Acc:MGI:1923727]	chr9	95519654	95580149	+	60495	chr9:95519654-95580149	934.16	1032.26	1703.86	1527.73	364.397	501.404	869.453	460.825	531.52	880.624	-1.03495	0.222984	-4.64136	3.46129e-06	0.00068077
164	ENSMUSG00000032602.7	Slc25a20	solute carrier family 25 (mitochondrial carnitine/acylcarnitine translocase), member 20 [Source:MGI Symbol;Acc:MGI:1928738]	chr9	108539287	108561840	+	22553	chr9:108539287-108561840	274.087	310.418	320.057	308.361	482.236	428.56	424.071	400.65	415.602	373.782	0.489447	0.105572	4.63613	3.5499e-06	0.000686278
165	ENSMUSG00000045613.10	Chrm2	cholinergic receptor, muscarinic 2, cardiac [Source:MGI Symbol;Acc:MGI:88397]	chr6	36365019	36505349	+	140330	chr6:36365019-36505349	274.134	172.581	165.541	215.844	343.168	427.228	324.743	385.754	517.822	314.09	0.846052	0.182492	4.63611	3.55022e-06	0.000686278
166	ENSMUSG00000109555.2	Gm44891	predicted gene 44891 [Source:MGI Symbol;Acc:MGI:5753467]	chr7	131913585	131915807	-	2222	chr7:131913585-131915807	86.1718	83.2657	124.401	105.55	58.1451	47.7642	38.5177	44.6925	56.9856	71.7216	-0.891383	0.192278	-4.63592	3.55351e-06	0.000686278
167	ENSMUSG00000019464.7	Ptger1	prostaglandin E receptor 1 (subtype EP1) [Source:MGI Symbol;Acc:MGI:97793]	chr8	84393307	84399382	+	6075	chr8:84393307-84399382	134.202	154.198	141.772	158.212	78.1379	92.3933	56.4266	95.4462	87.4167	110.912	-0.766478	0.165948	-4.61877	3.86023e-06	0.000741048
168	ENSMUSG00000019256.18	Ahr	aryl-hydrocarbon receptor [Source:MGI Symbol;Acc:MGI:105043]	chr12	35547973	35585037	-	37064	chr12:35547973-35585037	1309.15	954.949	1109.06	799.073	1651.88	1870.06	1728.79	1596.04	1606.18	1402.8	0.653616	0.141764	4.61059	4.01536e-06	0.000766241
169	ENSMUSG00000050708.17	Ftl1	ferritin light polypeptide 1 [Source:MGI Symbol;Acc:MGI:95589]	chr7	45107368	45109308	-	1940	chr7:45107368-45109308	7711.84	7317.53	7558.31	7777.96	10522.2	9566.32	8827.56	9553.15	9759.13	8732.67	0.340027	0.0740109	4.59428	4.34245e-06	0.000823755
170	ENSMUSG00000100862.2	Gm10925	predicted gene 10925 [Source:MGI Symbol;Acc:MGI:3809095]	chr1	24653055	24653732	-	677	chr1:24653055-24653732	12643.6	13638.4	16544.7	17080.8	22975.9	20316.4	22411.2	21198.7	21362.8	18685.8	0.511845	0.111644	4.5846	4.54853e-06	0.000857773
171	ENSMUSG00000020994.6	Pnn	pinin [Source:MGI Symbol;Acc:MGI:1100514]	chr12	59113670	59120784	+	7114	chr12:59113670-59120784	964.398	847.961	1011.09	968.663	686.724	640.016	755.615	707.715	705.706	809.765	-0.428325	0.0935958	-4.57633	4.73203e-06	0.000887158
172	ENSMUSG00000053094.16	Tmem248	transmembrane protein 248 [Source:MGI Symbol;Acc:MGI:1918917]	chr5	130245922	130272606	+	26684	chr5:130245922-130272606	911.517	1014.97	929.544	892.438	1525.97	1208.64	1183.72	1348.08	1325.14	1148.89	0.476879	0.104301	4.57215	4.82754e-06	0.000899802
173	ENSMUSG00000046516.12	Cox17	cytochrome c oxidase assembly protein 17, copper chaperone [Source:MGI Symbol;Acc:MGI:1333806]	chr16	38167353	38182659	+	15306	chr16:38167353-38182659	397.606	404.219	349.473	392.865	195.124	218.314	298.28	211.18	153.88	291.216	-0.770084	0.169071	-4.5548	5.24351e-06	0.000971686
174	ENSMUSG00000098132.2	Rassf10	Ras association (RalGDS/AF-6) domain family (N-terminal) member 10 [Source:MGI Symbol;Acc:MGI:1925998]	chr7	112553169	112556664	+	3495	chr7:112553169-112556664	60.2534	57.3182	42.1026	37.4566	124.066	110.412	70.4394	111.818	104.84	79.8562	0.930264	0.204389	4.55144	5.32799e-06	0.000981667
175	ENSMUSG00000009281.7	Rarres2	retinoic acid receptor responder (tazarotene induced) 2 [Source:MGI Symbol;Acc:MGI:1918910]	chr6	48546630	48549723	-	3093	chr6:48546630-48549723	996.513	736.718	817.12	823.452	385.37	394.29	670.687	452.829	415.87	632.539	-0.782409	0.172121	-4.5457	5.47527e-06	0.000996203
176	ENSMUSG00000019843.15	Fyn	Fyn proto-oncogene [Source:MGI Symbol;Acc:MGI:95602]	chr10	39244851	39441377	+	196526	chr10:39244851-39441377	974.956	742.175	1026.66	1136.1	582.091	548.117	714.932	592.888	595.475	768.154	-0.636464	0.140117	-4.54238	5.56226e-06	0.000996203
177	ENSMUSG00000022206.8	Npr3	natriuretic peptide receptor 3 [Source:MGI Symbol;Acc:MGI:97373]	chr15	11839982	11907373	-	67391	chr15:11839982-11907373	621.465	1122.64	2564.43	2019.18	659.748	646.009	305.145	290.09	434.709	962.601	-1.22793	0.270089	-4.54638	5.45753e-06	0.000996203
178	ENSMUSG00000024948.16	Map4k2	mitogen-activated protein kinase kinase kinase kinase 2 [Source:MGI Symbol;Acc:MGI:1346883]	chr19	6391165	6405645	+	14480	chr19:6391165-6405645	1382.56	1588.01	2346.08	2277.66	836.274	771.795	1227.91	1087.88	1026	1393.8	-0.836277	0.184075	-4.54313	5.54263e-06	0.000996203
179	ENSMUSG00000051351.15	Zfp46	zinc finger protein 46 [Source:MGI Symbol;Acc:MGI:99192]	chr4	136011994	136021253	+	9259	chr4:136011994-136021253	587.155	814.953	677.935	678.786	904.27	970.346	1226.58	1127.44	1179.71	907.463	0.612849	0.134893	4.54322	5.54014e-06	0.000996203
180	ENSMUSG00000019254.17	Ppp1r12c	protein phosphatase 1, regulatory subunit 12C [Source:MGI Symbol;Acc:MGI:1924258]	chr7	4484519	4504679	-	20160	chr7:4484519-4504679	1449.02	1451.78	1512.12	1483.97	1046.32	1216.71	1216.52	1083.96	1118.31	1286.52	-0.368838	0.0813929	-4.53157	5.85477e-06	0.00104277
181	ENSMUSG00000022057.9	Adamdec1	ADAM-like, decysin 1 [Source:MGI Symbol;Acc:MGI:1917650]	chr14	68800829	68819544	-	18715	chr14:68800829-68819544	38.2879	36.4404	28.085	27.6154	118.02	61.6895	50.6245	111.753	85.4839	61.9999	1.08947	0.241046	4.51976	6.19098e-06	0.00109656
182	ENSMUSG00000043241.15	Upf2	UPF2 regulator of nonsense transcripts homolog (yeast) [Source:MGI Symbol;Acc:MGI:2449307]	chr2	5956280	6061514	+	105234	chr2:5956280-6061514	726.864	609.117	674.033	685.075	862.462	909.016	1041.6	918.819	886.429	812.602	0.441492	0.0978425	4.51227	6.41363e-06	0.00112975
183	ENSMUSG00000021668.16	Polk	polymerase (DNA directed), kappa [Source:MGI Symbol;Acc:MGI:1349767]	chr13	96617198	96679087	-	61889	chr13:96617198-96679087	323.766	298.848	305.42	325.959	544.562	451.961	482.047	432.883	398.061	395.945	0.536314	0.119031	4.50566	6.61679e-06	0.00115917
184	ENSMUSG00000040093.17	Bmf	BCL2 modifying factor [Source:MGI Symbol;Acc:MGI:2176433]	chr2	118359238	118380168	-	20930	chr2:118359238-118380168	577.658	636.402	491.291	604.588	1314.6	836.663	908.415	821.651	1275.74	829.667	0.76021	0.169213	4.49263	7.03504e-06	0.00121911
185	ENSMUSG00000070576.5	Mn1	meningioma 1 [Source:MGI Symbol;Acc:MGI:1261813]	chr5	111565228	111604899	+	39671	chr5:111565228-111604899	181.208	288.682	267.523	365.044	167.317	122.189	110.212	151.043	137.905	199.014	-0.873121	0.194322	-4.49317	7.01711e-06	0.00121911
186	ENSMUSG00000062353.7	Gm15772	predicted gene 15772 [Source:MGI Symbol;Acc:MGI:3805541]	chr5	3286431	3286868	+	437	chr5:3286431-3286868	17.5309	32.6443	21.3316	20.9706	56.7027	59.0647	36.2544	67.2916	69.9568	42.4164	1.05494	0.235317	4.48306	7.35797e-06	0.00126822
187	ENSMUSG00000020635.9	Fkbp1b	FK506 binding protein 1b [Source:MGI Symbol;Acc:MGI:1336205]	chr12	4883174	4891591	-	8417	chr12:4883174-4891591	22.7685	25.2042	21.2745	31.7934	74.2195	53.1265	51.2755	49.884	51.5758	42.3469	0.968711	0.216321	4.47812	7.53026e-06	0.00127278
188	ENSMUSG00000021198.17	Unc79	unc-79 homolog [Source:MGI Symbol;Acc:MGI:2684729]	chr12	102915118	103150324	+	235206	chr12:102915118-103150324	40.8981	33.5077	26.7075	25.3652	165.593	45.7371	79.6038	154.772	79.0147	72.3554	1.2038	0.268848	4.47761	7.54822e-06	0.00127278
189	ENSMUSG00000021950.16	Anxa8	annexin A8 [Source:MGI Symbol;Acc:MGI:1201374]	chr14	33807938	33822528	+	14590	chr14:33807938-33822528	261.152	189.024	210.455	190.18	842.425	1064.68	198.887	613.895	603.532	463.803	1.17775	0.263093	4.47656	7.58571e-06	0.00127278
190	ENSMUSG00000030499.10	Kctd15	potassium channel tetramerisation domain containing 15 [Source:MGI Symbol;Acc:MGI:2385276]	chr7	34338439	34356157	-	17718	chr7:34338439-34356157	188.096	260.611	184.607	169.124	112.597	117.844	90.8559	134.208	105.698	151.515	-0.756997	0.169048	-4.478	7.53456e-06	0.00127278
191	ENSMUSG00000039633.8	Lonrf1	LON peptidase N-terminal domain and ring finger 1 [Source:MGI Symbol;Acc:MGI:3609241]	chr8	36683218	36716670	-	33452	chr8:36683218-36716670	154.905	151.148	178.408	167.545	283.248	242.69	234.435	324.852	229.029	218.473	0.645151	0.144151	4.47552	7.62265e-06	0.00127278
192	ENSMUSG00000062647.17	Rpl7a	ribosomal protein L7A [Source:MGI Symbol;Acc:MGI:1353472]	chr2	26800776	26803330	+	2554	chr2:26800776-26803330	3106.18	2924.41	2691.68	2870.26	3895.36	4498.61	3715.76	3766.44	3653.64	3458.04	0.419344	0.0935943	4.48044	7.4489e-06	0.00127278
193	ENSMUSG00000030657.12	Xylt1	xylosyltransferase 1 [Source:MGI Symbol;Acc:MGI:2451073]	chr7	116980214	117272803	+	292589	chr7:116980214-117272803	554.519	389.393	486.014	596.736	290.476	243.408	230.898	356.758	315.106	384.812	-0.746024	0.166859	-4.47098	7.78612e-06	0.00128668
194	ENSMUSG00000032420.9	Nt5e	5' nucleotidase, ecto [Source:MGI Symbol;Acc:MGI:99782]	chr9	88209250	88254145	+	44895	chr9:88209250-88254145	1519.83	1693.89	1584.68	1679.28	6956.53	5247.89	2141.62	3191.06	2970.7	2998.39	1.06166	0.23744	4.47126	7.77595e-06	0.00128668
195	ENSMUSG00000039485.9	Tspyl4	TSPY-like 4 [Source:MGI Symbol;Acc:MGI:106393]	chr10	34173438	34177316	+	3878	chr10:34173438-34177316	306.049	384.688	384.565	357.668	257.968	158.685	226.227	229.343	205.237	278.937	-0.678934	0.152139	-4.46258	8.0978e-06	0.00133132
196	ENSMUSG00000028919.12	Arhgef19	Rho guanine nucleotide exchange factor (GEF) 19 [Source:MGI Symbol;Acc:MGI:1925912]	chr4	140966810	140984875	+	18065	chr4:140966810-140984875	186.505	175.679	167.227	157.805	304.3	264.234	248.352	239.786	240.259	220.461	0.566745	0.127083	4.45966	8.20912e-06	0.00134274
197	ENSMUSG00000025784.6	Clec3b	C-type lectin domain family 3, member b [Source:MGI Symbol;Acc:MGI:104540]	chr9	122980011	122986497	+	6486	chr9:122980011-122986497	417.305	459.9	362.266	508.538	176.557	80.7177	271.714	209.008	170.792	295.2	-1.02676	0.23048	-4.45488	8.39391e-06	0.00136599
198	ENSMUSG00000024042.8	Sik1	salt inducible kinase 1 [Source:MGI Symbol;Acc:MGI:104754]	chr17	32063224	32074778	-	11554	chr17:32063224-32074778	2878.48	2176.24	3763.12	4402.71	1621.88	1174.94	2228.86	1445.57	1156.65	2316.49	-0.943849	0.212301	-4.44581	8.75619e-06	0.00141312
199	ENSMUSG00000097336.9	Fendrr	Foxf1 adjacent non-coding developmental regulatory RNA [Source:MGI Symbol;Acc:MGI:1916040]	chr8	121781621	121809849	-	28228	chr8:121781621-121809849	1510.59	2152.08	2929.22	2587.62	1385.78	1400.89	1267.65	1246.91	1078.1	1728.76	-0.766333	0.172387	-4.44543	8.77166e-06	0.00141312
200	ENSMUSG00000034059.15	Ypel4	yippee like 4 [Source:MGI Symbol;Acc:MGI:3605071]	chr2	84564402	84568999	+	4597	chr2:84564402-84568999	11.6474	6.90484	3.29925	10.1182	39.3398	22.1419	21.1766	26.8946	42.6359	20.4621	1.2435	0.279824	4.44386	8.83577e-06	0.00141633
201	ENSMUSG00000037563.16	Rps16	ribosomal protein S16 [Source:MGI Symbol;Acc:MGI:98118]	chr7	28050077	28052580	+	2503	chr7:28050077-28052580	2421.2	2105.33	1984.62	2135.67	2949.5	3085.2	2640.51	2812.97	2893.69	2558.74	0.402138	0.0905341	4.44184	8.91932e-06	0.00142261
202	ENSMUSG00000022836.12	Mylk	myosin, light polypeptide kinase [Source:MGI Symbol;Acc:MGI:894806]	chr16	34565580	34822790	+	257210	chr16:34565580-34822790	5618.29	6896.91	6273.23	7396.32	3754.91	3740.32	4076.52	2741.36	4955.06	5050.32	-0.703838	0.15874	-4.43391	9.25413e-06	0.0014687
203	ENSMUSG00000058070.15	Eml1	echinoderm microtubule associated protein like 1 [Source:MGI Symbol;Acc:MGI:1915769]	chr12	108337216	108505876	+	168660	chr12:108337216-108505876	899.569	1332.5	1307.08	1489.9	808.991	870.661	727.395	639.379	712.275	976.417	-0.685653	0.154877	-4.42708	9.55173e-06	0.00150847
204	ENSMUSG00000028649.23	Macf1	microtubule-actin crosslinking factor 1 [Source:MGI Symbol;Acc:MGI:108559]	chr4	123243426	123581331	-	337905	chr4:123243426-123581331	45465.9	58840.4	66270.7	63936.2	32981.3	33073.4	39873.5	39217.5	42811.4	46941.1	-0.604412	0.136635	-4.42355	9.70901e-06	0.00152579
205	ENSMUSG00000022376.9	Adcy8	adenylate cyclase 8 [Source:MGI Symbol;Acc:MGI:1341110]	chr15	64568933	64794145	-	225212	chr15:64568933-64794145	496.276	563.768	615.737	684.576	411.075	362.275	226.847	266.451	355.746	442.528	-0.776621	0.175868	-4.41594	1.00571e-05	0.00157278
206	ENSMUSG00000025423.17	Pias2	protein inhibitor of activated STAT 2 [Source:MGI Symbol;Acc:MGI:1096566]	chr18	77152904	77241496	+	88592	chr18:77152904-77241496	497.828	465.982	505.313	475.8	675.209	632.66	702.135	597.565	621.606	574.9	0.399707	0.0909208	4.39621	1.10156e-05	0.00171432
207	ENSMUSG00000044633.5	B530045E10Rik	RIKEN cDNA B530045E10 gene [Source:MGI Symbol;Acc:MGI:2445145]	chr10	99134750	99258909	+	124159	chr10:99134750-99258909	15.809	13.2021	27.5679	24.1855	3.42326	1.55973	8.73547	2.53402	2.39386	11.0457	-1.2874	0.292933	-4.39486	1.10846e-05	0.00171672
208	ENSMUSG00000103748.2	Gm38243	predicted gene, 38243 [Source:MGI Symbol;Acc:MGI:5611471]	chr1	21909172	21910738	-	1566	chr1:21909172-21910738	58.4844	35.3331	44.1851	68.1288	13.6704	23.8934	18.7063	24.4513	20.3457	34.1332	-1.06278	0.241993	-4.39179	1.12423e-05	0.00173277
209	ENSMUSG00000028124.17	Gclm	glutamate-cysteine ligase, modifier subunit [Source:MGI Symbol;Acc:MGI:104995]	chr3	122039206	122064381	+	25175	chr3:122039206-122064381	381.033	496.971	419.125	390.476	816.952	837.318	583.424	703.374	556.65	576.147	0.677211	0.154335	4.38793	1.14436e-05	0.00175537
210	ENSMUSG00000040997.15	Abhd4	abhydrolase domain containing 4 [Source:MGI Symbol;Acc:MGI:1915938]	chr14	54491645	54508094	+	16449	chr14:54491645-54508094	580.848	601.649	568.984	560.967	904.683	773.542	700.641	761.673	852.046	700.559	0.451759	0.102996	4.3862	1.1535e-05	0.00176095
211	ENSMUSG00000052040.11	Klf13	Kruppel-like factor 13 [Source:MGI Symbol;Acc:MGI:1354948]	chr7	63536099	63588663	-	52564	chr7:63536099-63588663	3754.32	3966.17	4498.74	5023.5	2471.64	2462.07	3459.61	2788.52	2253.9	3408.72	-0.637425	0.145517	-4.38043	1.18444e-05	0.00179113
212	ENSMUSG00000078193.3	Gm2000	predicted gene 2000 [Source:MGI Symbol;Acc:MGI:3780170]	chr1	156193610	156194054	+	444	chr1:156193610-156194054	637.676	466.45	482.345	552.068	885.448	1131.11	851.467	704.641	836.485	727.521	0.669113	0.152721	4.38127	1.17988e-05	0.00179113
213	ENSMUSG00000018166.9	Erbb3	erb-b2 receptor tyrosine kinase 3 [Source:MGI Symbol;Acc:MGI:95411]	chr10	128403392	128425521	-	22129	chr10:128403392-128425521	1003.45	1071.24	1222.3	1197.97	1912.34	1731.31	1964.73	1442.7	1457.83	1444.88	0.568049	0.129716	4.37916	1.19137e-05	0.00179316
214	ENSMUSG00000026580.17	Selp	selectin, platelet [Source:MGI Symbol;Acc:MGI:98280]	chr1	163942833	163977595	+	34762	chr1:163942833-163977595	185.53	165.662	137.821	180.348	572.264	748.317	259.1	444.077	232.907	325.114	1.08988	0.249108	4.37512	1.21367e-05	0.00180973
215	ENSMUSG00000032946.17	Rasgrp2	RAS, guanyl releasing protein 2 [Source:MGI Symbol;Acc:MGI:1333849]	chr19	6449370	6465246	+	15876	chr19:6449370-6465246	864.091	941.077	1237.68	1238.16	505.56	568.946	819.352	581.215	453.185	801.029	-0.781795	0.178652	-4.37608	1.20832e-05	0.00180973
216	ENSMUSG00000055839.7	Elob	elongin B [Source:MGI Symbol;Acc:MGI:1914923]	chr17	24043712	24048110	-	4398	chr17:24043712-24048110	374.228	391.169	374.938	429.316	570.098	634.443	512.542	511.749	527.73	480.69	0.473839	0.10838	4.37202	1.23104e-05	0.00182713
217	ENSMUSG00000044864.17	Ankrd50	ankyrin repeat domain 50 [Source:MGI Symbol;Acc:MGI:2139777]	chr3	38503408	38538993	-	35585	chr3:38503408-38538993	1545.52	1728.66	1641.98	1561.39	2000.66	2320.84	2106.12	1956.23	2146.61	1889.78	0.370966	0.0849101	4.36893	1.24857e-05	0.0018382
218	ENSMUSG00000113864.2	Gm48381	predicted gene, 48381 [Source:MGI Symbol;Acc:MGI:6097859]	chr12	100406956	100410919	-	3963	chr12:100406956-100410919	75.5392	88.6052	118.269	100.526	45.3543	65.6454	38.5223	43.6691	35.6269	67.9731	-0.906936	0.207599	-4.36869	1.24997e-05	0.0018382
219	ENSMUSG00000054252.19	Fgfr3	fibroblast growth factor receptor 3 [Source:MGI Symbol;Acc:MGI:95524]	chr5	33879018	33894412	+	15394	chr5:33879018-33894412	1649.81	2182.7	2941.2	2664.15	1312.34	1001.13	1677.13	1218.02	1020.36	1740.76	-0.816271	0.187065	-4.36356	1.27961e-05	0.00187319
220	ENSMUSG00000020689.5	Itgb3	integrin beta 3 [Source:MGI Symbol;Acc:MGI:96612]	chr11	104498826	104561302	+	62476	chr11:104498826-104561302	1071.91	1323.12	942.464	1033.1	2731.36	2936.47	1392.97	2076.01	1720.4	1691.98	0.861509	0.197523	4.36157	1.29133e-05	0.00188175
221	ENSMUSG00000028862.7	Map3k6	mitogen-activated protein kinase kinase kinase 6 [Source:MGI Symbol;Acc:MGI:1855691]	chr4	132968129	132980240	+	12111	chr4:132968129-132980240	538.397	689.907	1725.06	2225.06	530.137	501.629	388.151	240.573	273.608	790.28	-1.19175	0.273404	-4.35894	1.30692e-05	0.00189586
222	ENSMUSG00000096054.4	Syne1	spectrin repeat containing, nuclear envelope 1 [Source:MGI Symbol;Acc:MGI:1927152]	chr10	4970917	5501482	-	530565	chr10:4970917-5501482	8583.12	9233.34	10991.3	9292.87	5744.18	5846.96	7740.28	6292.03	6820.28	7838.27	-0.529111	0.121439	-4.357	1.3186e-05	0.00190419
223	ENSMUSG00000002799.7	Jag2	jagged 2 [Source:MGI Symbol;Acc:MGI:1098270]	chr12	112871439	112893396	-	21957	chr12:112871439-112893396	544.563	735.232	1304.88	1076.45	466.417	416.198	480.067	328.23	475.44	647.497	-0.91614	0.210356	-4.35518	1.32958e-05	0.00191143
224	ENSMUSG00000112196.2	Gm8274	predicted gene 8274 [Source:MGI Symbol;Acc:MGI:3648016]	chr10	81710892	81711354	+	462	chr10:81710892-81711354	5.81069	13.2266	9.09283	6.95286	0	0	1.09395	0	0	4.01965	-1.20122	0.276024	-4.35188	1.34973e-05	0.00193174
225	ENSMUSG00000116720.2	Gm31641	predicted gene, 31641 [Source:MGI Symbol;Acc:MGI:5590800]	chr16	94984498	95156535	-	172037	chr16:94984498-95156535	53.342	50.2803	69.4578	65.3334	24.2023	16.5648	39.8949	15.0597	16.9415	39.0085	-1.08438	0.249563	-4.3451	1.39213e-05	0.00198357
226	ENSMUSG00000024986.13	Hhex	hematopoietically expressed homeobox [Source:MGI Symbol;Acc:MGI:96086]	chr19	37423258	37429179	+	5921	chr19:37423258-37429179	224.487	163.18	166.647	145.122	289.441	274.405	337.012	259.652	269.876	236.647	0.658797	0.152015	4.33377	1.46576e-05	0.00207924
227	ENSMUSG00000031861.17	Lpar2	lysophosphatidic acid receptor 2 [Source:MGI Symbol;Acc:MGI:1858422]	chr8	70275079	70283752	+	8673	chr8:70275079-70283752	120.746	147.333	122.16	130.926	230.859	175.222	200.458	243.785	189.413	173.434	0.631732	0.145895	4.33005	1.49078e-05	0.00210541
228	ENSMUSG00000029094.13	Afap1	actin filament associated protein 1 [Source:MGI Symbol;Acc:MGI:1917542]	chr5	36050663	36161267	+	110604	chr5:36050663-36161267	1103.91	1204.51	1245.75	1131.94	789.868	972.926	890.805	733.045	801.027	985.976	-0.467495	0.108088	-4.32514	1.52436e-05	0.0021434
229	ENSMUSG00000043760.17	Pkhd1	polycystic kidney and hepatic disease 1 [Source:MGI Symbol;Acc:MGI:2155808]	chr1	20128003	20688288	-	560285	chr1:20128003-20688288	80.7712	183.732	78.2774	148.655	821.22	377.287	124.383	388.163	925.138	347.514	1.23911	0.287099	4.31597	1.58906e-05	0.00222462
230	ENSMUSG00000009569.15	Mrtfb	myocardin related transcription factor B [Source:MGI Symbol;Acc:MGI:3050795]	chr16	13074345	13235393	+	161048	chr16:13074345-13235393	1597.03	1520.34	1557.45	2202.86	2592.93	3300.4	2472.83	2779.8	2454.78	2275.38	0.619554	0.143679	4.31207	1.6173e-05	0.00223497
231	ENSMUSG00000020023.19	Tmcc3	transmembrane and coiled coil domains 3 [Source:MGI Symbol;Acc:MGI:2442900]	chr10	94147811	94426818	+	279007	chr10:94147811-94426818	1450.53	1746.39	2029.66	2094.07	1231.39	1031.33	1381.9	1090.05	1184.67	1471.11	-0.592049	0.137299	-4.31212	1.61697e-05	0.00223497
232	ENSMUSG00000025277.15	Abhd6	abhydrolase domain containing 6 [Source:MGI Symbol;Acc:MGI:1913332]	chr14	14413010	14466871	-	53861	chr14:14413010-14466871	79.3678	79.0885	74.2519	64.9814	118.979	146.342	117.661	145.964	105.442	103.564	0.70327	0.163093	4.31206	1.61737e-05	0.00223497
233	ENSMUSG00000024059.11	Clip4	CAP-GLY domain containing linker protein family, member 4 [Source:MGI Symbol;Acc:MGI:1919100]	chr17	72075468	72171268	+	95800	chr17:72075468-72171268	1044.79	1092.48	911.164	959.932	2424.49	1941.1	1059.17	2113.43	1972.84	1502.15	0.81556	0.189183	4.31095	1.62554e-05	0.00223661
234	ENSMUSG00000027533.11	Fabp5	fatty acid binding protein 5, epidermal [Source:MGI Symbol;Acc:MGI:101790]	chr3	10077608	10081667	+	4059	chr3:10077608-10081667	513.805	358.985	599.555	565.612	231.042	266.519	314.589	304.533	343.808	388.717	-0.7303	0.169527	-4.30786	1.64842e-05	0.00224991
235	ENSMUSG00000104940.2	Gm42908	predicted gene 42908 [Source:MGI Symbol;Acc:MGI:5663045]	chr5	123539135	123540004	+	869	chr5:123539135-123540004	64.5019	58.9599	60.4303	60.4025	25.5691	34.8924	34.098	36.0421	27.4409	44.7041	-0.837111	0.194327	-4.30775	1.64924e-05	0.00224991
236	ENSMUSG00000041417.16	Pik3r1	phosphoinositide-3-kinase regulatory subunit 1 [Source:MGI Symbol;Acc:MGI:97583]	chr13	101817071	101904725	-	87654	chr13:101817071-101904725	2898.23	2875.4	2938.96	3421.18	2093.84	2227.48	2396.74	2300.71	2445.78	2622.04	-0.393839	0.0916308	-4.29811	1.72263e-05	0.00234007
237	ENSMUSG00000041073.11	Nacad	NAC alpha domain containing [Source:MGI Symbol;Acc:MGI:3603030]	chr11	6547823	6556053	-	8230	chr11:6547823-6556053	58.8277	111.163	92.0563	78.6315	42.7495	44.3512	38.2862	45.6087	36.2144	60.8765	-0.876617	0.204027	-4.29657	1.73459e-05	0.00234639
238	ENSMUSG00000042268.11	Slc26a9	solute carrier family 26, member 9 [Source:MGI Symbol;Acc:MGI:2444594]	chr1	131671760	131699242	+	27482	chr1:131671760-131699242	957.136	1099.22	941.538	1005.61	1589.7	1397.85	1290.93	1408.13	1229.81	1213.32	0.451726	0.105165	4.29541	1.74367e-05	0.00234875
239	ENSMUSG00000102642.2	A130048G24Rik	RIKEN cDNA A130048G24 gene [Source:MGI Symbol;Acc:MGI:2443520]	chr1	54953004	54955753	-	2749	chr1:54953004-54955753	235.397	160.395	254.714	224.82	89.814	126.35	94.6485	106.455	156.732	161.036	-0.820059	0.191025	-4.29294	1.76325e-05	0.00236519
240	ENSMUSG00000104525.2	Gm37334	predicted gene, 37334 [Source:MGI Symbol;Acc:MGI:5610562]	chr1	194675566	194678503	+	2937	chr1:194675566-194678503	188.48	221.886	312.842	275.079	123.185	174.095	140.874	140.536	123.151	188.903	-0.749119	0.174927	-4.28247	1.84832e-05	0.00246897
241	ENSMUSG00000029175.18	Slc35f6	solute carrier family 35, member F6 [Source:MGI Symbol;Acc:MGI:1922169]	chr5	30805277	30817073	+	11796	chr5:30805277-30817073	598.573	565.579	509.253	561.259	821.196	866.493	691.597	723.331	751.143	676.492	0.450429	0.105203	4.28151	1.85631e-05	0.00246935
242	ENSMUSG00000029544.17	Cabp1	calcium binding protein 1 [Source:MGI Symbol;Acc:MGI:1352750]	chr5	115306748	115332440	-	25692	chr5:115306748-115332440	50.6859	84.2886	140.092	88.0015	38.0638	44.6524	35.4467	34.9222	35.6931	61.3163	-1.00852	0.236249	-4.26886	1.96476e-05	0.00260282
243	ENSMUSG00000113035.3	5830428M24Rik	RIKEN cDNA 5830428M24 gene [Source:MGI Symbol;Acc:MGI:1923312]	chr12	69511558	69522361	-	10803	chr12:69511558-69522361	85.4715	83.2604	113.409	109.16	64.866	36.9344	37.8775	45.9179	56.826	70.4137	-0.86846	0.203636	-4.26476	2.00115e-05	0.00264011
244	ENSMUSG00000048186.15	Bend7	BEN domain containing 7 [Source:MGI Symbol;Acc:MGI:2443100]	chr2	4722642	4806953	+	84311	chr2:4722642-4806953	422.034	556.386	556.617	591.606	803.981	791.73	982.332	717.195	769.413	687.922	0.577881	0.135702	4.25846	2.05838e-05	0.00269385
245	ENSMUSG00000074345.5	Tnfaip8l3	tumor necrosis factor, alpha-induced protein 8-like 3 [Source:MGI Symbol;Acc:MGI:2685363]	chr9	53930689	53975672	-	44983	chr9:53930689-53975672	114.656	70.0973	108.351	92.2176	60.419	23.494	38.9998	29.0341	48.9837	65.1392	-1.01217	0.237687	-4.25843	2.05868e-05	0.00269385
246	ENSMUSG00000110397.3	Gm45540	predicted gene 45540 [Source:MGI Symbol;Acc:MGI:5791376]	chr8	56764339	56767944	+	3605	chr8:56764339-56767944	109.024	249.09	445.066	273.028	92.4112	121.351	89.1503	59.6387	112.984	172.416	-1.10316	0.259317	-4.25409	2.09898e-05	0.00272836
247	ENSMUSG00000119577.1	Gm24727	predicted gene, 24727 [Source:MGI Symbol;Acc:MGI:5454504]	chr8	34181829	34181972	+	143	chr8:34181829-34181972	24.9873	16.8383	9.09519	17.7605	65.2261	30.5938	50.4168	70.6607	39.0667	36.0717	1.12118	0.263574	4.25376	2.10207e-05	0.00272836
248	ENSMUSG00000118232.2	Gm50269	predicted gene, 50269 [Source:MGI Symbol;Acc:MGI:6303095]	chr17	26668362	26683131	-	14769	chr17:26668362-26683131	20.1037	24.9841	33.1032	19.727	9.40667	3.98014	9.90469	6.38533	6.10582	14.8556	-1.17469	0.276237	-4.25247	2.11422e-05	0.00273306
249	ENSMUSG00000108833.2	Gm17909	predicted gene, 17909 [Source:MGI Symbol;Acc:MGI:5010094]	chr7	66732591	66733497	+	906	chr7:66732591-66733497	8.65836	9.31115	10.066	14.8446	0	0	2.19935	2.12012	1.01614	5.35731	-1.22722	0.289112	-4.2448	2.18789e-05	0.00281693
250	ENSMUSG00000086119.3	Gm2415	predicted gene 2415 [Source:MGI Symbol;Acc:MGI:3780582]	chr9	118719143	118755523	-	36380	chr9:118719143-118755523	112.484	143.837	140.724	118.403	80.8846	80.933	78.5795	79.1297	83.7566	102.081	-0.628874	0.148339	-4.23945	2.24067e-05	0.00286575
251	ENSMUSG00000094410.9	Zbed6	zinc finger, BED type containing 6 [Source:MGI Symbol;Acc:MGI:3828086]	chr1	133547678	133589056	-	41378	chr1:133547678-133589056	4957.78	5028	5242.28	5151.93	5751.3	6397.24	6339.12	6058.18	6370.49	5699.59	0.275708	0.0650386	4.23915	2.24368e-05	0.00286575
252	ENSMUSG00000037872.6	Ackr1	atypical chemokine receptor 1 (Duffy blood group) [Source:MGI Symbol;Acc:MGI:1097689]	chr1	173159453	173161317	-	1864	chr1:173159453-173161317	32.595	15.5277	8.02887	10.8542	115.698	74.7562	48.6063	38.1533	50.8708	43.8989	1.20364	0.28413	4.23623	2.27304e-05	0.00288181
253	ENSMUSG00000102621.2	Gm37674	predicted gene, 37674 [Source:MGI Symbol;Acc:MGI:5610902]	chr1	194351981	194353814	+	1833	chr1:194351981-194353814	61.3191	76.9612	132.491	104.613	33.3348	43.7942	46.2184	44.6714	45.785	65.4653	-0.940647	0.222054	-4.23611	2.27424e-05	0.00288181
254	ENSMUSG00000026121.14	Sema4c	sema domain, immunoglobulin domain (Ig), transmembrane domain (TM) and short cytoplasmic domain, (semaphorin) 4C [Source:MGI Symbol;Acc:MGI:109252]	chr1	36587720	36597430	-	9710	chr1:36587720-36597430	755.721	840.692	868.255	826.54	681.29	607.994	561.442	539.258	626.832	700.892	-0.432667	0.10245	-4.22322	2.40836e-05	0.003016
255	ENSMUSG00000028603.16	Scp2	sterol carrier protein 2, liver [Source:MGI Symbol;Acc:MGI:98254]	chr4	107901036	108002195	-	101159	chr4:107901036-108002195	1348.76	1392.33	1463.9	1455.53	1059.21	1060.61	1232.26	1079.45	1107.09	1244.35	-0.347039	0.0821523	-4.22433	2.39648e-05	0.003016
256	ENSMUSG00000049690.16	Nckap5	NCK-associated protein 5 [Source:MGI Symbol;Acc:MGI:2686394]	chr1	125841357	126758536	-	917179	chr1:125841357-126758536	2299.66	3312.51	3841.04	3112.87	1440.05	1655.34	2362.52	1832.89	1806.81	2407.08	-0.71598	0.169518	-4.22362	2.40404e-05	0.003016
257	ENSMUSG00000030591.18	Psmd8	proteasome (prosome, macropain) 26S subunit, non-ATPase, 8 [Source:MGI Symbol;Acc:MGI:1888669]	chr7	28873613	28880126	-	6513	chr7:28873613-28880126	876.587	880.884	902.486	920.494	1345.58	1361.65	1122.23	1085.4	1167.22	1073.61	0.42961	0.101817	4.21943	2.44919e-05	0.0030552
258	ENSMUSG00000042507.16	Mideas	mitotic deacetylase associated SANT domain protein [Source:MGI Symbol;Acc:MGI:2685106]	chr12	84195950	84265655	-	69705	chr12:84195950-84265655	1825.38	1745.08	2209.04	2867.75	1381.6	1258.76	1459.77	1344.69	1356.16	1716.47	-0.62308	0.147765	-4.21669	2.47912e-05	0.00306517
259	ENSMUSG00000104693.2	Gm42941	predicted gene 42941 [Source:MGI Symbol;Acc:MGI:5663078]	chr3	101503126	101504446	-	1320	chr3:101503126-101504446	105.559	88.2416	99.4803	91.8827	53.7988	62.7397	51.7133	64.8083	52.8879	74.5679	-0.689453	0.16353	-4.21608	2.48587e-05	0.00306517
260	ENSMUSG00000107290.2	Gm43282	predicted gene 43282 [Source:MGI Symbol;Acc:MGI:5663419]	chr5	67126772	67128928	+	2156	chr5:67126772-67128928	82.3499	95.745	122.403	118.382	48.7366	57.7171	67.1303	52.1378	63.0899	78.6324	-0.768487	0.182258	-4.21648	2.48145e-05	0.00306517
261	ENSMUSG00000019577.7	Pdk4	pyruvate dehydrogenase kinase, isoenzyme 4 [Source:MGI Symbol;Acc:MGI:1351481]	chr6	5483351	5496309	-	12958	chr6:5483351-5496309	188.251	152.134	269.9	283.434	366.364	339.652	422.132	561.199	504.044	343.012	0.837681	0.198882	4.21195	2.53181e-05	0.00310986
262	ENSMUSG00000041696.15	Rasl12	RAS-like, family 12 [Source:MGI Symbol;Acc:MGI:1918034]	chr9	65305788	65322135	+	16347	chr9:65305788-65322135	565.436	720.496	775.117	747.583	513.444	520.266	387.88	441.494	451.102	569.202	-0.566685	0.134599	-4.21017	2.5518e-05	0.00311057
263	ENSMUSG00000076431.5	Sox4	SRY (sex determining region Y)-box 4 [Source:MGI Symbol;Acc:MGI:98366]	chr13	29132902	29137696	-	4794	chr13:29132902-29137696	814.445	1493.22	954.983	914.41	2017.32	1911.48	1569.55	1665.08	2572.43	1545.88	0.793796	0.188535	4.21033	2.54998e-05	0.00311057
264	ENSMUSG00000038807.20	Rap1gap2	RAP1 GTPase activating protein 2 [Source:MGI Symbol;Acc:MGI:3028623]	chr11	74274182	74501741	-	227559	chr11:74274182-74501741	518.983	315.813	218.831	396.141	172.77	161.345	204.025	199.066	176.725	262.633	-0.852042	0.202604	-4.20545	2.60559e-05	0.00316412
265	ENSMUSG00000046623.9	Gjb4	gap junction protein, beta 4 [Source:MGI Symbol;Acc:MGI:95722]	chr4	127244879	127247874	-	2995	chr4:127244879-127247874	11.51	6.2325	5.02258	5.92602	82.8428	153.341	7.70249	42.5129	29.4992	38.2877	1.22445	0.291587	4.19926	2.67788e-05	0.00323963
266	ENSMUSG00000030559.9	Rab38	RAB38, member RAS oncogene family [Source:MGI Symbol;Acc:MGI:1919683]	chr7	88079481	88140780	+	61299	chr7:88079481-88140780	70.0669	85.9444	69.5261	68.3608	140.26	136.899	132.267	95.0754	120.956	102.151	0.701561	0.167295	4.19355	2.74622e-05	0.00330981
267	ENSMUSG00000042066.17	Tmcc2	transmembrane and coiled-coil domains 2 [Source:MGI Symbol;Acc:MGI:1916125]	chr1	132284053	132319019	-	34966	chr1:132284053-132319019	1686.24	2216.28	2788.29	2519.68	1338.05	1113.01	1630.06	769.249	820.747	1653.51	-0.871428	0.208283	-4.18386	2.86597e-05	0.0034412
268	ENSMUSG00000044921.6	Rassf9	Ras association (RalGDS/AF-6) domain family (N-terminal) member 9 [Source:MGI Symbol;Acc:MGI:2384307]	chr10	102348083	102385597	+	37514	chr10:102348083-102385597	390.61	478.796	531.699	407.627	799.132	668.928	951.923	680.94	600.764	612.269	0.655831	0.156814	4.18221	2.88688e-05	0.00345337
269	ENSMUSG00000087968.3	Gm25395	predicted gene, 25395 [Source:MGI Symbol;Acc:MGI:5455172]	chr1	87704660	87704931	+	271	chr1:87704660-87704931	134.876	151.503	176.187	144.774	32.7751	8.06581	27.4555	87.8943	43.7306	89.6958	-1.192	0.285195	-4.1796	2.92023e-05	0.00348029
270	ENSMUSG00000022051.16	Bnip3l	BCL2/adenovirus E1B interacting protein 3-like [Source:MGI Symbol;Acc:MGI:1332659]	chr14	67222688	67246326	-	23638	chr14:67222688-67246326	1131.61	1263.75	1226.07	1309.44	1661	1541.72	1753.24	1485.34	1564.85	1437.45	0.368656	0.0882545	4.1772	2.95125e-05	0.00350423
271	ENSMUSG00000026639.19	Lamb3	laminin, beta 3 [Source:MGI Symbol;Acc:MGI:99915]	chr1	192890007	193026186	+	136179	chr1:192890007-193026186	2041.21	3249.01	2245.21	2552.55	4519.7	4345.06	3410.89	3627.39	4232.25	3358.14	0.627656	0.150321	4.17545	2.97404e-05	0.00351825
272	ENSMUSG00000037697.20	Ddhd1	DDHD domain containing 1 [Source:MGI Symbol;Acc:MGI:2150302]	chr14	45825924	45895600	-	69676	chr14:45825924-45895600	1090.54	1063.1	1084.35	1127.22	1399.62	1704.81	1361.26	1368.86	1423.62	1291.49	0.400472	0.0959671	4.17301	3.00603e-05	0.00352832
273	ENSMUSG00000040537.18	Adam22	a disintegrin and metallopeptidase domain 22 [Source:MGI Symbol;Acc:MGI:1340046]	chr5	8122352	8418160	-	295808	chr5:8122352-8418160	243.569	399.622	298.659	397.117	193.701	108.455	220.233	169.385	159.785	243.392	-0.841462	0.201679	-4.17229	3.01556e-05	0.00352832
274	ENSMUSG00000090119.2	Gm8185	predicted gene 8185 [Source:MGI Symbol;Acc:MGI:3643116]	chr13	77083282	77083950	+	668	chr13:77083282-77083950	7.727	8.24446	3.02857	6.94717	12.76	20.9585	30.7871	28.5572	28.4364	16.3829	1.17642	0.281926	4.1728	3.00877e-05	0.00352832
275	ENSMUSG00000028465.17	Tln1	talin 1 [Source:MGI Symbol;Acc:MGI:1099832]	chr4	43531519	43562691	-	31172	chr4:43531519-43562691	11824.2	14417.8	12326.6	12134.5	9132.9	10248	9981.83	9674.88	8544.68	10920.6	-0.401984	0.0965555	-4.16324	3.13765e-05	0.00365782
276	ENSMUSG00000079105.5	C7	complement component 7 [Source:MGI Symbol;Acc:MGI:88235]	chr15	5018244	5093222	-	74978	chr15:5018244-5093222	2535	2922.3	3374.63	3518.4	1475.46	1571.95	2478.46	1730.87	1195.82	2311.43	-0.771813	0.18546	-4.16162	3.16004e-05	0.00367057
277	ENSMUSG00000022096.15	Hr	lysine demethylase and nuclear receptor corepressor [Source:MGI Symbol;Acc:MGI:96223]	chr14	70789652	70810988	+	21336	chr14:70789652-70810988	266.587	508.623	530.649	555.683	92.724	83.8363	205.37	258.052	205.927	300.828	-1.07697	0.259211	-4.1548	3.25575e-05	0.00376809
278	ENSMUSG00000047675.16	Rps8	ribosomal protein S8 [Source:MGI Symbol;Acc:MGI:98166]	chr4	117011024	117013440	-	2416	chr4:117011024-117013440	3329.43	3035.82	3176.73	3173.08	4484.83	4661.08	3667.48	4306.73	3941.29	3752.94	0.395238	0.095167	4.1531	3.27995e-05	0.00378245
279	ENSMUSG00000069601.15	Ank3	ankyrin 3, epithelial [Source:MGI Symbol;Acc:MGI:88026]	chr10	69234603	69863268	+	628665	chr10:69234603-69863268	2468	3176.16	3273.71	3558.65	1854.52	1578.47	2428.71	2136.98	1750	2469.47	-0.629371	0.151595	-4.15166	3.3008e-05	0.00379284
280	ENSMUSG00000027288.17	Zfp106	zinc finger protein 106 [Source:MGI Symbol;Acc:MGI:1270153]	chr2	120337301	120394324	-	57023	chr2:120337301-120394324	3121.34	3127.72	3529.26	3156.79	4594.94	4546.85	3606.25	4735.36	4847.51	3918.45	0.449263	0.108388	4.14496	3.39868e-05	0.00389137
281	ENSMUSG00000002633.5	Shh	sonic hedgehog [Source:MGI Symbol;Acc:MGI:98297]	chr5	28661813	28672254	-	10441	chr5:28661813-28672254	125.343	180.202	163.449	127.193	264.322	267.616	181.595	291.703	320.594	213.557	0.744956	0.179902	4.14089	3.4596e-05	0.00394702
282	ENSMUSG00000021367.9	Edn1	endothelin 1 [Source:MGI Symbol;Acc:MGI:95283]	chr13	42454952	42461466	+	6514	chr13:42454952-42461466	284.402	380.887	331.097	248.607	649.81	606.035	1163.22	732.043	373.449	529.95	0.952933	0.23041	4.13582	3.53692e-05	0.00400229
283	ENSMUSG00000024665.9	Fads2	fatty acid desaturase 2 [Source:MGI Symbol;Acc:MGI:1930079]	chr19	10040129	10079110	-	38981	chr19:10040129-10079110	807.129	927.994	825.909	899.721	585.25	664.517	612.121	697.458	687.019	745.235	-0.402786	0.0974029	-4.13526	3.5455e-05	0.00400229
284	ENSMUSG00000064351.1	mt-Co1	mitochondrially encoded cytochrome c oxidase I [Source:MGI Symbol;Acc:MGI:102504]	chrM	5328	6872	+	1544	chrM:5328-6872	50896.4	45776.7	57569.9	54496.7	71945.2	61622.4	70998.9	71533.7	70083.7	61658.2	0.396705	0.0959293	4.13539	3.54359e-05	0.00400229
285	ENSMUSG00000030222.14	Rerg	RAS-like, estrogen-regulated, growth-inhibitor [Source:MGI Symbol;Acc:MGI:2665139]	chr6	137031823	137147495	-	115672	chr6:137031823-137147495	169.668	261.548	222.916	268.808	145.078	144.944	143.977	145.863	141.807	182.734	-0.626836	0.151911	-4.12634	3.68584e-05	0.00414612
286	ENSMUSG00000032288.10	Imp3	IMP3, U3 small nucleolar ribonucleoprotein [Source:MGI Symbol;Acc:MGI:1916119]	chr9	56844759	56845682	+	923	chr9:56844759-56845682	198.202	252.558	237.595	244.482	318.022	340.879	338.8	308.601	322.221	284.595	0.46408	0.112515	4.12462	3.71346e-05	0.00416258
287	ENSMUSG00000037492.17	Zmat4	zinc finger, matrin type 4 [Source:MGI Symbol;Acc:MGI:2443497]	chr8	24126035	24646601	+	520566	chr8:24126035-24646601	11.9183	37.2833	26.89	28.2592	80.5183	37.992	72.4413	87.4651	117.845	55.6236	1.10906	0.268987	4.12311	3.73797e-05	0.00417546
288	ENSMUSG00000051817.10	Sox12	SRY (sex determining region Y)-box 12 [Source:MGI Symbol;Acc:MGI:98360]	chr2	152235531	152239983	-	4452	chr2:152235531-152239983	121.415	144.925	108.233	135.989	230.219	217.81	156.293	233.286	302.332	183.389	0.747992	0.181493	4.12133	3.76688e-05	0.00419314
289	ENSMUSG00000018567.15	Gabarap	gamma-aminobutyric acid receptor associated protein [Source:MGI Symbol;Acc:MGI:1861742]	chr11	69881969	69885777	+	3808	chr11:69881969-69885777	1649.17	1677.16	1632.43	1716.81	2004.04	2072.36	2013.21	1951.39	1935.72	1850.25	0.254946	0.0619659	4.11429	3.88368e-05	0.0043082
290	ENSMUSG00000025025.15	Mxi1	MAX interactor 1, dimerization protein [Source:MGI Symbol;Acc:MGI:97245]	chr19	53298949	53364241	+	65292	chr19:53298949-53364241	316.806	277.704	311.102	303.779	531.07	425.019	549.894	385.618	408.22	389.912	0.569692	0.138596	4.11044	3.94913e-05	0.00435435
291	ENSMUSG00000102504.2	Gm21955	predicted gene, 21955 [Source:MGI Symbol;Acc:MGI:5439424]	chr4	42714926	42719893	+	4967	chr4:42714926-42719893	202.646	248.189	470.962	485.765	187.443	130.281	173.906	143.822	164.914	245.325	-0.930469	0.226378	-4.11024	3.95245e-05	0.00435435
292	ENSMUSG00000004347.18	Pde1c	phosphodiesterase 1C [Source:MGI Symbol;Acc:MGI:108413]	chr6	56046789	56629472	-	582683	chr6:56046789-56629472	27.1457	29.304	31.1364	38.8943	14.62	15.8301	6.44679	8.50578	12.1417	20.4472	-1.06343	0.258992	-4.10604	4.02505e-05	0.00440407
293	ENSMUSG00000026390.8	Marco	macrophage receptor with collagenous structure [Source:MGI Symbol;Acc:MGI:1309998]	chr1	120402267	120432753	-	30486	chr1:120402267-120432753	42.0253	98.4639	134.956	60.1707	456.027	526.066	100.754	193.57	294.028	211.784	1.1673	0.284282	4.10612	4.02354e-05	0.00440407
294	ENSMUSG00000103567.2	Pcdhga5	protocadherin gamma subfamily A, 5 [Source:MGI Symbol;Acc:MGI:1935217]	chr18	37827433	37974926	+	147493	chr18:37827433-37974926	321.202	388.93	426.898	322.22	220.813	262.559	222.333	266.321	250.42	297.966	-0.546124	0.133119	-4.10252	4.08679e-05	0.00445641
295	ENSMUSG00000041301.16	Cftr	cystic fibrosis transmembrane conductance regulator [Source:MGI Symbol;Acc:MGI:88388]	chr6	18170686	18322767	+	152081	chr6:18170686-18322767	234.052	224.998	401.643	277.533	102.265	89.8542	216.965	105.265	108.068	195.627	-0.958689	0.233977	-4.09737	4.17874e-05	0.00453592
296	ENSMUSG00000045655.10	Fam216b	family with sequence similarity 216, member B [Source:MGI Symbol;Acc:MGI:2145738]	chr14	78318461	78326447	-	7986	chr14:78318461-78326447	142.213	99.0113	97.3814	81.0083	259.643	180.787	193.375	256.123	143.883	161.492	0.838225	0.204602	4.09686	4.188e-05	0.00453592
297	ENSMUSG00000043716.14	Rpl7	ribosomal protein L7 [Source:MGI Symbol;Acc:MGI:98073]	chr1	16171519	16174886	-	3367	chr1:16171519-16174886	4095.65	3970.7	3899.43	3677.41	4613.58	4599.7	4792.98	4639.26	4663.15	4327.98	0.250536	0.0612889	4.08779	4.35494e-05	0.00470084
298	ENSMUSG00000092203.9	1110038B12Rik	RIKEN cDNA 1110038B12 gene [Source:MGI Symbol;Acc:MGI:1916013]	chr17	35167235	35171498	-	4263	chr17:35167235-35171498	105.653	121.719	114.757	123.681	225.248	274.276	373.638	178.091	155.221	185.81	0.883485	0.216201	4.08641	4.38106e-05	0.00470976
299	ENSMUSG00000117448.2	Gm50055	predicted gene, 50055 [Source:MGI Symbol;Acc:MGI:6275370]	chr18	9434823	9436850	-	2027	chr18:9434823-9436850	73.7471	99.8841	93.3212	86.826	28.2125	61.702	45.1195	46.8108	38.6661	63.8099	-0.85688	0.209722	-4.0858	4.39258e-05	0.00470976
300	ENSMUSG00000050440.9	Hamp	hepcidin antimicrobial peptide [Source:MGI Symbol;Acc:MGI:1933533]	chr7	30641793	30643457	-	1664	chr7:30641793-30643457	7.80179	1.01794	3.05096	0.999851	103.135	89.1606	1.09852	93.4821	57.7858	39.7259	1.14465	0.28021	4.08497	4.40834e-05	0.0047109
301	ENSMUSG00000030103.12	Bhlhe40	basic helix-loop-helix family, member e40 [Source:MGI Symbol;Acc:MGI:1097714]	chr6	108637590	108643886	+	6296	chr6:108637590-108643886	1342.4	1884.81	1482.87	1370.03	3497.42	3249.24	1667.52	2881.59	2618.43	2221.59	0.769813	0.18904	4.07223	4.65657e-05	0.00495963
302	ENSMUSG00000118839.1	Gm25360	predicted gene, 25360 [Source:MGI Symbol;Acc:MGI:5455137]	chr1	72265399	72265589	+	190	chr1:72265399-72265589	112.757	197.472	73.5357	82.8057	513.961	183.969	172.779	516.336	439.93	254.838	1.11242	0.273353	4.06954	4.71068e-05	0.00500066
303	ENSMUSG00000024754.14	Cemip2	cell migration inducing hyaluronidase 2 [Source:MGI Symbol;Acc:MGI:1890373]	chr19	21755706	21835724	+	80018	chr19:21755706-21835724	3361.76	5437.3	6833.27	6116.59	2876.22	3530.92	3181.34	2937.62	3243.33	4168.7	-0.709113	0.174376	-4.06658	4.77074e-05	0.00501459
304	ENSMUSG00000040035.15	Disp2	dispatched RND tramsporter family member 2 [Source:MGI Symbol;Acc:MGI:2388733]	chr2	118610200	118641774	+	31574	chr2:118610200-118641774	596.731	1423.66	1869.95	1375.68	711.231	720.016	518.247	405.983	396.712	890.912	-0.985411	0.242279	-4.06726	4.75699e-05	0.00501459
305	ENSMUSG00000078234.7	Klhdc7a	kelch domain containing 7A [Source:MGI Symbol;Acc:MGI:2444612]	chr4	139687531	139695337	-	7806	chr4:139687531-139695337	240.769	236.844	254.436	194.047	397.248	295.322	378.646	465.707	322.736	309.528	0.631866	0.155353	4.06728	4.75647e-05	0.00501459
306	ENSMUSG00000039431.17	Mtmr7	myotubularin related protein 7 [Source:MGI Symbol;Acc:MGI:1891693]	chr8	41004136	41087840	-	83704	chr8:41004136-41087840	96.9107	93.0866	79.1575	81.9448	133.242	126.282	154.33	127.247	174.147	118.483	0.646415	0.159151	4.06165	4.87271e-05	0.00510504
307	ENSMUSG00000026288.15	Inpp5d	inositol polyphosphate-5-phosphatase D [Source:MGI Symbol;Acc:MGI:107357]	chr1	87548034	87648229	+	100195	chr1:87548034-87648229	2002.15	1393.42	1648.23	1743.31	810.336	889.351	1221.28	1119.87	1218.52	1338.5	-0.637388	0.157103	-4.05713	4.96798e-05	0.00517105
308	ENSMUSG00000030340.17	Scnn1a	sodium channel, nonvoltage-gated 1 alpha [Source:MGI Symbol;Acc:MGI:101782]	chr6	125297622	125321906	+	24284	chr6:125297622-125321906	3971.19	5567.56	4587.61	5692.68	14943.2	9527.78	7831.65	6883.28	8262.8	7474.19	0.811457	0.199993	4.05743	4.96165e-05	0.00517105
309	ENSMUSG00000038059.8	Smim3	small integral membrane protein 3 [Source:MGI Symbol;Acc:MGI:1917088]	chr18	60607263	60635059	-	27796	chr18:60607263-60635059	517.892	556.073	520.988	490.769	425.034	397.366	360.115	350.853	407.043	447.348	-0.411671	0.101491	-4.05624	4.98689e-05	0.00517394
310	ENSMUSG00000003134.11	Tbc1d8	TBC1 domain family, member 8 [Source:MGI Symbol;Acc:MGI:1927225]	chr1	39410573	39517836	-	107263	chr1:39410573-39517836	858.68	794.97	774.161	992.39	571.288	697.8	612.141	571.611	617.804	721.205	-0.459579	0.113415	-4.05219	5.07412e-05	0.00524746
311	ENSMUSG00000103779.2	Gm36931	predicted gene, 36931 [Source:MGI Symbol;Acc:MGI:5610159]	chr17	52073671	52078471	-	4800	chr17:52073671-52078471	177.801	84.4631	121.252	108.389	41.9383	34.8085	55.0332	52.2003	81.4382	84.147	-0.963918	0.238079	-4.04873	5.14958e-05	0.00530837
312	ENSMUSG00000057329.8	Bcl2	B cell leukemia/lymphoma 2 [Source:MGI Symbol;Acc:MGI:88138]	chr1	106465908	106642004	-	176096	chr1:106465908-106642004	948.705	916.859	914.847	878.745	545.051	509.791	604.445	727.542	727.355	752.593	-0.526754	0.130138	-4.04767	5.173e-05	0.00531543
313	ENSMUSG00000038775.15	Vill	villin-like [Source:MGI Symbol;Acc:MGI:1201781]	chr9	118881846	118900593	+	18747	chr9:118881846-118900593	417.986	379.146	372.166	347.602	778.355	804.705	389.46	938.446	678.1	567.33	0.800184	0.197749	4.04647	5.19951e-05	0.0053256
314	ENSMUSG00000017386.11	Traf4	TNF receptor associated factor 4 [Source:MGI Symbol;Acc:MGI:1202880]	chr11	78049325	78056415	-	7090	chr11:78049325-78056415	296.525	227.39	176.513	232.411	360.106	332.93	403.768	409.641	347.012	309.588	0.619546	0.153261	4.04242	5.29018e-05	0.0053859
315	ENSMUSG00000035498.11	Cdcp1	CUB domain containing protein 1 [Source:MGI Symbol;Acc:MGI:2442010]	chr9	122999889	123045103	-	45214	chr9:122999889-123045103	608.502	603.878	553.847	539.381	956.264	1056.04	772.083	954.404	673.68	746.454	0.576291	0.142569	4.04218	5.29563e-05	0.0053859
316	ENSMUSG00000050373.14	Snx21	sorting nexin family member 21 [Source:MGI Symbol;Acc:MGI:1917729]	chr2	164627743	164635736	+	7993	chr2:164627743-164635736	253.82	331.809	373.946	321.158	224.788	216.228	227.929	187.434	176.313	257.047	-0.589796	0.14597	-4.04054	5.3329e-05	0.0053859
317	ENSMUSG00000072647.7	Adam1a	a disintegrin and metallopeptidase domain 1a [Source:MGI Symbol;Acc:MGI:2429504]	chr5	121656639	121660134	-	3495	chr5:121656639-121660134	118.594	122.974	111.271	124.198	66.7392	86.5392	72.6406	79.8701	76.3394	95.4628	-0.599809	0.148473	-4.03984	5.34875e-05	0.0053859
318	ENSMUSG00000103780.2	Gm37524	predicted gene, 37524 [Source:MGI Symbol;Acc:MGI:5610752]	chr1	168163549	168165240	-	1691	chr1:168163549-168165240	330.658	269.262	303.195	231.977	147.841	195.106	182.667	180.771	204.491	227.33	-0.597723	0.147974	-4.03938	5.35919e-05	0.0053859
319	ENSMUSG00000111167.3	Gm39321	predicted gene, 39321 [Source:MGI Symbol;Acc:MGI:5622206]	chr9	42053289	42057818	+	4529	chr9:42053289-42057818	15.2787	22.6866	30.2612	42.8738	3.69452	0.953646	7.27763	8.87212	9.80467	15.7448	-1.1808	0.292252	-4.04034	5.33743e-05	0.0053859
320	ENSMUSG00000037071.4	Scd1	stearoyl-Coenzyme A desaturase 1 [Source:MGI Symbol;Acc:MGI:98239]	chr19	44382894	44396318	-	13424	chr19:44382894-44396318	20539.3	24295.1	30554.4	30478.7	16430.4	15977.1	20194.6	13607.6	11480.8	20395.3	-0.695431	0.172305	-4.03603	5.43623e-05	0.0054323
321	ENSMUSG00000059005.14	Hnrnpa3	heterogeneous nuclear ribonucleoprotein A3 [Source:MGI Symbol;Acc:MGI:1917171]	chr2	75489605	75499751	+	10146	chr2:75489605-75499751	6691.93	6604.4	6248.32	5944.26	4887.67	5398.93	4646.71	4719.2	3984.14	5458.4	-0.416999	0.103322	-4.0359	5.43925e-05	0.0054323
322	ENSMUSG00000020900.16	Myh10	myosin, heavy polypeptide 10, non-muscle [Source:MGI Symbol;Acc:MGI:1930780]	chr11	68582385	68707458	+	125073	chr11:68582385-68707458	3136.07	3655.02	4080.2	4090.03	2337.43	3040.69	2535.91	2141.88	2674.32	3076.84	-0.526155	0.130446	-4.0335	5.49515e-05	0.00545576
323	ENSMUSG00000073471.4	Rsph3a	radial spoke 3A homolog (Chlamydomonas) [Source:MGI Symbol;Acc:MGI:1914082]	chr17	8164446	8198656	+	34210	chr17:8164446-8198656	192.275	138.069	118.197	156.607	278.218	207.873	265.078	283.776	222.727	206.98	0.670399	0.166211	4.03343	5.49678e-05	0.00545576
324	ENSMUSG00000027087.12	Itgav	integrin alpha V [Source:MGI Symbol;Acc:MGI:96608]	chr2	83554741	83637260	+	82519	chr2:83554741-83637260	2556.85	2409.83	2102.84	2229.89	3888.11	5129.02	2960.82	3169.62	3595.09	3115.79	0.635174	0.157701	4.0277	5.63244e-05	0.00555601
325	ENSMUSG00000057841.6	Rpl32	ribosomal protein L32 [Source:MGI Symbol;Acc:MGI:98038]	chr6	115782466	115785708	-	3242	chr6:115782466-115785708	1770.17	1598.03	1465.08	1474.64	2471.19	2515.99	2004.96	1977.19	2086.32	1929.29	0.46793	0.116178	4.02771	5.63224e-05	0.00555601
326	ENSMUSG00000039004.7	Bmp6	bone morphogenetic protein 6 [Source:MGI Symbol;Acc:MGI:88182]	chr13	38529083	38684278	+	155195	chr13:38529083-38684278	864.756	1201.13	1432.69	1115.64	739.84	795.17	617.136	461.459	401.607	847.715	-0.809011	0.200916	-4.02662	5.65838e-05	0.00556448
327	ENSMUSG00000019878.9	Hsf2	heat shock factor 2 [Source:MGI Symbol;Acc:MGI:96239]	chr10	57362481	57389231	+	26750	chr10:57362481-57389231	271.802	213.956	216.589	265.254	348.816	366.242	304.244	365.632	355.015	300.839	0.499403	0.124106	4.02402	5.72138e-05	0.00560617
328	ENSMUSG00000038175.11	Mylip	myosin regulatory light chain interacting protein [Source:MGI Symbol;Acc:MGI:2388271]	chr13	45543218	45565498	+	22280	chr13:45543218-45565498	438.235	295.633	317.789	323.678	580.519	469.193	735.062	493.933	855.004	501.005	0.762629	0.189547	4.02343	5.73575e-05	0.00560617
329	ENSMUSG00000074874.11	Ctla2b	cytotoxic T lymphocyte-associated protein 2 beta [Source:MGI Symbol;Acc:MGI:88555]	chr13	61043164	61045261	-	2097	chr13:61043164-61045261	76.1606	104.409	164.581	104.143	56.8167	60.681	49.3093	23.9151	47.1859	76.3557	-0.972857	0.241956	-4.0208	5.8e-05	0.00563461
330	ENSMUSG00000107134.2	Gm42528	predicted gene 42528 [Source:MGI Symbol;Acc:MGI:5662665]	chr5	39764270	39767687	-	3417	chr5:39764270-39767687	61.2124	65.6521	57.1409	91.6727	148.876	122.35	128.772	102.231	109.928	98.6483	0.739055	0.183776	4.0215	5.78277e-05	0.00563461
331	ENSMUSG00000018411.18	Mapt	microtubule-associated protein tau [Source:MGI Symbol;Acc:MGI:97180]	chr11	104122216	104222916	+	100700	chr11:104122216-104222916	1070.46	1344.74	1943.82	1772.64	765.887	922.281	1038.09	797.052	537.425	1132.49	-0.796711	0.198393	-4.01582	5.92407e-05	0.00572047
332	ENSMUSG00000114431.2	Gm48601	predicted gene, 48601 [Source:MGI Symbol;Acc:MGI:6098180]	chr14	10599148	10602179	-	3031	chr14:10599148-10602179	106.192	135.434	340.901	322.388	67.5833	119.376	91.3487	59.6242	59.0319	144.653	-1.07202	0.266926	-4.01619	5.91464e-05	0.00572047
333	ENSMUSG00000025384.16	Faap100	Fanconi anemia core complex associated protein 100 [Source:MGI Symbol;Acc:MGI:1919135]	chr11	120259881	120269590	-	9709	chr11:120259881-120269590	269.77	376.025	394.599	381.961	215.888	189.782	256.45	236.008	242.526	284.779	-0.597496	0.14886	-4.01383	5.97424e-05	0.0057516
334	ENSMUSG00000004317.15	Clcn5	chloride channel, voltage-sensitive 5 [Source:MGI Symbol;Acc:MGI:99486]	chrX	7020049	7185597	-	165548	chrX:7020049-7185597	534.588	560.022	550.971	614.44	1501.6	1929.79	719.758	1087.96	805.611	922.748	0.901152	0.224606	4.01215	6.01689e-05	0.00575874
335	ENSMUSG00000027425.19	Kat14	lysine acetyltransferase 14 [Source:MGI Symbol;Acc:MGI:1917264]	chr2	144210903	144249596	+	38693	chr2:144210903-144249596	443.591	452.609	464.049	406.511	564.582	724.722	539.662	615.456	642.511	539.299	0.463171	0.115443	4.01212	6.01758e-05	0.00575874
336	ENSMUSG00000048636.8	A730049H05Rik	RIKEN cDNA A730049H05 gene [Source:MGI Symbol;Acc:MGI:1921766]	chr6	92793459	92824155	+	30696	chr6:92793459-92824155	17.9511	17.7261	29.1041	28.5681	5.75584	3.98683	12.1322	5.54086	7.17503	14.2156	-1.12761	0.281131	-4.01095	6.04738e-05	0.0057654
337	ENSMUSG00000106671.2	Gm42900	predicted gene 42900 [Source:MGI Symbol;Acc:MGI:5663037]	chr5	107402204	107404370	-	2166	chr5:107402204-107404370	62.2402	37.4661	77.2537	70.0421	29.0712	37.8144	20.9095	23.409	20.3516	42.062	-0.96519	0.240669	-4.01044	6.06051e-05	0.0057654
338	ENSMUSG00000045128.10	Rpl18a	ribosomal protein L18A [Source:MGI Symbol;Acc:MGI:1924058]	chr8	71347366	71350056	-	2690	chr8:71347366-71350056	3467.07	3250.17	3147.41	3145.36	4193.58	3713.97	4168.86	3887.78	4153.81	3680.89	0.301787	0.0752815	4.00877	6.10355e-05	0.00578916
339	ENSMUSG00000024695.17	Zfp91	zinc finger protein 91 [Source:MGI Symbol;Acc:MGI:104854]	chr19	12744384	12773490	-	29106	chr19:12744384-12773490	1996.88	1794.14	2041.01	2082.51	2560.93	2547.82	2362.25	2388.11	2446.53	2246.68	0.309353	0.0771832	4.00804	6.12255e-05	0.00579005
340	ENSMUSG00000031119.5	Gpc4	glypican 4 [Source:MGI Symbol;Acc:MGI:104902]	chrX	51141898	51254129	-	112231	chrX:51141898-51254129	524.429	775.857	571.641	631.113	1222.26	981.981	756.082	1026.16	1356.62	871.793	0.6971	0.174151	4.00284	6.25854e-05	0.00590125
341	ENSMUSG00000040896.17	Kcnd3	potassium voltage-gated channel, Shal-related family, member 3 [Source:MGI Symbol;Acc:MGI:1928743]	chr3	105359646	105581318	+	221672	chr3:105359646-105581318	38.4469	140.455	18.5128	38.9935	14.9882	12.7819	12.8958	10.6047	12.1577	33.3152	-1.16369	0.290983	-3.99917	6.35643e-05	0.00597598
342	ENSMUSG00000063659.12	Zbtb18	zinc finger and BTB domain containing 18 [Source:MGI Symbol;Acc:MGI:1353609]	chr1	177269917	177278330	+	8413	chr1:177269917-177278330	835.189	798.672	733.453	631.457	1027.01	1048.65	1256.87	1048.77	953.224	925.923	0.485548	0.121523	3.99553	6.45508e-05	0.00605097
343	ENSMUSG00000019978.17	Epb41l2	erythrocyte membrane protein band 4.1 like 2 [Source:MGI Symbol;Acc:MGI:103009]	chr10	25235696	25399417	+	163721	chr10:25235696-25399417	3295.46	4098.64	4862.88	4932.2	2775	3060.46	3114.6	2975.97	2825.28	3548.94	-0.515013	0.128946	-3.99401	6.49652e-05	0.00606821
344	ENSMUSG00000033307.8	Mif	macrophage migration inhibitory factor (glycosylation-inhibiting factor) [Source:MGI Symbol;Acc:MGI:96982]	chr10	75695187	75696074	-	887	chr10:75695187-75696074	420.53	237.184	242.673	258.671	611.054	629.796	374.69	482.343	672.247	436.576	0.806332	0.201913	3.99347	6.51132e-05	0.00606821
345	ENSMUSG00000022843.18	Clcn2	chloride channel, voltage-sensitive 2 [Source:MGI Symbol;Acc:MGI:105061]	chr16	20521714	20536496	-	14782	chr16:20521714-20536496	46.5102	57.1788	45.5234	65.9679	106.817	71.7182	89.4156	107.737	123.063	79.3258	0.777316	0.194988	3.98649	6.70586e-05	0.0062314
346	ENSMUSG00000000142.16	Axin2	axin 2 [Source:MGI Symbol;Acc:MGI:1270862]	chr11	108811175	108841609	+	30434	chr11:108811175-108841609	670.318	752.33	559.413	625.407	364.291	390.027	484.653	378.312	514.3	526.561	-0.573266	0.144009	-3.98078	6.86909e-05	0.00636463
347	ENSMUSG00000059974.11	Ntm	neurotrimin [Source:MGI Symbol;Acc:MGI:2446259]	chr9	28906046	29874437	-	968391	chr9:28906046-29874437	12.0619	37.4489	25.0111	41.2794	232.617	195.187	13.4826	138.917	232.988	103.221	1.16778	0.293584	3.97766	6.95958e-05	0.00642989
348	ENSMUSG00000027380.11	Acoxl	acyl-Coenzyme A oxidase-like [Source:MGI Symbol;Acc:MGI:1921371]	chr2	127680796	127965793	+	284997	chr2:127680796-127965793	302.722	318.387	754.307	501.903	44.4892	69.1118	312.71	90.1626	71.5238	273.924	-1.15354	0.290105	-3.97628	7.00012e-05	0.00644876
349	ENSMUSG00000105842.2	Gm43329	predicted gene 43329 [Source:MGI Symbol;Acc:MGI:5663466]	chr3	105674282	105677513	-	3231	chr3:105674282-105677513	157.831	177.134	213.544	156.743	95.8219	123.35	104.557	115.001	122.139	140.68	-0.605912	0.15246	-3.97424	7.06032e-05	0.00648558
350	ENSMUSG00000037784.15	Dzip1l	DAZ interacting protein 1-like [Source:MGI Symbol;Acc:MGI:1919757]	chr9	99511549	99551309	+	39760	chr9:99511549-99551309	491.319	611.787	453.406	637.56	962.39	795.156	664.669	932.184	945.295	721.53	0.602084	0.151726	3.96824	7.24049e-05	0.00663208
351	ENSMUSG00000020679.12	Hnf1b	HNF1 homeobox B [Source:MGI Symbol;Acc:MGI:98505]	chr11	83740889	83796645	+	55756	chr11:83740889-83796645	141.536	138.369	193.749	147.304	252.013	223.054	263.775	219.468	217.994	199.696	0.564853	0.142481	3.9644	7.35817e-05	0.00670158
352	ENSMUSG00000092569.4	Gm20544	predicted gene 20544 [Source:MGI Symbol;Acc:MGI:5142009]	chr18	75446742	75500211	-	53469	chr18:75446742-75500211	129.845	157.951	119.838	154.355	271.555	230.103	168.678	252.694	222.261	189.698	0.648709	0.163617	3.96481	7.3454e-05	0.00670158
353	ENSMUSG00000105750.2	Gm43130	predicted gene 43130 [Source:MGI Symbol;Acc:MGI:5663267]	chr5	13530995	13534901	+	3906	chr5:13530995-13534901	35.3799	48.9921	53.1219	20.6969	81.2943	92.5011	70.4406	92.6621	77.3608	63.6055	0.881587	0.222539	3.96149	7.4482e-05	0.00676436
354	ENSMUSG00000042331.14	Specc1	sperm antigen with calponin homology and coiled-coil domains 1 [Source:MGI Symbol;Acc:MGI:2442356]	chr11	61847589	62113839	+	266250	chr11:61847589-62113839	1155.59	1273.55	1225.56	1267.28	1723.42	1931.91	1519.69	1532.76	1534.43	1462.69	0.408896	0.103305	3.95814	7.55369e-05	0.00684078
355	ENSMUSG00000027843.14	Ptpn22	protein tyrosine phosphatase, non-receptor type 22 (lymphoid) [Source:MGI Symbol;Acc:MGI:107170]	chr3	103767111	103819563	+	52452	chr3:103767111-103819563	524.912	219.798	300.788	308.874	89.5494	63.546	164.274	126.829	206.667	222.804	-1.02178	0.258224	-3.95694	7.59149e-05	0.00685565
356	ENSMUSG00000028976.11	Slc2a5	solute carrier family 2 (facilitated glucose transporter), member 5 [Source:MGI Symbol;Acc:MGI:1928369]	chr4	150203740	150228626	+	24886	chr4:150203740-150228626	1.92761	2.09951	0.673427	2.6487	22.629	8.68632	2.95703	29.3069	32.6091	11.5042	1.13791	0.287686	3.9554	7.64076e-05	0.00686149
357	ENSMUSG00000089901.2	Gm8113	predicted gene 8113 [Source:MGI Symbol;Acc:MGI:3648791]	chr14	44162847	44170868	+	8021	chr14:44162847-44170868	37.32	31.2449	29.0821	29.5821	62.4411	71.6322	50.6258	50.0329	87.525	49.9429	0.853694	0.215826	3.95548	7.63801e-05	0.00686149
358	ENSMUSG00000031995.10	St14	suppression of tumorigenicity 14 (colon carcinoma) [Source:MGI Symbol;Acc:MGI:1338881]	chr9	31000698	31043149	-	42451	chr9:31000698-31043149	1264.89	1224.77	782.022	880.974	1892.19	1592.54	1352.76	1893.87	1827.09	1412.35	0.65776	0.166451	3.95168	7.7605e-05	0.00694955
359	ENSMUSG00000107468.2	5730507A11Rik	RIKEN cDNA 5730507A11 gene [Source:MGI Symbol;Acc:MGI:1917874]	chr2	38752175	38755545	+	3370	chr2:38752175-38755545	7.65176	15.631	10.0249	10.8432	56.4693	48.7417	9.90547	39.4006	107.891	34.0621	1.15638	0.292706	3.95064	7.79417e-05	0.00696026
360	ENSMUSG00000097754.3	Ptgs2os2	prostaglandin-endoperoxide synthase 2, opposite strand 2 [Source:MGI Symbol;Acc:MGI:5477181]	chr1	150034794	150040836	-	6042	chr1:150034794-150040836	67.1926	30.6222	62.8138	40.9437	23.0407	22.3835	24.5155	14.0967	16.0064	33.5128	-0.996841	0.252389	-3.94963	7.82736e-05	0.00697048
361	ENSMUSG00000039813.15	Tbc1d2	TBC1 domain family, member 2 [Source:MGI Symbol;Acc:MGI:2652885]	chr4	46604390	46650209	-	45819	chr4:46604390-46650209	312.125	419.792	349.517	454.054	668.403	645.45	490.243	573.581	554.565	496.414	0.572903	0.145104	3.94822	7.87345e-05	0.0069921
362	ENSMUSG00000028641.17	P3h1	prolyl 3-hydroxylase 1 [Source:MGI Symbol;Acc:MGI:1888921]	chr4	119090112	119106172	+	16060	chr4:119090112-119106172	330.48	425.855	332.039	355.249	546.6	709.153	443.443	534.831	554.821	470.275	0.585599	0.148457	3.94457	7.99442e-05	0.00707992
363	ENSMUSG00000103216.2	Gm37248	predicted gene, 37248 [Source:MGI Symbol;Acc:MGI:5610476]	chr17	52103045	52106218	-	3173	chr17:52103045-52106218	150.184	63.557	101.26	73.9372	29.9437	24.8693	48.4262	48.9804	47.8373	65.444	-0.98344	0.249382	-3.94351	8.02966e-05	0.00709154
364	ENSMUSG00000021892.15	Sh3bp5	SH3-domain binding protein 5 (BTK-associated) [Source:MGI Symbol;Acc:MGI:1344391]	chr14	31081837	31158035	-	76198	chr14:31081837-31158035	838.972	835.42	874.064	918.103	731.121	630.973	504.502	504.586	455.375	699.235	-0.576009	0.146167	-3.94076	8.12244e-05	0.00715377
365	ENSMUSG00000025916.11	Ppp1r42	protein phosphatase 1, regulatory subunit 42 [Source:MGI Symbol;Acc:MGI:1921138]	chr1	10038849	10079361	-	40512	chr1:10038849-10079361	3.75236	3.56286	4.71562	3.39097	11.3607	10.9612	15.1052	22.1481	19.0573	10.4505	1.13471	0.288091	3.93871	8.192e-05	0.00719527
366	ENSMUSG00000021187.15	Tc2n	tandem C2 domains, nuclear [Source:MGI Symbol;Acc:MGI:1921663]	chr12	101611702	101684782	-	73080	chr12:101611702-101684782	626.78	675.287	514.479	572.197	923.162	668.249	1042.03	1061.41	938.123	780.191	0.588947	0.14979	3.93182	8.43047e-05	0.00736496
367	ENSMUSG00000036273.16	Lrrk2	leucine-rich repeat kinase 2 [Source:MGI Symbol;Acc:MGI:1913975]	chr15	91557378	91700323	+	142945	chr15:91557378-91700323	3778.38	5083.3	6720.98	6190.97	3052.65	2614.7	4241	2515.41	2173.57	4041.22	-0.780847	0.198598	-3.9318	8.43114e-05	0.00736496
368	ENSMUSG00000023132.9	Gzma	granzyme A [Source:MGI Symbol;Acc:MGI:109266]	chr13	113230359	113237515	-	7156	chr13:113230359-113237515	224.238	113.353	157.575	118.912	22.2268	32.995	75.3288	77.6189	68.0267	98.9193	-1.0493	0.266928	-3.93102	8.45855e-05	0.00736882
369	ENSMUSG00000028989.4	Angptl7	angiopoietin-like 7 [Source:MGI Symbol;Acc:MGI:3605801]	chr4	148579640	148584917	-	5277	chr4:148579640-148584917	8.61801	12.4885	49.1619	32.5551	3.42011	1.99024	7.70348	2.12807	6.10547	13.7968	-1.14983	0.292596	-3.92975	8.50335e-05	0.00738777
370	ENSMUSG00000028675.13	Pnrc2	proline-rich nuclear receptor coactivator 2 [Source:MGI Symbol;Acc:MGI:106512]	chr4	135598229	135601161	-	2932	chr4:135598229-135601161	741.261	759.954	764.42	771.593	903.944	982.843	1048.48	889.186	980.427	871.346	0.332073	0.0845402	3.92799	8.56571e-05	0.00740183
371	ENSMUSG00000047507.14	Baiap3	BAI1-associated protein 3 [Source:MGI Symbol;Acc:MGI:2685783]	chr17	25461633	25475338	-	13705	chr17:25461633-25475338	109.006	145.049	144.439	149.883	84.7554	43.2702	79.9337	79.2862	81.8706	101.944	-0.779082	0.198331	-3.92819	8.55865e-05	0.00740183
372	ENSMUSG00000014778.11	Fhod1	formin homology 2 domain containing 1 [Source:MGI Symbol;Acc:MGI:2679008]	chr8	106055795	106074585	-	18790	chr8:106055795-106074585	1527.69	1637.3	2038.66	1613.53	1227.99	1249.24	1175.2	1382.52	1160.98	1445.9	-0.442184	0.112642	-3.92558	8.65216e-05	0.00741896
373	ENSMUSG00000036825.13	Ssx2ip	synovial sarcoma, X 2 interacting protein [Source:MGI Symbol;Acc:MGI:2139150]	chr3	146110397	146145899	+	35502	chr3:146110397-146145899	468.926	440	491.342	422.152	634.839	719.924	517.012	658.758	661.603	557.173	0.466751	0.118867	3.92668	8.61275e-05	0.00741896
374	ENSMUSG00000105677.2	Gm43328	predicted gene 43328 [Source:MGI Symbol;Acc:MGI:5663465]	chr3	105639760	105641193	-	1433	chr3:105639760-105641193	131.409	117.371	172.778	135.312	76.8759	90.6097	88.0262	88.2099	92.5635	110.35	-0.622631	0.158612	-3.9255	8.65495e-05	0.00741896
375	ENSMUSG00000021265.4	Slc25a29	solute carrier family 25 (mitochondrial carrier, palmitoylcarnitine transporter), member 29 [Source:MGI Symbol;Acc:MGI:2444911]	chr12	108791799	108801809	-	10010	chr12:108791799-108801809	86.2929	83.5072	85.7834	124.652	57.8291	58.1071	51.4888	46.5396	57.8929	72.4548	-0.717332	0.18302	-3.91942	8.87616e-05	0.00752973
376	ENSMUSG00000027339.16	Rassf2	Ras association (RalGDS/AF-6) domain family member 2 [Source:MGI Symbol;Acc:MGI:2442060]	chr2	131831335	131872178	-	40843	chr2:131831335-131872178	1761.56	1286.73	1639.19	1697.49	886.319	778.841	1261.24	1129.26	993.211	1270.43	-0.611001	0.155918	-3.91873	8.90162e-05	0.00752973
377	ENSMUSG00000055865.9	Tafa3	TAFA chemokine like family member 3 [Source:MGI Symbol;Acc:MGI:3046463]	chr3	104674722	104689156	-	14434	chr3:104674722-104689156	23.9109	21.4377	27.9352	12.3206	7.55268	5.12013	5.66618	4.7003	7.48629	12.9033	-1.11021	0.283272	-3.91923	8.88321e-05	0.00752973
378	ENSMUSG00000064341.1	mt-Nd1	mitochondrially encoded NADH dehydrogenase 1 [Source:MGI Symbol;Acc:MGI:101787]	chrM	2751	3707	+	956	chrM:2751-3707	10992.8	10992.3	13311.3	12758.7	19858.4	17224.6	13561.2	18300.6	17214.2	14912.7	0.495078	0.126328	3.91898	8.89234e-05	0.00752973
379	ENSMUSG00000112734.2	Gm47644	predicted gene, 47644 [Source:MGI Symbol;Acc:MGI:6096722]	chr10	53213849	53221181	-	7332	chr10:53213849-53221181	86.6827	106.517	163.752	108.907	48.884	75.2749	38.1692	59.9092	62.9354	83.4479	-0.85821	0.218889	-3.92075	8.8274e-05	0.00752973
380	ENSMUSG00000040631.9	Dok4	docking protein 4 [Source:MGI Symbol;Acc:MGI:2148865]	chr8	95590456	95602958	-	12502	chr8:95590456-95602958	337.253	526.64	611.837	407.298	239.638	307.736	321.902	230.298	262.044	360.516	-0.70723	0.180509	-3.91798	8.92947e-05	0.00753342
381	ENSMUSG00000119662.1	Gm22988	predicted gene, 22988 [Source:MGI Symbol;Acc:MGI:5452765]	chr11	69560461	69560604	-	143	chr11:69560461-69560604	311.879	362.518	316.31	344.356	796.266	296.76	779.781	1007.45	716.927	548.027	0.897213	0.229727	3.90556	9.40058e-05	0.00791006
382	ENSMUSG00000066113.17	Adamtsl1	ADAMTS-like 1 [Source:MGI Symbol;Acc:MGI:1924989]	chr4	85432409	86346622	+	914213	chr4:85432409-86346622	439.082	483.093	518.209	606.941	297.885	269.59	426.526	254.614	320.76	401.856	-0.645515	0.165342	-3.90411	9.45729e-05	0.00793695
383	ENSMUSG00000033016.17	Nfatc1	nuclear factor of activated T cells, cytoplasmic, calcineurin dependent 1 [Source:MGI Symbol;Acc:MGI:102469]	chr18	80649420	80756286	-	106866	chr18:80649420-80756286	1215.61	1165.45	1586.65	1336.94	911.225	826.65	1073.08	912.753	946.592	1108.33	-0.482497	0.123694	-3.90071	9.59093e-05	0.00802809
384	ENSMUSG00000097124.3	A530020G20Rik	RIKEN cDNA A530020G20 gene [Source:MGI Symbol;Acc:MGI:2442825]	chr3	121325268	121329855	+	4587	chr3:121325268-121329855	341.934	239.998	306.09	324.125	121.085	102.404	118.752	187.502	231.757	219.294	-0.837054	0.214793	-3.89703	9.73793e-05	0.0081299
385	ENSMUSG00000026972.16	Arrdc1	arrestin domain containing 1 [Source:MGI Symbol;Acc:MGI:2446136]	chr2	24815364	24825264	-	9900	chr2:24815364-24825264	655.052	595.677	582.568	660.944	1026.17	779.504	781.768	916.35	819.907	757.549	0.453084	0.116347	3.89427	9.84966e-05	0.00820183
386	ENSMUSG00000028033.17	Kcnq5	potassium voltage-gated channel, subfamily Q, member 5 [Source:MGI Symbol;Acc:MGI:1924937]	chr1	21468627	22032166	-	563539	chr1:21468627-22032166	209.671	221.434	227.486	259.416	156.268	166.042	172.054	126.746	160.033	188.794	-0.523744	0.134545	-3.89269	9.91371e-05	0.00821036
387	ENSMUSG00000047793.14	Sned1	sushi, nidogen and EGF-like domains 1 [Source:MGI Symbol;Acc:MGI:3045960]	chr1	93163563	93228787	+	65224	chr1:93163563-93228787	1327.59	1323.04	1074.18	1008.82	789.97	794.569	905.075	923.695	776.367	991.478	-0.474911	0.121984	-3.89324	9.89146e-05	0.00821036
388	ENSMUSG00000071528.5	Atp5md	ATP synthase membrane subunit DAPIT [Source:MGI Symbol;Acc:MGI:1891435]	chr19	47071903	47079086	-	7183	chr19:47071903-47079086	286.62	339.038	317.035	251.487	498.806	471.267	371.226	456.354	399.149	376.776	0.527421	0.13551	3.89213	9.93674e-05	0.00821036
389	ENSMUSG00000023991.17	Foxp4	forkhead box P4 [Source:MGI Symbol;Acc:MGI:1921373]	chr17	48178058	48235570	-	57512	chr17:48178058-48235570	1104.1	1163.86	1090.66	1144.72	1365.27	1312.38	1361.77	1343.89	1340.36	1247.45	0.253276	0.0651167	3.88958	0.000100419	0.00825466
390	ENSMUSG00000024420.10	Zfp521	zinc finger protein 521 [Source:MGI Symbol;Acc:MGI:95459]	chr18	13820070	14105844	-	285774	chr18:13820070-14105844	445.317	454.179	391.032	350.88	671.183	705.442	534.981	554.378	938.086	560.609	0.662674	0.170349	3.89009	0.000100209	0.00825466
391	ENSMUSG00000103122.2	Gm37391	predicted gene, 37391 [Source:MGI Symbol;Acc:MGI:5610619]	chr11	84080419	84082736	+	2317	chr11:84080419-84082736	26.8056	23.9424	27.0849	16.7682	10.2617	6.96531	7.70363	10.642	5.08815	15.0291	-1.05512	0.271347	-3.88845	0.000100889	0.00827208
392	ENSMUSG00000114267.2	Gm48600	predicted gene, 48600 [Source:MGI Symbol;Acc:MGI:6098178]	chr14	10560615	10565094	-	4479	chr14:10560615-10565094	107.073	150.14	306.657	357.707	60.7643	130.287	99.059	56.4577	52.9337	146.787	-1.05567	0.271727	-3.88504	0.000102314	0.00836756
393	ENSMUSG00000103385.2	Gm37752	predicted gene, 37752 [Source:MGI Symbol;Acc:MGI:5610980]	chr3	92185032	92188340	-	3308	chr3:92185032-92188340	55.4773	40.6388	64.1612	20.7012	81.2798	193.974	228.926	157.599	61.0701	100.425	1.08231	0.279	3.87924	0.000104783	0.00854771
394	ENSMUSG00000040270.17	Bach2	BTB and CNC homology, basic leucine zipper transcription factor 2 [Source:MGI Symbol;Acc:MGI:894679]	chr4	32238804	32586108	+	347304	chr4:32238804-32586108	848.793	758.692	714.039	988.742	385.673	304.651	422.845	579.238	611.404	623.786	-0.743183	0.191763	-3.87552	0.000106397	0.00865735
395	ENSMUSG00000024589.19	Nedd4l	neural precursor cell expressed, developmentally down-regulated gene 4-like [Source:MGI Symbol;Acc:MGI:1933754]	chr18	65020776	65350899	+	330123	chr18:65020776-65350899	1835.5	2099.97	2824.65	3055.05	1118.98	1171.35	1854.24	1492.99	1446.89	1877.73	-0.706932	0.182458	-3.8745	0.000106843	0.0086716
396	ENSMUSG00000024529.15	Lox	lysyl oxidase [Source:MGI Symbol;Acc:MGI:96817]	chr18	52649139	52662939	-	13800	chr18:52649139-52662939	3203.07	4242.52	3352.71	3738.16	10759.1	12583.2	4700.53	4866.07	6896.18	6037.96	0.90568	0.233899	3.8721	0.0001079	0.00873523
397	ENSMUSG00000118383.2	Gm50321	predicted gene, 50321 [Source:MGI Symbol;Acc:MGI:6303181]	chr19	9806263	9814261	-	7998	chr19:9806263-9814261	96.6514	91.6494	82.2335	99.5945	278.843	351.2	88.0448	173.516	241.201	166.993	0.974379	0.251871	3.86856	0.000109478	0.00884068
398	ENSMUSG00000103085.2	Gm38120	predicted gene, 38120 [Source:MGI Symbol;Acc:MGI:5611348]	chr1	13413787	13418428	-	4641	chr1:13413787-13418428	263.846	235.65	246.52	249.303	136.938	176.034	178.307	192.815	179.162	206.508	-0.503491	0.130204	-3.86695	0.000110206	0.00887709
399	ENSMUSG00000028003.7	Lrat	lecithin-retinol acyltransferase (phosphatidylcholine-retinol-O-acyltransferase) [Source:MGI Symbol;Acc:MGI:1891259]	chr3	82799886	82811280	-	11394	chr3:82799886-82811280	219.831	229.442	315.624	317.254	104.426	128.288	118.873	173.662	201.566	200.996	-0.776011	0.20115	-3.85787	0.000114378	0.0091901
400	ENSMUSG00000026077.16	Npas2	neuronal PAS domain protein 2 [Source:MGI Symbol;Acc:MGI:109232]	chr1	39232812	39402317	+	169505	chr1:39232812-39402317	220.174	143.998	83.5003	67.7911	56.0155	68.5227	37.8357	35.6775	22.431	81.7718	-1.0564	0.274107	-3.85395	0.000116229	0.00931549
401	ENSMUSG00000022676.8	Snai2	snail family zinc finger 2 [Source:MGI Symbol;Acc:MGI:1096393]	chr16	14523716	14527249	+	3533	chr16:14523716-14527249	104.397	94.6805	160.554	127.28	38.4713	68.6686	83.6361	60.6407	49.8588	87.5763	-0.847645	0.220116	-3.8509	0.000117685	0.00940866
402	ENSMUSG00000020393.17	Kremen1	kringle containing transmembrane protein 1 [Source:MGI Symbol;Acc:MGI:1933988]	chr11	5141552	5211558	-	70006	chr11:5141552-5211558	934.932	900.984	850.063	894.097	1161.79	1026.33	1129.45	1202.31	1091.55	1021.28	0.319664	0.0830379	3.84962	0.000118301	0.00943433
403	ENSMUSG00000022197.17	Pdzd2	PDZ domain containing 2 [Source:MGI Symbol;Acc:MGI:1922394]	chr15	12359797	12740010	-	380213	chr15:12359797-12740010	8625.17	11936.8	12294.7	11194.6	6003.13	7057.78	7869.6	7548.39	8604.11	9014.92	-0.536246	0.139337	-3.84854	0.000118822	0.00945235
404	ENSMUSG00000028692.15	Akr1a1	aldo-keto reductase family 1, member A1 (aldehyde reductase) [Source:MGI Symbol;Acc:MGI:1929955]	chr4	116493707	116508877	-	15170	chr4:116493707-116508877	3125.08	3335.74	2937.58	3107.48	4436.35	3914.14	3755.61	3682.49	3983.8	3586.48	0.331732	0.0862261	3.84723	0.000119461	0.00947973
405	ENSMUSG00000022220.15	Adcy4	adenylate cyclase 4 [Source:MGI Symbol;Acc:MGI:99674]	chr14	56006514	56021552	-	15038	chr14:56006514-56021552	1159.5	1604	2201.8	1609.47	997.571	1081.62	1129.93	854.094	984.456	1291.38	-0.641146	0.166792	-3.84399	0.000121049	0.00955974
406	ENSMUSG00000109045.2	Gm45084	predicted gene 45084 [Source:MGI Symbol;Acc:MGI:5753660]	chr7	117828624	117830580	-	1956	chr7:117828624-117830580	92.914	101.95	97.3438	86.8336	52.1465	57.7238	62.7264	55.3169	68.1725	75.0142	-0.623908	0.162309	-3.84396	0.000121066	0.00955974
407	ENSMUSG00000054693.15	Adam10	a disintegrin and metallopeptidase domain 10 [Source:MGI Symbol;Acc:MGI:109548]	chr9	70586279	70687511	+	101232	chr9:70586279-70687511	2289.82	2143.56	2067.67	2045.89	2658.05	2752.61	2495.56	2486.5	2728.37	2407.56	0.291659	0.0759027	3.84254	0.000121768	0.00959158
408	ENSMUSG00000041957.16	Pkp2	plakophilin 2 [Source:MGI Symbol;Acc:MGI:1914701]	chr16	16031182	16090576	+	59394	chr16:16031182-16090576	410.699	501.811	454.225	471.097	743.933	693.404	527.085	631.509	651.828	565.066	0.477253	0.124358	3.83772	0.00012418	0.00975754
409	ENSMUSG00000041189.10	Chrnb1	cholinergic receptor, nicotinic, beta polypeptide 1 (muscle) [Source:MGI Symbol;Acc:MGI:87890]	chr11	69674862	69686769	-	11907	chr11:69674862-69686769	219.856	235.413	211.319	278.316	293.617	414.137	408.353	344.979	328.542	303.837	0.557459	0.145301	3.83658	0.000124761	0.00977927
410	ENSMUSG00000064354.1	mt-Co2	mitochondrially encoded cytochrome c oxidase II [Source:MGI Symbol;Acc:MGI:102503]	chrM	7013	7696	+	683	chrM:7013-7696	9053.01	12727	10940.6	12696.6	6955.58	4954.63	8942.91	7598.98	6382.4	8916.86	-0.641725	0.167637	-3.82807	0.000129153	0.0100742
411	ENSMUSG00000105986.2	Gm43065	predicted gene 43065 [Source:MGI Symbol;Acc:MGI:5663202]	chr3	103772022	103774113	+	2091	chr3:103772022-103774113	143.648	40.5829	77.2601	65.1148	22.2294	10.9467	39.6175	35.1107	23.4038	50.8793	-1.0708	0.279706	-3.8283	0.000129031	0.0100742
412	ENSMUSG00000028179.13	Cth	cystathionase (cystathionine gamma-lyase) [Source:MGI Symbol;Acc:MGI:1339968]	chr3	157599885	157630714	-	30829	chr3:157599885-157630714	40.7194	42.4659	63.9761	49.3021	18.7229	26.8396	31.375	17.9215	13.4389	33.8624	-0.927483	0.242332	-3.82732	0.000129544	0.0100803
413	ENSMUSG00000045555.4	Mettl24	methyltransferase like 24 [Source:MGI Symbol;Acc:MGI:3045338]	chr10	40559278	40687079	+	127801	chr10:40559278-40687079	75.751	113.258	66.2832	88.8709	44.4257	30.8635	56.1184	45.7095	46.7938	63.1194	-0.801979	0.209764	-3.82325	0.000131704	0.0102101
414	ENSMUSG00000109005.2	Gm45221	predicted gene 45221 [Source:MGI Symbol;Acc:MGI:5753797]	chr7	89835135	89837406	+	2271	chr7:89835135-89837406	418.384	343.498	340.081	341.297	283.041	233.84	260.822	247.949	273.739	304.739	-0.452902	0.118469	-3.82298	0.00013185	0.0102101
415	ENSMUSG00000056724.16	Nbeal2	neurobeachin-like 2 [Source:MGI Symbol;Acc:MGI:2448554]	chr9	110453857	110483229	-	29372	chr9:110453857-110483229	1877.61	1485.9	1969.24	1744.67	1460.94	1182.38	1337.72	1244.86	1245.63	1505.44	-0.433197	0.113412	-3.81968	0.000133625	0.0103226
416	ENSMUSG00000025006.19	Sorbs1	sorbin and SH3 domain containing 1 [Source:MGI Symbol;Acc:MGI:700014]	chr19	40283197	40502223	-	219026	chr19:40283197-40502223	881.753	896.443	1434.88	1732.08	711.648	633.384	851.526	599.409	554.606	921.749	-0.765088	0.200525	-3.81543	0.000135948	0.0104768
417	ENSMUSG00000068263.12	Efcc1	EF hand and coiled-coil domain containing 1 [Source:MGI Symbol;Acc:MGI:3611451]	chr6	87707851	87732890	+	25039	chr6:87707851-87732890	149.042	101.619	94.4855	110.605	30.9801	27.9384	56.5202	54.9683	77.7288	78.2097	-0.931028	0.245566	-3.79135	0.000149831	0.011519
418	ENSMUSG00000040987.16	Mill2	MHC I like leukocyte 2 [Source:MGI Symbol;Acc:MGI:2179989]	chr7	18573891	18599327	+	25436	chr7:18573891-18599327	430.557	405.211	520.641	438.717	185.536	147.797	332.05	245.627	299.509	333.961	-0.768633	0.202935	-3.78757	0.000152125	0.0116396
419	ENSMUSG00000065649.3	Snora74a	small nucleolar RNA, H/ACA box 74A [Source:MGI Symbol;Acc:MGI:3646921]	chr18	35690085	35690280	+	195	chr18:35690085-35690280	216.456	264.103	218.71	205.801	399.416	245.757	357.469	454.699	409.074	307.943	0.653264	0.172469	3.78771	0.000152039	0.0116396
420	ENSMUSG00000057606.15	Colq	collagen-like tail subunit (single strand of homotrimer) of asymmetric acetylcholinesterase [Source:MGI Symbol;Acc:MGI:1338761]	chr14	31245039	31313300	-	68261	chr14:31245039-31313300	59.1305	69.4026	113.343	82.0839	7.65601	12.0047	50.3451	8.56423	27.6323	47.7958	-1.10092	0.290731	-3.78672	0.000152647	0.0116517
421	ENSMUSG00000106847.2	Peg13	paternally expressed 13 [Source:MGI Symbol;Acc:MGI:2663476]	chr15	72677449	72682173	-	4724	chr15:72677449-72682173	1119.41	1485.89	1880.93	1786.47	1038.17	826.459	1110.57	1003.51	1034.26	1253.96	-0.595231	0.157264	-3.78493	0.000153753	0.0117082
422	ENSMUSG00000041235.13	Chd7	chromodomain helicase DNA binding protein 7 [Source:MGI Symbol;Acc:MGI:2444748]	chr4	8690406	8867659	+	177253	chr4:8690406-8867659	1724.62	1227.34	1963.03	2024.59	1004.18	1027.44	1331.53	1145.43	876.656	1369.42	-0.627701	0.166007	-3.78118	0.000156085	0.0118576
423	ENSMUSG00000064370.1	mt-Cytb	mitochondrially encoded cytochrome b [Source:MGI Symbol;Acc:MGI:102501]	chrM	14145	15288	+	1143	chrM:14145-15288	17139.4	18903.1	23756.3	22151.9	29750	26001.5	26809.4	30558.1	27769.4	24759.9	0.440849	0.116698	3.77768	0.000158295	0.0119971
424	ENSMUSG00000068130.13	Zfp442	zinc finger protein 442 [Source:MGI Symbol;Acc:MGI:3651999]	chr2	150249061	150293406	-	44345	chr2:150249061-150293406	86.1085	81.2527	91.2466	102.539	121.473	161.163	129.868	143.728	134.346	116.858	0.568329	0.150479	3.77681	0.000158853	0.012011
425	ENSMUSG00000002083.14	Bbc3	BCL2 binding component 3 [Source:MGI Symbol;Acc:MGI:2181667]	chr7	16042318	16052130	+	9812	chr7:16042318-16052130	102.423	127.319	130.751	123.496	82.9996	66.2459	83.7383	85.1681	63.2525	96.1549	-0.615285	0.163005	-3.77465	0.000160235	0.012087
426	ENSMUSG00000028111.5	Ctsk	cathepsin K [Source:MGI Symbol;Acc:MGI:107823]	chr3	95406567	95416673	+	10106	chr3:95406567-95416673	299.185	334.558	270.165	403.884	798.782	569.493	391.726	521.919	1029.45	513.24	0.840064	0.222709	3.77203	0.000161922	0.0121856
427	ENSMUSG00000021732.15	Fgf10	fibroblast growth factor 10 [Source:MGI Symbol;Acc:MGI:1099809]	chr13	118806327	118928651	+	122324	chr13:118806327-118928651	256.244	229.347	256.574	300.58	106.971	161.126	203.619	161.902	159.814	204.02	-0.6511	0.172677	-3.77061	0.000162847	0.0122265
428	ENSMUSG00000020098.8	Pcbd1	pterin 4 alpha carbinolamine dehydratase/dimerization cofactor of hepatocyte nuclear factor 1 alpha (TCF1) 1 [Source:MGI Symbol;Acc:MGI:94873]	chr10	60925110	60930103	+	4993	chr10:60925110-60930103	37.5861	36.1598	38.3014	33.6919	63.0311	50.8615	60.4896	83.6835	75.1903	53.2217	0.752738	0.199726	3.76885	0.000164003	0.012283
429	ENSMUSG00000033102.16	Cdc14b	CDC14 cell division cycle 14B [Source:MGI Symbol;Acc:MGI:2441808]	chr13	64337082	64423104	-	86022	chr13:64337082-64423104	216.242	211.723	253.546	286.921	353.442	307.046	372.1	355.854	465.338	313.579	0.569472	0.151122	3.7683	0.000164366	0.012283
430	ENSMUSG00000021359.17	Tfap2a	transcription factor AP-2, alpha [Source:MGI Symbol;Acc:MGI:104671]	chr13	40868778	40891852	-	23074	chr13:40868778-40891852	8.98514	4.80668	4.05116	4.84954	46.7134	61.4388	2.87832	36.5796	22.6292	21.4369	1.10279	0.292772	3.76673	0.000165401	0.0123316
431	ENSMUSG00000021559.15	Dapk1	death associated protein kinase 1 [Source:MGI Symbol;Acc:MGI:1916885]	chr13	60749761	60911005	+	161244	chr13:60749761-60911005	2261.18	2127.74	2275.66	2400.37	1837.48	1625.49	1952.64	1462	1531.99	1941.62	-0.414353	0.110147	-3.7618	0.000168692	0.0125478
432	ENSMUSG00000121238.1		novel transcript, antisense to Stk35	chr2	129641474	129643420	-	1946	chr2:129641474-129643420	42.1473	46.8129	40.1423	38.4836	88.0496	65.6861	62.7263	75.5279	68.1722	58.6387	0.697786	0.185666	3.75828	0.000171086	0.0126964
433	ENSMUSG00000022257.5	Laptm4b	lysosomal-associated protein transmembrane 4B [Source:MGI Symbol;Acc:MGI:1890494]	chr15	34238174	34284448	+	46274	chr15:34238174-34284448	422.116	484.858	392.928	450.875	598.582	537.273	603.783	592.165	543.089	513.963	0.381281	0.101497	3.75659	0.000172247	0.0127236
434	ENSMUSG00000042367.13	Gjb3	gap junction protein, beta 3 [Source:MGI Symbol;Acc:MGI:95721]	chr4	127219028	127224637	-	5609	chr4:127219028-127224637	29.7824	27.1717	28.6809	27.0703	82.7094	178.464	37.3963	71.4518	52.8015	59.5031	1.0415	0.277241	3.75666	0.000172194	0.0127236
435	ENSMUSG00000020185.17	E2f7	E2F transcription factor 7 [Source:MGI Symbol;Acc:MGI:1289147]	chr10	110581300	110623245	+	41945	chr10:110581300-110623245	154.013	243.104	155.815	251.239	78.3777	102.799	132.537	106.069	129.446	150.378	-0.754234	0.201249	-3.74776	0.000178422	0.0131495
436	ENSMUSG00000031596.16	Slc7a2	solute carrier family 7 (cationic amino acid transporter, y+ system), member 2 [Source:MGI Symbol;Acc:MGI:99828]	chr8	41315433	41375345	+	59912	chr8:41315433-41375345	1148.57	951.763	734.893	893.405	1241	1845.67	1236.9	1440.69	1986.36	1275.47	0.660045	0.176166	3.74672	0.000179159	0.0131696
437	ENSMUSG00000105909.2	Gm43189	predicted gene 43189 [Source:MGI Symbol;Acc:MGI:5663326]	chr3	98194304	98197372	+	3068	chr3:98194304-98197372	1.91331	4.16733	5.01315	7.88703	38.4974	16.9115	5.50295	26.6184	36.6407	15.9058	1.09968	0.293566	3.74593	0.000179725	0.0131696
438	ENSMUSG00000120594.1		novel transcript	chr11	86469664	86471300	-	1636	chr11:86469664-86471300	75.7268	51.9724	55.2234	60.2214	136.72	119.459	112.24	102.072	75.2826	87.6574	0.736061	0.196511	3.74565	0.000179927	0.0131696
439	ENSMUSG00000108985.2	A930030B08Rik	RIKEN cDNA A930030B08 gene [Source:MGI Symbol;Acc:MGI:1924443]	chr7	99549399	99553363	-	3964	chr7:99549399-99553363	11.4743	8.33931	10.0228	10.841	40.2198	42.7689	23.1134	19.1718	20.3582	20.7011	1.02351	0.27343	3.74325	0.000181659	0.013266
440	ENSMUSG00000030411.17	Nova2	NOVA alternative splicing regulator 2 [Source:MGI Symbol;Acc:MGI:104296]	chr7	18659813	18699244	+	39431	chr7:18659813-18699244	625.775	1287.59	2107.53	1284.4	507.706	547.877	833.245	589.35	620.028	933.723	-0.878983	0.235115	-3.73852	0.000185104	0.0134869
441	ENSMUSG00000051154.13	Commd3	COMM domain containing 3 [Source:MGI Symbol;Acc:MGI:88218]	chr2	18677234	18681042	+	3808	chr2:18677234-18681042	290.623	334.328	324.113	331.01	632.649	574.021	369.802	415.325	554.797	425.185	0.613781	0.164408	3.73328	0.000189004	0.0137398
442	ENSMUSG00000024812.12	Tjp2	tight junction protein 2 [Source:MGI Symbol;Acc:MGI:1341872]	chr19	24071869	24202394	-	130525	chr19:24071869-24202394	1975.68	2315.6	2309.72	2272.76	3146.78	3426.82	2843.64	2716.95	2668.39	2630.71	0.402074	0.107735	3.73206	0.000189919	0.0137752
443	ENSMUSG00000027656.8	Ccn5	cellular communication network factor 5 [Source:MGI Symbol;Acc:MGI:1328326]	chr2	163662781	163675066	+	12285	chr2:163662781-163675066	328.776	612.2	530.045	544.877	294.447	228.653	201.346	268.089	382.941	376.819	-0.75348	0.201979	-3.73049	0.000191109	0.013799
444	ENSMUSG00000029084.6	Cd38	CD38 antigen [Source:MGI Symbol;Acc:MGI:107474]	chr5	44025895	44069717	+	43822	chr5:44025895-44069717	457.991	440.025	425.302	361.959	540.432	657.5	581.179	528.343	558.671	505.711	0.426723	0.114372	3.731	0.00019072	0.013799
445	ENSMUSG00000016494.10	Cd34	CD34 antigen [Source:MGI Symbol;Acc:MGI:88329]	chr1	194621127	194643587	+	22460	chr1:194621127-194643587	2547.96	2948.49	3063.19	2968.56	4348.38	4177.06	3181.11	3844.92	4619.21	3522.1	0.462548	0.124244	3.72289	0.000196958	0.0141894
446	ENSMUSG00000020599.14	Rgs9	regulator of G-protein signaling 9 [Source:MGI Symbol;Acc:MGI:1338824]	chr11	109116181	109188955	-	72774	chr11:109116181-109188955	163.391	251.282	404.516	272.95	124.099	156.144	178.876	109.373	90.6769	194.59	-0.854686	0.229655	-3.72161	0.000197954	0.0142292
447	ENSMUSG00000021127.9	Zfp36l1	zinc finger protein 36, C3H type-like 1 [Source:MGI Symbol;Acc:MGI:107946]	chr12	80154528	80159787	-	5259	chr12:80154528-80159787	3785.07	4460.78	3525.3	2980.12	6271.73	5521.87	5695.52	4651.3	4835.57	4636.36	0.516519	0.138828	3.72057	0.000198774	0.0142426
448	ENSMUSG00000048924.15	Ccdc125	coiled-coil domain containing 125 [Source:MGI Symbol;Acc:MGI:1923291]	chr13	100806225	100833748	+	27523	chr13:100806225-100833748	97.635	70.5397	63.7922	68.7788	142.012	111.644	110.654	116.853	130.23	101.349	0.635738	0.170886	3.72024	0.00019903	0.0142426
449	ENSMUSG00000031075.20	Ano1	anoctamin 1, calcium activated chloride channel [Source:MGI Symbol;Acc:MGI:2142149]	chr7	144142286	144305711	-	163425	chr7:144142286-144305711	1899.37	2968.98	2325.09	2673.45	5030.57	5496.82	2468.73	5079.24	4370.28	3590.28	0.746455	0.200936	3.71489	0.000203289	0.0144581
450	ENSMUSG00000032418.16	Me1	malic enzyme 1, NADP(+)-dependent, cytosolic [Source:MGI Symbol;Acc:MGI:97043]	chr9	86463424	86578006	-	114582	chr9:86463424-86578006	877.217	1137.64	1014.33	1078.8	1488.75	1525.64	1215.14	1592.67	1298.97	1247.68	0.450892	0.121378	3.71476	0.000203394	0.0144581
451	ENSMUSG00000033863.3	Klf9	Kruppel-like factor 9 [Source:MGI Symbol;Acc:MGI:1333856]	chr19	23118590	23145498	+	26908	chr19:23118590-23145498	1779.74	2176.48	3386.51	3930.65	1158.75	883.357	2141.64	1234.06	1246.76	1993.1	-0.868291	0.233696	-3.71548	0.00020282	0.0144581
452	ENSMUSG00000031906.10	Smpd3	sphingomyelin phosphodiesterase 3, neutral [Source:MGI Symbol;Acc:MGI:1927578]	chr8	106979180	107064620	-	85440	chr8:106979180-107064620	114.877	106.629	283.771	297.605	89.3773	115.9	68.7551	60.5906	68.0878	133.955	-0.9647	0.260043	-3.70977	0.000207451	0.0147139
453	ENSMUSG00000096995.4	2810029C07Rik	RIKEN cDNA 2810029C07 gene [Source:MGI Symbol;Acc:MGI:1919920]	chr12	111538750	111540882	-	2132	chr12:111538750-111540882	11.9277	11.058	8.92674	8.93112	41.9898	12.8379	22.5823	33.9274	51.9346	22.6795	1.04569	0.282385	3.70306	0.000213013	0.015075
454	ENSMUSG00000015133.18	Lrrk1	leucine-rich repeat kinase 1 [Source:MGI Symbol;Acc:MGI:2142227]	chr7	65876660	66038098	-	161438	chr7:65876660-66038098	3061.12	3136.2	2700.78	2981.87	3564.76	3629.07	3651.16	3436.54	3775.62	3326.35	0.277477	0.0749788	3.70073	0.000214977	0.0151704
455	ENSMUSG00000078974.11	Sec61g	SEC61, gamma subunit [Source:MGI Symbol;Acc:MGI:1202066]	chr11	16450530	16458484	-	7954	chr11:16450530-16458484	131.538	109.952	120.105	130.108	194.119	247.874	163.917	159.233	195.131	161.331	0.590576	0.1596	3.70034	0.000215307	0.0151704
456	ENSMUSG00000025362.7	Rps26	ribosomal protein S26 [Source:MGI Symbol;Acc:MGI:1351628]	chr10	128460403	128462616	-	2213	chr10:128460403-128462616	1593.26	1442.61	1276.07	1361.21	1931.8	2128.78	1667.62	1810.5	1873.2	1676.12	0.394572	0.106671	3.69895	0.000216495	0.0151779
457	ENSMUSG00000092534.9	Pagr1b	PAXIP1 associated glutamate rich protein 1B [Source:MGI Symbol;Acc:MGI:5141883]	chr7	126600652	126615656	-	15004	chr7:126600652-126615656	2.89891	3.09648	3.03036	0	13.628	24.9702	3.30201	18.0042	18.3003	9.69227	1.07731	0.291279	3.69855	0.000216835	0.0151779
458	ENSMUSG00000108010.2	Gm38708	predicted gene, 38708 [Source:MGI Symbol;Acc:MGI:5621593]	chr6	88165379	88167663	-	2284	chr6:88165379-88167663	35.731	51.5383	73.6857	64.5019	22.1198	19.9593	39.584	20.0982	14.2188	37.9374	-0.951937	0.257336	-3.6992	0.000216277	0.0151779
459	ENSMUSG00000025393.13	Atp5b	ATP synthase, H+ transporting mitochondrial F1 complex, beta subunit [Source:MGI Symbol;Acc:MGI:107801]	chr10	127919142	127926260	+	7118	chr10:127919142-127926260	4733.57	4618.4	4424.09	4374.9	6232.53	7175.39	5496.43	5826.96	5332.96	5357.25	0.392397	0.106136	3.69711	0.000218067	0.015231
460	ENSMUSG00000042812.6	Foxf1	forkhead box F1 [Source:MGI Symbol;Acc:MGI:1347470]	chr8	121811125	121814883	+	3758	chr8:121811125-121814883	1563.15	2337.31	3517.73	2818.8	1782.23	1577.08	1316.23	1260.12	1205.92	1930.95	-0.73155	0.197944	-3.69574	0.000219245	0.01528
461	ENSMUSG00000021540.17	Smad5	SMAD family member 5 [Source:MGI Symbol;Acc:MGI:1328787]	chr13	56850823	56890190	+	39367	chr13:56850823-56890190	1760.51	1917.9	1813.63	1801.38	2320.8	2555.1	1993.13	2378.73	2372.25	2101.49	0.341351	0.0926062	3.68605	0.000227762	0.0157706
462	ENSMUSG00000034648.10	Lrrn1	leucine rich repeat protein 1, neuronal [Source:MGI Symbol;Acc:MGI:106038]	chr6	107506729	107547175	+	40446	chr6:107506729-107547175	8.60674	21.8877	12.0284	7.88503	62.4648	53.712	12.1069	36.2104	141.486	39.5986	1.08229	0.293584	3.68648	0.000227381	0.0157706
463	ENSMUSG00000057666.19	Gapdh	glyceraldehyde-3-phosphate dehydrogenase [Source:MGI Symbol;Acc:MGI:95640]	chr6	125138678	125143430	-	4752	chr6:125138678-125143430	2933.02	2097.27	1831.11	2147.26	4240.36	4563.31	2943.11	3318	3143.05	3024.05	0.62864	0.170511	3.6868	0.000227096	0.0157706
464	ENSMUSG00000020372.16	Rack1	receptor for activated C kinase 1 [Source:MGI Symbol;Acc:MGI:101849]	chr11	48691159	48697261	+	6102	chr11:48691159-48697261	3700.87	3822.59	3242.41	3607.31	4752.33	5028.28	4150.7	4547.94	4356.13	4134.28	0.33751	0.0916282	3.68348	0.000230075	0.0158282
465	ENSMUSG00000108560.2	Gm44695	predicted gene 44695 [Source:MGI Symbol;Acc:MGI:5753271]	chr7	75134609	75136239	+	1630	chr7:75134609-75136239	68.0594	74.8388	114.464	116.495	38.4521	32.8513	64.923	37.2133	53.9184	66.8018	-0.846604	0.229807	-3.68398	0.000229621	0.0158282
466	ENSMUSG00000110234.3	Gm45799	predicted gene 45799 [Source:MGI Symbol;Acc:MGI:5804914]	chr7	105289759	105333646	+	43887	chr7:105289759-105333646	34.6409	54.1618	29.3037	87.0766	132.744	93.8124	119.532	160.294	89.9666	89.0591	0.929458	0.252258	3.68455	0.00022911	0.0158282
467	ENSMUSG00000086006.4	Gm13293	predicted gene 13293 [Source:MGI Symbol;Acc:MGI:3649469]	chr2	11344242	11348922	+	4680	chr2:11344242-11348922	25.2231	37.3854	28.013	37.6984	62.313	63.1421	43.3673	86.4891	138.353	57.9982	0.950192	0.258159	3.68064	0.000232645	0.0159708
468	ENSMUSG00000001333.10	Sync	syncoilin [Source:MGI Symbol;Acc:MGI:1916078]	chr4	129181410	129202352	+	20942	chr4:129181410-129202352	38.3784	57.499	60.3092	49.8635	29.233	21.2301	21.7752	22.6959	33.6334	37.1797	-0.821222	0.223194	-3.67942	0.000233768	0.0159832
469	ENSMUSG00000060798.8	Intu	inturned planar cell polarity protein [Source:MGI Symbol;Acc:MGI:2443752]	chr3	40585435	40659204	+	73769	chr3:40585435-40659204	191.486	167.464	159.636	151.722	227.979	305.486	197.596	321.688	279.794	222.539	0.60672	0.164898	3.67936	0.000233822	0.0159832
470	ENSMUSG00000038167.7	Plekhg6	pleckstrin homology domain containing, family G (with RhoGef domain) member 6 [Source:MGI Symbol;Acc:MGI:2682298]	chr6	125339623	125357756	-	18133	chr6:125339623-125357756	28.6953	28.1344	16.0404	23.6586	53.9011	42.7739	39.6217	83.0583	49.8738	40.6397	0.896713	0.243879	3.67688	0.000236106	0.0160707
471	ENSMUSG00000040268.18	Plekha1	pleckstrin homology domain containing, family A (phosphoinositide binding specific) member 1 [Source:MGI Symbol;Acc:MGI:2442213]	chr7	130467486	130515042	+	47556	chr7:130467486-130515042	1704.19	1748.28	1817.34	1575	2160.8	2248.65	1968.74	2055.26	2110.91	1932.13	0.295698	0.0804207	3.67689	0.000236093	0.0160707
472	ENSMUSG00000089726.3	Mir17hg	Mir17 host gene (non-protein coding) [Source:MGI Symbol;Acc:MGI:1923207]	chr14	115280311	115284159	+	3848	chr14:115280311-115284159	142.501	103.175	146.354	113.354	56.4723	72.6128	89.15	86.261	74.3041	98.2427	-0.664867	0.180983	-3.67364	0.000239117	0.0162306
473	ENSMUSG00000102151.2	Gm37472	predicted gene, 37472 [Source:MGI Symbol;Acc:MGI:5610700]	chr14	61914892	61918943	-	4051	chr14:61914892-61918943	401.586	310.652	350.79	344.933	219.93	231.745	279.563	257.76	269.749	296.301	-0.462626	0.125944	-3.67327	0.000239467	0.0162306
474	ENSMUSG00000035459.19	Stab2	stabilin 2 [Source:MGI Symbol;Acc:MGI:2178743]	chr10	86677062	86843889	-	166827	chr10:86677062-86843889	62.4147	120.285	86.6378	70.5485	51.0448	40.0787	44.3666	51.0103	45.3114	63.522	-0.748964	0.204137	-3.66893	0.000243566	0.0164044
475	ENSMUSG00000039252.12	Lgi2	leucine-rich repeat LGI family, member 2 [Source:MGI Symbol;Acc:MGI:2180196]	chr5	52690859	52723804	-	32945	chr5:52690859-52723804	327.757	256.69	202.438	260.159	146.926	159.157	194.884	182.265	160.902	210.131	-0.584515	0.159296	-3.66937	0.000243145	0.0164044
476	ENSMUSG00000041837.5	Pdcd7	programmed cell death 7 [Source:MGI Symbol;Acc:MGI:1859170]	chr9	65253386	65266925	+	13539	chr9:65253386-65266925	218.136	192.309	200.413	254.608	157.666	141.293	156.278	141.567	161.888	180.462	-0.48605	0.132445	-3.66983	0.000242708	0.0164044
477	ENSMUSG00000015053.15	Gata2	GATA binding protein 2 [Source:MGI Symbol;Acc:MGI:95662]	chr6	88170873	88184014	+	13141	chr6:88170873-88184014	1139.09	1755.42	2465.9	1995.18	951.887	566.892	1430.35	570.678	548.012	1269.27	-0.906884	0.24736	-3.66625	0.000246135	0.0165081
478	ENSMUSG00000043099.6	Hic1	hypermethylated in cancer 1 [Source:MGI Symbol;Acc:MGI:1338010]	chr11	75055391	75060345	-	4954	chr11:75055391-75060345	291.956	415.015	334.089	282.987	557.78	581.687	374.429	681.653	520.271	448.874	0.643937	0.175618	3.66669	0.000245714	0.0165081
479	ENSMUSG00000118310.2	Gm50268	predicted gene, 50268 [Source:MGI Symbol;Acc:MGI:6303093]	chr19	10417261	10420016	+	2755	chr19:10417261-10420016	31.5775	36.4537	38.1067	28.5954	18.8182	13.9283	2.20113	10.6455	12.2129	21.3933	-1.01411	0.276708	-3.66492	0.000247415	0.0165592
480	ENSMUSG00000021789.15	Sftpa1	surfactant associated protein A1 [Source:MGI Symbol;Acc:MGI:109518]	chr14	40853739	40858409	+	4670	chr14:40853739-40858409	21346.9	22719.9	25451.3	27346.8	13122.8	12640.5	21243.2	12130.1	8700.65	18300.2	-0.72643	0.198325	-3.66283	0.000249441	0.0166601
481	ENSMUSG00000045275.18	Lca5l	Leber congenital amaurosis 5-like [Source:MGI Symbol;Acc:MGI:3041157]	chr16	95959607	95993471	-	33864	chr16:95959607-95993471	31.4306	29.0902	29.1762	23.098	72.6756	42.8313	55.4988	51.2818	49.641	42.7471	0.794359	0.216994	3.66075	0.000251482	0.0167615
482	ENSMUSG00000030889.15	Vwa3a	von Willebrand factor A domain containing 3A [Source:MGI Symbol;Acc:MGI:3041229]	chr7	120338541	120404965	+	66424	chr7:120338541-120404965	244.812	192.45	213.682	138.853	453.393	267.749	322.518	504.124	285.526	291.456	0.761035	0.208006	3.65872	0.000253477	0.0168363
483	ENSMUSG00000042644.10	Itpr3	inositol 1,4,5-triphosphate receptor 3 [Source:MGI Symbol;Acc:MGI:96624]	chr17	27276278	27341197	+	64919	chr17:27276278-27341197	1989.05	1838.19	1792.96	1851.69	3105.11	2868.8	1953.25	2617.8	2897.97	2323.87	0.495864	0.135536	3.65854	0.000253655	0.0168363
484	ENSMUSG00000052821.4	Cysltr1	cysteinyl leukotriene receptor 1 [Source:MGI Symbol;Acc:MGI:1926218]	chrX	105617952	105647285	-	29333	chrX:105617952-105647285	72.8326	115.013	59.3862	73.3777	118.299	157.664	119.225	151.062	183.205	116.674	0.744822	0.203645	3.65745	0.000254733	0.0168729
485	ENSMUSG00000032359.15	Ctsh	cathepsin H [Source:MGI Symbol;Acc:MGI:107285]	chr9	89936205	89958142	+	21937	chr9:89936205-89958142	4700.56	4982.83	4182.62	5615.08	12554.6	10368.5	7493.85	6272.65	6318.85	6943.28	0.715628	0.195847	3.65402	0.00025817	0.0170653
486	ENSMUSG00000103593.2	Gm37352	predicted gene, 37352 [Source:MGI Symbol;Acc:MGI:5610580]	chr8	84927498	84929678	+	2180	chr8:84927498-84929678	790.913	777.44	895.929	876.993	552.359	615.973	554.652	726.755	471.143	695.795	-0.48803	0.133598	-3.65298	0.000259211	0.0170989
487	ENSMUSG00000062694.8	Cav3	caveolin 3 [Source:MGI Symbol;Acc:MGI:107570]	chr6	112436466	112449833	+	13367	chr6:112436466-112449833	21.1296	23.854	19.1037	25.7026	47.7975	59.7697	28.6051	62.6464	42.7088	36.813	0.872271	0.238901	3.65118	0.000261035	0.0171838
488	ENSMUSG00000102844.2	Gm38034	predicted gene, 38034 [Source:MGI Symbol;Acc:MGI:5611262]	chr3	52189662	52191730	+	2068	chr3:52189662-52191730	174.299	198.743	219.745	220.015	106.87	133.353	119.953	138.311	165.86	164.128	-0.567775	0.155625	-3.64836	0.000263916	0.0173378
489	ENSMUSG00000018585.10	Atox1	antioxidant 1 copper chaperone [Source:MGI Symbol;Acc:MGI:1333855]	chr11	55337467	55352065	-	14598	chr11:55337467-55352065	325.665	282.028	263.821	272.735	417.058	402.11	346.649	361.417	437.593	345.453	0.438411	0.12024	3.64614	0.000266209	0.0174528
490	ENSMUSG00000062328.9	Rpl17	ribosomal protein L17 [Source:MGI Symbol;Acc:MGI:2448270]	chr18	75131629	75136452	+	4823	chr18:75131629-75136452	2063.82	1688.77	1771.2	1842.42	2247.54	2185.2	2315.05	2340.67	2410.04	2096.08	0.313236	0.0859553	3.64417	0.000268252	0.0175508
491	ENSMUSG00000031431.14	Tsc22d3	TSC22 domain family, member 3 [Source:MGI Symbol;Acc:MGI:1196284]	chrX	139440277	139501408	-	61131	chrX:139440277-139501408	2036.5	2317.36	3455.43	4118.84	874.582	601.101	2458.95	871.216	1017.43	1972.38	-0.968217	0.265911	-3.64113	0.000271442	0.0177233
492	ENSMUSG00000028495.15	Rps6	ribosomal protein S6 [Source:MGI Symbol;Acc:MGI:98159]	chr4	86772897	86775649	-	2752	chr4:86772897-86775649	3660.43	3498.91	3151.35	3215.39	4701.14	5204.27	4295.82	4177.32	3965.94	3985.62	0.388551	0.106728	3.64057	0.000272039	0.0177262
493	ENSMUSG00000100550.3	2310039L15Rik	RIKEN cDNA 2310039L15 gene [Source:MGI Symbol;Acc:MGI:1916879]	chr10	95172138	95202064	+	29926	chr10:95172138-95202064	3.63853	4.09943	5.42054	15.396	0	0	0.595199	1.15189	0.550455	3.428	-0.954294	0.26227	-3.6386	0.000274127	0.017826
494	ENSMUSG00000016262.15	Sertad4	SERTA domain containing 4 [Source:MGI Symbol;Acc:MGI:2443496]	chr1	192526796	192538064	-	11268	chr1:192526796-192538064	79.1053	135.249	87.901	73.0273	175.626	176.145	129.493	167.956	300.998	147.278	0.828758	0.228296	3.63019	0.000283209	0.0183793
495	ENSMUSG00000071669.15	Snx29	sorting nexin 29 [Source:MGI Symbol;Acc:MGI:1921728]	chr16	11140772	11573336	+	432564	chr16:11140772-11573336	400.659	452.456	490.645	524.587	296.717	239.142	312.928	314.554	392.85	380.504	-0.54609	0.15052	-3.62803	0.000285593	0.0184966
496	ENSMUSG00000022637.12	Cblb	Casitas B-lineage lymphoma b [Source:MGI Symbol;Acc:MGI:2146430]	chr16	51851588	52028411	+	176823	chr16:51851588-52028411	2089.84	1700.08	1915.72	2233.84	1010.11	1102.66	1741.39	1251.16	1310.29	1595.01	-0.579386	0.159779	-3.62618	0.000287646	0.018529
497	ENSMUSG00000060126.15	Tpt1	tumor protein, translationally-controlled 1 [Source:MGI Symbol;Acc:MGI:104890]	chr14	76082533	76085965	+	3432	chr14:76082533-76085965	9057	6737.64	9003.28	9107.43	11790.9	10481.1	12881	10982.2	11619.9	10184.5	0.4277	0.117953	3.62602	0.000287827	0.018529
498	ENSMUSG00000121042.1		novel transcript	chr1	182082891	182093596	+	10705	chr1:182082891-182093596	96.6045	91.7006	108.27	95.6181	154.862	133.294	125.469	150.147	185.247	126.801	0.565542	0.155967	3.62603	0.000287813	0.018529
499	ENSMUSG00000034998.19	Foxn2	forkhead box N2 [Source:MGI Symbol;Acc:MGI:1347478]	chr17	88748139	88797961	+	49822	chr17:88748139-88797961	891.067	757.982	1060.56	920.22	562.493	670.376	725.591	652.07	660.141	766.723	-0.450237	0.124196	-3.62522	0.000288719	0.0185492
500	ENSMUSG00000042589.19	Cux2	cut-like homeobox 2 [Source:MGI Symbol;Acc:MGI:107321]	chr5	121994429	122188165	-	193736	chr5:121994429-122188165	110.884	102.41	154.453	211.416	102.643	57.3612	61.3061	50.7504	78.0554	103.253	-0.841722	0.232377	-3.62222	0.000292086	0.0187279
501	ENSMUSG00000041961.15	Znrf3	zinc and ring finger 3 [Source:MGI Symbol;Acc:MGI:3039616]	chr11	5226324	5394847	-	168523	chr11:5226324-5394847	718.23	637.364	673.282	658.054	517.456	473.001	548.292	530.079	570.153	591.768	-0.339529	0.09376	-3.62125	0.000293178	0.0187605
502	ENSMUSG00000020439.19	Smtn	smoothelin [Source:MGI Symbol;Acc:MGI:1354727]	chr11	3467521	3490612	-	23091	chr11:3467521-3490612	979.289	1316.28	1336.68	1290.14	893.792	968.037	701.633	881.186	880.864	1027.55	-0.480699	0.132817	-3.61927	0.000295436	0.0188298
503	ENSMUSG00000079445.4	B3gnt7	UDP-GlcNAc:betaGal beta-1,3-N-acetylglucosaminyltransferase 7 [Source:MGI Symbol;Acc:MGI:2384394]	chr1	86230554	86235027	+	4473	chr1:86230554-86235027	69.7913	80.1859	93.2989	105.797	162.041	191.029	96.761	146.653	192.535	126.455	0.736418	0.20347	3.6193	0.000295406	0.0188298
504	ENSMUSG00000002289.17	Angptl4	angiopoietin-like 4 [Source:MGI Symbol;Acc:MGI:1888999]	chr17	33992724	34000804	-	8080	chr17:33992724-34000804	397.452	700.177	678.851	757.038	1199.8	1726.61	1121.54	1095.8	778.079	939.484	0.764357	0.211286	3.61764	0.000297297	0.0188361
505	ENSMUSG00000020262.16	Adarb1	adenosine deaminase, RNA-specific, B1 [Source:MGI Symbol;Acc:MGI:891999]	chr10	77126560	77254104	-	127544	chr10:77126560-77254104	1402.26	2039.65	2102.16	2782.18	843.191	763.064	1341.58	1080.36	1525.55	1542.22	-0.767158	0.212045	-3.6179	0.000297	0.0188361
506	ENSMUSG00000047045.18	Tmem164	transmembrane protein 164 [Source:MGI Symbol;Acc:MGI:2148020]	chrX	141464402	141626490	+	162088	chrX:141464402-141626490	1884.96	1769.84	1889.37	1879.1	1241.36	1331.96	1659.56	1487.37	1394.28	1615.31	-0.371821	0.102762	-3.61827	0.00029658	0.0188361
507	ENSMUSG00000096929.9	A330023F24Rik	RIKEN cDNA A330023F24 gene [Source:MGI Symbol;Acc:MGI:2443958]	chr1	194658654	194720212	+	61558	chr1:194658654-194720212	583.354	827.906	1029.66	902.422	462.808	448.823	672.063	524.421	427.988	653.272	-0.646461	0.178838	-3.61479	0.000300597	0.0190076
508	ENSMUSG00000026398.15	Nr5a2	nuclear receptor subfamily 5, group A, member 2 [Source:MGI Symbol;Acc:MGI:1346834]	chr1	136770309	136888186	-	117877	chr1:136770309-136888186	17.6351	13.5534	6.16218	32.2674	36.4369	32.9658	67.3239	43.4255	54.5449	33.8128	1.00063	0.276956	3.61296	0.000302721	0.0191042
509	ENSMUSG00000004612.10	Nkg7	natural killer cell group 7 sequence [Source:MGI Symbol;Acc:MGI:1931250]	chr7	43086497	43087673	+	1176	chr7:43086497-43087673	199.715	84.4464	85.3534	72.3627	29.0077	19.2442	55.3333	41.2563	58.8456	71.7294	-0.985754	0.273043	-3.61025	0.000305902	0.0192374
510	ENSMUSG00000105843.3	Gm19439	predicted gene, 19439 [Source:MGI Symbol;Acc:MGI:5011624]	chr3	87938176	87940464	+	2288	chr3:87938176-87940464	41.1673	56.2102	87.2759	96.6664	25.6536	15.9209	48.4227	15.9626	26.4582	45.9709	-0.978327	0.270994	-3.61014	0.000306032	0.0192374
511	ENSMUSG00000022037.16	Clu	clusterin [Source:MGI Symbol;Acc:MGI:88423]	chr14	66205932	66218996	+	13064	chr14:66205932-66218996	4224.12	2741.97	2181.81	2306.15	5033.66	5666.42	3341.1	5674.78	6204.35	4152.71	0.735684	0.203868	3.60864	0.00030781	0.0192736
512	ENSMUSG00000046364.15	Rpl27a	ribosomal protein L27A [Source:MGI Symbol;Acc:MGI:1347076]	chr7	109118354	109121574	+	3220	chr7:109118354-109121574	1273.97	1439.11	1128.32	1329.43	2011.1	1804.65	1613.51	1574.27	1665.73	1537.79	0.40791	0.113024	3.60906	0.00030731	0.0192736
513	ENSMUSG00000029463.6	Fam216a	family with sequence similarity 216, member A [Source:MGI Symbol;Acc:MGI:1916198]	chr5	122502643	122510427	-	7784	chr5:122502643-122510427	157.334	158.886	129.6	139.279	250.248	192.184	198.056	214.653	197.325	181.952	0.496458	0.137618	3.60752	0.000309135	0.0192988
514	ENSMUSG00000074006.4	Omp	olfactory marker protein [Source:MGI Symbol;Acc:MGI:97436]	chr7	97792566	97794709	-	2143	chr7:97792566-97794709	41.1757	38.5053	33.1095	39.4613	20.5204	23.8831	13.2059	19.1524	16.2812	27.255	-0.830909	0.230342	-3.60729	0.000309416	0.0192988
515	ENSMUSG00000116881.2	Gm49674	predicted gene, 49674 [Source:MGI Symbol;Acc:MGI:6215119]	chr16	74669927	74672826	-	2899	chr16:74669927-74672826	8.60805	15.6199	15.0357	12.8132	0	0	5.501	0	2.03484	6.62362	-1.01345	0.281231	-3.60361	0.000313832	0.0195362
516	ENSMUSG00000024251.11	Thada	thyroid adenoma associated [Source:MGI Symbol;Acc:MGI:3039623]	chr17	84497504	84773633	-	276129	chr17:84497504-84773633	1083.15	786.07	1008.21	987.762	680.94	820.553	603.922	678.741	626.181	808.392	-0.475522	0.132045	-3.6012	0.000316747	0.0196392
517	ENSMUSG00000033731.11	3300002A11Rik	RIKEN cDNA 3300002A11 gene [Source:MGI Symbol;Acc:MGI:1919073]	chr12	99307290	99328086	+	20796	chr12:99307290-99328086	30.9831	31.3768	30.5482	24.6246	67.9404	36.1591	55.6734	74.8875	54.9714	45.2405	0.808989	0.224674	3.60073	0.000317325	0.0196392
518	ENSMUSG00000062991.10	Nrg1	neuregulin 1 [Source:MGI Symbol;Acc:MGI:96083]	chr8	32304579	33374825	-	1070246	chr8:32304579-33374825	319.464	395.665	386.565	316.331	736.823	684.833	368.927	588.513	562.709	484.425	0.653434	0.181446	3.60126	0.000316674	0.0196392
519	ENSMUSG00000027171.11	Prrg4	proline rich Gla (G-carboxyglutamic acid) 4 (transmembrane) [Source:MGI Symbol;Acc:MGI:2442211]	chr2	104661086	104680221	-	19135	chr2:104661086-104680221	86.2426	99.4644	49.5479	68.7561	173.144	158.291	91.5045	139.027	159.187	113.907	0.779051	0.216466	3.59895	0.00031951	0.0197363
520	ENSMUSG00000040713.13	Creg1	cellular repressor of E1A-stimulated genes 1 [Source:MGI Symbol;Acc:MGI:1344382]	chr1	165591315	165602877	+	11562	chr1:165591315-165602877	637.688	783.106	733.702	705.974	990.485	844.111	1117.93	887.366	971.22	852.398	0.411802	0.114461	3.59774	0.000320995	0.01979
521	ENSMUSG00000056427.11	Slit3	slit guidance ligand 3 [Source:MGI Symbol;Acc:MGI:1315202]	chr11	35012051	35599334	+	587283	chr11:35012051-35599334	1700.42	1749.1	1983.65	2241.58	1361.37	1183.58	1649.25	1117.84	1323.83	1590.07	-0.500156	0.139101	-3.59565	0.000323587	0.0199115
522	ENSMUSG00000107041.2	Gm42735	predicted gene 42735 [Source:MGI Symbol;Acc:MGI:5662872]	chr5	67791006	67792651	-	1645	chr5:67791006-67792651	147.616	140.329	185.748	144.134	91.4327	81.6293	130.947	87.188	90.5431	122.174	-0.618709	0.172128	-3.59447	0.000325051	0.0199632
523	ENSMUSG00000106749.2	Gm43281	predicted gene 43281 [Source:MGI Symbol;Acc:MGI:5663418]	chr5	67073351	67076054	+	2703	chr5:67073351-67076054	182.775	356.186	430.219	333.295	142.843	216.888	172.788	178.839	182.173	244.001	-0.741291	0.206271	-3.59377	0.000325926	0.0199787
524	ENSMUSG00000121769.1			chrX	151692501	151693151	-	650	chrX:151692501-151693151	27.0565	47.3848	9.08866	34.7468	5.95343	0	0	7.40181	0	14.6258	-0.980891	0.273126	-3.59135	0.000328973	0.020127
525	ENSMUSG00000074743.5	Thbd	thrombomodulin [Source:MGI Symbol;Acc:MGI:98736]	chr2	148246386	148250108	-	3722	chr2:148246386-148250108	4617.94	8139.21	11625.4	10198.2	4458.99	4617.23	6181.12	3502.85	3227.72	6285.4	-0.803541	0.224008	-3.58711	0.000334363	0.0204178
526	ENSMUSG00000019467.16	Arhgef25	Rho guanine nucleotide exchange factor (GEF) 25 [Source:MGI Symbol;Acc:MGI:1277173]	chr10	127018394	127025952	-	7558	chr10:127018394-127025952	352.744	419.74	397.828	363.7	193.795	282.983	234.346	296.902	288.346	314.487	-0.528862	0.147471	-3.58621	0.000335519	0.0204495
527	ENSMUSG00000027809.15	Etfdh	electron transferring flavoprotein, dehydrogenase [Source:MGI Symbol;Acc:MGI:106100]	chr3	79511095	79536807	-	25712	chr3:79511095-79536807	472.254	474.325	455.791	524.011	660.347	667.796	558.185	593.852	616.793	558.15	0.353838	0.0987366	3.58365	0.00033882	0.0205198
528	ENSMUSG00000044221.15	Grsf1	G-rich RNA sequence binding factor 1 [Source:MGI Symbol;Acc:MGI:106479]	chr5	88807307	88824030	-	16723	chr5:88807307-88824030	623.902	532.957	573.465	571.282	816.181	704.49	807.251	666.41	746.861	671.422	0.367396	0.102529	3.58334	0.000339234	0.0205198
529	ENSMUSG00000048826.8	Dact2	dishevelled-binding antagonist of beta-catenin 2 [Source:MGI Symbol;Acc:MGI:1920347]	chr17	14415314	14424566	-	9252	chr17:14415314-14424566	26.8799	47.227	37.2606	44.6807	108.578	47.7918	121.204	58.8805	114.61	67.457	0.903955	0.252217	3.58404	0.000338318	0.0205198
530	ENSMUSG00000097119.3	B230354K17Rik	RIKEN cDNA B230354K17 gene [Source:MGI Symbol;Acc:MGI:2443272]	chr17	45744524	45753470	+	8946	chr17:45744524-45753470	203.545	196.513	176.231	173	251.086	293.872	233.35	283.1	240.881	227.953	0.452233	0.126201	3.58344	0.000339103	0.0205198
531	ENSMUSG00000028744.16	Slc66a1	solute carrier family 66 member 1 [Source:MGI Symbol;Acc:MGI:2384837]	chr4	139021340	139038019	-	16679	chr4:139021340-139038019	144.035	154.465	117.927	126.84	194.746	238.802	168.961	223.645	189.072	173.166	0.536825	0.149852	3.58238	0.000340484	0.0205567
532	ENSMUSG00000027500.11	Stmn2	stathmin-like 2 [Source:MGI Symbol;Acc:MGI:98241]	chr3	8574420	8626666	+	52246	chr3:8574420-8626666	194.658	359.435	400.145	397.087	189.702	152.421	210.108	84.1533	185.805	241.502	-0.83519	0.233267	-3.5804	0.00034307	0.0205964
533	ENSMUSG00000031320.10	Rps4x	ribosomal protein S4, X-linked [Source:MGI Symbol;Acc:MGI:98158]	chrX	101228547	101233000	-	4453	chrX:101228547-101233000	4392.37	4151.11	3914.54	4038.17	5100.05	5027.34	4736.37	4729.42	4866.76	4550.68	0.243114	0.0679	3.58046	0.000342983	0.0205964
534	ENSMUSG00000047557.3	Lxn	latexin [Source:MGI Symbol;Acc:MGI:107633]	chr3	67365331	67371259	-	5928	chr3:67365331-67371259	245.295	268.164	280.615	290.193	327.498	376.596	390.11	332.749	397.978	323.244	0.411182	0.114828	3.58086	0.00034246	0.0205964
535	ENSMUSG00000087013.9	2610027K06Rik	RIKEN cDNA 2610027K06 gene [Source:MGI Symbol;Acc:MGI:1917159]	chr11	85682487	85723126	-	40639	chr11:85682487-85723126	34.4549	51.0629	53.1602	47.5301	23.8842	23.6001	20.4734	22.3533	29.4912	34.0011	-0.789777	0.220617	-3.57986	0.000343784	0.0206007
536	ENSMUSG00000014177.11	Tvp23b	trans-golgi network vesicle protein 23B [Source:MGI Symbol;Acc:MGI:1914760]	chr11	62770281	62807606	+	37325	chr11:62770281-62807606	243.395	308.136	352.275	294.665	173.472	214.427	237.08	184.855	205.429	245.97	-0.524855	0.146713	-3.57742	0.000347002	0.0207547
537	ENSMUSG00000031637.14	Lrp2bp	Lrp2 binding protein [Source:MGI Symbol;Acc:MGI:1914870]	chr8	46452340	46482514	+	30174	chr8:46452340-46482514	12.2863	11.6759	11.8496	9.52304	37.1426	25.2396	21.7132	24.4065	23.8986	19.7484	0.919084	0.256978	3.57651	0.000348214	0.0207778
538	ENSMUSG00000055994.16	Nod2	nucleotide-binding oligomerization domain containing 2 [Source:MGI Symbol;Acc:MGI:2429397]	chr8	89373943	89415102	+	41159	chr8:89373943-89415102	380.44	225.641	415.084	288.094	96.4182	109.217	277.871	118.356	134.713	227.315	-0.886393	0.247862	-3.57616	0.000348684	0.0207778
539	ENSMUSG00000036040.15	Adamtsl2	ADAMTS-like 2 [Source:MGI Symbol;Acc:MGI:1925044]	chr2	26969391	26998993	+	29602	chr2:26969391-26998993	2101.91	4803.85	4199.93	4422.89	2090.66	1639.95	1925.44	2051.75	2858.61	2899.44	-0.746823	0.209245	-3.56913	0.000358171	0.0212641
540	ENSMUSG00000040850.18	Psme4	proteasome (prosome, macropain) activator subunit 4 [Source:MGI Symbol;Acc:MGI:2143994]	chr11	30721726	30830361	+	108635	chr11:30721726-30830361	1638.92	1789.26	1774.24	1667.51	2094.59	2125.56	2024.88	1928.23	2182.7	1913.99	0.266142	0.0745628	3.56936	0.000357854	0.0212641
541	ENSMUSG00000038178.17	Slc43a2	solute carrier family 43, member 2 [Source:MGI Symbol;Acc:MGI:2442746]	chr11	75422520	75468401	+	45881	chr11:75422520-75468401	2232.8	2072.37	2162.1	2537.98	1630.33	1398.96	1967.29	1158.62	1380.88	1837.93	-0.53792	0.150747	-3.56836	0.000359222	0.021287
542	ENSMUSG00000029089.9	5730480H06Rik	RIKEN cDNA 5730480H06 gene [Source:MGI Symbol;Acc:MGI:1917842]	chr5	48485294	48571636	+	86342	chr5:48485294-48571636	189.429	204.029	170.555	188.627	247.369	383.122	220.33	400.71	305.973	256.683	0.645611	0.180979	3.56733	0.000360636	0.0213276
543	ENSMUSG00000032358.13	Fam83b	family with sequence similarity 83, member B [Source:MGI Symbol;Acc:MGI:2685362]	chr9	76397336	76474398	-	77062	chr9:76397336-76474398	68.0455	69.2974	65.6679	63.807	117.495	101.423	102.667	106.369	84.287	86.562	0.571142	0.160156	3.56615	0.00036226	0.0213276
544	ENSMUSG00000047281.4	Sfn	stratifin [Source:MGI Symbol;Acc:MGI:1891831]	chr4	133327867	133329479	-	1612	chr4:133327867-133329479	397.832	595.558	439.8	422.557	1832.83	2125.41	348.822	1283.28	786.386	914.72	0.979083	0.274558	3.56603	0.000362428	0.0213276
545	ENSMUSG00000050556.10	Kcnb1	potassium voltage gated channel, Shab-related subfamily, member 1 [Source:MGI Symbol;Acc:MGI:96666]	chr2	166937889	167032075	-	94186	chr2:166937889-167032075	339.443	344.605	415.274	450.336	281.836	198.597	200.206	205.69	318.62	306.067	-0.618523	0.173453	-3.56593	0.000362567	0.0213276
546	ENSMUSG00000027495.5	Fam210b	family with sequence similarity 210, member B [Source:MGI Symbol;Acc:MGI:1914267]	chr2	172187485	172197669	+	10184	chr2:172187485-172197669	482.953	680.572	531.27	545.068	1235.58	1001.64	570.122	888.194	1402.63	815.337	0.738371	0.207229	3.56307	0.000366549	0.0215223
547	ENSMUSG00000041112.18	Elmo1	engulfment and cell motility 1 [Source:MGI Symbol;Acc:MGI:2153044]	chr13	20274766	20792523	+	517757	chr13:20274766-20792523	1404.3	1112.03	1135.34	1414.91	759.519	934.913	983.171	867.395	1008.74	1068.92	-0.45311	0.127235	-3.56121	0.000369145	0.0216351
548	ENSMUSG00000115275.2	9630050E16Rik	RIKEN cDNA 9630050E16 gene [Source:MGI Symbol;Acc:MGI:2443518]	chr14	45722102	45729542	-	7440	chr14:45722102-45729542	288.552	228.487	319.556	331.957	179.785	236.659	197.027	192.885	184.274	239.909	-0.523511	0.147077	-3.55943	0.000371666	0.0217431
549	ENSMUSG00000071415.7	Rpl23	ribosomal protein L23 [Source:MGI Symbol;Acc:MGI:1929455]	chr11	97668353	97673263	-	4910	chr11:97668353-97673263	1898.37	1693.63	1720.7	1651.54	2197.41	2240.01	2146.66	2070.13	1987.46	1956.21	0.284326	0.0799089	3.55813	0.000373503	0.0218108
550	ENSMUSG00000029802.14	Abcg2	ATP binding cassette subfamily G member 2 (Junior blood group) [Source:MGI Symbol;Acc:MGI:1347061]	chr6	58561508	58672661	+	111153	chr6:58561508-58672661	239.379	270.841	220.071	213.764	411.885	287.067	321.632	320.905	355.803	293.483	0.495471	0.13931	3.55662	0.000375663	0.0218177
551	ENSMUSG00000078566.9	Bnip3	BCL2/adenovirus E1B interacting protein 3 [Source:MGI Symbol;Acc:MGI:109326]	chr7	138492565	138511248	-	18683	chr7:138492565-138511248	363.17	347.542	367.637	382.716	680.043	454.146	533.416	551.09	438.511	457.585	0.506828	0.142498	3.55675	0.000375476	0.0218177
552	ENSMUSG00000086040.9	Wipf3	WAS/WASL interacting protein family, member 3 [Source:MGI Symbol;Acc:MGI:3044681]	chr6	54406588	54480753	+	74165	chr6:54406588-54480753	409.981	763.321	565.713	818.288	1585.88	1042.39	974.141	874.96	1369.91	933.844	0.741928	0.208561	3.55737	0.000374587	0.0218177
553	ENSMUSG00000086825.2	Gm15675	predicted gene 15675 [Source:MGI Symbol;Acc:MGI:3783117]	chr1	130357518	130364928	-	7410	chr1:130357518-130364928	262.986	210.537	271.643	202.055	434.684	296.412	290.565	435.587	464.154	318.736	0.628157	0.176743	3.55407	0.000379318	0.0219902
554	ENSMUSG00000080316.12	Spaca6	sperm acrosome associated 6 [Source:MGI Symbol;Acc:MGI:1922452]	chr17	18047420	18063271	+	15851	chr17:18047420-18063271	898.722	963.863	1096.15	1118.02	1434.01	1703.29	1130.07	1468.68	1448.31	1251.23	0.469203	0.132053	3.55315	0.000380653	0.0220277
555	ENSMUSG00000023026.17	Dip2b	disco interacting protein 2 homolog B [Source:MGI Symbol;Acc:MGI:2145977]	chr15	99936545	100117354	+	180809	chr15:99936545-100117354	1789.77	1706.48	1974.87	1837.81	1373.5	1325.86	1598.56	1484.92	1487.64	1619.93	-0.321907	0.0906296	-3.5519	0.000382464	0.0220529
556	ENSMUSG00000107705.2	Gm45062	predicted gene 45062 [Source:MGI Symbol;Acc:MGI:5753638]	chr6	8259450	8597480	+	338030	chr6:8259450-8597480	242.746	190.876	253.483	197.039	300.457	269.495	367.63	344.153	439.79	289.519	0.583478	0.164256	3.55226	0.000381937	0.0220529
557	ENSMUSG00000097636.10	Mirt1	myocardial infarction associated transcript 1 [Source:MGI Symbol;Acc:MGI:1922001]	chr19	53431661	53453227	-	21566	chr19:53431661-53453227	182.767	148.678	260.798	284.147	151.91	82.9876	59.5081	116.575	119.942	156.368	-0.834316	0.234933	-3.55129	0.000383341	0.0220638
558	ENSMUSG00000051343.12	Rab11fip5	RAB11 family interacting protein 5 (class I) [Source:MGI Symbol;Acc:MGI:1098586]	chr6	85311944	85351616	-	39672	chr6:85311944-85351616	711.419	724.334	608.886	766.519	1298.2	1263.71	746.422	982.696	1131.21	914.822	0.574439	0.161814	3.54999	0.000385244	0.0221336
559	ENSMUSG00000032518.7	Rpsa	ribosomal protein SA [Source:MGI Symbol;Acc:MGI:105381]	chr9	119956755	119961435	+	4680	chr9:119956755-119961435	5020.2	4948.53	3971.25	4578.35	6367.65	6498.58	5419.56	6117.82	5707.6	5403.29	0.367313	0.103558	3.54693	0.000389753	0.0223526
560	ENSMUSG00000108693.2	Gm45153	predicted gene 45153 [Source:MGI Symbol;Acc:MGI:5753729]	chr7	116981097	116982997	+	1900	chr7:116981097-116982997	82.3862	42.6474	57.2064	57.2355	25.6442	19.9055	37.4154	31.9112	33.5767	43.1032	-0.82197	0.231983	-3.54323	0.000395254	0.0226276
561	ENSMUSG00000026153.16	Fam135a	family with sequence similarity 135, member A [Source:MGI Symbol;Acc:MGI:1915437]	chr1	24050174	24139422	-	89248	chr1:24050174-24139422	488.373	452.816	502.718	472.979	708.997	634.98	528.153	705.761	838.099	592.542	0.48144	0.135931	3.54178	0.000397434	0.0227025
562	ENSMUSG00000058145.17	Adamts17	a disintegrin-like and metallopeptidase (reprolysin type) with thrombospondin type 1 motif, 17 [Source:MGI Symbol;Acc:MGI:3588195]	chr7	66489483	66802919	+	313436	chr7:66489483-66802919	336.119	559.972	288.285	369.589	90.8687	31.1372	173.226	145.829	230.824	247.317	-0.993681	0.280588	-3.54142	0.000397979	0.0227025
563	ENSMUSG00000036158.13	Prickle1	prickle planar cell polarity protein 1 [Source:MGI Symbol;Acc:MGI:1916034]	chr15	93396995	93493772	-	96777	chr15:93396995-93493772	781.876	752.144	800.338	715.486	972.777	1130.77	1810.53	1096.27	1059.68	1013.32	0.607262	0.171524	3.54038	0.000399548	0.0227112
564	ENSMUSG00000057098.15	Ebf1	early B cell factor 1 [Source:MGI Symbol;Acc:MGI:95275]	chr11	44508144	44898918	+	390774	chr11:44508144-44898918	605.41	419.275	453.921	467.656	278.73	371.093	298.615	357.249	356.137	400.898	-0.513861	0.145142	-3.5404	0.000399528	0.0227112
565	ENSMUSG00000018387.13	Shroom1	shroom family member 1 [Source:MGI Symbol;Acc:MGI:1919024]	chr11	53348032	53358593	+	10561	chr11:53348032-53358593	44.6763	50.9383	54.1148	40.2689	95.7269	91.3381	54.5363	94.8131	82.0049	67.602	0.707201	0.199892	3.53792	0.000403298	0.022803
566	ENSMUSG00000106320.2	Gm42992	predicted gene 42992 [Source:MGI Symbol;Acc:MGI:5663129]	chr5	132015388	132022223	-	6835	chr5:132015388-132022223	65.9325	61.5505	66.1186	80.7771	31.675	41.7644	46.2296	26.6402	45.8131	51.8334	-0.721965	0.204031	-3.53851	0.000402392	0.022803
567	ENSMUSG00000106341.2	Gm43330	predicted gene 43330 [Source:MGI Symbol;Acc:MGI:5663467]	chr3	105690191	105692343	-	2152	chr3:105690191-105692343	121.61	121.762	150.496	126.275	70.967	88.566	83.6377	97.8909	91.5819	105.865	-0.546783	0.154549	-3.53794	0.000403262	0.022803
568	ENSMUSG00000062591.6	Tubb4a	tubulin, beta 4A class IVA [Source:MGI Symbol;Acc:MGI:107848]	chr17	57387066	57394782	-	7716	chr17:57387066-57394782	125.427	232.105	307.992	256.477	105.175	115.43	85.8395	150.04	138.394	168.542	-0.787976	0.222885	-3.53535	0.00040724	0.0229854
569	ENSMUSG00000108394.2	Gm45477	predicted gene 45477 [Source:MGI Symbol;Acc:MGI:5791313]	chr3	90218825	90224322	+	5497	chr3:90218825-90224322	303.931	277.427	285.558	283.749	196.017	213.811	172.807	235.462	229.054	244.202	-0.437027	0.1237	-3.53295	0.000410951	0.0231541
570	ENSMUSG00000026640.13	Plxna2	plexin A2 [Source:MGI Symbol;Acc:MGI:107684]	chr1	194300526	194499177	+	198651	chr1:194300526-194499177	1946.46	2663.26	4549.55	4289.91	1502.67	1530.43	2480.58	1779.1	1511.25	2472.58	-0.776546	0.219904	-3.5313	0.000413523	0.0232581
571	ENSMUSG00000018001.19	Cyth3	cytohesin 3 [Source:MGI Symbol;Acc:MGI:1335107]	chr5	143608202	143696005	+	87803	chr5:143608202-143696005	2391.99	3154.4	4623.12	4510.66	2012.71	2138.93	2847.6	1587	1728.86	2777.25	-0.716143	0.202976	-3.52822	0.000418365	0.0234376
572	ENSMUSG00000032411.16	Tfdp2	transcription factor Dp 2 [Source:MGI Symbol;Acc:MGI:107167]	chr9	96078328	96205699	+	127371	chr9:96078328-96205699	973.279	1061.87	921.394	1293.88	1630.78	1298.31	1945.57	1353.22	1650.73	1347.67	0.528656	0.149871	3.52742	0.000419637	0.0234376
573	ENSMUSG00000048387.9	Osr1	odd-skipped related transcription factor 1 [Source:MGI Symbol;Acc:MGI:1344424]	chr12	9620116	9631500	+	11384	chr12:9620116-9631500	162.169	186.808	154.211	205.467	143.087	112.337	86.7395	113.875	81.1915	138.432	-0.641063	0.181733	-3.5275	0.000419498	0.0234376
574	ENSMUSG00000114378.2	Gm49355	predicted gene, 49355 [Source:MGI Symbol;Acc:MGI:6121560]	chr14	10145309	10185787	-	40478	chr14:10145309-10185787	11.4776	6.25029	7.01712	15.7712	0	0	2.20084	3.1938	0	5.1012	-0.980823	0.278034	-3.52771	0.000419178	0.0234376
575	ENSMUSG00000021375.12	Kif13a	kinesin family member 13A [Source:MGI Symbol;Acc:MGI:1098264]	chr13	46902563	47083343	-	180780	chr13:46902563-47083343	1506.32	1957.28	2061.89	2411.36	1408	1509.41	1464.06	1267.35	1299.49	1653.91	-0.483986	0.137271	-3.52578	0.000422231	0.0235005
576	ENSMUSG00000103348.2	Gm37053	predicted gene, 37053 [Source:MGI Symbol;Acc:MGI:5610281]	chr1	106532514	106534600	-	2086	chr1:106532514-106534600	64.1633	52.0288	55.1861	67.0883	25.6492	29.8548	23.1102	34.0466	45.7899	44.1019	-0.765189	0.21701	-3.52606	0.000421791	0.0235005
577	ENSMUSG00000035566.8	Pcdh17	protocadherin 17 [Source:MGI Symbol;Acc:MGI:2684924]	chr14	84681003	84776442	+	95439	chr14:84681003-84776442	987.145	1211.04	754.793	1021.91	1370.95	1599.47	1703.17	1314.89	2594.08	1395.27	0.688289	0.195249	3.52519	0.000423185	0.0235128
578	ENSMUSG00000000628.11	Hk2	hexokinase 2 [Source:MGI Symbol;Acc:MGI:1315197]	chr6	82702006	82751435	-	49429	chr6:82702006-82751435	1131.02	578.099	714.502	807.825	500.805	532.452	545.2	481.205	356.895	627.556	-0.657071	0.186466	-3.52382	0.000425375	0.0235528
579	ENSMUSG00000015627.6	Gata5	GATA binding protein 5 [Source:MGI Symbol;Acc:MGI:109497]	chr2	179966926	179976492	-	9566	chr2:179966926-179976492	176.957	215.693	165.418	198.143	71.0121	118.375	67.1368	134.17	130.282	141.91	-0.73393	0.208263	-3.52406	0.000424992	0.0235528
580	ENSMUSG00000032311.18	Nrg4	neuregulin 4 [Source:MGI Symbol;Acc:MGI:1933833]	chr9	55127506	55234128	-	106622	chr9:55127506-55234128	6.54691	4.47348	6.25264	8.19566	15.818	12.7571	31.6114	14.464	33.4396	14.8399	1.01124	0.287119	3.52204	0.000428235	0.0236573
581	ENSMUSG00000057123.15	Gja5	gap junction protein, alpha 5 [Source:MGI Symbol;Acc:MGI:95716]	chr3	96812009	96984732	+	172723	chr3:96812009-96984732	258.845	583.863	568.866	379.148	161.897	254.424	308.27	207.719	123.505	316.282	-0.851519	0.24179	-3.52173	0.000428737	0.0236573
582	ENSMUSG00000065701.3	Rny1	RNA, Y1 small cytoplasmic, Ro-associated [Source:MGI Symbol;Acc:MGI:97995]	chr6	47765003	47765114	-	111	chr6:47765003-47765114	47.2676	89.9637	47.5733	48.4422	254.483	60.3773	114.501	197.554	130.778	110.104	0.951701	0.270298	3.52093	0.000430042	0.0236885
583	ENSMUSG00000026880.12	Stom	stomatin [Source:MGI Symbol;Acc:MGI:95403]	chr2	35203998	35226988	-	22990	chr2:35203998-35226988	1089.04	1222	1074.95	1020.9	1421.8	1604.92	1590.98	1422.63	1230.74	1297.55	0.386149	0.109708	3.51977	0.000431913	0.0237508
584	ENSMUSG00000045027.8	Prss22	protease, serine 22 [Source:MGI Symbol;Acc:MGI:1918085]	chr17	24212508	24217074	-	4566	chr17:24212508-24217074	3.83845	6.22891	14.0678	1.97595	61.4848	76.6815	2.20057	62.684	39.666	29.8698	1.01061	0.287274	3.51792	0.000434943	0.0238765
585	ENSMUSG00000084760.2	Gm15472	predicted gene 15472 [Source:MGI Symbol;Acc:MGI:3707328]	chr3	103770482	103771739	+	1257	chr3:103770482-103771739	43.3343	11.3747	31.2284	26.7405	7.66945	2.99107	8.79927	12.7183	10.1627	17.2243	-1.0165	0.289075	-3.51639	0.000437457	0.0239734
586	ENSMUSG00000078552.11	Dcdc2b	doublecortin domain containing 2b [Source:MGI Symbol;Acc:MGI:2686212]	chr4	129502124	129508050	-	5926	chr4:129502124-129508050	30.4947	30.0106	27.8951	24.5333	82.9657	43.7671	47.7138	52.7344	49.3182	43.2703	0.796915	0.226877	3.51254	0.000443848	0.0242821
587	ENSMUSG00000031880.8	Rrad	Ras-related associated with diabetes [Source:MGI Symbol;Acc:MGI:1930943]	chr8	105354702	105357959	-	3257	chr8:105354702-105357959	114.034	84.9904	53.6395	42.2043	108.772	161.892	139.061	201.53	160.655	118.531	0.838566	0.238797	3.51163	0.000445366	0.0243237
588	ENSMUSG00000112229.2	Gm48086	predicted gene, 48086 [Source:MGI Symbol;Acc:MGI:6097426]	chr10	61282681	61286496	-	3815	chr10:61282681-61286496	129.273	116.556	110.365	142.061	77.8064	69.6591	92.4415	86.1856	88.5289	101.431	-0.545594	0.155469	-3.50935	0.000449202	0.0244914
589	ENSMUSG00000028967.11	Errfi1	ERBB receptor feedback inhibitor 1 [Source:MGI Symbol;Acc:MGI:1921405]	chr4	150938376	150953349	+	14973	chr4:150938376-150953349	2219.49	1951.9	4076.12	3774.78	893.628	1216.86	2406.13	751.621	536.319	1980.76	-0.950644	0.271398	-3.50277	0.000460452	0.0250622
590	ENSMUSG00000072572.10	Slc39a2	solute carrier family 39 (zinc transporter), member 2 [Source:MGI Symbol;Acc:MGI:2684326]	chr14	52130346	52134202	+	3856	chr14:52130346-52134202	123.67	157.955	89.8333	128.964	356.074	307.011	137.151	199.149	243.781	193.732	0.804209	0.229666	3.50164	0.000462403	0.0251257
591	ENSMUSG00000121727.1			chr18	50267793	50268667	+	874	chr18:50267793-50268667	17.3205	14.4762	16.1073	17.8154	2.55591	0	8.79582	0	3.04773	8.9021	-1.01447	0.289787	-3.50075	0.000463954	0.0251674
592	ENSMUSG00000020592.16	Sdc1	syndecan 1 [Source:MGI Symbol;Acc:MGI:1349162]	chr12	8821323	8843715	+	22392	chr12:8821323-8843715	2400.47	3284.39	2857.39	2980.82	6787.9	5465.45	2755.15	4786.1	5321.8	4071.05	0.69582	0.198884	3.49863	0.000467661	0.025263
593	ENSMUSG00000074519.12	Zfp971	zinc finger protein 971 [Source:MGI Symbol;Acc:MGI:1261426]	chr2	177665077	177675815	+	10738	chr2:177665077-177675815	188.082	142.427	187.528	160.642	261.993	270.09	213.77	260.138	215.157	211.092	0.494697	0.141404	3.49847	0.00046794	0.025263
594	ENSMUSG00000078584.10	AU022252	expressed sequence AU022252 [Source:MGI Symbol;Acc:MGI:2140466]	chr4	119060767	119089909	-	29142	chr4:119060767-119089909	380.825	303.061	334.976	351.13	474.291	592.852	366.575	595.839	562.242	440.199	0.549811	0.157161	3.49839	0.000468081	0.025263
595	ENSMUSG00000020836.16	Coro6	coronin 6 [Source:MGI Symbol;Acc:MGI:2183448]	chr11	77353237	77361310	+	8073	chr11:77353237-77361310	51.5888	52.1554	94.2006	88.9614	427.299	286.063	46.9734	165.098	221.576	159.324	1.00228	0.286707	3.49584	0.000472571	0.0254624
596	ENSMUSG00000107456.2	Gm10400	predicted gene 10400 [Source:MGI Symbol;Acc:MGI:3708745]	chr6	141286279	141290113	+	3834	chr6:141286279-141290113	125.268	154.267	203.471	198.103	66.7456	144.224	82.5474	64.9685	80.4139	124.445	-0.785883	0.224863	-3.49494	0.000474177	0.0255061
597	ENSMUSG00000026971.16	Itgb6	integrin beta 6 [Source:MGI Symbol;Acc:MGI:96615]	chr2	60428636	60552987	-	124351	chr2:60428636-60552987	2846.68	4508.25	2551.23	2610.8	5560.51	4995.93	3705.92	5713.86	6162.02	4295.02	0.655028	0.187491	3.49366	0.00047645	0.0255488
598	ENSMUSG00000061104.6	Sap18b	Sin3-associated polypeptide 18B [Source:MGI Symbol;Acc:MGI:3704317]	chr8	96551974	96552762	+	788	chr8:96551974-96552762	130.106	142.573	115.912	89.1843	75.8076	84.7691	78.0866	59.3199	50.8043	91.8403	-0.677959	0.194058	-3.49359	0.000476565	0.0255488
599	ENSMUSG00000111058.3	Gm36033	predicted gene, 36033 [Source:MGI Symbol;Acc:MGI:5595192]	chr9	63833937	63849084	-	15147	chr9:63833937-63849084	73.5819	61.932	68.0549	109.706	48.6046	31.9279	38.2086	50.8356	41.6837	58.2817	-0.748197	0.214271	-3.49183	0.000479728	0.0256755
600	ENSMUSG00000074570.15	Cass4	Cas scaffolding protein family member 4 [Source:MGI Symbol;Acc:MGI:2444482]	chr2	172235714	172275677	+	39963	chr2:172235714-172275677	163.864	102.314	143.739	108.343	65.8819	81.3733	88.0986	89.3427	66.8303	101.087	-0.64976	0.186217	-3.48927	0.000484344	0.0258793
601	ENSMUSG00000028373.17	Astn2	astrotactin 2 [Source:MGI Symbol;Acc:MGI:1889277]	chr4	65299040	66322848	-	1023808	chr4:65299040-66322848	412.323	439.577	396.782	507.55	183.104	154.334	350.431	257.902	293.296	332.811	-0.71112	0.203892	-3.48774	0.000487123	0.0259845
602	ENSMUSG00000018334.19	Ksr1	kinase suppressor of ras 1 [Source:MGI Symbol;Acc:MGI:105051]	chr11	78904266	79037233	-	132967	chr11:78904266-79037233	617.746	652.612	781.086	711.693	469.238	525.814	548.625	563.69	528.599	599.9	-0.376351	0.107963	-3.48592	0.000490455	0.0260755
603	ENSMUSG00000027583.14	Zbtb46	zinc finger and BTB domain containing 46 [Source:MGI Symbol;Acc:MGI:1919397]	chr2	181029555	181101219	-	71664	chr2:181029555-181101219	636.148	801.834	1220.4	739.764	435.688	449.231	661.704	462.254	523.02	658.894	-0.659247	0.189103	-3.48617	0.000489983	0.0260755
604	ENSMUSG00000025959.14	Klf7	Kruppel-like factor 7 (ubiquitous) [Source:MGI Symbol;Acc:MGI:1935151]	chr1	64068606	64161441	-	92835	chr1:64068606-64161441	1773.64	2525.48	4111.69	2952.36	1736.84	1662.09	1841.06	1745.24	1419.22	2196.4	-0.666044	0.191174	-3.48397	0.000494044	0.0261794
605	ENSMUSG00000107023.3	Gm42715	predicted gene 42715 [Source:MGI Symbol;Acc:MGI:5662852]	chr7	127118756	127166226	+	47470	chr7:127118756-127166226	389.288	394.658	474.784	479.967	706.567	699.112	507.195	539.759	674.903	540.692	0.492562	0.141364	3.48436	0.00049332	0.0261794
606	ENSMUSG00000026479.14	Lamc2	laminin, gamma 2 [Source:MGI Symbol;Acc:MGI:99913]	chr1	152998502	153062193	-	63691	chr1:152998502-153062193	4389.04	5139.94	4330.79	6036.87	9585.76	11338.8	5945.6	7846.74	6467.24	6786.75	0.645693	0.185433	3.48209	0.000497524	0.026277
607	ENSMUSG00000039903.19	Eva1c	eva-1 homolog C (C. elegans) [Source:MGI Symbol;Acc:MGI:1918217]	chr16	90623607	90701997	+	78390	chr16:90623607-90701997	162.714	150.292	196.65	225.243	116.032	104.511	121.529	133.772	71.4992	142.472	-0.659703	0.189438	-3.48241	0.000496917	0.026277
608	ENSMUSG00000050600.6	Zfp831	zinc finger protein 831 [Source:MGI Symbol;Acc:MGI:3641861]	chr2	174485327	174552625	+	67298	chr2:174485327-174552625	284.673	173.231	223.356	204.859	72.7787	51.7033	70.4468	128.963	171.046	153.451	-0.879256	0.252675	-3.47978	0.000501816	0.0264601
609	ENSMUSG00000027070.15	Lrp2	low density lipoprotein receptor-related protein 2 [Source:MGI Symbol;Acc:MGI:95794]	chr2	69254684	69416409	-	161725	chr2:69254684-69416409	3216.55	4606.87	4584.93	4164.5	2005.38	2703.94	3388.37	2977.81	2328.58	3330.77	-0.574055	0.16505	-3.47806	0.000505048	0.0265429
610	ENSMUSG00000029032.13	Arhgef16	Rho guanine nucleotide exchange factor (GEF) 16 [Source:MGI Symbol;Acc:MGI:2446219]	chr4	154362943	154386133	-	23190	chr4:154362943-154386133	306.834	197.076	227.175	210.71	342.952	344.205	321.047	336.445	346.737	292.576	0.491786	0.141388	3.47829	0.000504629	0.0265429
611	ENSMUSG00000052942.14	Glis3	GLIS family zinc finger 3 [Source:MGI Symbol;Acc:MGI:2444289]	chr19	28236251	28657477	-	421226	chr19:28236251-28657477	378.833	321.394	358.202	348.496	612.371	681.807	420.76	691.853	408.24	469.106	0.610072	0.175428	3.47763	0.000505872	0.0265429
612	ENSMUSG00000026728.10	Vim	vimentin [Source:MGI Symbol;Acc:MGI:98932]	chr2	13578738	13587637	+	8899	chr2:13578738-13587637	11420	12455.9	9856.4	11643.7	7368.77	9507.34	9311.39	7242.89	8425.75	9692.46	-0.41909	0.120553	-3.47641	0.000508183	0.0266207
613	ENSMUSG00000034394.15	Lif	leukemia inhibitory factor [Source:MGI Symbol;Acc:MGI:96787]	chr11	4207557	4222514	+	14957	chr11:4207557-4222514	125.746	118.906	141.801	100.366	310.682	301.312	141.902	232.765	160.127	181.512	0.761029	0.219097	3.47348	0.000513765	0.0268691
614	ENSMUSG00000085882.3	2610507I01Rik	RIKEN cDNA 2610507I01 gene [Source:MGI Symbol;Acc:MGI:1919453]	chr11	59087691	59093263	-	5572	chr11:59087691-59093263	308.614	373.004	384.113	340.483	361.588	641.729	575.595	667.447	526.519	464.344	0.595177	0.171446	3.47151	0.000517547	0.0270229
615	ENSMUSG00000029860.17	Zyx	zyxin [Source:MGI Symbol;Acc:MGI:103072]	chr6	42326564	42337147	+	10583	chr6:42326564-42337147	2687.29	2925.13	3222.38	3711.69	2623.65	2139.9	2148.72	2287.26	1719.13	2607.24	-0.49017	0.14124	-3.47048	0.000519532	0.0270824
616	ENSMUSG00000025969.16	Nrp2	neuropilin 2 [Source:MGI Symbol;Acc:MGI:1100492]	chr1	62742444	62857854	+	115410	chr1:62742444-62857854	1963.32	1858.11	1638.09	1833.65	2055.11	2539.64	2481.89	2187.27	2492.71	2116.64	0.355123	0.102457	3.46607	0.000528118	0.0274853
617	ENSMUSG00000024900.6	Cpt1a	carnitine palmitoyltransferase 1a, liver [Source:MGI Symbol;Acc:MGI:1098296]	chr19	3372334	3435733	+	63399	chr19:3372334-3435733	1657.12	2011.6	2092.64	2301.97	2743.3	2678.93	2701.66	2427.22	2663.7	2364.24	0.377068	0.108854	3.46399	0.000532228	0.0275488
618	ENSMUSG00000032525.16	Nktr	natural killer tumor recognition sequence [Source:MGI Symbol;Acc:MGI:97346]	chr9	121548235	121585909	+	37674	chr9:121548235-121585909	4110.73	4105.6	4758.61	3813.52	3164.5	3301.73	2924.9	3399.66	3590.8	3685.56	-0.346613	0.100045	-3.46456	0.000531092	0.0275488
619	ENSMUSG00000036466.18	Megf11	multiple EGF-like-domains 11 [Source:MGI Symbol;Acc:MGI:1920951]	chr9	64292908	64616487	+	323579	chr9:64292908-64616487	20.6214	34.8445	13.3443	29.6582	109.513	81.4179	14.0278	103.902	104.799	56.9032	1.00209	0.289312	3.46371	0.000532776	0.0275488
620	ENSMUSG00000054383.3	Pnma1	paraneoplastic antigen MA1 [Source:MGI Symbol;Acc:MGI:2180564]	chr12	84192905	84195263	-	2358	chr12:84192905-84195263	60.3094	48.9287	65.202	88.7698	36.7721	25.8707	34.1162	45.7624	31.5469	48.5865	-0.764071	0.220512	-3.46499	0.000530246	0.0275488
621	ENSMUSG00000003665.8	Has1	hyaluronan synthase 1 [Source:MGI Symbol;Acc:MGI:106590]	chr17	18063585	18075467	-	11882	chr17:18063585-18075467	43.9736	94.1052	112.74	59.8611	12.0793	20.1245	47.5602	15.7634	2.29735	45.3895	-1.01518	0.29346	-3.45933	0.00054152	0.0279559
622	ENSMUSG00000048706.4	Lurap1l	leucine rich adaptor protein 1-like [Source:MGI Symbol;Acc:MGI:106510]	chr4	80828883	80873865	+	44982	chr4:80828883-80873865	326.22	480.284	371.977	448.575	607.403	555.096	597.62	506.814	587.269	497.918	0.462801	0.13383	3.45812	0.000543949	0.0280361
623	ENSMUSG00000029321.2	Slc10a6	solute carrier family 10 (sodium/bile acid cotransporter family), member 6 [Source:MGI Symbol;Acc:MGI:1923000]	chr5	103753577	103777269	-	23692	chr5:103753577-103777269	177.157	164.422	265.885	292.02	52.1551	48.7618	195.887	58.5199	45.7905	144.511	-0.96894	0.280269	-3.45717	0.000545873	0.0280901
624	ENSMUSG00000106993.2	Gm43417	predicted gene 43417 [Source:MGI Symbol;Acc:MGI:5663554]	chr5	74208960	74214166	-	5206	chr5:74208960-74214166	134.771	118.888	156.313	127.102	91.5851	92.4877	63.8391	79.9042	102.818	107.523	-0.580454	0.168021	-3.45466	0.000550984	0.0283077
625	ENSMUSG00000026463.18	Atp2b4	ATPase, Ca++ transporting, plasma membrane 4 [Source:MGI Symbol;Acc:MGI:88111]	chr1	133627195	133728779	-	101584	chr1:133627195-133728779	1531.1	1457.47	1289.53	1957.8	978.783	995.598	1338.65	968.217	1041.5	1284.3	-0.512836	0.14852	-3.45297	0.000554445	0.0283079
626	ENSMUSG00000039187.17	Fanci	Fanconi anemia, complementation group I [Source:MGI Symbol;Acc:MGI:2384790]	chr7	79041677	79100012	+	58335	chr7:79041677-79100012	84.9659	93.9617	63.7902	78.1317	28.1242	41.0112	44.5858	58.239	50.2504	60.34	-0.72517	0.209953	-3.45397	0.000552396	0.0283079
627	ENSMUSG00000063457.15	Rps15	ribosomal protein S15 [Source:MGI Symbol;Acc:MGI:98117]	chr10	80128287	80129948	+	1661	chr10:80128287-80129948	1986.25	1922.37	2017.98	1938.72	2243.74	2189.85	2305.63	2338.33	2396.14	2148.78	0.219995	0.0637073	3.45321	0.000553957	0.0283079
628	ENSMUSG00000108120.2	9930120I10Rik	RIKEN cDNA 9930120I10 gene [Source:MGI Symbol;Acc:MGI:1924996]	chr6	87782454	87783318	-	864	chr6:87782454-87783318	99.1655	55.8531	49.3535	65.3561	26.4205	22.9298	36.2977	46.6409	30.4895	48.0563	-0.831343	0.240764	-3.45294	0.000554521	0.0283079
629	ENSMUSG00000030325.17	Klrb1c	killer cell lectin-like receptor subfamily B member 1C [Source:MGI Symbol;Acc:MGI:107538]	chr6	128755448	128766178	-	10730	chr6:128755448-128766178	63.4586	55.4937	81.1437	89.5058	16.6075	20.0863	45.731	43.0224	38.6169	50.4073	-0.871823	0.252527	-3.4524	0.000555625	0.0283192
630	ENSMUSG00000015846.17	Rxra	retinoid X receptor alpha [Source:MGI Symbol;Acc:MGI:98214]	chr2	27566452	27652969	+	86517	chr2:27566452-27652969	1128.7	1207.43	1180.87	1273.22	1605.94	1392.18	1471.12	1373.83	1566.16	1355.49	0.300762	0.0871985	3.44917	0.000562312	0.028613
631	ENSMUSG00000052221.9	Ppp1r36	protein phosphatase 1, regulatory subunit 36 [Source:MGI Symbol;Acc:MGI:2684916]	chr12	76464312	76486266	+	21954	chr12:76464312-76486266	52.8586	43.765	44.9336	36.8016	115.576	62.2968	57.4457	101.56	85.5197	66.7507	0.765306	0.221935	3.44833	0.000564067	0.028613
632	ENSMUSG00000059195.11	Gm12715	predicted gene 12715 [Source:MGI Symbol;Acc:MGI:3650759]	chr4	103420599	103421726	+	1127	chr4:103420599-103421726	69.1638	90.212	103.575	103.812	60.5941	42.8376	45.1074	13.8017	40.6734	63.3086	-0.877477	0.254435	-3.44873	0.000563234	0.028613
633	ENSMUSG00000010663.6	Fads1	fatty acid desaturase 1 [Source:MGI Symbol;Acc:MGI:1923517]	chr19	10160252	10174241	+	13989	chr19:10160252-10174241	1571.73	1567.25	1559.95	1733.67	1363.34	1335.98	1356.61	1396.39	1325.95	1467.87	-0.242896	0.0704792	-3.44635	0.000568216	0.028778
634	ENSMUSG00000024395.10	Lims2	LIM and senescent cell antigen like domains 2 [Source:MGI Symbol;Acc:MGI:2385067]	chr18	32055343	32091672	+	36329	chr18:32055343-32091672	470.018	703.232	961.442	927.214	454.646	359.866	588.261	274.281	263.206	555.796	-0.79439	0.230537	-3.44582	0.000569326	0.0287887
635	ENSMUSG00000072601.5	Ear1	eosinophil-associated, ribonuclease A family, member 1 [Source:MGI Symbol;Acc:MGI:108021]	chr14	44056222	44112974	-	56752	chr14:44056222-44112974	28.9497	39.2018	81.7177	58.5175	165.97	124.714	226.53	74.0841	80.2476	97.7702	0.935311	0.271519	3.44473	0.000571635	0.0288599
636	ENSMUSG00000045954.8	Cavin2	caveolae associated 2 [Source:MGI Symbol;Acc:MGI:99513]	chr1	51328285	51342119	+	13834	chr1:51328285-51342119	3180.91	3921.41	5570.66	4930.41	2340.63	2211.44	3716.69	1692.92	2485.46	3338.95	-0.705726	0.204926	-3.44381	0.000573579	0.0289125
637	ENSMUSG00000005413.9	Hmox1	heme oxygenase 1 [Source:MGI Symbol;Acc:MGI:96163]	chr8	75820249	75827217	+	6968	chr8:75820249-75827217	465.424	327.719	328.002	354.046	653.262	1519.57	948.114	533.689	427.847	617.519	0.865638	0.251588	3.44069	0.000580229	0.0292018
638	ENSMUSG00000020183.12	Cpm	carboxypeptidase M [Source:MGI Symbol;Acc:MGI:1917824]	chr10	117465405	117523257	+	57852	chr10:117465405-117523257	1366.17	1408.33	2186.36	2115.26	564.945	622.021	1615.71	565.602	712.989	1239.71	-0.855741	0.248823	-3.43915	0.000583539	0.0293224
639	ENSMUSG00000000740.13	Rpl13	ribosomal protein L13 [Source:MGI Symbol;Acc:MGI:105922]	chr8	123829089	123831983	+	2894	chr8:123829089-123831983	2957.05	2849.95	2603.21	2604.76	3810.24	3792.87	3257.96	3307.33	3212.82	3155.13	0.327241	0.0951765	3.43825	0.000585483	0.029374
640	ENSMUSG00000061887.15	Ssbp3	single-stranded DNA binding protein 3 [Source:MGI Symbol;Acc:MGI:1919725]	chr4	106767898	106906891	+	138993	chr4:106767898-106906891	622.624	624.725	623.013	633.008	966.823	899.062	741.655	752.11	761.344	736.04	0.383285	0.111525	3.43675	0.000588737	0.0294911
641	ENSMUSG00000031380.11	Vegfd	vascular endothelial growth factor D [Source:MGI Symbol;Acc:MGI:108037]	chrX	163156374	163185646	+	29272	chrX:163156374-163185646	257.827	409.407	486.127	446.12	135.815	85.9081	281.201	171.01	248.01	280.158	-0.855728	0.249067	-3.43574	0.000590948	0.0295557
642	ENSMUSG00000004360.10	9330159F19Rik	RIKEN cDNA 9330159F19 gene [Source:MGI Symbol;Acc:MGI:3036239]	chr10	29087602	29106775	+	19173	chr10:29087602-29106775	72.5402	56.3173	35.8504	110.104	21.1398	20.3838	39.783	17.513	38.1517	45.7537	-0.928805	0.270491	-3.43377	0.00059525	0.0296608
643	ENSMUSG00000016253.13	Nelfcd	negative elongation factor complex member C/D, Th1l [Source:MGI Symbol;Acc:MGI:1926424]	chr2	174257597	174269295	+	11698	chr2:174257597-174269295	338.857	338.283	299.394	334.551	425.517	434.04	366.255	452.863	460.633	383.377	0.371728	0.108265	3.43351	0.000595825	0.0296608
644	ENSMUSG00000027356.9	Fermt1	fermitin family member 1 [Source:MGI Symbol;Acc:MGI:2443583]	chr2	132746309	132787826	-	41517	chr2:132746309-132787826	49.087	37.7689	38.1082	27.6248	101.268	70.2398	42.855	75.8624	107.574	61.1542	0.826265	0.240597	3.43423	0.000594238	0.0296608
645	ENSMUSG00000031780.3	Ccl17	chemokine (C-C motif) ligand 17 [Source:MGI Symbol;Acc:MGI:1329039]	chr8	95537081	95538664	+	1583	chr8:95537081-95538664	21.3507	65.5898	50.6507	76.6815	199.337	338.89	50.5545	176.039	105.511	120.512	0.989967	0.288364	3.43305	0.000596843	0.0296654
646	ENSMUSG00000107118.2	Gm42986	predicted gene 42986 [Source:MGI Symbol;Acc:MGI:5663123]	chr5	129974421	129977805	+	3384	chr5:129974421-129977805	161.642	170.9	164.408	144.904	79.5707	113.399	107.86	122.462	117.052	131.355	-0.531041	0.154772	-3.43113	0.000601075	0.0298295
647	ENSMUSG00000020591.12	Ntsr2	neurotensin receptor 2 [Source:MGI Symbol;Acc:MGI:108018]	chr12	16703383	16710228	+	6845	chr12:16703383-16710228	6.23103	3.52416	2.54484	5.8387	51.7349	23.5641	3.72389	24.3137	17.7741	15.4722	1.00113	0.29197	3.42888	0.000606083	0.029939
648	ENSMUSG00000021835.16	Bmp4	bone morphogenetic protein 4 [Source:MGI Symbol;Acc:MGI:88180]	chr14	46620977	46628126	-	7149	chr14:46620977-46628126	388.729	579.554	408.199	448.399	655.014	576.408	741.562	596.021	705.621	566.612	0.490949	0.143153	3.42954	0.000604607	0.029939
649	ENSMUSG00000105347.2	Gm43503	predicted gene 43503 [Source:MGI Symbol;Acc:MGI:5663640]	chr5	44837536	44840943	-	3407	chr5:44837536-44840943	86.0805	77.1147	58.1436	89.7016	23.1014	55.7043	25.314	38.3363	47.8389	55.7039	-0.818055	0.238572	-3.42896	0.000605902	0.029939
650	ENSMUSG00000034936.3	Arl4d	ADP-ribosylation factor-like 4D [Source:MGI Symbol;Acc:MGI:1933155]	chr11	101556367	101558658	+	2291	chr11:101556367-101558658	240.804	478.722	650.02	718.139	269.034	230.025	336.694	113.701	122.056	351.022	-0.913237	0.26654	-3.42627	0.000611935	0.0301816
651	ENSMUSG00000027907.5	S100a11	S100 calcium binding protein A11 [Source:MGI Symbol;Acc:MGI:1338798]	chr3	93427795	93433594	+	5799	chr3:93427795-93433594	2342.09	2184.63	2384.83	2680.14	4530.95	5018.58	2822.23	3536.3	2945.1	3160.54	0.590692	0.172482	3.42466	0.000615569	0.0303142
652	ENSMUSG00000015501.11	Hivep2	human immunodeficiency virus type I enhancer binding protein 2 [Source:MGI Symbol;Acc:MGI:1338076]	chr10	13841819	14027118	+	185299	chr10:13841819-14027118	2062.35	1932.7	2464.58	2263.14	1536	1504.17	1909.98	1722.81	1501.18	1877.43	-0.398851	0.116517	-3.42312	0.000619076	0.0303935
653	ENSMUSG00000103591.2	Gm38365	predicted gene, 38365 [Source:MGI Symbol;Acc:MGI:5611593]	chr1	87825262	87828254	+	2992	chr1:87825262-87828254	118.632	115.636	171.457	137.042	76.9923	86.5489	90.2479	94.758	94.654	109.552	-0.563688	0.164653	-3.42349	0.000618219	0.0303935
654	ENSMUSG00000047330.9	Kcne4	potassium voltage-gated channel, Isk-related subfamily, gene 4 [Source:MGI Symbol;Acc:MGI:1891125]	chr1	78794475	78797745	+	3270	chr1:78794475-78797745	298.135	256.901	200.779	287.287	110.262	122.426	216.784	176.728	129.005	199.812	-0.68563	0.200362	-3.42196	0.000621724	0.0304768
655	ENSMUSG00000040133.3	Gpr176	G protein-coupled receptor 176 [Source:MGI Symbol;Acc:MGI:2685858]	chr2	118107591	118203900	-	96309	chr2:118107591-118203900	56.4169	42.7376	32.0737	38.4371	87.2842	136.265	66.0381	73.4905	64.128	66.319	0.80484	0.235648	3.41544	0.000636799	0.0311681
656	ENSMUSG00000022357.3	Klhl38	kelch-like 38 [Source:MGI Symbol;Acc:MGI:3045310]	chr15	58177969	58187565	-	9596	chr15:58177969-58187565	24.8945	22.8977	27.0877	19.7293	48.7388	24.8773	77.0353	60.6535	52.9151	39.8699	0.865116	0.253461	3.41321	0.000642025	0.0313761
657	ENSMUSG00000041845.12	Rhod	ras homolog family member D [Source:MGI Symbol;Acc:MGI:108446]	chr19	4475487	4489460	-	13973	chr19:4475487-4489460	97.3731	127.057	111.491	119.445	136.7	187.857	159.673	177.869	169.503	142.997	0.508166	0.148967	3.41127	0.000646602	0.0315516
658	ENSMUSG00000090084.8	Srpx	sushi-repeat-containing protein [Source:MGI Symbol;Acc:MGI:1858306]	chrX	9904216	9983948	-	79732	chrX:9904216-9983948	106.634	142.406	93.1111	148.32	78.9099	46.6367	63.5164	29.8304	80.9159	87.8089	-0.814048	0.238995	-3.40613	0.000658905	0.0321031
659	ENSMUSG00000013822.8	Elof1	ELF1 homolog, elongation factor 1 [Source:MGI Symbol;Acc:MGI:1913376]	chr9	22024285	22028468	-	4183	chr9:22024285-22028468	314.776	369.175	328.587	276.26	596.523	420.952	393.044	618.518	439.24	417.453	0.562558	0.16526	3.40408	0.000663875	0.0322961
660	ENSMUSG00000070424.13	Art5	ADP-ribosyltransferase 5 [Source:MGI Symbol;Acc:MGI:107948]	chr7	101746086	101758696	-	12610	chr7:101746086-101758696	4.15942	0.902458	0.996451	0.979745	15.7834	7.90251	2.86551	19.6853	18.3933	7.96312	0.97778	0.287337	3.4029	0.00066675	0.0323869
661	ENSMUSG00000028273.17	Pdlim5	PDZ and LIM domain 5 [Source:MGI Symbol;Acc:MGI:1927489]	chr3	141945351	142101454	-	156103	chr3:141945351-142101454	1288.46	1517.62	2451.41	1851.34	1171.71	1144.5	1183.11	1143.73	1181.2	1437.01	-0.557628	0.163901	-3.40222	0.000668413	0.0324185
662	ENSMUSG00000019960.9	Dusp6	dual specificity phosphatase 6 [Source:MGI Symbol;Acc:MGI:1914853]	chr10	99099093	99103351	+	4258	chr10:99099093-99103351	1625.85	1468.24	1783.78	1241.44	2155.61	2638.71	2534.84	2389.33	1655.9	1943.74	0.528722	0.155645	3.39697	0.000681366	0.0329471
663	ENSMUSG00000061039.6	Olfr920	olfactory receptor 920 [Source:MGI Symbol;Acc:MGI:3030754]	chr9	38663595	38671413	+	7818	chr9:38663595-38671413	21.9815	32.3333	28.054	50.2457	89.8789	49.7227	63.8398	53.2735	98.7486	54.2309	0.843044	0.248165	3.39711	0.000681018	0.0329471
664	ENSMUSG00000037887.12	Dusp8	dual specificity phosphatase 8 [Source:MGI Symbol;Acc:MGI:106626]	chr7	141633227	141649580	-	16353	chr7:141633227-141649580	287.528	850.371	1240.42	456.886	277.063	246.65	362.049	391.257	230.503	482.526	-0.892927	0.262941	-3.39592	0.000683977	0.0330054
665	ENSMUSG00000055116.9	Arntl	aryl hydrocarbon receptor nuclear translocator-like [Source:MGI Symbol;Acc:MGI:1096381]	chr7	112806672	112913333	+	106661	chr7:112806672-112913333	448.796	394.119	313.86	242.017	181.544	259.254	234.838	124.475	141.91	260.09	-0.74404	0.219115	-3.39566	0.000684631	0.0330054
666	ENSMUSG00000000567.6	Sox9	SRY (sex determining region Y)-box 9 [Source:MGI Symbol;Acc:MGI:98371]	chr11	112673050	112678586	+	5536	chr11:112673050-112678586	32.5083	54.2097	20.0447	32.5216	108.683	97.4711	24.2142	127.818	150.653	72.0138	0.960935	0.283519	3.38931	0.000700691	0.0334776
667	ENSMUSG00000001247.17	Lsr	lipolysis stimulated lipoprotein receptor [Source:MGI Symbol;Acc:MGI:1927471]	chr7	30657195	30672889	-	15694	chr7:30657195-30672889	533.636	641.173	517.146	552.336	759.243	682.535	696.138	881.367	716.054	664.403	0.396255	0.116897	3.38979	0.000699467	0.0334776
668	ENSMUSG00000018648.16	Dusp14	dual specificity phosphatase 14 [Source:MGI Symbol;Acc:MGI:1927168]	chr11	83938867	83960087	-	21220	chr11:83938867-83960087	191.294	163.836	182.107	181.081	438.082	341.43	196.961	289.928	255.16	248.875	0.664571	0.195985	3.39094	0.000696543	0.0334776
669	ENSMUSG00000038900.18	Rpl12	ribosomal protein L12 [Source:MGI Symbol;Acc:MGI:98002]	chr2	32851571	32855357	+	3786	chr2:32851571-32855357	1900.64	1921.32	1761.86	1783.6	2561.4	2808.99	1980.91	2445.9	2325.7	2165.59	0.381644	0.112602	3.38932	0.000700664	0.0334776
670	ENSMUSG00000079429.11	Mroh2a	maestro heat-like repeat family member 2A [Source:MGI Symbol;Acc:MGI:3705228]	chr1	88154708	88190011	+	35303	chr1:88154708-88190011	5.28557	5.20165	2.55849	6.03796	19.589	15.4541	12.254	9.62585	21.329	10.8151	0.978702	0.288722	3.38977	0.000699505	0.0334776
671	ENSMUSG00000105378.2	Gm42515	predicted gene 42515 [Source:MGI Symbol;Acc:MGI:5662652]	chr3	126531146	126534728	+	3582	chr3:126531146-126534728	119.545	84.4185	103.248	85.7531	58.1844	62.6653	71.5403	66.028	53.9471	78.37	-0.592611	0.174796	-3.3903	0.00069816	0.0334776
672	ENSMUSG00000047501.4	Cldn4	claudin 4 [Source:MGI Symbol;Acc:MGI:1313314]	chr5	134973973	134975788	-	1815	chr5:134973973-134975788	144.68	93.5973	71.2661	75.0073	788.905	749.488	69.3274	297.801	412.061	300.237	0.991756	0.292821	3.3869	0.000706863	0.033688
673	ENSMUSG00000048911.16	Rnf24	ring finger protein 24 [Source:MGI Symbol;Acc:MGI:1261771]	chr2	131139984	131194812	-	54828	chr2:131139984-131194812	303.942	273.56	303.332	267.779	385.159	417.655	340.119	392.492	547.703	359.082	0.500197	0.147691	3.38677	0.000707197	0.033688
674	ENSMUSG00000019278.6	Dpep1	dipeptidase 1 [Source:MGI Symbol;Acc:MGI:94917]	chr8	123912981	123928551	+	15570	chr8:123912981-123928551	609.494	771.027	1206.44	1161.32	597.147	407.551	697.479	287.294	387.351	680.567	-0.788578	0.232942	-3.3853	0.000710997	0.0338188
675	ENSMUSG00000062157.7	Ifnlr1	interferon lambda receptor 1 [Source:MGI Symbol;Acc:MGI:2429859]	chr4	135413598	135435492	+	21894	chr4:135413598-135435492	207.476	277.309	257.571	288.749	430.459	315.287	422.648	345.113	346.096	321.19	0.49459	0.146228	3.38233	0.000718743	0.0341366
676	ENSMUSG00000040732.21	Erg	ETS transcription factor [Source:MGI Symbol;Acc:MGI:95415]	chr16	95160028	95387452	-	227424	chr16:95160028-95387452	654.164	986.285	1066.22	1037.17	1371.08	1370.47	1389.12	1198.38	1416.73	1165.51	0.493026	0.145791	3.38172	0.000720324	0.0341611
677	ENSMUSG00000078532.10	Nkain1	Na+/K+ transporting ATPase interacting 1 [Source:MGI Symbol;Acc:MGI:1914399]	chr4	130297197	130339644	+	42447	chr4:130297197-130339644	6.70692	15.3988	26.9536	14.9852	46.1026	56.8118	20.7345	41.3939	49.0569	30.9049	0.936971	0.277121	3.38109	0.000721993	0.0341896
678	ENSMUSG00000055850.13	Rnf181	ring finger protein 181 [Source:MGI Symbol;Acc:MGI:1913760]	chr6	72336697	72343939	-	7242	chr6:72336697-72343939	969.712	1069.51	1061.77	1150.61	1482.16	1348.67	1621.2	1195.42	1335.79	1248.32	0.37907	0.11214	3.38031	0.000724031	0.0342356
679	ENSMUSG00000038456.10	Dennd2a	DENN/MADD domain containing 2A [Source:MGI Symbol;Acc:MGI:2444961]	chr6	39439312	39534801	-	95489	chr6:39439312-39534801	405.8	453.553	456.636	487.752	341.967	396.713	317.346	321.171	342.728	391.518	-0.37546	0.111105	-3.37933	0.00072662	0.0343074
680	ENSMUSG00000041992.10	Rapgef5	Rap guanine nucleotide exchange factor (GEF) 5 [Source:MGI Symbol;Acc:MGI:2444365]	chr12	117480099	117723472	+	243373	chr12:117480099-117723472	2953.34	4342.31	6603.9	5920.37	2892.78	2992.73	3521.58	2799.76	2369	3821.75	-0.666328	0.197286	-3.37748	0.000731545	0.0344891
681	ENSMUSG00000027134.5	Lpcat4	lysophosphatidylcholine acyltransferase 4 [Source:MGI Symbol;Acc:MGI:2138993]	chr2	112069813	112077456	+	7643	chr2:112069813-112077456	299.175	261.128	214.993	197.239	401.115	366.065	266.96	460.3	429.428	321.822	0.596144	0.176647	3.37477	0.000738764	0.0347783
682	ENSMUSG00000113346.4	Eprn	ephemeron, early developmental lncRNA [Source:MGI Symbol;Acc:MGI:3583897]	chr13	73492651	73495525	-	2874	chr13:73492651-73495525	6.94843	5.77434	5.59548	5.67586	16.2141	29.2787	11.0367	17.4276	16.1695	12.6801	0.961117	0.284837	3.37427	0.000740116	0.0347909
683	ENSMUSG00000023036.15	Pcdhgc4	protocadherin gamma subfamily C, 4 [Source:MGI Symbol;Acc:MGI:1935203]	chr18	37948132	37974926	+	26794	chr18:37948132-37974926	220.664	234.41	237.027	239.359	152.357	142.338	165.514	191.776	190.503	197.105	-0.443127	0.131485	-3.37018	0.000751191	0.0351886
684	ENSMUSG00000029772.18	Ahcyl2	S-adenosylhomocysteine hydrolase-like 2 [Source:MGI Symbol;Acc:MGI:1921590]	chr6	29768010	29912309	+	144299	chr6:29768010-29912309	1949.27	1314.08	1915.74	1693.31	906.171	1337.23	1317.41	1125.95	832.003	1376.8	-0.578604	0.171696	-3.36993	0.000751871	0.0351886
685	ENSMUSG00000050335.18	Lgals3	lectin, galactose binding, soluble 3 [Source:MGI Symbol;Acc:MGI:96778]	chr14	47605208	47623617	+	18409	chr14:47605208-47623617	1135.05	790.193	669.625	894.752	1832.37	2916.02	1144.59	1485.67	1142.26	1334.5	0.779368	0.231257	3.37014	0.000751302	0.0351886
686	ENSMUSG00000025902.14	Sox17	SRY (sex determining region Y)-box 17 [Source:MGI Symbol;Acc:MGI:107543]	chr1	4561154	4567577	-	6423	chr1:4561154-4567577	440.421	858.417	674.303	429.629	1390.53	1428.48	1068.97	1113.56	661.377	896.187	0.753438	0.223646	3.36889	0.000754718	0.0352629
687	ENSMUSG00000107944.2	Gm44280	predicted gene, 44280 [Source:MGI Symbol;Acc:MGI:5690672]	chr6	113393433	113396543	+	3110	chr6:113393433-113396543	34.4386	25.0048	36.0939	42.3919	73.5741	44.7653	60.5326	76.6627	59.0327	50.2774	0.726328	0.215621	3.36855	0.000755658	0.0352629
688	ENSMUSG00000116719.2	Gm29719	predicted gene, 29719 [Source:MGI Symbol;Acc:MGI:5588878]	chr17	6407088	6462109	-	55021	chr17:6407088-6462109	28.7431	12.4711	15.0542	21.7096	1.70855	3.98039	5.50014	0	10.1702	11.0375	-0.985122	0.2926	-3.36679	0.000760487	0.0354367
689	ENSMUSG00000121445.1		novel transcript	chr9	123135665	123147063	-	11398	chr9:123135665-123147063	39.0153	18.978	11.0161	23.4426	4.64194	8.72504	5.99182	0	8.98343	13.4216	-0.986819	0.29349	-3.36236	0.000772787	0.0359576
690	ENSMUSG00000054717.8	Hmgb2	high mobility group box 2 [Source:MGI Symbol;Acc:MGI:96157]	chr8	57964941	57969033	+	4092	chr8:57964941-57969033	697.997	710.672	496.059	590.234	389.584	327.408	498.258	486.888	370.118	507.468	-0.542228	0.16131	-3.36141	0.000775451	0.0360293
691	ENSMUSG00000027536.7	Chmp4c	charged multivesicular body protein 4C [Source:MGI Symbol;Acc:MGI:1913621]	chr3	10431967	10493916	+	61949	chr3:10431967-10493916	276.141	322.234	342.406	398.046	614.178	580.596	464.462	425.194	419.517	426.975	0.535667	0.159413	3.36024	0.000778743	0.0361299
692	ENSMUSG00000086564.10	Cd101	CD101 antigen [Source:MGI Symbol;Acc:MGI:2685862]	chr3	100900845	100936872	-	36027	chr3:100900845-100936872	88.6941	117.821	220.746	202.094	88.2544	68.7541	96.5744	83.4375	63.1064	114.387	-0.783998	0.233431	-3.35859	0.000783406	0.0362936
693	ENSMUSG00000105801.2	C430019N01Rik	RIKEN cDNA C430019N01 gene [Source:MGI Symbol;Acc:MGI:3028058]	chr5	98147243	98148809	-	1566	chr5:98147243-98148809	70.9483	37.4115	47.1977	67.1414	25.632	26.88	31.9108	32.9561	30.5186	41.1774	-0.754862	0.224851	-3.35716	0.000787469	0.0364292
694	ENSMUSG00000020277.11	Pfkl	phosphofructokinase, liver, B-type [Source:MGI Symbol;Acc:MGI:97547]	chr10	77822781	77845917	-	23136	chr10:77822781-77845917	904.03	634.753	603.139	587.143	937.627	956.511	1316.14	1228.89	855.92	891.572	0.574493	0.171169	3.35629	0.000789955	0.0364916
695	ENSMUSG00000021904.7	Sema3g	sema domain, immunoglobulin domain (Ig), short basic domain, secreted, (semaphorin) 3G [Source:MGI Symbol;Acc:MGI:3041242]	chr14	30939817	30952309	+	12492	chr14:30939817-30952309	1480.83	2547.22	2983.36	2642.86	1560.2	1743.45	1490.29	900.14	984.367	1814.75	-0.718937	0.214254	-3.35553	0.000792121	0.036539
696	ENSMUSG00000069515.7	Lyz1	lysozyme 1 [Source:MGI Symbol;Acc:MGI:96902]	chr10	117123702	117128773	-	5071	chr10:117123702-117128773	2059.91	2033.08	2144.77	3304.44	527.657	562.719	2210.41	827.477	663.091	1592.62	-0.910826	0.271525	-3.35449	0.000795126	0.0366249
697	ENSMUSG00000040940.19	Arhgef1	Rho guanine nucleotide exchange factor (GEF) 1 [Source:MGI Symbol;Acc:MGI:1353510]	chr7	24602337	24626019	+	23682	chr7:24602337-24626019	3297.63	2950.62	3298.2	3261.71	2461.66	2378.96	2525.19	2752.45	2854.09	2864.5	-0.296687	0.088519	-3.35167	0.000803246	0.0368401
698	ENSMUSG00000049281.17	Scn3b	sodium channel, voltage-gated, type III, beta [Source:MGI Symbol;Acc:MGI:1918882]	chr9	40180513	40202914	+	22401	chr9:40180513-40202914	986.299	1499.57	1145.96	1020.24	1648.6	2369.06	1392.5	5342.18	2299.75	1967.13	0.861577	0.257004	3.35238	0.000801187	0.0368401
699	ENSMUSG00000087233.2	Gm43213	predicted gene 43213 [Source:MGI Symbol;Acc:MGI:5663350]	chr1	37526274	37528063	-	1789	chr1:37526274-37528063	47.9102	31.197	38.144	35.5312	15.3844	16.9211	12.1047	13.8259	29.5052	26.7249	-0.846758	0.252618	-3.35193	0.000802513	0.0368401
700	ENSMUSG00000020000.8	Moxd1	monooxygenase, DBH-like 1 [Source:MGI Symbol;Acc:MGI:1921582]	chr10	24099415	24178688	+	79273	chr10:24099415-24178688	4.29179	4.67406	4.49807	4.42291	10.7466	15.174	18.3387	8.59823	22.8309	10.3972	0.971288	0.289884	3.35061	0.000806351	0.0369297
701	ENSMUSG00000108169.2	Gm43958	predicted gene, 43958 [Source:MGI Symbol;Acc:MGI:5690350]	chr6	141388086	141391629	+	3543	chr6:141388086-141391629	67.9029	62.5307	94.2278	100.54	46.2047	63.6605	39.6222	35.1435	34.6074	60.4933	-0.737926	0.220316	-3.3494	0.00080986	0.0370375
702	ENSMUSG00000046727.14	Cystm1	cysteine-rich transmembrane module containing 1 [Source:MGI Symbol;Acc:MGI:1913310]	chr18	36475573	36536150	+	60577	chr18:36475573-36536150	604.156	777.35	664.188	755.239	1575.46	1381.54	813.713	990.698	936.06	944.268	0.623141	0.186082	3.34874	0.000811797	0.0370732
703	ENSMUSG00000061684.7	Rpl21-ps8	ribosomal protein L21, pseudogene 8 [Source:MGI Symbol;Acc:MGI:3648345]	chr18	82541664	82542146	-	482	chr18:82541664-82542146	3.88399	4.08922	10.1318	7.96877	0.846823	0.999354	0	1.05228	0	3.21914	-0.910634	0.272006	-3.34784	0.000814441	0.0371411
704	ENSMUSG00000050777.8	Tmem37	transmembrane protein 37 [Source:MGI Symbol;Acc:MGI:2157899]	chr1	119995107	120001804	-	6697	chr1:119995107-120001804	222.643	321.806	216.05	305.297	1017.03	711.061	292.674	394.15	463.781	438.276	0.840777	0.251381	3.34463	0.000823923	0.0375201
705	ENSMUSG00000032009.9	Sesn3	sestrin 3 [Source:MGI Symbol;Acc:MGI:1922997]	chr9	14186363	14244397	+	58034	chr9:14186363-14244397	1556.21	1291.95	1272.54	1370.75	2074.87	1667.47	1883.57	1942.3	3208.72	1807.6	0.586082	0.175368	3.34201	0.000831738	0.0377152
706	ENSMUSG00000034586.15	Hid1	HID1 domain containing [Source:MGI Symbol;Acc:MGI:2445087]	chr11	115238533	115258582	-	20049	chr11:115238533-115258582	372.068	406.772	404.608	321.525	641.025	484.356	481.98	624.638	454.559	465.726	0.481874	0.144175	3.34227	0.000830955	0.0377152
707	ENSMUSG00000068617.6	Efcab1	EF-hand calcium binding domain 1 [Source:MGI Symbol;Acc:MGI:1914043]	chr16	14724470	14799235	+	74765	chr16:14724470-14799235	89.7962	64.3427	73.6519	51.642	173.23	85.6162	115.481	167.681	108.614	103.339	0.740946	0.221675	3.3425	0.000830286	0.0377152
708	ENSMUSG00000102577.2	Gm37969	predicted gene, 37969 [Source:MGI Symbol;Acc:MGI:5611197]	chr6	72612130	72615538	-	3408	chr6:72612130-72615538	73.6466	72.9463	77.1907	61.1154	44.4915	50.7307	40.7226	40.4661	47.8389	56.5721	-0.596612	0.178634	-3.33987	0.000838191	0.0379542
709	ENSMUSG00000059187.13	Tafa1	TAFA chemokine like family member 1 [Source:MGI Symbol;Acc:MGI:2443695]	chr6	96090135	96634159	+	544024	chr6:96090135-96634159	29.8289	47.0751	25.6371	27.6879	9.09856	15.1815	17.7358	16.5466	14.4323	22.5804	-0.861588	0.258021	-3.33921	0.000840156	0.0379895
710	ENSMUSG00000040183.14	Ankrd6	ankyrin repeat domain 6 [Source:MGI Symbol;Acc:MGI:2154278]	chr4	32804035	32950841	-	146806	chr4:32804035-32950841	26.5974	28.1278	33.5126	36.3674	58.6052	61.0004	45.0325	52.3456	48.8469	43.3818	0.672344	0.201414	3.33812	0.00084347	0.0380856
711	ENSMUSG00000015776.13	Med22	mediator complex subunit 22 [Source:MGI Symbol;Acc:MGI:98446]	chr2	26795274	26800689	-	5415	chr2:26795274-26800689	508.868	527.856	552.393	632.949	728.474	771.309	658.699	666.944	737.514	642.779	0.348493	0.104421	3.33737	0.000845745	0.0381347
712	ENSMUSG00000022884.17	Eif4a2	eukaryotic translation initiation factor 4A2 [Source:MGI Symbol;Acc:MGI:106906]	chr16	22926194	22932886	+	6692	chr16:22926194-22932886	3307.92	3318.69	3738.82	3216.68	1960.8	2298.81	3066.17	2599.82	2363.68	2874.6	-0.441469	0.13245	-3.3331	0.000858834	0.0386674
713	ENSMUSG00000025993.11	Slc40a1	solute carrier family 40 (iron-regulated transporter), member 1 [Source:MGI Symbol;Acc:MGI:1315204]	chr1	45947228	45965683	-	18455	chr1:45947228-45965683	226.06	281.271	305.149	325.678	407.795	350.533	414.152	443.466	641.497	377.289	0.596826	0.17908	3.33273	0.000859972	0.0386674
714	ENSMUSG00000062006.13	Rpl34	ribosomal protein L34 [Source:MGI Symbol;Acc:MGI:1915686]	chr3	130520480	130524047	-	3567	chr3:130520480-130524047	1283.44	1108.59	1233.33	1102.63	1388.62	1521.25	1513.37	1370.47	1466.58	1332.03	0.28988	0.0870246	3.33101	0.00086532	0.0388534
715	ENSMUSG00000028698.14	Pik3r3	phosphoinositide-3-kinase regulatory subunit 3 [Source:MGI Symbol;Acc:MGI:109277]	chr4	116078815	116160253	+	81438	chr4:116078815-116160253	316.538	488.67	396.858	439.601	601.33	574.811	492.928	598.796	622.435	503.552	0.466966	0.14025	3.32954	0.000869911	0.0390049
716	ENSMUSG00000029003.12	Mad2l2	MAD2 mitotic arrest deficient-like 2 [Source:MGI Symbol;Acc:MGI:1919140]	chr4	148214841	148230156	+	15315	chr4:148214841-148230156	102.324	98.1219	102.443	111.148	156.751	195.931	124.81	154.426	137.027	131.442	0.528954	0.158956	3.32769	0.000875702	0.0391456
717	ENSMUSG00000030798.16	Cd37	CD37 antigen [Source:MGI Symbol;Acc:MGI:88330]	chr7	44883056	44888539	-	5483	chr7:44883056-44888539	588.508	311.981	391.072	400.161	188.112	140.709	179.23	286.096	324.713	312.287	-0.752276	0.226055	-3.32784	0.000875207	0.0391456
718	ENSMUSG00000085939.5	Cd63-ps	CD63 antigen, pseudogene [Source:MGI Symbol;Acc:MGI:105972]	chr18	50267862	50268578	+	716	chr18:50267862-50268578	0	0	0	0	14.5151	23.0187	0	14.864	16.3038	7.63352	0.850768	0.255688	3.32737	0.000876714	0.0391456
719	ENSMUSG00000026389.17	Steap3	STEAP family member 3 [Source:MGI Symbol;Acc:MGI:1915678]	chr1	120118487	120200435	-	81948	chr1:120118487-120200435	282.699	286.435	275.956	242.275	155.797	184.951	179.509	194.565	240.633	226.98	-0.476537	0.143327	-3.32483	0.000884738	0.039449
720	ENSMUSG00000020949.10	Fkbp3	FK506 binding protein 3 [Source:MGI Symbol;Acc:MGI:1353460]	chr12	65109198	65120781	-	11583	chr12:65109198-65120781	244.243	230.004	186.287	236.398	262.044	315.069	317.743	310.089	318.991	268.985	0.420467	0.126535	3.32293	0.000890775	0.039663
721	ENSMUSG00000029762.7	Akr1b8	aldo-keto reductase family 1, member B8 [Source:MGI Symbol;Acc:MGI:107673]	chr6	34331054	34345398	+	14344	chr6:34331054-34345398	219.083	205.939	159.221	177.226	494.757	571.756	161.205	429.959	305.131	302.697	0.81056	0.244088	3.32077	0.00089771	0.0398611
722	ENSMUSG00000057286.7	St6galnac2	ST6 (alpha-N-acetyl-neuraminyl-2,3-beta-galactosyl-1,3)-N-acetylgalactosaminide alpha-2,6-sialyltransferase 2 [Source:MGI Symbol;Acc:MGI:107553]	chr11	116566129	116585694	-	19565	chr11:116566129-116585694	342.802	724.884	874.873	823.569	293.756	259.92	525.989	337.202	365.293	505.365	-0.771219	0.232216	-3.32113	0.00089654	0.0398611
723	ENSMUSG00000096010.3	H4f16	H4 histone 16 [Source:MGI Symbol;Acc:MGI:2448443]	chr6	136778551	136781413	-	2862	chr6:136778551-136781413	132.996	140.622	112.307	108.458	152.265	172.109	167.287	216.118	222.89	158.339	0.54001	0.162659	3.31989	0.000900521	0.0399305
724	ENSMUSG00000020923.18	Ubtf	upstream binding transcription factor, RNA polymerase I [Source:MGI Symbol;Acc:MGI:98512]	chr11	102195386	102210568	-	15182	chr11:102195386-102210568	1246.63	1412.54	1514.95	1428.59	1199.97	1196.18	1011.18	966.114	956.606	1214.75	-0.377876	0.113859	-3.31882	0.000903994	0.0399536
725	ENSMUSG00000039328.12	Rnf122	ring finger protein 122 [Source:MGI Symbol;Acc:MGI:1916117]	chr8	31601848	31621510	+	19662	chr8:31601848-31621510	276.618	293.066	269.147	249.537	329.613	364.944	370.715	521.885	374.343	338.874	0.490769	0.147885	3.31858	0.000904778	0.0399536
726	ENSMUSG00000051498.8	Tlr6	toll-like receptor 6 [Source:MGI Symbol;Acc:MGI:1341296]	chr5	65109374	65117440	-	8066	chr5:65109374-65117440	75.405	49.1513	83.1687	69.5843	45.6294	48.9417	36.5128	37.327	34.8266	53.3941	-0.670241	0.201962	-3.31865	0.000904544	0.0399536
727	ENSMUSG00000105282.2	Gm42981	predicted gene 42981 [Source:MGI Symbol;Acc:MGI:5663118]	chr5	44649512	44652763	-	3251	chr5:44649512-44652763	124.35	185.472	160.407	206.031	65.0225	117.381	106.758	116.066	97.7113	131.022	-0.654541	0.197298	-3.31753	0.000908179	0.0400486
728	ENSMUSG00000074886.12	Grk6	G protein-coupled receptor kinase 6 [Source:MGI Symbol;Acc:MGI:1347078]	chr13	55592885	55608740	+	15855	chr13:55592885-55608740	1073.77	996.923	953.314	960.006	820.614	775.232	638.461	850.468	773.411	871.356	-0.35531	0.107126	-3.31676	0.000910686	0.040104
729	ENSMUSG00000024939.7	Fam89b	family with sequence similarity 89, member B [Source:MGI Symbol;Acc:MGI:106595]	chr19	5778115	5779681	-	1566	chr19:5778115-5779681	285.245	234.953	201.898	221.933	437.331	338.12	316.147	309.485	316	295.679	0.503265	0.151816	3.31497	0.000916537	0.0403063
730	ENSMUSG00000025235.9	Bbs4	Bardet-Biedl syndrome 4 (human) [Source:MGI Symbol;Acc:MGI:2143311]	chr9	59229273	59260791	-	31518	chr9:59229273-59260791	95.1706	91.3355	96.3117	105.785	158.911	143.29	117.599	133.412	139.914	120.192	0.481851	0.14539	3.31421	0.000919038	0.0403609
731	ENSMUSG00000026819.16	Slc25a25	solute carrier family 25 (mitochondrial carrier, phosphate carrier), member 25 [Source:MGI Symbol;Acc:MGI:1915913]	chr2	32304499	32341457	-	36958	chr2:32304499-32341457	901.39	746.432	987.049	750.35	572.726	550.429	745.297	589.851	470.369	701.544	-0.494676	0.149298	-3.31335	0.000921867	0.0403745
732	ENSMUSG00000034825.15	Nrip3	nuclear receptor interacting protein 3 [Source:MGI Symbol;Acc:MGI:1925843]	chr7	109357262	109381232	-	23970	chr7:109357262-109381232	6.88754	4.69265	13.5366	9.76106	47.7692	83.2848	8.91877	73.9859	10.0814	28.7687	0.966585	0.291722	3.31338	0.000921767	0.0403745
733	ENSMUSG00000105128.2	Gm42870	predicted gene 42870 [Source:MGI Symbol;Acc:MGI:5663007]	chr16	19050083	19053552	+	3469	chr16:19050083-19053552	44.9516	23.969	39.0956	46.3283	4.27812	4.97354	5.50307	23.4283	19.3393	23.5408	-0.966998	0.291906	-3.3127	0.000924006	0.040413
734	ENSMUSG00000036256.14	Igfbp7	insulin-like growth factor binding protein 7 [Source:MGI Symbol;Acc:MGI:1352480]	chr5	77497087	77555888	-	58801	chr5:77497087-77555888	5474.28	7949.97	5622.04	6484.63	9337.82	8664.27	7673.37	8547.37	10251.1	7778.32	0.451399	0.136434	3.30854	0.000937821	0.040952
735	ENSMUSG00000097328.8	Tnfsf12	tumor necrosis factor (ligand) superfamily, member 12 [Source:MGI Symbol;Acc:MGI:1196259]	chr11	69577076	69586675	-	9599	chr11:69577076-69586675	300.163	336.526	391.686	371.642	248.175	240.814	224.435	260.13	300.89	297.162	-0.433432	0.131016	-3.30823	0.000938886	0.040952
736	ENSMUSG00000002052.7	Supt6	SPT6, histone chaperone and transcription elongation factor [Source:MGI Symbol;Acc:MGI:107726]	chr11	78097572	78136813	-	39241	chr11:78097572-78136813	2067.7	2015.1	2074.77	2047.42	1672.86	1726.36	1898.2	1715.15	1729.58	1883.02	-0.227681	0.0688653	-3.30618	0.000945764	0.0411717
737	ENSMUSG00000056999.17	Ide	insulin degrading enzyme [Source:MGI Symbol;Acc:MGI:96412]	chr19	37246142	37340010	-	93868	chr19:37246142-37340010	846.344	847.053	940.7	745.982	1256.72	1391.53	1056.34	1288.64	925.12	1033.16	0.457662	0.138435	3.30597	0.000946491	0.0411717
738	ENSMUSG00000037936.16	Scarb1	scavenger receptor class B, member 1 [Source:MGI Symbol;Acc:MGI:893578]	chr5	125354151	125418158	-	64007	chr5:125354151-125418158	1225.95	2416.93	1510.61	1631.16	2467.7	2934.31	2115	4576.04	3114.87	2443.62	0.708527	0.214345	3.30554	0.000947931	0.0411785
739	ENSMUSG00000024697.5	Gna14	guanine nucleotide binding protein, alpha 14 [Source:MGI Symbol;Acc:MGI:95769]	chr19	16413126	16588184	+	175058	chr19:16413126-16588184	243.74	221.082	174.536	197.178	428.757	393.595	227.674	330.414	292.944	278.88	0.605576	0.183235	3.30492	0.000950047	0.0412146
740	ENSMUSG00000034437.9	Gm9761	predicted gene 9761 [Source:MGI Symbol;Acc:MGI:3708640]	chr3	116354584	116355075	-	491	chr3:116354584-116355075	12.6282	66.5383	25.3433	38.8674	10.1729	19.0005	8.79089	9.48103	4.05722	21.6533	-0.966811	0.292592	-3.30429	0.00095216	0.0412504
741	ENSMUSG00000032691.15	Nlrp3	NLR family, pyrin domain containing 3 [Source:MGI Symbol;Acc:MGI:2653833]	chr11	59432394	59457782	+	25388	chr11:59432394-59457782	250.144	150.661	181.143	188.514	81.7954	88.0665	176.079	89.0191	85.0742	143.388	-0.736883	0.223194	-3.30153	0.000961577	0.0415461
742	ENSMUSG00000112527.3	Gm35696	predicted gene, 35696 [Source:MGI Symbol;Acc:MGI:5594855]	chr10	121342528	121362503	+	19975	chr10:121342528-121362503	11.9466	8.95025	11.4126	19.2393	29.5952	29.5704	22.1623	31.3668	23.0787	20.8136	0.841931	0.254986	3.30188	0.000960403	0.0415461
743	ENSMUSG00000036962.13	Cfap221	cilia and flagella associated protein 221 [Source:MGI Symbol;Acc:MGI:2684947]	chr1	119851071	119924964	-	73893	chr1:119851071-119924964	18.1141	25.2162	24.8932	15.3755	46.0432	28.1538	37.3312	40.5261	52.487	32.0156	0.77847	0.235828	3.30101	0.000963361	0.0415672
744	ENSMUSG00000039005.14	Tlr4	toll-like receptor 4 [Source:MGI Symbol;Acc:MGI:96824]	chr4	66745821	66848521	+	102700	chr4:66745821-66848521	485.673	529.044	469.897	409.459	722.708	619.991	705.55	526.526	641.589	567.826	0.421292	0.127655	3.30024	0.00096603	0.0415773
745	ENSMUSG00000062319.3	Gm10115	predicted gene 10115 [Source:MGI Symbol;Acc:MGI:3641675]	chr2	6955264	6956491	-	1227	chr2:6955264-6956491	77.7644	67.4443	98.5069	78.075	41.8325	50.7972	53.9117	53.1049	53.8994	63.9263	-0.598851	0.18146	-3.30019	0.00096619	0.0415773
746	ENSMUSG00000034892.9	Rps29	ribosomal protein S29 [Source:MGI Symbol;Acc:MGI:107681]	chr12	69204496	69205960	-	1464	chr12:69204496-69205960	1632.66	1500.55	1527.64	1470.84	1817.93	1774.88	1777.9	1770.01	1783.94	1672.93	0.21682	0.065779	3.29619	0.000980044	0.0420596
747	ENSMUSG00000041605.17	Inava	innate immunity activator [Source:MGI Symbol;Acc:MGI:1921579]	chr1	136141269	136162002	-	20733	chr1:136141269-136162002	95.1384	153.874	45.0335	81.2999	294.397	261.463	82.229	258.141	254.841	169.602	0.8929	0.270949	3.29545	0.000982647	0.0420596
748	ENSMUSG00000059070.17	Rpl18	ribosomal protein L18 [Source:MGI Symbol;Acc:MGI:98003]	chr7	45364881	45370260	+	5379	chr7:45364881-45370260	1978.41	2012.7	1787.16	1788.34	2522.32	2759.42	2207.5	2340.15	2188.66	2176.07	0.334988	0.101648	3.29558	0.000982204	0.0420596
749	ENSMUSG00000089942.10	Pira2	paired-Ig-like receptor A2 [Source:MGI Symbol;Acc:MGI:1195970]	chr7	3839811	3848050	-	8239	chr7:3839811-3848050	157.531	93.5384	107.612	125.588	70.3685	45.2016	98.4536	55.3149	66.9247	91.1703	-0.71135	0.215821	-3.29602	0.000980661	0.0420596
750	ENSMUSG00000039770.7	Ypel5	yippee like 5 [Source:MGI Symbol;Acc:MGI:1916937]	chr17	73143448	73158190	+	14742	chr17:73143448-73158190	626.377	682.588	573.023	634.164	985.166	707.287	840.607	808.093	813.271	741.175	0.385527	0.117042	3.29393	0.000987972	0.0422312
751	ENSMUSG00000066621.13	Tecpr1	tectonin beta-propeller repeat containing 1 [Source:MGI Symbol;Acc:MGI:1917631]	chr5	144131260	144160433	-	29173	chr5:144131260-144160433	1613.62	1940.81	1991.35	1725.59	1342.72	1225.4	1554.05	1268.2	1527.09	1576.54	-0.378431	0.114903	-3.29348	0.000989566	0.042243
752	ENSMUSG00000010797.7	Wnt2	wingless-type MMTV integration site family, member 2 [Source:MGI Symbol;Acc:MGI:98954]	chr6	17988939	18030584	-	41645	chr6:17988939-18030584	53.6156	115.537	160.513	128.235	56.4364	77.6157	29.7138	47.8863	25.4403	77.2214	-0.8874	0.269475	-3.29307	0.000990981	0.0422471
753	ENSMUSG00000102212.2	C230085N15Rik	RIKEN cDNA C230085N15 gene [Source:MGI Symbol;Acc:MGI:2444267]	chr17	52064323	52068649	-	4326	chr17:52064323-52068649	223.718	121.982	150.328	107.415	54.7718	34.8103	56.1332	104.39	95.6866	105.47	-0.841731	0.25573	-3.29149	0.000996594	0.04243
754	ENSMUSG00000022887.10	Masp1	mannan-binding lectin serine peptidase 1 [Source:MGI Symbol;Acc:MGI:88492]	chr16	23268167	23339565	-	71398	chr16:23268167-23339565	30.2171	22.1382	40.7105	40.4806	55.6217	87.8514	41.6364	62.7873	91.0366	52.4978	0.797691	0.242439	3.29027	0.0010009	0.0425568
755	ENSMUSG00000019997.12	Ccn2	cellular communication network factor 2 [Source:MGI Symbol;Acc:MGI:95537]	chr10	24471340	24474581	+	3241	chr10:24471340-24474581	2028.64	4431.38	4149.42	4044.45	9817.69	6739.49	6590.3	4959.24	5253.96	5334.95	0.719952	0.218902	3.28892	0.00100574	0.0427058
756	ENSMUSG00000097970.2	Gm27028	predicted gene, 27028 [Source:MGI Symbol;Acc:MGI:5504143]	chr1	23330618	23331016	+	398	chr1:23330618-23331016	37.0761	50.8524	53.9254	40.0137	11.8299	16.0347	37.3475	20.9991	14.1926	31.3635	-0.862374	0.262455	-3.28579	0.00101697	0.0430771
757	ENSMUSG00000102319.2	Gm37626	predicted gene, 37626 [Source:MGI Symbol;Acc:MGI:5610854]	chr1	44600045	44604607	+	4562	chr1:44600045-44604607	78.3909	78.2003	103.219	105.438	59.0536	66.635	59.4355	44.7409	57.0058	72.4577	-0.597183	0.18175	-3.28573	0.00101717	0.0430771
758	ENSMUSG00000042807.16	Hecw2	HECT, C2 and WW domain containing E3 ubiquitin protein ligase 2 [Source:MGI Symbol;Acc:MGI:2685817]	chr1	53846035	54234327	-	388292	chr1:53846035-54234327	852.451	1102.53	2186.88	1966.13	441.466	533.724	977.946	520.331	1052.33	1070.42	-0.836755	0.254787	-3.28413	0.00102298	0.0432092
759	ENSMUSG00000053604.6	Rpia	ribose 5-phosphate isomerase A [Source:MGI Symbol;Acc:MGI:103254]	chr6	70742704	70769216	-	26512	chr6:70742704-70769216	220.016	209.885	227.127	181.597	169.537	133.859	164.153	152.919	140.586	177.742	-0.437907	0.13333	-3.2844	0.00102201	0.0432092
760	ENSMUSG00000037370.14	Enpp1	ectonucleotide pyrophosphatase/phosphodiesterase 1 [Source:MGI Symbol;Acc:MGI:97370]	chr10	24513812	24588057	-	74245	chr10:24513812-24588057	81.0815	89.1057	124.07	127.106	176.208	173.919	122.562	172.907	228.023	143.887	0.639886	0.194878	3.28351	0.00102521	0.0432464
761	ENSMUSG00000017724.15	Etv4	ets variant 4 [Source:MGI Symbol;Acc:MGI:99423]	chr11	101660568	101676197	-	15629	chr11:101660568-101676197	25.8853	25.2287	9.52327	25.5602	49.538	33.2182	32.4103	76.3659	85.6797	40.3788	0.908677	0.276845	3.28226	0.0010298	0.0433257
762	ENSMUSG00000046873.19	Mbtps2	membrane-bound transcription factor peptidase, site 2 [Source:MGI Symbol;Acc:MGI:2444506]	chrX	156318367	156381711	-	63344	chrX:156318367-156381711	302.312	282.261	325.721	344.883	430.808	379.191	509.556	368.401	469.162	379.144	0.432869	0.131877	3.28236	0.00102942	0.0433257
763	ENSMUSG00000014773.14	Dll1	delta like canonical Notch ligand 1 [Source:MGI Symbol;Acc:MGI:104659]	chr17	15587616	15597134	-	9518	chr17:15587616-15597134	403.508	705.157	1453.98	822.107	439.608	504.96	446.272	395.299	321.538	610.27	-0.790421	0.241041	-3.2792	0.00104102	0.0436197
764	ENSMUSG00000026032.9	Ndufb3	NADH:ubiquinone oxidoreductase subunit B3 [Source:MGI Symbol;Acc:MGI:1913745]	chr1	58625543	58635123	+	9580	chr1:58625543-58635123	210.183	228.217	209.71	180.401	146.47	157.592	167.165	142.964	153.415	177.346	-0.412	0.125653	-3.27887	0.00104222	0.0436197
765	ENSMUSG00000040151.10	Hs2st1	heparan sulfate 2-O-sulfotransferase 1 [Source:MGI Symbol;Acc:MGI:1346049]	chr3	144135467	144275942	-	140475	chr3:144135467-144275942	1837.95	2518.32	2332.84	2514.01	3004.72	2876.41	3269.81	2827.37	3688.39	2763.31	0.422894	0.128974	3.27891	0.0010421	0.0436197
766	ENSMUSG00000041133.12	Smc1a	structural maintenance of chromosomes 1A [Source:MGI Symbol;Acc:MGI:1344345]	chrX	150799424	150845690	+	46266	chrX:150799424-150845690	1697.23	1541.24	1667.42	1809.91	1092.54	1320.39	1416.7	1438.62	1194.02	1464.23	-0.36401	0.111005	-3.27923	0.0010409	0.0436197
767	ENSMUSG00000021461.18	Fancc	Fanconi anemia, complementation group C [Source:MGI Symbol;Acc:MGI:95480]	chr13	63432857	63645092	-	212235	chr13:63432857-63645092	367.384	349.728	323.75	417.471	245.671	258.582	227.14	292.69	304.286	309.633	-0.431173	0.131543	-3.27781	0.00104615	0.0437267
768	ENSMUSG00000074794.11	Arrdc3	arrestin domain containing 3 [Source:MGI Symbol;Acc:MGI:2145242]	chr13	81031503	81044161	+	12658	chr13:81031503-81044161	1787.37	1836.58	2400.82	2373.08	1624.38	931.954	1731.67	995.114	988.767	1629.97	-0.646916	0.197433	-3.27663	0.00105056	0.0438539
769	ENSMUSG00000057880.13	Abat	4-aminobutyrate aminotransferase [Source:MGI Symbol;Acc:MGI:2443582]	chr16	8331293	8439432	+	108139	chr16:8331293-8439432	100.313	146.915	89.5314	97.7352	38.7209	58.2624	56.4995	69.2909	80.5529	81.98	-0.705755	0.215557	-3.27411	0.00105997	0.0441892
770	ENSMUSG00000058806.16	Col13a1	collagen, type XIII, alpha 1 [Source:MGI Symbol;Acc:MGI:1277201]	chr10	61674015	61814887	-	140872	chr10:61674015-61814887	588.568	802.338	725.634	729.749	445.835	593.96	397.944	548.933	337.68	574.516	-0.557179	0.170255	-3.27262	0.00106555	0.0443643
771	ENSMUSG00000024925.12	Rnaseh2c	ribonuclease H2, subunit C [Source:MGI Symbol;Acc:MGI:1915459]	chr19	5651901	5657047	+	5146	chr19:5651901-5657047	92.9896	131.455	106.732	125.936	144.767	178.529	187.831	174.656	148.716	143.512	0.509213	0.15565	3.27153	0.00106965	0.0444774
772	ENSMUSG00000045730.5	Adrb2	adrenergic receptor, beta 2 [Source:MGI Symbol;Acc:MGI:87938]	chr18	62310887	62313030	-	2143	chr18:62310887-62313030	762.23	985.527	1556.15	1675.13	647.248	479.652	1035.57	504.346	386.678	892.503	-0.799381	0.24447	-3.26985	0.00107604	0.0445695
773	ENSMUSG00000097000.4	Gm17435	predicted gene, 17435 [Source:MGI Symbol;Acc:MGI:4937069]	chr8	73246746	73259343	+	12597	chr8:73246746-73259343	112.835	63.1914	71.3361	66.984	25.7592	54.809	40.6958	45.7706	40.5055	57.9875	-0.752077	0.229981	-3.27016	0.00107485	0.0445695
774	ENSMUSG00000113328.2	Gm47260	predicted gene, 47260 [Source:MGI Symbol;Acc:MGI:6096093]	chr12	103378751	103381855	-	3104	chr12:103378751-103381855	205.676	150.028	200.523	170.554	100.095	106.442	154.083	125.641	118.065	147.901	-0.540964	0.165439	-3.26986	0.00107601	0.0445695
775	ENSMUSG00000048582.8	Gja3	gap junction protein, alpha 3 [Source:MGI Symbol;Acc:MGI:95714]	chr14	57271917	57295557	-	23640	chr14:57271917-57295557	0	6.43543	0.774506	1.52312	26.4258	46.8898	0.850012	27.9064	44.993	17.3109	0.8848	0.270762	3.26782	0.00108378	0.0448323
776	ENSMUSG00000108460.2	Gm39041	predicted gene, 39041 [Source:MGI Symbol;Acc:MGI:5621926]	chr7	78948773	78952674	+	3901	chr7:78948773-78952674	233.317	282.486	297.684	197.113	157.454	211.857	148.586	165.087	162.865	206.272	-0.529804	0.16224	-3.26555	0.00109251	0.0451349
777	ENSMUSG00000036611.6	Eepd1	endonuclease/exonuclease/phosphatase family domain containing 1 [Source:MGI Symbol;Acc:MGI:1914734]	chr9	25392843	25515406	+	122563	chr9:25392843-25515406	173.897	207.547	246.746	266.647	127.209	133.188	192.936	135.564	138.338	180.23	-0.563951	0.17277	-3.26418	0.00109782	0.045296
778	ENSMUSG00000020612.17	Prkar1a	protein kinase, cAMP dependent regulatory, type I, alpha [Source:MGI Symbol;Acc:MGI:104878]	chr11	109540231	109560482	+	20251	chr11:109540231-109560482	3845.79	4156.74	4403.39	4119.46	3476.26	3708.94	3545.21	3360.71	3324.93	3771.27	-0.242166	0.0742424	-3.26183	0.00110696	0.0456145
779	ENSMUSG00000054580.15	Pla2r1	phospholipase A2 receptor 1 [Source:MGI Symbol;Acc:MGI:102468]	chr2	60247887	60383652	-	135765	chr2:60247887-60383652	477.583	686.348	460.661	676.432	235.65	248.787	421.147	368.309	425.1	444.446	-0.656543	0.20136	-3.26055	0.00111196	0.0457617
780	ENSMUSG00000024163.19	Mapk8ip3	mitogen-activated protein kinase 8 interacting protein 3 [Source:MGI Symbol;Acc:MGI:1353598]	chr17	25111127	25155942	-	44815	chr17:25111127-25155942	1757.63	1839.27	1925.42	1790.25	1339.83	1546.12	1604.29	1554.88	1495.88	1650.4	-0.272132	0.0834809	-3.25981	0.00111485	0.0458218
781	ENSMUSG00000004891.17	Nes	nestin [Source:MGI Symbol;Acc:MGI:101784]	chr3	87878385	87887758	+	9373	chr3:87878385-87887758	1580.92	3039.5	6100.73	3973.41	2038.08	2330.96	1544.52	1629.01	1315.32	2616.94	-0.808551	0.248121	-3.2587	0.00111925	0.0458974
782	ENSMUSG00000021068.18	Nin	ninein [Source:MGI Symbol;Acc:MGI:105108]	chr12	70058209	70160491	-	102282	chr12:70058209-70160491	1927.38	2073.09	1872.53	1856.52	1677.51	1661.17	1421.83	1552.8	1632.9	1741.75	-0.275695	0.0846507	-3.25686	0.00112654	0.0458974
783	ENSMUSG00000030643.15	Rab30	RAB30, member RAS oncogene family [Source:MGI Symbol;Acc:MGI:1923235]	chr7	92390811	92493743	+	102932	chr7:92390811-92493743	136.711	105.591	132.275	80.2121	59.3597	70.6247	72.2944	69.6675	78.7763	89.5013	-0.608522	0.186795	-3.25769	0.00112321	0.0458974
784	ENSMUSG00000031877.10	Ces2g	carboxylesterase 2G [Source:MGI Symbol;Acc:MGI:1919611]	chr8	105688350	105696169	+	7819	chr8:105688350-105696169	148.893	159.715	186.207	189.187	112.557	126.685	136.613	123.587	112.444	143.988	-0.455376	0.139823	-3.25681	0.00112671	0.0458974
785	ENSMUSG00000066687.6	Zbtb16	zinc finger and BTB domain containing 16 [Source:MGI Symbol;Acc:MGI:103222]	chr9	48565597	48747522	-	181925	chr9:48565597-48747522	1597.47	2199.53	4047.82	5860.58	281.756	204.289	1866.2	465.627	389.109	1879.15	-0.93452	0.286849	-3.25788	0.00112249	0.0458974
786	ENSMUSG00000074923.11	Pak6	p21 (RAC1) activated kinase 6 [Source:MGI Symbol;Acc:MGI:2679420]	chr2	118493784	118528501	+	34717	chr2:118493784-118528501	87.9015	65.016	70.8318	164.59	259.421	225.49	119.974	186.792	189.861	152.209	0.792163	0.243231	3.25684	0.00112662	0.0458974
787	ENSMUSG00000102856.2	Gm37084	predicted gene, 37084 [Source:MGI Symbol;Acc:MGI:5610312]	chr1	131013989	131019886	-	5897	chr1:131013989-131019886	631.707	547.602	555.054	492.593	369.795	369.932	498.612	428.33	370.565	473.799	-0.427958	0.131401	-3.25687	0.00112647	0.0458974
788	ENSMUSG00000047104.6	Pbp2	phosphatidylethanolamine binding protein 2 [Source:MGI Symbol;Acc:MGI:1923650]	chr6	135286125	135287403	-	1278	chr6:135286125-135287403	1.91814	0	2.00843	2.96208	29.8619	91.5556	3.29825	22.2909	3.04874	17.4382	0.869419	0.267026	3.25594	0.00113017	0.0459799
789	ENSMUSG00000015217.12	Hmgb3	high mobility group box 3 [Source:MGI Symbol;Acc:MGI:1098219]	chrX	70599524	70604282	+	4758	chrX:70599524-70604282	127.841	177.561	160.321	157.501	322.731	243.225	146.087	321.754	307.774	218.31	0.671472	0.20648	3.25199	0.00114599	0.0465642
790	ENSMUSG00000045518.9	Onecut3	one cut domain, family member 3 [Source:MGI Symbol;Acc:MGI:1891409]	chr10	80330669	80353110	+	22441	chr10:80330669-80353110	0.956199	1.04304	0	0	20.547	9.94814	0	11.7217	19.3471	7.06257	0.859897	0.264513	3.25087	0.00115054	0.0466901
791	ENSMUSG00000074505.7	Fat3	FAT atypical cadherin 3 [Source:MGI Symbol;Acc:MGI:2444314]	chr9	15821485	16412581	-	591096	chr9:15821485-16412581	788.557	897.791	1130.99	1000.82	594.952	617.212	531.046	622.278	865.926	783.286	-0.517897	0.159348	-3.25011	0.00115361	0.0467555
792	ENSMUSG00000018830.11	Myh11	myosin, heavy polypeptide 11, smooth muscle [Source:MGI Symbol;Acc:MGI:102643]	chr16	14012399	14109236	-	96837	chr16:14012399-14109236	2238.31	2077.61	2225.83	2377.55	1856.39	1793.45	1203.38	1673.51	1229.1	1852.79	-0.486648	0.149921	-3.24602	0.00117029	0.0473222
793	ENSMUSG00000040488.20	Ltbp4	latent transforming growth factor beta binding protein 4 [Source:MGI Symbol;Acc:MGI:1321395]	chr7	27004561	27037117	-	32556	chr7:27004561-27037117	6626.97	9625.33	8965.06	10031.8	5795.35	5458.3	7505.65	6243.1	6236.62	7387.58	-0.464742	0.143181	-3.24584	0.00117105	0.0473222
794	ENSMUSG00000104910.2	Gm43331	predicted gene 43331 [Source:MGI Symbol;Acc:MGI:5663468]	chr3	105694949	105696637	-	1688	chr3:105694949-105696637	150.474	144.506	177.701	159.917	91.4388	128.412	112.241	118.032	105.806	132.059	-0.476911	0.146941	-3.2456	0.00117202	0.0473222
795	ENSMUSG00000059994.11	Fcrl1	Fc receptor-like 1 [Source:MGI Symbol;Acc:MGI:2442862]	chr3	87283694	87310241	+	26547	chr3:87283694-87310241	87.9867	28.8091	59.3931	60.0261	12.2874	14.6878	32.5724	32.0568	28.1609	39.5534	-0.890587	0.274438	-3.24512	0.00117399	0.0473422
796	ENSMUSG00000042523.13	Dnal1	dynein, axonemal, light chain 1 [Source:MGI Symbol;Acc:MGI:1921462]	chr12	84161140	84194272	+	33132	chr12:84161140-84194272	360.133	430.999	402.351	311.479	520.816	457.821	507.89	633.852	489.548	457.21	0.445806	0.137471	3.2429	0.00118322	0.0476542
797	ENSMUSG00000022091.7	Sorbs3	sorbin and SH3 domain containing 3 [Source:MGI Symbol;Acc:MGI:700013]	chr14	70417917	70449438	-	31521	chr14:70417917-70449438	1170.51	1759.78	2553.17	2674.73	1444.15	1203.88	1282.54	1026.66	996.991	1568.05	-0.665773	0.205333	-3.2424	0.00118527	0.047677
798	ENSMUSG00000056313.6	Tcim	transcriptional and immune response regulator [Source:MGI Symbol;Acc:MGI:1916318]	chr8	24927196	24929000	-	1804	chr8:24927196-24929000	268.288	417.016	559.097	444.13	219.66	243.859	315.824	274.398	255.375	333.072	-0.609886	0.188149	-3.2415	0.00118901	0.0477621
799	ENSMUSG00000063146.12	Clip2	CAP-GLY domain containing linker protein 2 [Source:MGI Symbol;Acc:MGI:1313136]	chr5	134518237	134581288	-	63051	chr5:134518237-134581288	910.24	937.878	893.933	843.631	643.191	837.657	568.061	650.662	538.754	758.223	-0.441852	0.136325	-3.24118	0.00119037	0.0477621
800	ENSMUSG00000044894.15	Uqcrq	ubiquinol-cytochrome c reductase, complex III subunit VII [Source:MGI Symbol;Acc:MGI:107807]	chr11	53318749	53321658	-	2909	chr11:53318749-53321658	354.69	364.769	328.32	304.662	548.175	546.007	393.987	439.313	417.595	410.835	0.445678	0.137521	3.2408	0.00119195	0.0477659
801	ENSMUSG00000058006.13	Mdn1	midasin AAA ATPase 1 [Source:MGI Symbol;Acc:MGI:1926159]	chr4	32657119	32775217	+	118098	chr4:32657119-32775217	1822.61	1545.79	1624.08	1423.23	1054.45	1395.65	887.082	1262.2	1094.25	1345.48	-0.462421	0.142745	-3.2395	0.00119741	0.0479247
802	ENSMUSG00000020029.7	Nudt4	nudix (nucleoside diphosphate linked moiety X)-type motif 4 [Source:MGI Symbol;Acc:MGI:1918457]	chr10	95382869	95400008	-	17139	chr10:95382869-95400008	1279.88	1548.33	1337.42	1440.27	2191.05	1893.03	1557.35	1766.52	1831.06	1649.44	0.382543	0.118106	3.23898	0.00119958	0.0479518
803	ENSMUSG00000035279.9	Ssc5d	scavenger receptor cysteine rich family, 5 domains [Source:MGI Symbol;Acc:MGI:3606211]	chr7	4928784	4947825	+	19041	chr7:4928784-4947825	306.675	342.193	258.396	352.635	229.715	198.829	181.596	240.251	256.582	262.986	-0.47472	0.146667	-3.23672	0.00120911	0.0482724
804	ENSMUSG00000047854.6	Stx19	syntaxin 19 [Source:MGI Symbol;Acc:MGI:1915409]	chr16	62635039	62644709	+	9670	chr16:62635039-62644709	66.0224	84.3691	87.2413	61.1329	39.3483	41.7843	58.3302	47.9065	35.6213	57.9729	-0.647545	0.200112	-3.23591	0.00121255	0.0483497
805	ENSMUSG00000004661.16	Arid3b	AT rich interactive domain 3B (BRIGHT-like) [Source:MGI Symbol;Acc:MGI:1930768]	chr9	57697636	57744076	-	46440	chr9:57697636-57744076	369.227	303.118	390.357	384.141	275.333	258.391	313.68	245.013	245.793	309.45	-0.413698	0.127903	-3.23447	0.00121869	0.048534
806	ENSMUSG00000033530.9	Ttc7b	tetratricopeptide repeat domain 7B [Source:MGI Symbol;Acc:MGI:2144724]	chr12	100267029	100487085	-	220056	chr12:100267029-100487085	606.904	745.743	1143.93	1101.37	493.067	587.951	662.953	536.654	566.304	716.097	-0.588657	0.182033	-3.23379	0.00122159	0.0485894
807	ENSMUSG00000108542.2	Gm44834	predicted gene 44834 [Source:MGI Symbol;Acc:MGI:5753410]	chr7	75131747	75133142	+	1395	chr7:75131747-75133142	76.746	114.236	153.708	160.019	64.912	64.7244	93.5267	56.3212	73.2346	95.2698	-0.702743	0.217369	-3.23295	0.00122518	0.0486718
808	ENSMUSG00000001998.16	Ap4e1	adaptor-related protein complex AP-4, epsilon 1 [Source:MGI Symbol;Acc:MGI:1336993]	chr2	126850637	126909829	+	59192	chr2:126850637-126909829	472.269	420.371	533.953	492.565	335.303	414.136	385.187	294.082	326.857	408.302	-0.42712	0.132129	-3.23259	0.00122674	0.0486733
809	ENSMUSG00000033444.15	Specc1l	sperm antigen with calponin homology and coiled-coil domains 1-like [Source:MGI Symbol;Acc:MGI:1921642]	chr10	75047905	75148577	+	100672	chr10:75047905-75148577	2592.64	2782.86	3443.47	3117.75	2040.22	2162.77	2415.35	2437.33	2418.29	2601.19	-0.364595	0.11293	-3.22851	0.00124438	0.0492515
810	ENSMUSG00000091639.3	Gm3756	predicted gene 3756 [Source:MGI Symbol;Acc:MGI:3781931]	chr9	31846742	31848096	-	1354	chr9:31846742-31848096	15.3517	11.4214	9.04272	5.92732	3.41609	2.98745	2.20059	2.12508	2.03422	6.05629	-0.947387	0.293426	-3.22871	0.00124349	0.0492515
811	ENSMUSG00000047215.15	Rpl9	ribosomal protein L9 [Source:MGI Symbol;Acc:MGI:1298373]	chr5	65545707	65548787	-	3080	chr5:65545707-65548787	2650.06	2295.78	2429.28	2258.26	2890.71	2958.76	2822.86	2795.18	2850.79	2661.3	0.245512	0.076068	3.22753	0.00124862	0.0493583
812	ENSMUSG00000043259.16	Fam13c	family with sequence similarity 13, member C [Source:MGI Symbol;Acc:MGI:1918971]	chr10	70276311	70394566	+	118255	chr10:70276311-70394566	158.067	205.713	131.292	215.501	230.977	370.923	277.576	320.659	231.398	238.012	0.607181	0.188224	3.22585	0.00125601	0.0495891
813	ENSMUSG00000023909.5	Paqr4	progestin and adipoQ receptor family member IV [Source:MGI Symbol;Acc:MGI:1923748]	chr17	23955160	23959841	-	4681	chr17:23955160-23959841	384.901	363.025	409.855	447.17	330.469	297.716	331.448	291.707	251.308	345.289	-0.397596	0.123322	-3.22406	0.00126388	0.0497891
814	ENSMUSG00000030064.17	Frmd4b	FERM domain containing 4B [Source:MGI Symbol;Acc:MGI:2141794]	chr6	97263828	97594502	-	330674	chr6:97263828-97594502	1411.7	1103.37	1155.17	1269.33	1095.65	870.261	885.21	877.657	976.736	1071.68	-0.375657	0.116532	-3.22364	0.00126573	0.0497891
815	ENSMUSG00000062031.14	Pgghg	protein glucosylgalactosylhydroxylysine glucosidase [Source:MGI Symbol;Acc:MGI:2444047]	chr7	140521304	140527577	+	6273	chr7:140521304-140527577	332.933	339.109	280.765	333.888	193.203	173.78	198.017	274.905	259.623	265.136	-0.508125	0.157621	-3.22372	0.00126537	0.0497891
816	ENSMUSG00000036792.13	Mbd5	methyl-CpG binding domain protein 5 [Source:MGI Symbol;Acc:MGI:2138934]	chr2	48839520	49215417	+	375897	chr2:48839520-49215417	976.26	836.04	991.81	925.3	1068.55	1155.19	1243.99	1096.58	1245.71	1059.94	0.308838	0.0958571	3.22186	0.0012736	0.0500371
817	ENSMUSG00000022235.16	Cmbl	carboxymethylenebutenolidase-like (Pseudomonas) [Source:MGI Symbol;Acc:MGI:1916824]	chr15	31565535	31590265	+	24730	chr15:31565535-31590265	64.6797	55.4883	64.7393	52.8014	131.372	74.0502	71.0571	122.936	114.908	83.5592	0.675125	0.209604	3.22096	0.00127761	0.0501335
818	ENSMUSG00000089876.4	Tmem102	transmembrane protein 102 [Source:MGI Symbol;Acc:MGI:1921591]	chr11	69694429	69696450	-	2021	chr11:69694429-69696450	72.8019	86.3411	62.2218	53.2859	129.935	99.5253	103.443	92.5466	111.924	90.225	0.581395	0.180544	3.22024	0.00128084	0.0501987
819	ENSMUSG00000023067.15	Cdkn1a	cyclin-dependent kinase inhibitor 1A (P21) [Source:MGI Symbol;Acc:MGI:104556]	chr17	29309950	29319701	+	9751	chr17:29309950-29319701	1278.34	1460.47	2156.23	2160.86	1268.97	1324.76	922.723	606.505	655.665	1314.95	-0.72572	0.225422	-3.21938	0.00128467	0.0502458
820	ENSMUSG00000062761.8	Zfp512	zinc finger protein 512 [Source:MGI Symbol;Acc:MGI:1917345]	chr5	31609775	31639098	+	29323	chr5:31609775-31639098	459.918	485.791	474.772	520.663	379.399	381.107	394.583	353.196	428.421	430.872	-0.317044	0.0984833	-3.21927	0.00128518	0.0502458
821	ENSMUSG00000003062.14	Stard3nl	STARD3 N-terminal like [Source:MGI Symbol;Acc:MGI:1923455]	chr13	19541846	19579965	-	38119	chr13:19541846-19579965	542.432	575.328	596.105	464.758	409.078	386.986	483.601	355.331	393.372	467.444	-0.404357	0.125653	-3.21805	0.00129067	0.0503026
822	ENSMUSG00000022463.9	Srebf2	sterol regulatory element binding factor 2 [Source:MGI Symbol;Acc:MGI:107585]	chr15	82031382	82089580	+	58198	chr15:82031382-82089580	2997.2	3000.73	3037.37	3281.39	2599.96	2498.24	2333.31	2678.01	2013.45	2715.52	-0.333615	0.103666	-3.21818	0.00129009	0.0503026
823	ENSMUSG00000033088.20	Triobp	TRIO and F-actin binding protein [Source:MGI Symbol;Acc:MGI:1349410]	chr15	78831924	78890069	+	58145	chr15:78831924-78890069	1087.86	1000.69	829.733	957.528	669.144	625.421	850.071	776.763	627.784	824.999	-0.425073	0.132096	-3.2179	0.00129134	0.0503026
824	ENSMUSG00000026679.4	Enkur	enkurin, TRPC channel interacting protein [Source:MGI Symbol;Acc:MGI:1918483]	chr2	21185542	21210176	-	24634	chr2:21185542-21210176	86.2322	61.7446	67.8141	58.3771	126.856	104.094	97.1402	138.407	86.8276	91.9436	0.609496	0.189429	3.21754	0.00129293	0.0503034
825	ENSMUSG00000003746.17	Man1a	mannosidase 1, alpha [Source:MGI Symbol;Acc:MGI:104677]	chr10	53780881	53952705	-	171824	chr10:53780881-53952705	1402.2	1326.65	1219.85	1242.13	705.139	877.907	986.287	1075.4	1061.86	1099.72	-0.437583	0.136051	-3.21631	0.00129852	0.0504596
826	ENSMUSG00000022372.15	Sla	src-like adaptor [Source:MGI Symbol;Acc:MGI:104295]	chr15	66652668	66703678	-	51010	chr15:66652668-66703678	933.862	584.315	692.136	973.768	474.255	412.054	665.622	521.12	484.938	638.008	-0.573497	0.178356	-3.21547	0.00130232	0.0505004
827	ENSMUSG00000039693.12	Msantd3	Myb/SANT-like DNA-binding domain containing 3 [Source:MGI Symbol;Acc:MGI:1913915]	chr4	48539935	48561919	+	21984	chr4:48539935-48561919	67.5981	77.4472	70.0543	80.8123	108.449	113.865	112.45	89.63	112.833	92.571	0.497044	0.154598	3.21508	0.00130409	0.0505004
828	ENSMUSG00000120803.1		novel transcript, sense intronic to Larp4b	chr13	9178009	9180555	+	2546	chr13:9178009-9180555	154.091	149.946	161.476	164.693	128.291	109.445	103.451	125.599	105.84	133.648	-0.432422	0.1345	-3.21503	0.00130429	0.0505004
829	ENSMUSG00000027360.6	Hdc	histidine decarboxylase [Source:MGI Symbol;Acc:MGI:96062]	chr2	126435587	126461219	-	25632	chr2:126435587-126461219	1099.72	894.128	1051.74	1105.6	669.703	574.452	852.161	782.99	414.355	827.205	-0.585465	0.182162	-3.21398	0.00130909	0.0505758
830	ENSMUSG00000031314.20	Taf1	TATA-box binding protein associated factor 1 [Source:MGI Symbol;Acc:MGI:1336878]	chrX	100576279	100644640	+	68361	chrX:100576279-100644640	1162.94	1451.72	1330.29	1298.54	953.235	1117.62	1042.56	1102.89	917.781	1153.06	-0.340187	0.105848	-3.21391	0.0013094	0.0505758
831	ENSMUSG00000038406.18	Scaf1	SR-related CTD-associated factor 1 [Source:MGI Symbol;Acc:MGI:2141980]	chr7	44652372	44665787	-	13415	chr7:44652372-44665787	1573.86	1675.64	1711.18	1674	1427.49	1359.9	1363.5	1402.44	1504.26	1521.36	-0.229218	0.0713328	-3.21336	0.00131191	0.0506118
832	ENSMUSG00000108004.2	Gm44080	predicted gene, 44080 [Source:MGI Symbol;Acc:MGI:5690472]	chr6	53644755	53646968	+	2213	chr6:53644755-53646968	44.0439	17.6937	26.0844	21.7022	11.1159	5.97056	17.6081	9.57688	6.10559	17.7668	-0.910541	0.283553	-3.21119	0.00132186	0.0509345
833	ENSMUSG00000106603.2	Gm43509	predicted gene 43509 [Source:MGI Symbol;Acc:MGI:5663646]	chr5	44908506	44911099	-	2593	chr5:44908506-44911099	183.752	249.924	244.712	212.023	84.6744	180.083	79.2396	114.959	159.78	167.683	-0.704867	0.219701	-3.20829	0.00133525	0.0513887
834	ENSMUSG00000058446.15	Znrf2	zinc and ring finger 2 [Source:MGI Symbol;Acc:MGI:1196246]	chr6	54793901	54870485	+	76584	chr6:54793901-54870485	830.072	739.087	690.963	692.066	1057.18	1092.1	836.923	1170.02	862.66	885.676	0.419737	0.130872	3.20722	0.00134023	0.0515184
835	ENSMUSG00000025130.12	P4hb	prolyl 4-hydroxylase, beta polypeptide [Source:MGI Symbol;Acc:MGI:97464]	chr11	120451124	120464079	-	12955	chr11:120451124-120464079	6316.62	6662.17	5759.58	6131.73	8857.38	9406.98	6997.9	7416.58	7626.38	7241.7	0.360451	0.112475	3.20471	0.00135197	0.0519077
836	ENSMUSG00000028195.5	Ccn1	cellular communication network factor 1 [Source:MGI Symbol;Acc:MGI:88613]	chr3	145352731	145355736	-	3005	chr3:145352731-145355736	1846.58	1923.78	2258.8	1843.1	4226.7	4853.59	8929.25	3096.93	1547.66	3391.82	0.851707	0.265947	3.20254	0.00136222	0.0521718
837	ENSMUSG00000048440.17	Cyp4f16	cytochrome P450, family 4, subfamily f, polypeptide 16 [Source:MGI Symbol;Acc:MGI:1917351]	chr17	32755532	32770772	+	15240	chr17:32755532-32770772	192.163	186.871	213.524	211.865	277.082	279.666	296.826	222.338	267.716	238.672	0.399171	0.124631	3.20283	0.00136085	0.0521718
838	ENSMUSG00000094526.2	Gm21451	predicted gene, 21451 [Source:MGI Symbol;Acc:MGI:5434806]	chr14	69628303	69717736	+	89433	chr14:69628303-69717736	29.6632	122.903	161.45	128.185	32.5045	26.8616	45.1232	44.7117	64.1179	72.8356	-0.896301	0.2799	-3.20222	0.00136373	0.0521718
839	ENSMUSG00000107009.2	6720475M21Rik	RIKEN cDNA 6720475M21 gene [Source:MGI Symbol;Acc:MGI:1925146]	chr5	74527824	74530576	-	2752	chr5:74527824-74530576	50.7155	30.2044	51.1433	64.0932	23.0951	29.8465	17.609	24.4846	30.5322	35.7471	-0.764165	0.238678	-3.20165	0.00136641	0.0522118
840	ENSMUSG00000032184.6	Lysmd2	LysM, putative peptidoglycan-binding, domain containing 2 [Source:MGI Symbol;Acc:MGI:1917332]	chr9	75533023	75545053	+	12030	chr9:75533023-75545053	199.958	223.749	197.003	228.946	168.114	161.818	168.801	158.525	141.344	183.14	-0.39203	0.122464	-3.20119	0.0013686	0.0522334
841	ENSMUSG00000039195.5	Bbln	bublin coiled coil protein [Source:MGI Symbol;Acc:MGI:1920987]	chr2	32267109	32271950	-	4841	chr2:32267109-32271950	149.233	177.641	124.213	144.763	279.534	229.253	160.021	220.148	247.962	192.53	0.553959	0.173147	3.19935	0.00137738	0.0522572
842	ENSMUSG00000042870.16	Tom1	target of myb1 trafficking protein [Source:MGI Symbol;Acc:MGI:1338026]	chr8	75760333	75796749	+	36416	chr8:75760333-75796749	330.062	312.664	325.3	352.848	623.486	572.992	387.426	406.921	434.572	416.252	0.511252	0.159782	3.19969	0.00137577	0.0522572
843	ENSMUSG00000045092.9	S1pr1	sphingosine-1-phosphate receptor 1 [Source:MGI Symbol;Acc:MGI:1096355]	chr3	115504082	115508721	-	4639	chr3:115504082-115508721	2428.03	3839.08	6412.9	4809.17	2839.37	2997.34	2431.2	2163.52	1756.71	3297.48	-0.70199	0.219395	-3.19966	0.00137588	0.0522572
844	ENSMUSG00000058672.8	Tubb2a	tubulin, beta 2A class IIA [Source:MGI Symbol;Acc:MGI:107861]	chr13	34258257	34261990	-	3733	chr13:34258257-34261990	1170.5	1317.9	1479.06	1333.83	1036.46	1146.83	837.393	852.682	655.15	1092.2	-0.505719	0.158037	-3.20001	0.00137422	0.0522572
845	ENSMUSG00000074646.12	6430550D23Rik	RIKEN cDNA 6430550D23 gene [Source:MGI Symbol;Acc:MGI:2443361]	chr2	155815199	155849897	-	34698	chr2:155815199-155849897	13.2879	8.60405	9.45067	9.13942	25.3926	31.2238	13.6291	28.6768	22.4241	17.9809	0.860944	0.269036	3.2001	0.00137379	0.0522572
846	ENSMUSG00000051735.8	Rinl	Ras and Rab interactor-like [Source:MGI Symbol;Acc:MGI:2444024]	chr7	28488394	28498388	+	9994	chr7:28488394-28498388	285.675	204.472	225.808	197.734	120.08	156.181	181.363	168.178	144.838	187.148	-0.524845	0.164085	-3.19861	0.00138093	0.05233
847	ENSMUSG00000022103.11	Gfra2	glial cell line derived neurotrophic factor family receptor alpha 2 [Source:MGI Symbol;Acc:MGI:1195462]	chr14	71127560	71217278	+	89718	chr14:71127560-71217278	561.217	548.923	292.725	347.538	255.153	306.996	180.483	293.072	249.617	337.303	-0.657046	0.205615	-3.19552	0.0013958	0.0527065
848	ENSMUSG00000030602.14	Pak4	p21 (RAC1) activated kinase 4 [Source:MGI Symbol;Acc:MGI:1917834]	chr7	28258244	28297610	-	39366	chr7:28258244-28297610	686.355	787.819	828.231	801.612	679.151	605.773	591.636	600.146	498.545	675.474	-0.367396	0.114951	-3.19611	0.00139292	0.0527065
849	ENSMUSG00000097276.3	4930525G20Rik	RIKEN cDNA 4930525G20 gene [Source:MGI Symbol;Acc:MGI:2443505]	chr13	67944713	67979104	-	34391	chr13:67944713-67979104	7.01638	6.11209	6.6181	9.39975	34.3642	12.4029	8.87865	25.669	44.2742	17.1928	0.932195	0.291718	3.19554	0.00139572	0.0527065
850	ENSMUSG00000021282.18	Eif5	eukaryotic translation initiation factor 5 [Source:MGI Symbol;Acc:MGI:95309]	chr12	111504450	111513186	+	8736	chr12:111504450-111513186	2438.74	2191.01	2588.47	2528.56	3329.65	3694.22	3450.21	3128	2549.6	2877.61	0.388348	0.121554	3.19485	0.00139903	0.0527261
851	ENSMUSG00000120926.1		novel transcript, antisense to Nrgn	chr9	37457286	37458211	+	925	chr9:37457286-37458211	76.97	89.0183	118.796	115.806	52.0097	60.7997	77.0001	64.6905	58.9554	79.3383	-0.600933	0.188101	-3.19473	0.0013996	0.0527261
852	ENSMUSG00000036751.8	Cox6b1	cytochrome c oxidase, subunit 6B1 [Source:MGI Symbol;Acc:MGI:107460]	chr7	30316286	30325576	-	9290	chr7:30316286-30325576	740.808	687.904	706.525	598.447	954.151	1041.73	749.097	1000.6	838.608	813.096	0.403386	0.126299	3.19389	0.00140369	0.0527561
853	ENSMUSG00000044726.9	Erich5	glutamate rich 5 [Source:MGI Symbol;Acc:MGI:2447772]	chr15	34453451	34474038	+	20587	chr15:34453451-34474038	3.82906	1.04107	2.00617	0.986311	21.3795	1.99003	6.60316	40.442	13.2294	10.1674	0.893505	0.279733	3.19414	0.0014025	0.0527561
854	ENSMUSG00000042487.7	Leo1	Leo1, Paf1/RNA polymerase II complex component [Source:MGI Symbol;Acc:MGI:2685031]	chr9	75348806	75373714	+	24908	chr9:75348806-75373714	259.897	243.159	238.184	201.767	152.467	215.384	119.174	139.276	149.653	190.996	-0.546955	0.171278	-3.19338	0.00140617	0.0527874
855	ENSMUSG00000022255.17	Mtdh	metadherin [Source:MGI Symbol;Acc:MGI:1914404]	chr15	34082840	34145770	+	62930	chr15:34082840-34145770	1729.87	1406.55	1402.75	1600.11	2017.99	1956	1920.77	1970	1738.57	1749.18	0.314333	0.0985105	3.19086	0.00141849	0.0531877
856	ENSMUSG00000028007.14	Snx7	sorting nexin 7 [Source:MGI Symbol;Acc:MGI:1923811]	chr3	117575296	117662585	-	87289	chr3:117575296-117662585	415.072	455.224	406.88	415.421	562.571	787.952	497.436	653.349	510.28	522.687	0.47434	0.148741	3.18903	0.00142753	0.0533395
857	ENSMUSG00000030427.18	Lilra6	leukocyte immunoglobulin-like receptor, subfamily A (with TM domain), member 6 [Source:MGI Symbol;Acc:MGI:1195969]	chr7	3911279	3918502	-	7223	chr7:3911279-3918502	66.8402	40.7162	73.5674	73.3761	22.4893	28.3363	46.5439	32.0029	10.4569	43.8144	-0.848736	0.266122	-3.18928	0.00142629	0.0533395
858	ENSMUSG00000060512.8	0610040J01Rik	RIKEN cDNA 0610040J01 gene [Source:MGI Symbol;Acc:MGI:1923511]	chr5	63969706	64056968	+	87262	chr5:63969706-64056968	206.177	185.094	173.727	138.781	268.184	234.873	236.73	264.782	222.059	214.49	0.450628	0.141282	3.18958	0.00142481	0.0533395
859	ENSMUSG00000019857.8	Asf1a	anti-silencing function 1A histone chaperone [Source:MGI Symbol;Acc:MGI:1913653]	chr10	53472853	53485321	+	12468	chr10:53472853-53485321	158.447	137.599	143.777	183.097	196.225	230.628	207.312	203.423	219.745	186.695	0.418063	0.131123	3.18833	0.00143097	0.0534058
860	ENSMUSG00000107813.2	Gm44434	predicted gene, 44434 [Source:MGI Symbol;Acc:MGI:5690826]	chr6	52576486	52580230	-	3744	chr6:52576486-52580230	83.1967	82.3415	99.2329	82.7916	59.0428	63.6583	42.9245	62.8366	54.966	70.1101	-0.553876	0.173751	-3.18777	0.00143376	0.0534476
861	ENSMUSG00000016757.12	Ttll12	tubulin tyrosine ligase-like family, member 12 [Source:MGI Symbol;Acc:MGI:3039573]	chr15	83459291	83479358	-	20067	chr15:83459291-83479358	307.107	331.867	274.461	292.174	466.315	633.193	335.977	427.198	411.75	386.671	0.539781	0.169421	3.18603	0.00144241	0.0537077
862	ENSMUSG00000009470.18	Tnpo1	transportin 1 [Source:MGI Symbol;Acc:MGI:2681523]	chr13	98975527	99062892	-	87365	chr13:98975527-99062892	3230.5	2695.91	2936.63	3288.28	3714.88	4088.91	4038.32	3484.9	3604.05	3453.6	0.308717	0.0969572	3.18405	0.00145229	0.0540126
863	ENSMUSG00000004455.17	Ppp1cc	protein phosphatase 1 catalytic subunit gamma [Source:MGI Symbol;Acc:MGI:104872]	chr5	122296341	122313336	+	16995	chr5:122296341-122313336	1649.9	1838.54	1707.65	1639.61	2000.69	2129.92	2044.03	1959.67	1940.26	1878.92	0.234125	0.0735564	3.18293	0.00145794	0.05416
864	ENSMUSG00000024099.16	Ndufv2	NADH:ubiquinone oxidoreductase core subunit V2 [Source:MGI Symbol;Acc:MGI:1920150]	chr17	66385633	66408554	-	22921	chr17:66385633-66408554	491.594	456.9	496.479	514.182	712.172	785.707	541.164	620.469	618.784	581.939	0.401068	0.126042	3.18202	0.00146251	0.0542668
865	ENSMUSG00000037458.16	Azin1	antizyme inhibitor 1 [Source:MGI Symbol;Acc:MGI:1859169]	chr15	38487671	38519510	-	31839	chr15:38487671-38519510	1450.37	1651.37	2030.46	1995.92	1125.22	1198.63	1538.03	1330.08	961.076	1475.69	-0.49422	0.155403	-3.18024	0.00147154	0.0544758
866	ENSMUSG00000064367.1	mt-Nd5	mitochondrially encoded NADH dehydrogenase 5 [Source:MGI Symbol;Acc:MGI:102496]	chrM	11742	13565	+	1823	chrM:11742-13565	14285.7	15407.5	18817	16397.8	26502.5	20460	17592.7	23868	23398	19636.6	0.436016	0.137101	3.18026	0.00147145	0.0544758
867	ENSMUSG00000103824.2	Gm38177	predicted gene, 38177 [Source:MGI Symbol;Acc:MGI:5611405]	chr1	126251372	126252411	-	1039	chr1:126251372-126252411	77.8573	61.1352	59.3557	66.2699	23.0345	43.8432	39.6043	41.3873	44.7344	50.8024	-0.669151	0.210516	-3.17862	0.00147979	0.054718
868	ENSMUSG00000037202.7	Prf1	perforin 1 (pore forming protein) [Source:MGI Symbol;Acc:MGI:97551]	chr10	61133612	61140459	+	6847	chr10:61133612-61140459	160.767	69.157	88.1424	66.1998	17.8079	18.367	55.4593	54.8331	44.5565	63.9211	-0.884039	0.278168	-3.17807	0.00148257	0.0547578
869	ENSMUSG00000038717.10	Atp5l	ATP synthase, H+ transporting, mitochondrial F0 complex, subunit G [Source:MGI Symbol;Acc:MGI:1351597]	chr9	44823855	44832040	-	8185	chr9:44823855-44832040	715.338	757.379	623.146	676.847	1028.15	942.057	868.956	775.902	869.328	806.345	0.358077	0.112697	3.17736	0.00148624	0.0548302
870	ENSMUSG00000033361.14	Prrg3	proline rich Gla (G-carboxyglutamic acid) 3 (transmembrane) [Source:MGI Symbol;Acc:MGI:2685214]	chrX	71006230	71016328	+	10098	chrX:71006230-71016328	1062.79	1428.33	1611.95	1755.92	922.301	741.795	1336.71	739.271	753.993	1150.34	-0.616799	0.194256	-3.17518	0.00149743	0.055116
871	ENSMUSG00000063727.4	Tnfrsf11b	tumor necrosis factor receptor superfamily, member 11b (osteoprotegerin) [Source:MGI Symbol;Acc:MGI:109587]	chr15	54114015	54141880	-	27865	chr15:54114015-54141880	82.2884	33.3312	28.0776	20.7062	88.1063	101.476	63.8331	104.33	120.095	71.3604	0.850625	0.26788	3.17539	0.00149634	0.055116
872	ENSMUSG00000026574.6	Dpt	dermatopontin [Source:MGI Symbol;Acc:MGI:1928392]	chr1	164624213	164651835	+	27622	chr1:164624213-164651835	1477.78	1351.63	1317.12	1676.07	813.591	710.722	1351.31	1007.06	903.438	1178.75	-0.547636	0.172496	-3.17478	0.00149952	0.0551296
873	ENSMUSG00000054889.11	Dsp	desmoplakin [Source:MGI Symbol;Acc:MGI:109611]	chr13	38335270	38382553	+	47283	chr13:38335270-38382553	1698.99	1784.14	1918.52	2031.62	2746.56	2791.89	1898.94	2563.07	2511.42	2216.13	0.407798	0.128475	3.17414	0.00150282	0.0551608
874	ENSMUSG00000120298.1		novel transcript	chr2	34692319	34693584	+	1265	chr2:34692319-34693584	67.1909	66.4213	63.3172	58.3015	39.2758	51.7898	35.2082	38.2407	29.4934	49.9154	-0.623617	0.19648	-3.17395	0.00150381	0.0551608
875	ENSMUSG00000020311.18	Erlec1	endoplasmic reticulum lectin 1 [Source:MGI Symbol;Acc:MGI:1914003]	chr11	30880774	30904335	-	23561	chr11:30880774-30904335	392.235	416.728	432.62	448.006	644.226	541.171	462.904	531.589	647.074	501.839	0.402004	0.126685	3.17327	0.00150734	0.0552271
876	ENSMUSG00000020961.16	Ston2	stonin 2 [Source:MGI Symbol;Acc:MGI:1918272]	chr12	91599783	91755161	-	155378	chr12:91599783-91755161	733.035	906.263	949.94	856.638	1254.33	1398.55	1052.73	1206.84	969.685	1036.45	0.425143	0.133998	3.17277	0.00150992	0.0552586
877	ENSMUSG00000027634.15	Ndrg3	N-myc downstream regulated gene 3 [Source:MGI Symbol;Acc:MGI:1352499]	chr2	156769265	156833976	-	64711	chr2:156769265-156833976	479.256	477.811	542.229	506.102	585.583	622.506	643.077	590.847	610.408	561.98	0.277534	0.0875493	3.17003	0.00152421	0.0557179
878	ENSMUSG00000037890.14	Wdr19	WD repeat domain 19 [Source:MGI Symbol;Acc:MGI:2443231]	chr5	65357039	65417758	+	60719	chr5:65357039-65417758	397.512	280.831	281.401	234.764	474.221	316.24	540.39	481.959	598.466	400.643	0.605683	0.191191	3.16795	0.00153519	0.055928
879	ENSMUSG00000041895.16	Wipi1	WD repeat domain, phosphoinositide interacting 1 [Source:MGI Symbol;Acc:MGI:1261864]	chr11	109464157	109502793	-	38636	chr11:109464157-109502793	471.091	471.487	435.881	527.236	701.17	605.351	631.586	515.782	705.257	562.76	0.389017	0.122779	3.16844	0.00153259	0.055928
880	ENSMUSG00000089931.2	Gm8459	predicted gene 8459 [Source:MGI Symbol;Acc:MGI:3647456]	chr6	122543674	122544433	-	759	chr6:122543674-122544433	4.82094	9.29338	17.1404	11.895	5.10926	0.997436	1.09976	2.11791	1.01598	5.94334	-0.914302	0.288605	-3.168	0.00153492	0.055928
881	ENSMUSG00000026879.15	Gsn	gelsolin [Source:MGI Symbol;Acc:MGI:95851]	chr2	35146392	35197904	+	51512	chr2:35146392-35197904	16222	17835.9	19698.4	23149.1	14042.5	13312.6	16253.9	10996.6	8908.26	15602.1	-0.542017	0.171113	-3.1676	0.00153705	0.0559323
882	ENSMUSG00000026003.6	Acadl	acyl-Coenzyme A dehydrogenase, long-chain [Source:MGI Symbol;Acc:MGI:87866]	chr1	66869998	66902436	-	32438	chr1:66869998-66902436	1268.52	1106.45	1215.03	1243.26	1430.32	1447.58	1596.27	1391.92	1420.1	1346.6	0.264312	0.0834646	3.16675	0.00154151	0.0559676
883	ENSMUSG00000031342.18	Gpm6b	glycoprotein m6b [Source:MGI Symbol;Acc:MGI:107672]	chrX	165021907	165171984	+	150077	chrX:165021907-165171984	970.22	864.721	977.596	1006.8	520.981	728.278	856.391	645.675	682.644	805.923	-0.44694	0.141121	-3.16707	0.00153984	0.0559676
884	ENSMUSG00000039763.11	Dnajc28	DnaJ heat shock protein family (Hsp40) member C28 [Source:MGI Symbol;Acc:MGI:2181053]	chr16	91411142	91415914	-	4772	chr16:91411142-91415914	42.7038	53.74	46.3551	38.0094	80.8235	64.1539	114.695	52.1505	103.514	66.2384	0.716406	0.226465	3.16343	0.00155923	0.0565466
885	ENSMUSG00000010376.17	Nedd8	neural precursor cell expressed, developmentally down-regulated gene 8 [Source:MGI Symbol;Acc:MGI:97301]	chr14	55899720	55909581	-	9861	chr14:55899720-55909581	390.531	336.586	342.189	351.849	450.519	530.165	424.495	420.96	460.206	411.944	0.349669	0.11059	3.16186	0.00156765	0.0567879
886	ENSMUSG00000041741.11	Pde3a	phosphodiesterase 3A, cGMP inhibited [Source:MGI Symbol;Acc:MGI:1860764]	chr6	141194995	141453174	+	258179	chr6:141194995-141453174	1565.32	2583.96	2387.31	2409.56	1611.52	1771.89	1620.89	1252.22	1232.71	1826.15	-0.527128	0.166744	-3.1613	0.00157065	0.0568324
887	ENSMUSG00000059901.13	Adamts14	a disintegrin-like and metallopeptidase (reprolysin type) with thrombospondin type 1 motif, 14 [Source:MGI Symbol;Acc:MGI:2179942]	chr10	61032891	61109217	-	76326	chr10:61032891-61109217	176.127	127.391	134.778	210.541	107.902	117.594	80.6712	102.703	109.431	129.682	-0.57578	0.182242	-3.15943	0.0015808	0.057135
888	ENSMUSG00000091264.4	Smim13	small integral membrane protein 13 [Source:MGI Symbol;Acc:MGI:2652854]	chr13	41403320	41430053	+	26733	chr13:41403320-41430053	315.483	353.455	353.758	379.387	434.765	503.248	412.746	484.685	420.415	406.438	0.350874	0.111112	3.15785	0.00158936	0.0573797
889	ENSMUSG00000026069.16	Il1rl1	interleukin 1 receptor-like 1 [Source:MGI Symbol;Acc:MGI:98427]	chr1	40468730	40504575	+	35845	chr1:40468730-40504575	60.1601	152.319	100.295	78.4998	33.7109	41.4234	42.9235	73.8501	45.915	69.8997	-0.785193	0.248801	-3.1559	0.00160002	0.0576996
890	ENSMUSG00000034324.17	Tmem132c	transmembrane protein 132C [Source:MGI Symbol;Acc:MGI:2443061]	chr5	127318872	127642857	+	323985	chr5:127318872-127642857	486.705	693.882	465.262	639.81	215.968	93.8985	289.946	256.479	466.917	400.985	-0.81813	0.259277	-3.15543	0.0016026	0.0577278
891	ENSMUSG00000074480.5	Mex3a	mex3 RNA binding family member A [Source:MGI Symbol;Acc:MGI:1919890]	chr3	88439702	88448703	+	9001	chr3:88439702-88448703	73.5893	154.368	88.1688	70.9345	168.631	200.879	106.767	214.161	236.183	145.965	0.746203	0.236536	3.15471	0.00160658	0.0578061
892	ENSMUSG00000038763.13	Alpk3	alpha-kinase 3 [Source:MGI Symbol;Acc:MGI:2151224]	chr7	80707348	80755360	+	48012	chr7:80707348-80755360	56.3808	44.8553	37.0683	54.1823	91.5971	85.5196	46.2293	111.883	123.184	72.3223	0.741678	0.235205	3.15332	0.00161426	0.0580174
893	ENSMUSG00000041633.15	Kctd12b	potassium channel tetramerisation domain containing 12b [Source:MGI Symbol;Acc:MGI:2444667]	chrX	152468150	152479387	-	11237	chrX:152468150-152479387	203.978	180.902	183.711	192.038	259.546	242.008	332.999	213.177	317.44	236.2	0.482566	0.153094	3.15209	0.00162104	0.0581958
894	ENSMUSG00000029390.14	Tmed2	transmembrane p24 trafficking protein 2 [Source:MGI Symbol;Acc:MGI:1929269]	chr5	124678758	124688569	+	9811	chr5:124678758-124688569	2475.6	1736.08	2300.95	1949.51	3125.55	3403.28	2593.33	2847.92	2562.11	2554.93	0.432134	0.137111	3.15172	0.00162314	0.0582062
895	ENSMUSG00000009035.16	Tmem184b	transmembrane protein 184b [Source:MGI Symbol;Acc:MGI:2445179]	chr15	79244884	79287769	-	42885	chr15:79244884-79287769	2058.41	2286.52	2727.31	2569.38	1949.13	2066.37	1830.48	1667.04	1561.62	2079.59	-0.39015	0.123887	-3.14924	0.00163698	0.0586368
896	ENSMUSG00000027465.14	Tbc1d20	TBC1 domain family, member 20 [Source:MGI Symbol;Acc:MGI:1914481]	chr2	152135748	152155916	+	20168	chr2:152135748-152155916	1065.05	1138.34	1156.03	1064.45	1228.11	1435.97	1279.73	1327.06	1390.89	1231.74	0.262947	0.0835051	3.14887	0.00163902	0.0586443
897	ENSMUSG00000017057.10	Il13ra1	interleukin 13 receptor, alpha 1 [Source:MGI Symbol;Acc:MGI:105052]	chrX	35375763	35434912	+	59149	chrX:35375763-35434912	1047.15	731.68	657.55	646.57	1156.03	1099.11	964.148	1246.07	1089.14	959.715	0.48753	0.154904	3.14731	0.0016478	0.0588926
898	ENSMUSG00000027751.15	Supt20	SPT20 SAGA complex component [Source:MGI Symbol;Acc:MGI:1929651]	chr3	54600228	54636187	+	35959	chr3:54600228-54636187	847.604	848.399	858.292	908.95	637.699	670.15	701.262	762.663	760.786	777.312	-0.28739	0.091372	-3.14528	0.00165929	0.0592372
899	ENSMUSG00000031170.15	Slc38a5	solute carrier family 38, member 5 [Source:MGI Symbol;Acc:MGI:2148066]	chrX	8137372	8146418	+	9046	chrX:8137372-8146418	197.064	441.862	263.857	285.829	114.118	96.7927	136.751	180.272	237.754	217.144	-0.754062	0.239922	-3.14294	0.00167258	0.0595133
900	ENSMUSG00000036430.9	Tbcc	tubulin-specific chaperone C [Source:MGI Symbol;Acc:MGI:1919976]	chr17	47201610	47202773	+	1163	chr17:47201610-47202773	124.852	188.767	179.972	124.555	99.8651	107.584	64.9119	107.245	99.6549	121.934	-0.603106	0.191912	-3.14262	0.00167444	0.0595133
901	ENSMUSG00000074817.3	Papolb	poly (A) polymerase beta (testis specific) [Source:MGI Symbol;Acc:MGI:1932115]	chr5	142511593	142515831	-	4238	chr5:142511593-142515831	26.7705	27.1061	40.0883	27.5933	45.3571	48.7349	67.1395	52.1938	49.8788	42.7625	0.666602	0.212057	3.14351	0.00166937	0.0595133
902	ENSMUSG00000102189.2	Gm37194	predicted gene, 37194 [Source:MGI Symbol;Acc:MGI:5610422]	chr14	50298817	50301847	+	3030	chr14:50298817-50301847	129.152	480.27	114.302	74.9282	65.8723	88.5376	12.1065	54.3006	70.2276	121.077	-0.922019	0.293381	-3.14273	0.00167379	0.0595133
903	ENSMUSG00000004864.14	Mapk13	mitogen-activated protein kinase 13 [Source:MGI Symbol;Acc:MGI:1346864]	chr17	28988271	28999207	+	10936	chr17:28988271-28999207	219.163	193.097	135.926	167.518	370.248	278.634	189.798	320.7	281.156	239.582	0.603623	0.192173	3.14103	0.00168354	0.0597158
904	ENSMUSG00000020263.15	Appl2	adaptor protein, phosphotyrosine interaction, PH domain and leucine zipper containing 2 [Source:MGI Symbol;Acc:MGI:2384914]	chr10	83435897	83484602	-	48705	chr10:83435897-83484602	948.402	683.475	790.917	767.716	1471.78	957.054	1140.54	1174.62	963.669	988.686	0.47941	0.152631	3.14097	0.00168387	0.0597158
905	ENSMUSG00000039958.18	Etfbkmt	electron transfer flavoprotein beta subunit lysine methyltransferase [Source:MGI Symbol;Acc:MGI:2443575]	chr6	149041347	149052669	+	11322	chr6:149041347-149052669	148.252	124.196	183.67	158.32	297.368	244.307	201.106	209.529	195.464	195.801	0.528134	0.168186	3.14018	0.00168847	0.0598127
906	ENSMUSG00000061451.14	Tmem151a	transmembrane protein 151A [Source:MGI Symbol;Acc:MGI:2147713]	chr19	5120887	5135559	-	14672	chr19:5120887-5135559	102.843	152.892	159.742	167.675	265.243	229.183	163.581	214.528	271.748	191.937	0.579592	0.184673	3.13848	0.00169829	0.0600945
907	ENSMUSG00000039568.7	Ubald1	UBA-like domain containing 1 [Source:MGI Symbol;Acc:MGI:1916255]	chr16	4692642	4698179	-	5537	chr16:4692642-4698179	648.326	644.963	739.522	797.465	477.572	396.964	638.147	537.901	464.367	593.914	-0.460228	0.146689	-3.13745	0.00170426	0.0601297
908	ENSMUSG00000044456.17	Rin3	Ras and Rab interactor 3 [Source:MGI Symbol;Acc:MGI:2385708]	chr12	102249307	102357114	+	107807	chr12:102249307-102357114	1465.45	1858.85	3092.66	3065.71	1397.28	1349.65	1828.63	1286.91	1109.69	1828.31	-0.65315	0.208186	-3.13734	0.00170488	0.0601297
909	ENSMUSG00000072066.8	6720489N17Rik	RIKEN cDNA 6720489N17 gene [Source:MGI Symbol;Acc:MGI:2443901]	chr13	62750827	62771996	-	21169	chr13:62750827-62771996	14.2605	22.1087	24.5304	24.2458	26.7652	64.2347	45.7535	53.4528	35.6987	34.5611	0.794582	0.253267	3.13733	0.00170492	0.0601297
910	ENSMUSG00000121484.1	Serpina3h	serine (or cysteine) peptidase inhibitor, clade A, member 3H [Source:NCBI gene (formerly Entrezgene);Acc:546546]	chr12	104214121	104220671	+	6550	chr12:104214121-104220671	211.416	133.052	113.55	103.546	60.2849	74.798	111.097	61.7098	79.0332	105.388	-0.70803	0.225735	-3.13656	0.00170945	0.0602235
911	ENSMUSG00000038517.16	Tbkbp1	TBK1 binding protein 1 [Source:MGI Symbol;Acc:MGI:1920424]	chr11	97026997	97042321	-	15324	chr11:97026997-97042321	765.87	753.555	891.744	717.192	537.263	507.411	738.43	460.802	411.855	642.68	-0.512122	0.163339	-3.13532	0.00171666	0.0602785
912	ENSMUSG00000053886.5	Sh2d4a	SH2 domain containing 4A [Source:MGI Symbol;Acc:MGI:1919531]	chr8	68729219	68800351	+	71132	chr8:68729219-68800351	224.034	302.031	335.264	331.137	430.82	536.539	426.432	513.305	329.312	380.986	0.531762	0.169581	3.13573	0.00171425	0.0602785
913	ENSMUSG00000102503.2	Gm37370	predicted gene, 37370 [Source:MGI Symbol;Acc:MGI:5610598]	chr1	54776325	54777734	-	1409	chr1:54776325-54777734	61.3935	39.4657	39.179	55.3133	30.7488	25.8893	27.508	28.693	26.4462	37.1818	-0.678841	0.216507	-3.13542	0.00171609	0.0602785
914	ENSMUSG00000074766.11	Ism1	isthmin 1, angiogenesis inhibitor [Source:MGI Symbol;Acc:MGI:2442963]	chr2	139520098	139600501	+	80403	chr2:139520098-139600501	1015.09	1448.02	1428.83	1988.62	906.787	984.874	1064.26	923.077	1064.6	1202.68	-0.521973	0.166547	-3.13409	0.00172386	0.0604651
915	ENSMUSG00000019810.16	Fuca2	fucosidase, alpha-L- 2, plasma [Source:MGI Symbol;Acc:MGI:1914098]	chr10	13375284	13394779	+	19495	chr10:13375284-13394779	756.252	805.706	721.6	734.31	1166.64	828.902	934.707	958.408	1237.11	904.849	0.418334	0.133506	3.13344	0.0017277	0.0605336
916	ENSMUSG00000031286.7	Glt28d2	glycosyltransferase 28 domain containing 2 [Source:MGI Symbol;Acc:MGI:2443773]	chr3	85777156	85794823	-	17667	chr3:85777156-85794823	107.174	163.517	139.393	124.244	85.5363	109.438	84.7433	75.5821	86.5075	108.459	-0.537945	0.171772	-3.13173	0.00173778	0.0608204
917	ENSMUSG00000007279.15	Scube2	signal peptide, CUB domain, EGF-like 2 [Source:MGI Symbol;Acc:MGI:1928765]	chr7	109397883	109464886	-	67003	chr7:109397883-109464886	518.508	646.13	735.67	636.022	235.529	122.582	401.384	346.539	473.841	457.356	-0.774452	0.247406	-3.13028	0.00174638	0.0609883
918	ENSMUSG00000102744.2	5830444F18Rik	RIKEN cDNA 5830444F18 gene [Source:MGI Symbol;Acc:MGI:2444780]	chr17	52098498	52100489	-	1991	chr17:52098498-52100489	82.3721	23.9288	50.1749	43.4149	14.5332	11.9426	25.3108	20.2129	30.5255	33.6017	-0.864942	0.276302	-3.13042	0.00174556	0.0609883
919	ENSMUSG00000079173.12	Zan	zonadhesin [Source:MGI Symbol;Acc:MGI:106656]	chr5	137376899	137475326	-	98427	chr5:137376899-137475326	11.3532	10.0774	80.5113	84.9978	15.2468	4.19913	11.955	4.50238	13.6699	26.2792	-0.905276	0.289536	-3.12664	0.00176817	0.0616819
920	ENSMUSG00000103343.2	Gm37052	predicted gene, 37052 [Source:MGI Symbol;Acc:MGI:5610280]	chr1	160738359	160740189	+	1830	chr1:160738359-160740189	91.0211	92.5607	104.387	96.7178	54.703	72.6587	74.8298	63.816	63.0814	79.3084	-0.505795	0.161799	-3.12606	0.00177164	0.061736
921	ENSMUSG00000021975.10	Ints9	integrator complex subunit 9 [Source:MGI Symbol;Acc:MGI:1098533]	chr14	65187494	65277284	+	89790	chr14:65187494-65277284	344.732	254.072	240.225	290.375	348.46	377.243	379.548	412.914	386.077	337.072	0.407881	0.130611	3.12288	0.0017909	0.0623394
922	ENSMUSG00000049892.8	Rasd1	RAS, dexamethasone-induced 1 [Source:MGI Symbol;Acc:MGI:1270848]	chr11	59854007	59855770	-	1763	chr11:59854007-59855770	84.3601	75.8734	70.2879	92.8049	61.5213	39.8205	39.6138	43.5911	15.2597	58.1259	-0.775811	0.24851	-3.12184	0.00179723	0.0624917
923	ENSMUSG00000027524.10	Edn3	endothelin 3 [Source:MGI Symbol;Acc:MGI:95285]	chr2	174602412	174625835	+	23423	chr2:174602412-174625835	133.185	164.182	168.644	191.99	75.0766	74.7457	111.448	82.2459	146.833	127.594	-0.644195	0.206409	-3.12096	0.0018026	0.0625427
924	ENSMUSG00000102918.2	Pcdhgc3	protocadherin gamma subfamily C, 3 [Source:MGI Symbol;Acc:MGI:1935201]	chr18	37939417	37974926	+	35509	chr18:37939417-37974926	2869.83	3309.87	3303.56	3350.48	2036.96	2166.55	2632.43	2564.38	2819.3	2783.71	-0.37559	0.120334	-3.12122	0.00180104	0.0625427
925	ENSMUSG00000039109.18	F13a1	coagulation factor XIII, A1 subunit [Source:MGI Symbol;Acc:MGI:1921395]	chr13	37051152	37234220	-	183068	chr13:37051152-37234220	420.217	306.594	260.194	423.691	1153.45	767.248	543.095	715.788	323.143	545.936	0.765438	0.24531	3.12028	0.00180677	0.0626123
926	ENSMUSG00000055923.17	Aasdh	aminoadipate-semialdehyde dehydrogenase [Source:MGI Symbol;Acc:MGI:2442517]	chr5	77021506	77053361	-	31855	chr5:77021506-77053361	177.624	178.39	181.919	192.719	140.967	138.899	122.049	154.875	115.644	155.899	-0.415804	0.133271	-3.12	0.00180851	0.0626123
927	ENSMUSG00000049791.5	Fzd4	frizzled class receptor 4 [Source:MGI Symbol;Acc:MGI:108520]	chr7	89053563	89062342	+	8779	chr7:89053563-89062342	1917.81	2151.1	3453.23	3414.35	1781.49	1517.45	2072.62	1708.15	1764.31	2197.83	-0.562295	0.180265	-3.11926	0.00181303	0.0626336
928	ENSMUSG00000079037.10	Prnp	prion protein [Source:MGI Symbol;Acc:MGI:97769]	chr2	131751848	131780349	+	28501	chr2:131751848-131780349	1401.26	1900.14	1722.06	1807.79	3103.24	2993.01	1733.89	2495.26	2378.31	2170.55	0.52213	0.167379	3.11944	0.00181196	0.0626336
929	ENSMUSG00000041355.14	Ssr2	signal sequence receptor, beta [Source:MGI Symbol;Acc:MGI:1913506]	chr3	88483183	88495726	+	12543	chr3:88483183-88495726	1014.99	1144.63	886.575	947.337	1406.53	1577.41	1130.43	1262.1	1269.17	1182.13	0.393143	0.126102	3.11765	0.001823	0.0629104
930	ENSMUSG00000030287.16	Itpr2	inositol 1,4,5-triphosphate receptor 2 [Source:MGI Symbol;Acc:MGI:99418]	chr6	146009797	146403721	-	393924	chr6:146009797-146403721	1898.74	2085.17	2618.89	2425.78	1351.42	1572.01	1910.46	1661.13	1776.36	1922.22	-0.423199	0.135779	-3.11681	0.00182817	0.0630207
931	ENSMUSG00000036867.8	Smad6	SMAD family member 6 [Source:MGI Symbol;Acc:MGI:1336883]	chr9	63860358	63929341	-	68983	chr9:63860358-63929341	1040.23	1750.83	2180.63	1698.49	1471.32	781.549	987.171	737.412	775.818	1269.27	-0.677692	0.217548	-3.11514	0.00183855	0.0633105
932	ENSMUSG00000054675.6	Tmem119	transmembrane protein 119 [Source:MGI Symbol;Acc:MGI:2385228]	chr5	113931790	113938577	-	6787	chr5:113931790-113938577	427.694	625.726	562.544	698.587	241.38	299.624	189.666	368.899	504.083	435.356	-0.700153	0.224803	-3.11452	0.00184243	0.0633762
933	ENSMUSG00000039952.16	Dag1	dystroglycan 1 [Source:MGI Symbol;Acc:MGI:101864]	chr9	108081833	108141157	-	59324	chr9:108081833-108141157	7391.9	10298.9	8122.04	9654.59	14133	10913.2	11553.5	10637.5	12831.8	10615.2	0.41442	0.133106	3.11346	0.00184907	0.0635363
934	ENSMUSG00000102953.2	Gm37019	predicted gene, 37019 [Source:MGI Symbol;Acc:MGI:5610247]	chr12	102555536	102557669	-	2133	chr12:102555536-102557669	76.6072	40.5859	38.1265	80.8965	31.6354	26.8686	31.9143	27.6643	34.5974	43.2107	-0.749461	0.240891	-3.1112	0.00186326	0.0639552
935	ENSMUSG00000085246.3	Gm15893	predicted gene 15893 [Source:MGI Symbol;Acc:MGI:3801832]	chr11	88247117	88254773	+	7656	chr11:88247117-88254773	0	0	0	0	6.13211	3.59621	3.1564	8.01462	2.91874	2.64645	0.79175	0.254571	3.11013	0.00187006	0.0641199
936	ENSMUSG00000032515.9	Csrnp1	cysteine-serine-rich nuclear protein 1 [Source:MGI Symbol;Acc:MGI:2387989]	chr9	119800229	119813724	-	13495	chr9:119800229-119813724	1341.21	901.027	1291.14	1280.02	417.079	458.841	1181.4	557.476	327.496	861.743	-0.783012	0.251812	-3.10951	0.00187399	0.0641863
937	ENSMUSG00000045216.8	Hs6st1	heparan sulfate 6-O-sulfotransferase 1 [Source:MGI Symbol;Acc:MGI:1354958]	chr1	36107481	36145527	+	38046	chr1:36107481-36145527	770.996	715.306	704.601	811.341	1035.35	853.325	840.395	1080.47	1084.91	877.411	0.367101	0.118109	3.10815	0.00188262	0.0644108
938	ENSMUSG00000066036.15	Ubr4	ubiquitin protein ligase E3 component n-recognin 4 [Source:MGI Symbol;Acc:MGI:1916366]	chr4	139079920	139216899	+	136979	chr4:139079920-139216899	11641.8	10167	11610.8	11315.6	8632.74	8703.55	10477.3	9096.59	8502.33	10016.4	-0.292425	0.0940926	-3.10785	0.00188457	0.0644108
939	ENSMUSG00000086141.9	9030622O22Rik	RIKEN cDNA 9030622O22 gene [Source:MGI Symbol;Acc:MGI:1918820]	chr2	147786386	147882176	-	95790	chr2:147786386-147882176	212.295	203.004	202.173	167.105	328.217	251.755	215.788	294.345	293.264	240.883	0.463112	0.149088	3.10629	0.00189449	0.0646808
940	ENSMUSG00000010492.11	Uckl1os	uridine-cytidine kinase 1-like 1, opposite strand [Source:MGI Symbol;Acc:MGI:3801877]	chr2	181220273	181226963	+	6690	chr2:181220273-181226963	81.164	42.0985	30.9843	28.7089	103.176	95.0857	81.6921	106.33	67.3988	70.7375	0.766703	0.24705	3.10344	0.00191288	0.0652393
941	ENSMUSG00000000627.16	Sema4f	sema domain, immunoglobulin domain (Ig), TM domain, and short cytoplasmic domain [Source:MGI Symbol;Acc:MGI:1340055]	chr6	82888866	82916750	-	27884	chr6:82888866-82916750	284.368	329.556	351.643	402.968	221.577	293.89	245.585	211.345	157.754	277.632	-0.540347	0.174318	-3.09979	0.00193661	0.0659785
942	ENSMUSG00000021144.15	Mta1	metastasis associated 1 [Source:MGI Symbol;Acc:MGI:2150037]	chr12	113061898	113100826	+	38928	chr12:113061898-113100826	781.277	827.599	752.28	808.674	906.439	994.557	1021.2	956.539	888.446	881.89	0.26103	0.0842317	3.09896	0.00194204	0.0659855
943	ENSMUSG00000023043.8	Krt18	keratin 18 [Source:MGI Symbol;Acc:MGI:96692]	chr15	101936615	101940462	+	3847	chr15:101936615-101940462	2142.8	1249.55	951.277	1109.15	3648.21	5566	1550.36	2666.51	1723.11	2289.66	0.820857	0.264894	3.09881	0.00194299	0.0659855
944	ENSMUSG00000051235.11	Gen1	GEN1, Holliday junction 5' flap endonuclease [Source:MGI Symbol;Acc:MGI:2443149]	chr12	11288921	11315802	-	26881	chr12:11288921-11315802	88.8154	64.1707	64.1772	133.131	47.6962	50.5753	48.4706	56.091	41.202	66.0365	-0.678418	0.218889	-3.09938	0.00193929	0.0659855
945	ENSMUSG00000030788.17	Rnf141	ring finger protein 141 [Source:MGI Symbol;Acc:MGI:1914400]	chr7	110399639	110443664	-	44025	chr7:110399639-110443664	1450.26	1333.19	1696.87	1649.83	1143.34	1255.27	1325.05	1201.82	1076.36	1348	-0.339827	0.10973	-3.09694	0.00195528	0.0663325
946	ENSMUSG00000041362.18	Shtn1	shootin 1 [Source:MGI Symbol;Acc:MGI:1918903]	chr19	58961788	59064532	-	102744	chr19:58961788-59064532	576.359	518.266	525.174	616.713	713.523	731.647	620.184	693.251	729.056	636.019	0.309684	0.100029	3.09594	0.00196188	0.0664861
947	ENSMUSG00000000794.10	Kcnn3	potassium intermediate/small conductance calcium-activated channel, subfamily N, member 3 [Source:MGI Symbol;Acc:MGI:2153183]	chr3	89427471	89582439	+	154968	chr3:89427471-89582439	154.674	286.03	316.514	367.513	633.742	638.617	488.565	360.168	389.013	403.871	0.689447	0.222999	3.09171	0.00199007	0.0672026
948	ENSMUSG00000029026.18	Trp73	transformation related protein 73 [Source:MGI Symbol;Acc:MGI:1336991]	chr4	154140706	154224665	-	83959	chr4:154140706-154224665	119.297	102.235	90.5594	62.8529	199.077	111.301	182.313	166.52	130.77	129.436	0.641731	0.2076	3.0912	0.0019935	0.0672026
949	ENSMUSG00000047067.8	Dusp28	dual specificity phosphatase 28 [Source:MGI Symbol;Acc:MGI:1914696]	chr1	92834703	92836157	+	1454	chr1:92834703-92836157	53.7406	55.0192	64.3119	57.3044	103.326	92.6168	86.9221	63.7445	97.6385	74.9582	0.561439	0.18161	3.09146	0.00199174	0.0672026
950	ENSMUSG00000063576.13	Klhdc3	kelch domain containing 3 [Source:MGI Symbol;Acc:MGI:2651568]	chr17	46985476	46991840	-	6364	chr17:46985476-46991840	624.265	593.27	559.326	581.103	806.149	654.102	700.287	722.464	763.846	667.201	0.298926	0.0966771	3.09201	0.00198808	0.0672026
951	ENSMUSG00000098274.8	Rpl24	ribosomal protein L24 [Source:MGI Symbol;Acc:MGI:1915443]	chr16	55786638	55791798	+	5160	chr16:55786638-55791798	1188.93	1169.91	1038.42	1145.75	1457.35	1656.3	1293.58	1388.39	1329.29	1296.43	0.317187	0.102588	3.09186	0.00198909	0.0672026
952	ENSMUSG00000070867.5	Trabd2b	TraB domain containing 2B [Source:MGI Symbol;Acc:MGI:3650152]	chr4	114263921	114472295	+	208374	chr4:114263921-114472295	448.163	592.533	484.88	581.213	419.472	345.057	291.686	428.365	392.972	442.705	-0.454332	0.147017	-3.09033	0.00199932	0.0673278
953	ENSMUSG00000021365.16	Nedd9	neural precursor cell expressed, developmentally down-regulated gene 9 [Source:MGI Symbol;Acc:MGI:97302]	chr13	41463057	41640838	-	177781	chr13:41463057-41640838	2867.25	3438.06	3716.23	3205.95	3900.89	3815.49	4223.97	4641.99	4931.8	3860.18	0.363862	0.117816	3.08839	0.00201242	0.0676272
954	ENSMUSG00000089739.3	Gm20431	predicted gene 20431 [Source:MGI Symbol;Acc:MGI:5141896]	chr2	167449770	167503416	-	53646	chr2:167449770-167503416	204.859	275.878	247.766	207.128	403.64	362.188	399.49	261.805	292.064	294.98	0.508973	0.1648	3.08842	0.00201222	0.0676272
955	ENSMUSG00000032470.18	Mras	muscle and microspikes RAS [Source:MGI Symbol;Acc:MGI:1100856]	chr9	99267473	99319434	-	51961	chr9:99267473-99319434	238.269	223.051	320.576	350.54	142.059	191.971	204.757	175.887	218.696	229.534	-0.5437	0.176067	-3.08804	0.00201484	0.0676374
956	ENSMUSG00000113662.2	Gm35558	predicted gene, 35558 [Source:MGI Symbol;Acc:MGI:5594717]	chr12	110566179	110568397	-	2218	chr12:110566179-110568397	34.4689	33.3061	39.1264	41.4312	18.8116	20.8969	20.9096	21.2821	23.4048	28.1819	-0.680354	0.220368	-3.08736	0.00201942	0.0677204
957	ENSMUSG00000021751.14	Acox2	acyl-Coenzyme A oxidase 2, branched chain [Source:MGI Symbol;Acc:MGI:1934852]	chr14	14210420	14244262	+	33842	chr14:14210420-14244262	109.224	86.8775	76.1434	41.6912	276.7	131.34	85.556	183.319	160.315	127.907	0.800781	0.259689	3.08361	0.00204502	0.0685072
958	ENSMUSG00000022780.6	Meltf	melanotransferrin [Source:MGI Symbol;Acc:MGI:1353421]	chr16	31697628	31717838	+	20210	chr16:31697628-31717838	1.91251	1.04263	0	0.985636	5.99123	7.9579	1.10079	13.8488	24.4335	6.36367	0.840469	0.272717	3.08183	0.00205729	0.0688462
959	ENSMUSG00000056383.11	AI987944	expressed sequence AI987944 [Source:MGI Symbol;Acc:MGI:2142079]	chr7	41022347	41042803	-	20456	chr7:41022347-41042803	176.3	148.345	176.833	171.596	214.806	216.907	244.444	203.273	223.445	197.328	0.373197	0.121142	3.08066	0.00206541	0.0689873
960	ENSMUSG00000109363.2	Gm44668	predicted gene 44668 [Source:MGI Symbol;Acc:MGI:5753244]	chr7	67017464	67020728	-	3264	chr7:67017464-67020728	117.653	119.829	140.355	125.195	59.0339	80.5747	96.853	88.3813	96.6937	102.73	-0.527711	0.171301	-3.0806	0.00206581	0.0689873
961	ENSMUSG00000032046.16	Abhd12	abhydrolase domain containing 12 [Source:MGI Symbol;Acc:MGI:1923442]	chr2	150674413	150746661	-	72248	chr2:150674413-150746661	518.445	434.307	433.204	482.565	605.759	566.368	630.619	544.806	763.387	553.273	0.392675	0.127483	3.0802	0.0020686	0.0690087
962	ENSMUSG00000118064.2	Gm50210	predicted gene, 50210 [Source:MGI Symbol;Acc:MGI:6302997]	chr19	32181582	32186673	-	5091	chr19:32181582-32186673	50.7177	59.3643	68.1933	57.1926	10.2642	27.8571	31.9163	44.7097	25.4432	41.7398	-0.796122	0.258511	-3.07964	0.00207249	0.0690664
963	ENSMUSG00000040907.16	Atp1a3	ATPase, Na+/K+ transporting, alpha 3 polypeptide [Source:MGI Symbol;Acc:MGI:88107]	chr7	24677592	24705383	-	27791	chr7:24677592-24705383	279.2	141.186	191.957	283.731	103.515	85.6502	152.338	174.096	94.944	167.402	-0.710678	0.230834	-3.07874	0.00207875	0.0692031
964	ENSMUSG00000006362.17	Cbfa2t3	CBFA2/RUNX1 translocation partner 3 [Source:MGI Symbol;Acc:MGI:1338013]	chr8	123351880	123425848	-	73968	chr8:123351880-123425848	1128.83	1539.59	1787.04	1352.46	926.477	1052.92	1267.26	902.388	934.638	1210.18	-0.475835	0.154704	-3.07577	0.0020996	0.0698247
965	ENSMUSG00000053465.7	Hs6st3	heparan sulfate 6-O-sulfotransferase 3 [Source:MGI Symbol;Acc:MGI:1354960]	chr14	119375753	120107227	+	731474	chr14:119375753-120107227	42.1691	39.5074	20.0786	20.7293	9.40052	7.96338	12.1045	13.824	20.3475	20.6805	-0.849857	0.276335	-3.07546	0.00210179	0.0698251
966	ENSMUSG00000021750.17	Fam107a	family with sequence similarity 107, member A [Source:MGI Symbol;Acc:MGI:3041256]	chr14	14151750	14173499	+	21749	chr14:14151750-14173499	79.8669	132.121	311.158	446.049	120.988	128.643	78.7519	34.8173	71.1147	155.946	-0.885028	0.288017	-3.07283	0.00212036	0.0703693
967	ENSMUSG00000030087.12	Klf15	Kruppel-like factor 15 [Source:MGI Symbol;Acc:MGI:1929988]	chr6	90439558	90452220	+	12662	chr6:90439558-90452220	234.311	235.355	455.63	608.25	92.3281	72.2986	345.375	80.9528	119.251	249.306	-0.879194	0.286209	-3.07186	0.00212732	0.0704541
968	ENSMUSG00000115381.2	Gm49266	predicted gene, 49266 [Source:MGI Symbol;Acc:MGI:6118744]	chr15	26743318	26746223	-	2905	chr15:26743318-26746223	58.3631	75.0014	90.2447	60.1437	31.6512	50.7367	37.4196	41.5212	49.8707	54.9947	-0.639249	0.208096	-3.0719	0.00212699	0.0704541
969	ENSMUSG00000072596.5	Ear2	eosinophil-associated, ribonuclease A family, member 2 [Source:MGI Symbol;Acc:MGI:108020]	chr14	44340111	44340991	+	880	chr14:44340111-44340991	103.242	170.241	310.703	240.002	458.788	367.145	504.75	286.834	327.093	307.644	0.727571	0.237025	3.0696	0.00214348	0.0709161
970	ENSMUSG00000000826.17	Dnajc5	DnaJ heat shock protein family (Hsp40) member C5 [Source:MGI Symbol;Acc:MGI:892995]	chr2	181162278	181196926	+	34648	chr2:181162278-181196926	2092.51	1796.05	1754.6	2146.79	2649.2	2681.97	2299.6	2408.89	2244.74	2230.48	0.324242	0.105664	3.06862	0.00215051	0.0710753
971	ENSMUSG00000026923.16	Notch1	notch 1 [Source:MGI Symbol;Acc:MGI:97363]	chr2	26347915	26406675	-	58760	chr2:26347915-26406675	4798.96	5654.75	6822.14	5535.32	3966.77	4092.55	5190.1	3854.28	3311.84	4802.97	-0.449817	0.146669	-3.0669	0.00216293	0.0713868
972	ENSMUSG00000048503.8	Tlcd5	TLC domain containing 5 [Source:MGI Symbol;Acc:MGI:2685030]	chr9	43019945	43027865	-	7920	chr9:43019945-43027865	68.9335	45.0495	55.0597	50.093	61.9082	95.5958	82.8471	117.37	100.825	75.298	0.633358	0.206528	3.0667	0.00216438	0.0713868
973	ENSMUSG00000025938.17	Slco5a1	solute carrier organic anion transporter family, member 5A1 [Source:MGI Symbol;Acc:MGI:2443431]	chr1	12936773	13062874	-	126101	chr1:12936773-13062874	62.5631	57.7966	50.1151	45.1935	95.7261	85.8837	61.072	85.9108	114.412	73.1858	0.614297	0.20048	3.06414	0.00218299	0.0719264
974	ENSMUSG00000031381.17	Piga	phosphatidylinositol glycan anchor biosynthesis, class A [Source:MGI Symbol;Acc:MGI:99461]	chrX	163202783	163216912	+	14129	chrX:163202783-163216912	252.431	222.518	251.911	251.457	126.256	150.835	233.994	162.276	148.683	200.04	-0.523358	0.170881	-3.06271	0.00219346	0.0721973
975	ENSMUSG00000028684.15	Urod	uroporphyrinogen decarboxylase [Source:MGI Symbol;Acc:MGI:98916]	chr4	116847162	116851610	-	4448	chr4:116847162-116851610	263.59	281.569	278.382	278.795	418.059	327.291	359.238	308.939	387.034	322.544	0.370396	0.121086	3.05896	0.00222106	0.0729829
976	ENSMUSG00000112778.2	Gm33677	predicted gene, 33677 [Source:MGI Symbol;Acc:MGI:5592836]	chr10	118864195	118886404	-	22209	chr10:118864195-118886404	5.74087	8.33171	8.0218	7.88772	0	0	2.20096	1.06448	3.05299	4.03339	-0.861056	0.281497	-3.05885	0.00222188	0.0729829
977	ENSMUSG00000089997.3	1810020O05Rik	Riken cDNA 1810020O05 gene [Source:MGI Symbol;Acc:MGI:3586838]	chr6	87652572	87699783	-	47211	chr6:87652572-87699783	31.106	21.3095	26.0833	20.1518	73.1341	32.1744	42.9599	81.8467	35.0005	40.4185	0.796831	0.260558	3.05817	0.00222695	0.0730744
978	ENSMUSG00000022759.16	Lrrc74b	leucine rich repeat containing 74B [Source:MGI Symbol;Acc:MGI:1921935]	chr16	17362329	17379111	-	16782	chr16:17362329-17379111	137.757	121.608	108.355	89.3333	316.631	163.102	125.398	266.822	171.843	166.761	0.704429	0.230445	3.05682	0.00223699	0.0733288
979	ENSMUSG00000083772.2	Gm15566	predicted gene 15566 [Source:MGI Symbol;Acc:MGI:3783015]	chr9	120145394	120145983	+	589	chr9:120145394-120145983	1.93341	11.2956	19.1867	8.93437	3.39443	1.99509	1.09802	0	1.01392	5.42795	-0.845247	0.276598	-3.05586	0.00224415	0.0734886
980	ENSMUSG00000039145.17	Camk1d	calcium/calmodulin-dependent protein kinase ID [Source:MGI Symbol;Acc:MGI:2442190]	chr2	5298268	5719326	-	421058	chr2:5298268-5719326	665.231	439.95	406.039	517.593	258.751	325.304	356.848	415.242	336.739	413.522	-0.528673	0.173121	-3.05378	0.00225976	0.073924
981	ENSMUSG00000036412.6	Arsi	arylsulfatase i [Source:MGI Symbol;Acc:MGI:2670959]	chr18	61044852	61051633	+	6781	chr18:61044852-61051633	104.283	94.7992	70.1876	67.0429	27.3748	63.6684	25.3134	56.4284	18.3201	58.6019	-0.811649	0.265909	-3.05235	0.00227055	0.0742014
982	ENSMUSG00000033047.6	Eif3l	eukaryotic translation initiation factor 3, subunit L [Source:MGI Symbol;Acc:MGI:2386251]	chr15	78959379	78978605	+	19226	chr15:78959379-78978605	895.746	907.134	932.723	969.586	1175.58	1424.06	1073.29	1128.29	1081.1	1065.28	0.332859	0.109077	3.05161	0.00227621	0.0743106
983	ENSMUSG00000017309.12	Cd300lg	CD300 molecule like family member G [Source:MGI Symbol;Acc:MGI:1289168]	chr11	101932335	101946446	+	14111	chr11:101932335-101946446	52.3086	49.1724	121.829	70.6706	25.5901	35.4459	35.8739	31.7686	51.7428	52.7113	-0.773563	0.253599	-3.05033	0.00228589	0.074526
984	ENSMUSG00000048965.10	Mrgpre	MAS-related GPR, member E [Source:MGI Symbol;Acc:MGI:2441884]	chr7	143332100	143338237	-	6137	chr7:143332100-143338237	58.3329	60.4538	46.108	44.3524	107.818	103.444	44.0251	104.373	146.576	79.4982	0.742251	0.243351	3.05013	0.00228746	0.074526
985	ENSMUSG00000076435.4	Acsf2	acyl-CoA synthetase family member 2 [Source:MGI Symbol;Acc:MGI:2388287]	chr11	94447928	94492697	-	44769	chr11:94447928-94492697	406.726	380.581	358.336	362.687	514.935	439.143	419.894	531.365	589.661	444.814	0.386044	0.126588	3.0496	0.0022915	0.0745819
986	ENSMUSG00000018698.16	Lhx1	LIM homeobox protein 1 [Source:MGI Symbol;Acc:MGI:99783]	chr11	84409110	84416361	-	7251	chr11:84409110-84416361	6.75523	1.34097	13.4312	12.7976	0.366955	1.50695	1.88793	0.913457	0	4.33336	-0.78849	0.258608	-3.04898	0.00229623	0.0746602
987	ENSMUSG00000031789.18	Cngb1	cyclic nucleotide gated channel beta 1 [Source:MGI Symbol;Acc:MGI:2664102]	chr8	95965673	96033213	-	67540	chr8:95965673-96033213	2.36738	6.97515	7.12951	11.273	52.2899	32.1179	10.1659	14.7675	14.7699	16.8729	0.894163	0.293492	3.04663	0.00231421	0.0751034
988	ENSMUSG00000059772.13	Slx1b	SLX1 structure-specific endonuclease subunit homolog B (S. cerevisiae) [Source:MGI Symbol;Acc:MGI:1915220]	chr7	126288640	126294956	-	6316	chr7:126288640-126294956	155.431	169.719	120.81	154.577	196.813	202.13	187.112	205.546	243.399	181.726	0.435966	0.1431	3.04659	0.00231455	0.0751034
989	ENSMUSG00000025173.14	Wdr45b	WD repeat domain 45B [Source:MGI Symbol;Acc:MGI:1914090]	chr11	121218050	121245271	-	27221	chr11:121218050-121245271	494.604	584.1	590.144	588.354	844.915	726.91	689.24	716.542	641.794	652.956	0.346175	0.113642	3.04619	0.00231761	0.0751173
990	ENSMUSG00000097222.4	Gata6os	GATA binding protein 6, opposite strand [Source:MGI Symbol;Acc:MGI:1915684]	chr18	10987944	11052936	-	64992	chr18:10987944-11052936	113.436	99.008	76.8184	53.3024	136.59	191.225	123.844	135.93	130.261	117.824	0.639694	0.210016	3.04592	0.00231967	0.0751173
991	ENSMUSG00000019738.16	Polr2i	polymerase (RNA) II (DNA directed) polypeptide I [Source:MGI Symbol;Acc:MGI:1917170]	chr7	29931373	29932815	+	1442	chr7:29931373-29932815	83.614	72.9598	76.4679	80.6208	132.192	117.406	86.2372	127.507	110.625	98.6255	0.503773	0.165463	3.04462	0.00232974	0.0752914
992	ENSMUSG00000029650.11	Slc46a3	solute carrier family 46, member 3 [Source:MGI Symbol;Acc:MGI:1918956]	chr5	147815247	147831625	-	16378	chr5:147815247-147831625	218.222	175.377	177.314	150.656	374.958	276.033	217.511	296.538	219.548	234.017	0.552769	0.181545	3.0448	0.00232832	0.0752914
993	ENSMUSG00000022297.16	Fzd6	frizzled class receptor 6 [Source:MGI Symbol;Acc:MGI:108474]	chr15	38869429	38901583	+	32154	chr15:38869429-38901583	418.782	519.869	435.407	550.207	677.411	660.394	556.344	645.445	947.689	601.283	0.491497	0.161522	3.0429	0.0023431	0.0756471
994	ENSMUSG00000039929.15	Urb1	URB1 ribosome biogenesis 1 homolog (S. cerevisiae) [Source:MGI Symbol;Acc:MGI:2146468]	chr16	90548415	90607301	-	58886	chr16:90548415-90607301	394.84	456.889	438.16	353.554	314.896	325.356	261.773	352.411	268.468	351.816	-0.406267	0.13356	-3.04183	0.00235145	0.0758403
995	ENSMUSG00000101111.2	Gm28437	predicted gene 28437 [Source:MGI Symbol;Acc:MGI:5579143]	chr1	24652270	24653052	-	782	chr1:24652270-24653052	13482.1	10550.3	14789.3	13567.8	16968.1	14197.7	17949.8	19411.2	20559.1	15719.5	0.418101	0.137486	3.04104	0.00235761	0.0759624
996	ENSMUSG00000024319.19	Vps52	VPS52 GARP complex subunit [Source:MGI Symbol;Acc:MGI:1330304]	chr17	34174786	34186009	+	11223	chr17:34174786-34186009	553.834	636.114	610.035	686.676	496.418	543.67	510.921	459.535	469.85	551.895	-0.31502	0.103662	-3.03891	0.00237439	0.0764264
997	ENSMUSG00000021702.8	Thbs4	thrombospondin 4 [Source:MGI Symbol;Acc:MGI:1101779]	chr13	92888098	92931326	-	43228	chr13:92888098-92931326	15.7428	57.4952	13.5881	52.4898	64.9958	145.12	35.1608	91.7434	296.587	85.8803	0.891725	0.293581	3.03741	0.00238624	0.0767305
998	ENSMUSG00000062997.7	Rpl35	ribosomal protein L35 [Source:MGI Symbol;Acc:MGI:1913739]	chr2	38891592	38895636	-	4044	chr2:38891592-38895636	816.865	1011.43	808.571	945.265	1221.59	1230.72	1025.41	1054.48	1178.89	1032.58	0.338679	0.111521	3.03691	0.0023902	0.0767809
999	ENSMUSG00000003882.6	Il7r	interleukin 7 receptor [Source:MGI Symbol;Acc:MGI:96562]	chr15	9505874	9530262	-	24388	chr15:9505874-9530262	425.643	278.63	374.794	257.364	110.436	112.797	201.233	203.432	275.067	248.822	-0.711957	0.234622	-3.03449	0.00240943	0.0772572
1000	ENSMUSG00000097772.9	5430416N02Rik	RIKEN cDNA 5430416N02 gene [Source:MGI Symbol;Acc:MGI:1918676]	chr5	100568379	100577449	-	9070	chr5:100568379-100577449	180.463	169.287	143.461	156.658	111.361	111.724	143.015	119.452	95.4688	136.766	-0.457952	0.150918	-3.03444	0.00240984	0.0772572
1001	ENSMUSG00000038587.11	Akap12	A kinase (PRKA) anchor protein (gravin) 12 [Source:MGI Symbol;Acc:MGI:1932576]	chr10	4216380	4309470	+	93090	chr10:4216380-4309470	2178.27	3212.62	8012.99	4664.96	2643.83	3111.81	1816.2	1734.7	1152.19	3169.73	-0.800244	0.263964	-3.03165	0.00243224	0.0778505
1002	ENSMUSG00000103867.2	9630010A21Rik	RIKEN cDNA 9630010A21 gene [Source:MGI Symbol;Acc:MGI:2442787]	chr1	194696054	194698756	+	2702	chr1:194696054-194698756	134.929	180.176	231.657	191.3	109.485	113.418	49.5252	124.548	123.145	139.798	-0.679446	0.224127	-3.03153	0.00243321	0.0778505
1003	ENSMUSG00000011148.15	Adssl1	adenylosuccinate synthetase like 1 [Source:MGI Symbol;Acc:MGI:87947]	chr12	112586479	112607794	+	21315	chr12:112586479-112607794	235.759	243.498	202.871	319.287	878.536	654.862	211.326	405.31	423.513	397.218	0.774259	0.255498	3.03039	0.00244242	0.0780672
1004	ENSMUSG00000031671.12	Setd6	SET domain containing 6 [Source:MGI Symbol;Acc:MGI:1913333]	chr8	96442509	96445638	+	3129	chr8:96442509-96445638	123.744	138.194	93.101	74.5032	52.3191	83.9769	60.1771	65.9591	39.6676	81.2937	-0.678403	0.223936	-3.02945	0.00244996	0.0780794
1005	ENSMUSG00000032705.10	Exd2	exonuclease 3'-5' domain containing 2 [Source:MGI Symbol;Acc:MGI:1922485]	chr12	80509869	80547001	+	37132	chr12:80509869-80547001	318.942	393.023	409.475	376.036	258.394	276.956	242.525	317.258	311.965	322.73	-0.394011	0.130061	-3.02944	0.0024501	0.0780794
1006	ENSMUSG00000075232.7	Amd1	S-adenosylmethionine decarboxylase 1 [Source:MGI Symbol;Acc:MGI:88004]	chr10	40163454	40178184	-	14730	chr10:40163454-40178184	998.094	1008.3	1017.87	798.978	1835.06	2705.16	1074.98	2099.63	971.168	1389.91	0.697554	0.230219	3.02996	0.00244582	0.0780794
1007	ENSMUSG00000030930.15	Chst15	carbohydrate sulfotransferase 15 [Source:MGI Symbol;Acc:MGI:1924840]	chr7	131837509	131918957	-	81448	chr7:131837509-131918957	755.119	672.257	976.633	1226.9	695.029	640.09	614.479	495.158	577.1	739.196	-0.529127	0.174718	-3.02846	0.00245804	0.0781949
1008	ENSMUSG00000050921.13	P2ry10	purinergic receptor P2Y, G-protein coupled 10 [Source:MGI Symbol;Acc:MGI:1926076]	chrX	106132098	106148580	+	16482	chrX:106132098-106148580	430.775	180.991	238.236	193.621	98.8357	50.8182	155.661	154.819	155.394	184.35	-0.79136	0.26133	-3.0282	0.00246017	0.0781949
1009	ENSMUSG00000078578.10	Ube2d3	ubiquitin-conjugating enzyme E2D 3 [Source:MGI Symbol;Acc:MGI:1913355]	chr3	135143910	135173959	+	30049	chr3:135143910-135173959	4173.63	4483.3	4203.73	4160.84	5876.54	5271.98	5624.3	4750.1	4672.8	4801.91	0.291898	0.0963968	3.02809	0.00246104	0.0781949
1010	ENSMUSG00000033722.10	BC034090	cDNA sequence BC034090 [Source:MGI Symbol;Acc:MGI:2672904]	chr1	155088217	155120190	-	31973	chr1:155088217-155120190	246.369	318.48	212.492	368.764	155.38	250.488	154.812	177.912	162.922	227.513	-0.583634	0.192886	-3.02579	0.00247981	0.0787131
1011	ENSMUSG00000021615.14	Xrcc4	X-ray repair complementing defective repair in Chinese hamster cells 4 [Source:MGI Symbol;Acc:MGI:1333799]	chr13	89922146	90237727	-	315581	chr13:89922146-90237727	131.064	97.2092	116.231	123.686	82.3157	77.2853	82.14	87.8018	87.0546	98.3098	-0.456241	0.150862	-3.02422	0.00249273	0.0789668
1012	ENSMUSG00000121505.1	Gm4956	predicted gene 4956 [Source:NCBI gene (formerly Entrezgene);Acc:241041]	chr1	21355457	21395963	-	40506	chr1:21355457-21395963	172.62	198.745	359.608	347.385	139.595	71.0557	213.578	92.7664	147.129	193.609	-0.768523	0.254109	-3.02438	0.00249143	0.0789668
1013	ENSMUSG00000027219.14	Slc28a2	solute carrier family 28 (sodium-coupled nucleoside transporter), member 2 [Source:MGI Symbol;Acc:MGI:1913105]	chr2	122256958	122291618	+	34660	chr2:122256958-122291618	330.607	123.543	119.105	177.714	74.3748	36.9273	96.6406	105.091	113.111	130.79	-0.809106	0.2676	-3.02357	0.00249813	0.0790598
1014	ENSMUSG00000111129.2	Gm47542	predicted gene, 47542 [Source:MGI Symbol;Acc:MGI:6096552]	chr9	43645411	43647733	-	2322	chr9:43645411-43647733	6.70135	12.4918	23.0722	10.85	2.56543	3.98017	2.20104	4.25683	6.10579	8.02495	-0.887453	0.293583	-3.02283	0.00250421	0.0791742
1015	ENSMUSG00000118024.3	Gm50419	predicted gene, 50419 [Source:MGI Symbol;Acc:MGI:6303343]	chr18	83825742	83846159	-	20417	chr18:83825742-83846159	8.51424	14.277	14.3547	11.2744	20.4054	24.5803	31.53	24.1927	23.3949	19.1693	0.773908	0.256159	3.02121	0.0025177	0.0795222
1016	ENSMUSG00000000901.18	Mmp11	matrix metallopeptidase 11 [Source:MGI Symbol;Acc:MGI:97008]	chr10	75759056	75772330	-	13274	chr10:75759056-75772330	293.989	548.987	328.437	388.563	747.986	593.181	415.917	633.931	920.357	541.261	0.644481	0.213417	3.01982	0.00252927	0.0796523
1017	ENSMUSG00000020782.19	Llgl2	LLGL2 scribble cell polarity complex component [Source:MGI Symbol;Acc:MGI:1918843]	chr11	115714875	115746606	+	31731	chr11:115714875-115746606	633.905	739.206	725.28	787.021	964.901	883.428	831.655	944.578	848.459	817.604	0.302105	0.100035	3.01998	0.00252794	0.0796523
1018	ENSMUSG00000027709.10	Mccc1	methylcrotonoyl-Coenzyme A carboxylase 1 (alpha) [Source:MGI Symbol;Acc:MGI:1919289]	chr3	36013461	36054827	-	41366	chr3:36013461-36054827	402.44	398.436	376.698	397.97	340.466	342.997	307.773	290.541	302.723	351.116	-0.303073	0.10036	-3.01987	0.00252886	0.0796523
1019	ENSMUSG00000047261.10	Gap43	growth associated protein 43 [Source:MGI Symbol;Acc:MGI:95639]	chr16	42068805	42161014	-	92209	chr16:42068805-42161014	75.7797	122.557	138.63	115.562	54.6657	98.5772	46.2135	51.0111	66.116	85.4568	-0.683923	0.226544	-3.01894	0.00253661	0.079805
1020	ENSMUSG00000026482.14	Rgl1	ral guanine nucleotide dissociation stimulator,-like 1 [Source:MGI Symbol;Acc:MGI:107484]	chr1	152392511	152642102	-	249591	chr1:152392511-152642102	1251.29	1366.53	1134.49	1278.84	1439.83	1376.32	1945.91	1797.34	1824.87	1490.6	0.392431	0.130034	3.01791	0.00254522	0.0799188
1021	ENSMUSG00000056851.16	Pcbp2	poly(rC) binding protein 2 [Source:MGI Symbol;Acc:MGI:108202]	chr15	102378974	102408496	+	29522	chr15:102378974-102408496	3292.37	2594.92	2874	3215.68	3553.4	3594.5	4175.29	3663.35	3673.86	3404.15	0.307685	0.101943	3.01819	0.0025429	0.0799188
1022	ENSMUSG00000044533.16	Rps2	ribosomal protein S2 [Source:MGI Symbol;Acc:MGI:105110]	chr17	24937090	24940903	+	3813	chr17:24937090-24940903	4436.13	4726.65	3560.86	3876.72	6249.51	7611.1	4687.85	5780.73	5021.35	5105.66	0.463299	0.153581	3.01664	0.0025559	0.0800972
1023	ENSMUSG00000066892.15	Fbxl12	F-box and leucine-rich repeat protein 12 [Source:MGI Symbol;Acc:MGI:1354738]	chr9	20529414	20556063	-	26649	chr9:20529414-20556063	446.754	508.911	505.519	447.1	290.693	272.844	416.975	370.874	374.27	403.771	-0.436765	0.144785	-3.01665	0.00255587	0.0800972
1024	ENSMUSG00000039804.16	Ncoa5	nuclear receptor coactivator 5 [Source:MGI Symbol;Acc:MGI:2385165]	chr2	164842277	164876787	-	34510	chr2:164842277-164876787	521.698	491.562	593.646	469.389	339.908	447.99	407.576	357.761	420.762	450.032	-0.377461	0.125169	-3.0156	0.00256469	0.0802944
1025	ENSMUSG00000022240.11	Ctnnd2	catenin (cadherin associated protein), delta 2 [Source:MGI Symbol;Acc:MGI:1195966]	chr15	30172739	31029487	+	856748	chr15:30172739-31029487	226.672	380.545	342.96	353.072	101.475	137.893	204.363	157.038	287.396	243.49	-0.705217	0.233894	-3.01512	0.0025688	0.0803446
1026	ENSMUSG00000017404.13	Rpl19	ribosomal protein L19 [Source:MGI Symbol;Acc:MGI:98020]	chr11	97917536	97921318	+	3782	chr11:97917536-97921318	3033.4	2579.23	2581.3	2588.3	3243.52	3230.52	3275.23	3072.92	3167.69	2974.68	0.241797	0.0802422	3.01335	0.00258385	0.0806156
1027	ENSMUSG00000035199.7	Arl6ip5	ADP-ribosylation factor-like 6 interacting protein 5 [Source:MGI Symbol;Acc:MGI:1929501]	chr6	97187650	97210276	+	22626	chr6:97187650-97210276	938.057	816.429	836.751	827.655	1034.43	1061.42	1075.02	989.46	963.277	949.166	0.255829	0.0849025	3.01321	0.00258501	0.0806156
1028	ENSMUSG00000105033.2	Gm43423	predicted gene 43423 [Source:MGI Symbol;Acc:MGI:5663560]	chr5	107306344	107308437	-	2093	chr5:107306344-107308437	17.2377	27.0553	28.0945	50.3158	14.5346	12.937	15.4068	12.7676	13.2282	21.2864	-0.809511	0.268647	-3.01328	0.00258437	0.0806156
1029	ENSMUSG00000025616.15	Usp16	ubiquitin specific peptidase 16 [Source:MGI Symbol;Acc:MGI:1921362]	chr16	87251591	87280405	+	28814	chr16:87251591-87280405	707.136	794.169	750.604	716.628	538.764	696.412	597.782	517.868	501.887	646.806	-0.363303	0.12063	-3.01172	0.0025977	0.0808907
1030	ENSMUSG00000038400.17	Pmepa1	prostate transmembrane protein, androgen induced 1 [Source:MGI Symbol;Acc:MGI:1929600]	chr2	173066251	173118326	-	52075	chr2:173066251-173118326	1677.03	2515.33	1740.99	2417.18	4667.06	4288.06	1862.9	2995.71	4264.31	2936.51	0.659546	0.219003	3.01159	0.00259888	0.0808907
1031	ENSMUSG00000033276.19	Stk36	serine/threonine kinase 36 [Source:MGI Symbol;Acc:MGI:1920831]	chr1	74640604	74676053	+	35449	chr1:74640604-74676053	194.71	129.866	136.18	145.367	201.289	198.531	220.923	230.649	198.774	184.032	0.444982	0.147876	3.00915	0.00261977	0.08143
1032	ENSMUSG00000033826.11	Dnah8	dynein, axonemal, heavy chain 8 [Source:MGI Symbol;Acc:MGI:107714]	chr17	30843328	31096339	+	253011	chr17:30843328-31096339	306.648	293.925	196.759	190.052	169.906	105.605	193.453	132.98	159.648	194.331	-0.603188	0.200482	-3.00868	0.00262382	0.08143
1033	ENSMUSG00000037072.17	Selenof	selenoprotein F [Source:MGI Symbol;Acc:MGI:1927947]	chr3	144276065	144303441	+	27376	chr3:144276065-144303441	2029.92	2357.93	2520.81	2420.21	3245.36	3226.07	2700.63	2663.62	2868.47	2670.34	0.32321	0.107416	3.00894	0.00262157	0.08143
1034	ENSMUSG00000074899.7	Sptbn5	spectrin beta, non-erythrocytic 5 [Source:MGI Symbol;Acc:MGI:2685200]	chr2	119871974	119916159	-	44185	chr2:119871974-119916159	99.339	122.111	147.224	157.573	73.6392	74.5695	55.037	95.93	104.87	103.366	-0.6069	0.20177	-3.00789	0.00263071	0.0815649
1035	ENSMUSG00000039703.17	Nploc4	NPL4 homolog, ubiquitin recognition factor [Source:MGI Symbol;Acc:MGI:2679787]	chr11	120271196	120328534	-	57338	chr11:120271196-120328534	1167.62	1087.35	1178.44	1042.71	1337.38	1459.52	1201.25	1385.17	1502.9	1262.48	0.291196	0.0968404	3.00697	0.00263868	0.0817327
1036	ENSMUSG00000103081.4	Pcdhgb8	protocadherin gamma subfamily B, 8 [Source:MGI Symbol;Acc:MGI:1935200]	chr18	37894854	37974923	+	80069	chr18:37894854-37974923	191.194	330.533	316.669	299.559	172.027	209.849	186.012	203.467	202.575	234.654	-0.49856	0.165984	-3.00365	0.00266761	0.082549
1037	ENSMUSG00000025911.15	Adhfe1	alcohol dehydrogenase, iron containing, 1 [Source:MGI Symbol;Acc:MGI:1923437]	chr1	9618173	9650898	+	32725	chr1:9618173-9650898	84.1718	51.439	31.7229	44.4711	30.3393	17.8325	31.4035	24.3925	25.9789	37.9724	-0.763155	0.254158	-3.00268	0.00267615	0.0826301
1038	ENSMUSG00000035914.12	Cd276	CD276 antigen [Source:MGI Symbol;Acc:MGI:2183926]	chr9	58431581	58462720	-	31139	chr9:58431581-58462720	335.986	283.004	155.992	231.926	474.077	410.09	294.283	379.471	542.928	345.306	0.628522	0.20933	3.00254	0.00267738	0.0826301
1039	ENSMUSG00000038508.8	Gdf15	growth differentiation factor 15 [Source:MGI Symbol;Acc:MGI:1346047]	chr8	71082043	71085106	-	3063	chr8:71082043-71085106	10.645	11.5221	18.2414	10.9605	47.7132	29.1288	31.4397	19.5005	19.4936	22.0716	0.818524	0.272616	3.00247	0.00267796	0.0826301
1040	ENSMUSG00000092416.3	Zfp141	zinc finger protein 141 [Source:MGI Symbol;Acc:MGI:3584269]	chr7	42122810	42155164	-	32354	chr7:42122810-42155164	144.099	111.62	104.846	128.642	134.816	180.943	200.436	185.719	183.181	152.7	0.484768	0.161484	3.00196	0.00268251	0.0826909
1041	ENSMUSG00000113067.2	Gm47166	predicted gene, 47166 [Source:MGI Symbol;Acc:MGI:6095944]	chr12	102826000	102827708	-	1708	chr12:102826000-102827708	77.6294	65.4993	82.322	73.046	40.1659	50.7665	50.6189	51.0427	55.9557	60.7829	-0.53148	0.177164	-2.99993	0.00270041	0.0831627
1042	ENSMUSG00000028952.13	Zbtb48	zinc finger and BTB domain containing 48 [Source:MGI Symbol;Acc:MGI:2140248]	chr4	152104231	152112128	-	7897	chr4:152104231-152112128	198.429	177.477	208.595	178.708	96.3581	134.087	167.106	129.685	136.26	158.523	-0.484794	0.16164	-2.99922	0.00270668	0.083272
1043	ENSMUSG00000107029.2	Gm43123	predicted gene 43123 [Source:MGI Symbol;Acc:MGI:5663260]	chr5	135642683	135646153	-	3470	chr5:135642683-135646153	20.0847	21.8848	20.049	17.7428	4.27812	7.95767	14.308	8.51939	2.03571	12.9845	-0.862547	0.287617	-2.99895	0.00270915	0.083272
1044	ENSMUSG00000109498.2	Gm45222	predicted gene 45222 [Source:MGI Symbol;Acc:MGI:5753798]	chr7	89795156	89799462	+	4306	chr7:89795156-89799462	804.052	566.116	639.397	598.174	341.467	390.87	625.169	399.449	402.087	529.642	-0.53453	0.178274	-2.99836	0.00271441	0.0833537
1045	ENSMUSG00000042524.15	Sun2	Sad1 and UNC84 domain containing 2 [Source:MGI Symbol;Acc:MGI:2443011]	chr15	79608271	79626737	-	18466	chr15:79608271-79626737	1498.31	1498.46	1475.32	1711.13	1135.26	897.748	1402.56	1159.99	1207.09	1331.76	-0.392396	0.130888	-2.99796	0.00271797	0.083383
1046	ENSMUSG00000026821.17	Ralgds	ral guanine nucleotide dissociation stimulator [Source:MGI Symbol;Acc:MGI:107485]	chr2	28403137	28443093	+	39956	chr2:28403137-28443093	764.867	775.582	639.465	657.111	788.095	895.694	1085.47	1214.52	899.977	857.864	0.43084	0.143762	2.99691	0.00272735	0.0835112
1047	ENSMUSG00000102973.2	E430014B02Rik	RIKEN cDNA E430014B02 gene [Source:MGI Symbol;Acc:MGI:2445017]	chr17	52052557	52055712	-	3155	chr17:52052557-52055712	104.269	46.8857	64.1656	58.1644	29.9435	14.9216	28.6155	38.3322	49.8728	48.3523	-0.785837	0.262211	-2.99697	0.00272678	0.0835112
1048	ENSMUSG00000022358.8	Fbxo32	F-box protein 32 [Source:MGI Symbol;Acc:MGI:1914981]	chr15	58039275	58078328	-	39053	chr15:58039275-58078328	330.612	213.866	186.332	351.671	408.355	314.226	604.287	399.608	653.603	384.729	0.669944	0.223596	2.99622	0.00273349	0.0835397
1049	ENSMUSG00000050288.7	Fzd2	frizzled class receptor 2 [Source:MGI Symbol;Acc:MGI:1888513]	chr11	102495222	102498884	+	3662	chr11:102495222-102498884	370.096	639.942	356.847	463.251	801.766	779.824	505.186	679.469	799.035	599.491	0.565667	0.188792	2.99624	0.00273334	0.0835397
1050	ENSMUSG00000027932.15	Slc27a3	solute carrier family 27 (fatty acid transporter), member 3 [Source:MGI Symbol;Acc:MGI:1347358]	chr3	90292546	90297245	-	4699	chr3:90292546-90297245	157.619	194.702	137.124	136.37	101.111	103.212	100.338	135.022	90.5564	128.451	-0.508631	0.16981	-2.9953	0.00274178	0.0836335
1051	ENSMUSG00000061371.8	Zfp873	zinc finger protein 873 [Source:MGI Symbol;Acc:MGI:3040689]	chr10	81883957	81900579	+	16622	chr10:81883957-81900579	73.5346	77.1556	77.7891	58.1346	95.0086	101.904	93.9813	109.888	111.593	88.7764	0.477156	0.159288	2.99556	0.00273942	0.0836335
1052	ENSMUSG00000111254.2	Gm48717	predicted gene, 48717 [Source:MGI Symbol;Acc:MGI:6098367]	chr9	37049849	37050920	-	1071	chr9:37049849-37050920	42.2828	35.24	42.246	34.613	23.0377	24.9088	22.0028	13.7981	24.4019	29.1701	-0.679806	0.22705	-2.99407	0.00275279	0.0838895
1053	ENSMUSG00000085171.9	D830026I12Rik	RIKEN cDNA D830026I12 gene [Source:MGI Symbol;Acc:MGI:2442531]	chr6	17197750	17210190	+	12440	chr6:17197750-17210190	24.3837	24.7024	18.1211	24.9717	51.4078	56.2288	26.459	36.2913	40.6058	33.6857	0.705834	0.235979	2.99109	0.00277982	0.0846327
1054	ENSMUSG00000115087.2	Gm48998	predicted gene, 48998 [Source:MGI Symbol;Acc:MGI:6118348]	chr14	78835210	78837916	-	2706	chr14:78835210-78837916	71.7702	104.148	125.355	181.438	59.8746	82.5764	73.7375	64.9357	63.0992	91.8817	-0.668375	0.223522	-2.99019	0.00278801	0.0848016
1055	ENSMUSG00000037805.16	Rpl10a	ribosomal protein L10A [Source:MGI Symbol;Acc:MGI:1343877]	chr17	28547445	28550007	+	2562	chr17:28547445-28550007	2056.78	1988.55	1789.02	1942.76	2483.74	2813.59	2141.59	2335.17	2324.8	2208.44	0.305992	0.102448	2.98681	0.00281909	0.0856655
1056	ENSMUSG00000119011.1	Gm25291	predicted gene, 25291 [Source:MGI Symbol;Acc:MGI:5455068]	chr11	51628606	51628749	-	143	chr11:51628606-51628749	7.40365	19.8097	13.1375	8.88023	32.1895	10.1979	44.815	56.7427	30.6198	24.8662	0.863253	0.289173	2.98525	0.00283348	0.0860213
1057	ENSMUSG00000030695.17	Aldoa	aldolase A, fructose-bisphosphate [Source:MGI Symbol;Acc:MGI:87994]	chr7	126394406	126399923	-	5517	chr7:126394406-126399923	4215.43	3572.45	3382.06	3321.51	5593.59	5833.47	4353.12	4980.72	3909.04	4351.26	0.41854	0.140295	2.98328	0.0028518	0.0864957
1058	ENSMUSG00000047388.11	Atmin	ATM interactor [Source:MGI Symbol;Acc:MGI:2682328]	chr8	117670132	117687184	+	17052	chr8:117670132-117687184	592.658	590.213	566.166	592.19	795.125	685.225	620.776	819.237	881.572	682.574	0.361077	0.121056	2.98274	0.00285685	0.0865668
1059	ENSMUSG00000030876.8	Mettl9	methyltransferase like 9 [Source:MGI Symbol;Acc:MGI:1914862]	chr7	120633668	120677552	+	43884	chr7:120633668-120677552	394.353	396.664	418.803	434.629	572.306	640.053	462.316	485.565	512.686	479.708	0.362737	0.121641	2.98202	0.00286349	0.0866862
1060	ENSMUSG00000102964.2	9430034N14Rik	RIKEN cDNA 9430034N14 gene [Source:MGI Symbol;Acc:MGI:2444791]	chr1	155901969	155905753	-	3784	chr1:155901969-155905753	213.247	154.263	171.4	172.48	124.077	119.359	140.881	138.455	130.29	151.606	-0.420657	0.141219	-2.97876	0.00289421	0.0875335
1061	ENSMUSG00000052056.15	Zfp217	zinc finger protein 217 [Source:MGI Symbol;Acc:MGI:2685408]	chr2	169950563	169990023	-	39460	chr2:169950563-169990023	1036.89	838.66	803.853	931.028	1221.51	1048.86	1591	1133.67	1168.79	1086.03	0.421586	0.141573	2.97788	0.00290249	0.0877012
1062	ENSMUSG00000108207.3	1810059H22Rik	RIKEN cDNA 1810059H22 gene [Source:MGI Symbol;Acc:MGI:1917070]	chr5	148890558	148906932	-	16374	chr5:148890558-148906932	53.3508	60.576	33.763	67.7379	105.066	100.246	55.5761	111.146	99.8557	76.3687	0.665172	0.223434	2.97704	0.00291044	0.0878586
1063	ENSMUSG00000024143.16	Rhoq	ras homolog family member Q [Source:MGI Symbol;Acc:MGI:1931553]	chr17	87270510	87307497	+	36987	chr17:87270510-87307497	844.739	798.243	937.288	966.931	1126.32	1115.08	1117.9	1089.92	980.435	997.429	0.285024	0.0957539	2.97664	0.00291429	0.0878921
1064	ENSMUSG00000004031.14	Brinp2	bone morphogenic protein/retinoic acid inducible neural-specific 2 [Source:MGI Symbol;Acc:MGI:2443333]	chr1	158072839	158183896	-	111057	chr1:158072839-158183896	6.92407	6.34368	8.17324	13.1055	1.73581	4.03476	2.23248	0	0	4.72772	-0.843282	0.28341	-2.97548	0.0029253	0.0880583
1065	ENSMUSG00000052146.17	Rps10	ribosomal protein S10 [Source:MGI Symbol;Acc:MGI:1914347]	chr17	27849392	27855643	-	6251	chr17:27849392-27855643	1764.98	1611.14	1572.34	1584.19	1923.12	2047.12	1803.82	1876.65	1961.01	1793.82	0.231057	0.0776474	2.97572	0.00292304	0.0880583
1066	ENSMUSG00000032717.15	Mdfi	MyoD family inhibitor [Source:MGI Symbol;Acc:MGI:107687]	chr17	48126253	48145616	-	19363	chr17:48126253-48145616	114.456	136.495	103.18	102.632	263.645	239.889	96.312	167.01	262.29	165.101	0.687848	0.231291	2.97396	0.00293986	0.0884059
1067	ENSMUSG00000044562.13	Rasip1	Ras interacting protein 1 [Source:MGI Symbol;Acc:MGI:1917153]	chr7	45276912	45288517	+	11605	chr7:45276912-45288517	1155.54	2001.57	2728.99	2297.94	1363.74	1481.2	1292.1	1211.75	1098.23	1625.67	-0.581563	0.195569	-2.9737	0.00294236	0.0884059
1068	ENSMUSG00000021546.19	Hnrnpk	heterogeneous nuclear ribonucleoprotein K [Source:MGI Symbol;Acc:MGI:99894]	chr13	58538956	58551157	-	12201	chr13:58538956-58551157	4084.15	4449.46	4165.94	4379.99	5491.12	5220.75	4694.43	4685.86	5412.01	4731.52	0.251327	0.0845556	2.97233	0.00295545	0.0887161
1069	ENSMUSG00000026768.11	Itga8	integrin alpha 8 [Source:MGI Symbol;Acc:MGI:109442]	chr2	12111443	12306733	-	195290	chr2:12111443-12306733	1750.76	2494.66	3710.79	3015.1	746.718	855.302	2074.58	1340.61	1977.11	1996.18	-0.742242	0.24978	-2.97158	0.00296268	0.0887669
1070	ENSMUSG00000088185.3	Scarna2	small Cajal body-specific RNA 2 [Source:MGI Symbol;Acc:MGI:3819484]	chr3	108461654	108462067	-	413	chr3:108461654-108462067	1743.37	2114.95	1775.34	1734.41	1204	891.521	1582.99	1525.37	1184.09	1528.45	-0.483841	0.162814	-2.97174	0.00296121	0.0887669
1071	ENSMUSG00000024045.7	Akap8	A kinase (PRKA) anchor protein 8 [Source:MGI Symbol;Acc:MGI:1928488]	chr17	32522646	32540212	-	17566	chr17:32522646-32540212	1620.78	1511.62	1741.21	1551.77	1302.68	1194.2	1234.3	1465.51	1373.61	1443.96	-0.282178	0.0949843	-2.97078	0.0029704	0.0889152
1072	ENSMUSG00000028871.8	Rspo1	R-spondin 1 [Source:MGI Symbol;Acc:MGI:2183426]	chr4	124880223	124902892	+	22669	chr4:124880223-124902892	56.8054	66.8	127.436	111.453	40.3072	54.3282	65.244	41.0391	44.6217	67.5595	-0.704038	0.237057	-2.96991	0.00297887	0.0890855
1073	ENSMUSG00000028957.13	Per3	period circadian clock 3 [Source:MGI Symbol;Acc:MGI:1277134]	chr4	151088109	151129122	-	41013	chr4:151088109-151129122	447.089	472.909	734.442	1156.45	1273.26	689.61	1585.19	1418.39	2123.96	1100.15	0.75608	0.254663	2.96894	0.00298825	0.0892827
1074	ENSMUSG00000117947.2	Gm50226	predicted gene, 50226 [Source:MGI Symbol;Acc:MGI:6303025]	chr17	30384480	30385359	+	879	chr17:30384480-30385359	43.3172	47.588	49.3477	39.6049	28.1279	20.9346	34.0984	26.5036	24.3925	34.8794	-0.631168	0.212889	-2.96477	0.00302906	0.0904176
1075	ENSMUSG00000003534.18	Ddr1	discoidin domain receptor family, member 1 [Source:MGI Symbol;Acc:MGI:99216]	chr17	35992459	36015513	-	23054	chr17:35992459-36015513	1212.35	1300.21	920.152	1048.44	1724.76	1793.66	1177.07	1650.48	1466.6	1365.97	0.446343	0.150604	2.96369	0.00303978	0.0904266
1076	ENSMUSG00000029134.15	Plb1	phospholipase B1 [Source:MGI Symbol;Acc:MGI:1922406]	chr5	32390052	32523864	+	133812	chr5:32390052-32523864	100.063	132.06	136.751	126.606	284.872	167.102	137.761	189.634	207.728	164.731	0.586275	0.197811	2.96382	0.0030385	0.0904266
1077	ENSMUSG00000041673.13	Lrrc18	leucine rich repeat containing 18 [Source:MGI Symbol;Acc:MGI:1914830]	chr14	32713339	32737248	+	23909	chr14:32713339-32737248	26.8841	23.298	14.0925	11.6831	46.8545	28.2892	43.346	34.0852	36.7114	29.4716	0.748113	0.252458	2.96331	0.00304346	0.0904266
1078	ENSMUSG00000056629.17	Fkbp2	FK506 binding protein 2 [Source:MGI Symbol;Acc:MGI:95542]	chr19	6955109	6957869	-	2760	chr19:6955109-6957869	258.755	295.79	229.689	242.814	170.229	198.165	199.066	215.153	142.802	216.94	-0.441119	0.148849	-2.96353	0.00304135	0.0904266
1079	ENSMUSG00000062949.14	Atp11c	ATPase, class VI, type 11C [Source:MGI Symbol;Acc:MGI:1859661]	chrX	59268650	59636304	-	367654	chrX:59268650-59636304	709.396	759.414	1040.62	842.487	1320.95	1298.02	1098.15	924.16	1163.05	1017.36	0.438553	0.14797	2.9638	0.00303863	0.0904266
1080	ENSMUSG00000026785.15	Pkn3	protein kinase N3 [Source:MGI Symbol;Acc:MGI:2388285]	chr2	29967696	29981034	+	13338	chr2:29967696-29981034	280.232	419.571	689.749	522.345	227.956	233.105	423.758	223.518	198.336	357.619	-0.696531	0.235093	-2.9628	0.00304859	0.0904951
1081	ENSMUSG00000031891.7	Hsd11b2	hydroxysteroid 11-beta dehydrogenase 2 [Source:MGI Symbol;Acc:MGI:104720]	chr8	106245387	106250620	+	5233	chr8:106245387-106250620	79.5222	95.6829	42.1558	75.0047	216.25	189.11	68.2273	140.397	123.111	114.385	0.755303	0.255216	2.95947	0.00308167	0.0913926
1082	ENSMUSG00000032053.9	Pou2af1	POU domain, class 2, associating factor 1 [Source:MGI Symbol;Acc:MGI:105086]	chr9	51125008	51151380	+	26372	chr9:51125008-51151380	236.4	137.451	228.673	180.472	57.3033	58.7021	77.0382	139.437	157.742	141.469	-0.751521	0.253988	-2.95888	0.00308756	0.0914825
1083	ENSMUSG00000034994.11	Eef2	eukaryotic translation elongation factor 2 [Source:MGI Symbol;Acc:MGI:95288]	chr10	81012465	81018332	+	5867	chr10:81012465-81018332	16009.3	15052.1	16049.3	17390.4	18292.3	18884.7	20476.7	18039.3	18793.8	17665.3	0.224921	0.0760436	2.95779	0.00309854	0.091615
1084	ENSMUSG00000035678.9	Tnfsf9	tumor necrosis factor (ligand) superfamily, member 9 [Source:MGI Symbol;Acc:MGI:1101058]	chr17	57412325	57414757	+	2432	chr17:57412325-57414757	56.6258	32.177	25.1238	46.4399	57.2099	100.588	135.333	94.547	43.7328	65.753	0.783679	0.264956	2.95777	0.00309875	0.091615
1085	ENSMUSG00000085024.3	C230035I16Rik	RIKEN cDNA C230035I16 gene [Source:MGI Symbol;Acc:MGI:2444850]	chr13	23612129	23615192	-	3063	chr13:23612129-23615192	11.0948	4.99512	3.40416	2.62615	21.2313	11.6417	12.8311	11.6064	32.697	12.4586	0.867119	0.293185	2.95758	0.0031006	0.091615
1086	ENSMUSG00000045917.18	Tmem268	transmembrane protein 268 [Source:MGI Symbol;Acc:MGI:1913920]	chr4	63477018	63504594	+	27576	chr4:63477018-63504594	249.726	264.497	243.71	269.592	409.13	310.687	299.099	314.508	354.28	301.692	0.37575	0.127105	2.95623	0.00311424	0.091933
1087	ENSMUSG00000109228.3	Fam81b	family with sequence similarity 81, member B [Source:MGI Symbol;Acc:MGI:2685122]	chr13	76349827	76453191	-	103364	chr13:76349827-76453191	29.4667	28.5097	29.1651	19.3996	98.1354	33.1897	34.8325	93.3717	44.8556	45.6584	0.804402	0.272223	2.95494	0.00312731	0.092234
1088	ENSMUSG00000030671.10	Pde3b	phosphodiesterase 3B, cGMP-inhibited [Source:MGI Symbol;Acc:MGI:1333863]	chr7	114014516	114138486	+	123970	chr7:114014516-114138486	466.938	423.442	394.808	387.674	347.918	239.449	358.292	260.999	314.442	354.885	-0.429955	0.145623	-2.95251	0.003152	0.0928768
1089	ENSMUSG00000006576.17	Slc4a3	solute carrier family 4 (anion exchanger), member 3 [Source:MGI Symbol;Acc:MGI:109350]	chr1	75522910	75538816	+	15906	chr1:75522910-75538816	318.769	306.995	291.384	307.983	236.756	252.429	144.611	219.165	226.956	256.116	-0.464984	0.157642	-2.94962	0.00318163	0.0935779
1090	ENSMUSG00000058571.12	Gpc6	glypican 6 [Source:MGI Symbol;Acc:MGI:1346322]	chr14	117162727	118213956	+	1051229	chr14:117162727-118213956	89.8181	80.5639	62.7595	101.982	39.4992	47.0449	38.8875	61.3053	65.628	65.2765	-0.622724	0.211119	-2.94964	0.00318146	0.0935779
1091	ENSMUSG00000021945.10	Zmym2	zinc finger, MYM-type 2 [Source:MGI Symbol;Acc:MGI:1923257]	chr14	57124110	57200158	+	76048	chr14:57124110-57200158	963.094	1063.61	1067.32	1074.25	1155.04	1323.2	1505.31	1172.52	1409.46	1192.64	0.321272	0.109071	2.94553	0.003224	0.0947372
1092	ENSMUSG00000024268.17	Celf4	CUGBP, Elav-like family member 4 [Source:MGI Symbol;Acc:MGI:1932407]	chr18	25610689	25887214	-	276525	chr18:25610689-25887214	41.4167	73.8205	27.8604	75.4054	172.073	137.467	33.5057	185.12	157.718	100.487	0.833306	0.283185	2.94262	0.00325452	0.0954352
1093	ENSMUSG00000024949.18	Sf1	splicing factor 1 [Source:MGI Symbol;Acc:MGI:1095403]	chr19	6413720	6428060	+	14340	chr19:6413720-6428060	2589.76	2127.23	2315.82	2370.33	1781.79	1856.05	2126.55	2002.78	1885.85	2117.35	-0.276848	0.0940889	-2.94241	0.00325669	0.0954352
1094	ENSMUSG00000029992.15	Gfpt1	glutamine fructose-6-phosphate transaminase 1 [Source:MGI Symbol;Acc:MGI:95698]	chr6	87019828	87069179	+	49351	chr6:87019828-87069179	2126.86	1777.62	1923.61	1703.36	1434.08	1600.59	1578.33	1620.46	1432.87	1688.64	-0.287892	0.0978353	-2.94262	0.00325447	0.0954352
1095	ENSMUSG00000035245.13	Eogt	EGF domain-specific O-linked N-acetylglucosamine (GlcNAc) transferase [Source:MGI Symbol;Acc:MGI:2141669]	chr6	97086985	97126143	-	39158	chr6:97086985-97126143	858.279	1187.93	1230.46	1223.12	951.91	853.534	806.521	657.461	827.55	955.196	-0.426906	0.145107	-2.94201	0.0032609	0.0954714
1096	ENSMUSG00000024664.6	Fads3	fatty acid desaturase 3 [Source:MGI Symbol;Acc:MGI:1928740]	chr19	10018933	10037474	+	18541	chr19:10018933-10037474	1411.28	1666.28	1669.4	1868.21	3478.87	3280.6	1830.38	2313.49	1938.76	2161.92	0.55929	0.190158	2.94119	0.00326956	0.0956376
1097	ENSMUSG00000029387.11	Gtf2h3	general transcription factor IIH, polypeptide 3 [Source:MGI Symbol;Acc:MGI:1277143]	chr5	124717203	124735743	+	18540	chr5:124717203-124735743	194.129	219.715	158.897	195.685	153.608	105.726	89.7731	159.333	123.803	155.63	-0.541564	0.184162	-2.94069	0.00327477	0.0957028
1098	ENSMUSG00000113557.2	Gm47657	predicted gene, 47657 [Source:MGI Symbol;Acc:MGI:6096742]	chr13	20688965	20690768	+	1803	chr13:20688965-20690768	78.5702	67.596	89.3352	80.9304	40.1711	44.7905	56.1221	57.432	61.0457	63.9993	-0.545181	0.185416	-2.94032	0.00327878	0.0957326
1099	ENSMUSG00000071659.5	Hnrnpul2	heterogeneous nuclear ribonucleoprotein U-like 2 [Source:MGI Symbol;Acc:MGI:1915943]	chr19	8797374	8811507	+	14133	chr19:8797374-8811507	2524.21	2779.1	2752.56	2732.55	1795.22	2077.77	2498.03	2225.97	2150.81	2392.91	-0.31635	0.107605	-2.93991	0.00328309	0.0957712
1100	ENSMUSG00000070643.12	Sox13	SRY (sex determining region Y)-box 13 [Source:MGI Symbol;Acc:MGI:98361]	chr1	133310041	133352115	-	42074	chr1:133310041-133352115	615.625	1011.89	1487.81	1222.84	690.44	695.087	824.886	540.306	547.771	848.517	-0.611754	0.208115	-2.9395	0.00328747	0.0958118
1101	ENSMUSG00000028121.9	Bcar3	breast cancer anti-estrogen resistance 3 [Source:MGI Symbol;Acc:MGI:1352501]	chr3	122087785	122323840	+	236055	chr3:122087785-122323840	623.378	472.065	999.826	1294.45	445.179	572.77	572.124	431.015	355.832	640.738	-0.676379	0.230172	-2.93858	0.00329721	0.0960084
1102	ENSMUSG00000037922.14	Bank1	B cell scaffold protein with ankyrin repeats 1 [Source:MGI Symbol;Acc:MGI:2442120]	chr3	135759124	136031827	-	272703	chr3:135759124-136031827	520.203	248.965	346.112	278.736	126.46	90.8641	95.7931	262.804	253.62	247.062	-0.773859	0.263481	-2.93706	0.00331343	0.0963932
1103	ENSMUSG00000005682.10	Pan2	PAN2 poly(A) specific ribonuclease subunit [Source:MGI Symbol;Acc:MGI:1918984]	chr10	128139204	128157227	+	18023	chr10:128139204-128157227	674.625	644.267	707.768	642.455	847.536	755.557	752.42	798.212	822.867	738.412	0.248488	0.0846299	2.93617	0.0033229	0.0965811
1104	ENSMUSG00000102742.2	Pcdhga11	protocadherin gamma subfamily A, 11 [Source:MGI Symbol;Acc:MGI:1935228]	chr18	37888784	37974926	+	86142	chr18:37888784-37974926	371.858	420.224	498.038	392.175	268.745	283.442	289.474	369.66	341.021	359.404	-0.412051	0.140356	-2.93576	0.00332731	0.0966216
1105	ENSMUSG00000006411.13	Nectin4	nectin cell adhesion molecule 4 [Source:MGI Symbol;Acc:MGI:1918990]	chr1	171197667	171216166	+	18499	chr1:171197667-171216166	229.864	233.056	169.142	206.001	412.31	293.829	230.961	337.412	278.558	265.682	0.513335	0.174876	2.93542	0.00333096	0.09664
1106	ENSMUSG00000036062.14	Phf24	PHD finger protein 24 [Source:MGI Symbol;Acc:MGI:2140712]	chr4	42916660	42944752	+	28092	chr4:42916660-42944752	171.886	128.97	275.002	250.395	98.7738	98.1795	178.487	115.118	95.695	156.945	-0.668147	0.227685	-2.93452	0.00334059	0.0968317
1107	ENSMUSG00000070953.14	Rabepk	Rab9 effector protein with kelch motifs [Source:MGI Symbol;Acc:MGI:2139530]	chr2	34667568	34689924	-	22356	chr2:34667568-34689924	105.204	74.5761	79.9751	70.0556	142.481	109.605	124.034	110.048	113.761	103.304	0.49698	0.169414	2.93352	0.00335138	0.0970567
1108	ENSMUSG00000003970.10	Rpl8	ribosomal protein L8 [Source:MGI Symbol;Acc:MGI:1350927]	chr15	76788278	76790514	+	2236	chr15:76788278-76790514	3318.89	3375.91	3064.67	3082.68	4194.99	4222.86	3581.07	3864.75	3533.25	3582.12	0.26648	0.0909028	2.93148	0.00337346	0.0973388
1109	ENSMUSG00000008398.17	Elk3	ELK3, member of ETS oncogene family [Source:MGI Symbol;Acc:MGI:101762]	chr10	93083276	93146997	-	63721	chr10:93083276-93146997	1362.37	1556.05	1347.38	1460.8	1903.25	1888.24	1529.04	1695.46	1790.19	1614.76	0.29068	0.0991348	2.93218	0.00336597	0.0973388
1110	ENSMUSG00000025330.7	Padi4	peptidyl arginine deiminase, type IV [Source:MGI Symbol;Acc:MGI:1338898]	chr4	140473176	140501547	-	28371	chr4:140473176-140501547	64.2464	58.2796	106.546	145.648	29.4986	25.4745	82.8479	45.0773	25.697	64.8128	-0.808748	0.275874	-2.93159	0.00337235	0.0973388
1111	ENSMUSG00000037405.9	Icam1	intercellular adhesion molecule 1 [Source:MGI Symbol;Acc:MGI:96392]	chr9	20927281	20940113	+	12832	chr9:20927281-20940113	8607.66	8057.84	6839.68	6838.06	12205.4	12152.3	12719.4	9320.94	7648.62	9376.66	0.469473	0.160188	2.93076	0.00338129	0.0973388
1112	ENSMUSG00000074129.15	Rpl13a	ribosomal protein L13A [Source:MGI Symbol;Acc:MGI:1351455]	chr7	44774982	44778185	-	3203	chr7:44774982-44778185	3892.67	3573.76	3222.36	3183.52	4639.88	4149.41	3811.07	4354.6	4385.78	3912.56	0.290692	0.0991897	2.93067	0.00338237	0.0973388
1113	ENSMUSG00000074227.13	Spint2	serine protease inhibitor, Kunitz type 2 [Source:MGI Symbol;Acc:MGI:1338031]	chr7	28955748	28981337	-	25589	chr7:28955748-28981337	1584.57	2092.58	1720.01	1677.35	2500.87	2051.16	2155.98	2616.65	2128	2058.57	0.356524	0.121652	2.93068	0.00338217	0.0973388
1114	ENSMUSG00000112121.3	C230072F16Rik	RIKEN cDNA C230072F16 gene [Source:MGI Symbol;Acc:MGI:2444727]	chr17	81204210	81240539	+	36329	chr17:81204210-81240539	53.2141	56.2385	66.5044	34.2719	115.298	68.1675	69.5775	121.929	84.4458	74.4052	0.662283	0.225898	2.93178	0.00337022	0.0973388
1115	ENSMUSG00000031750.16	Il34	interleukin 34 [Source:MGI Symbol;Acc:MGI:1923777]	chr8	111468461	111532556	-	64095	chr8:111468461-111532556	137.508	145.83	148.392	160.978	184.188	174.678	302.144	206.935	215.134	186.199	0.492581	0.168162	2.92921	0.00339825	0.0977061
1116	ENSMUSG00000046491.11	C1qtnf2	C1q and tumor necrosis factor related protein 2 [Source:MGI Symbol;Acc:MGI:1916433]	chr11	43365103	43382352	+	17249	chr11:43365103-43382352	113.256	183.602	187.771	128.204	101.545	85.898	78.5229	91.3794	127.014	121.91	-0.574991	0.196314	-2.92894	0.00340123	0.0977061
1117	ENSMUSG00000028405.10	Aco1	aconitase 1 [Source:MGI Symbol;Acc:MGI:87879]	chr4	40143081	40198338	+	55257	chr4:40143081-40198338	914.916	946.044	922.859	1095.51	1253.01	1347.4	998.473	1476.47	1286.2	1137.88	0.372522	0.127271	2.927	0.00342251	0.0981416
1118	ENSMUSG00000048078.17	Tenm4	teneurin transmembrane protein 4 [Source:MGI Symbol;Acc:MGI:2447063]	chr7	95820453	96560300	+	739847	chr7:95820453-96560300	78.5411	52.9874	41.4498	108.02	156.551	148.771	49.076	161.734	565.026	151.351	0.856523	0.292621	2.92708	0.00342165	0.0981416
1119	ENSMUSG00000053111.14	Fank1	fibronectin type 3 and ankyrin repeat domains 1 [Source:MGI Symbol;Acc:MGI:1914180]	chr7	133378590	133483261	+	104671	chr7:133378590-133483261	46.7239	44.7831	41.2739	31.1452	93.222	48.7317	61.1679	98.0338	59.3704	58.2724	0.666538	0.227749	2.92664	0.00342649	0.0981678
1120	ENSMUSG00000064363.1	mt-Nd4	mitochondrially encoded NADH dehydrogenase 4 [Source:MGI Symbol;Acc:MGI:102498]	chrM	10167	11544	+	1377	chrM:10167-11544	16684.8	18086.2	22529.9	20118	25578.5	22359.4	24130.8	26517.4	23392	22155.2	0.321779	0.109983	2.92572	0.00343656	0.0983684
1121	ENSMUSG00000025525.13	Apool	apolipoprotein O-like [Source:MGI Symbol;Acc:MGI:1915367]	chrX	111221031	111282452	+	61421	chrX:111221031-111282452	118.217	94.3263	105.722	114.751	133.452	165.026	146.752	133.991	160.534	130.308	0.419275	0.143343	2.92498	0.00344482	0.0985171
1122	ENSMUSG00000107801.2	Gm44086	predicted gene, 44086 [Source:MGI Symbol;Acc:MGI:5690478]	chr6	146170130	146172478	-	2348	chr6:146170130-146172478	50.7371	64.5433	49.1527	48.3306	24.7996	27.8608	46.2219	25.5416	31.5468	40.9705	-0.644534	0.220398	-2.92441	0.00345107	0.0986077
1123	ENSMUSG00000079316.11	Rab9	RAB9, member RAS oncogene family [Source:MGI Symbol;Acc:MGI:1890695]	chrX	165240249	165262863	-	22614	chrX:165240249-165262863	268.556	205.544	206.344	214.187	276.106	265.213	322.284	302.67	304.931	262.87	0.374591	0.128118	2.92379	0.00345793	0.0987157
1124	ENSMUSG00000061186.16	Sfmbt2	Scm-like with four mbt domains 2 [Source:MGI Symbol;Acc:MGI:2447794]	chr2	10375321	10600064	+	224743	chr2:10375321-10600064	50.2334	72.2588	85.5087	77.894	42.0403	23.1877	44.4544	53.0278	41.9484	54.5059	-0.661215	0.226182	-2.92338	0.00346257	0.0987604
1125	ENSMUSG00000064120.15	Mocs1	molybdenum cofactor synthesis 1 [Source:MGI Symbol;Acc:MGI:1928904]	chr17	49735390	49762463	+	27073	chr17:49735390-49762463	428.163	440.221	495.403	592.383	423.99	310.946	394.736	292.383	333.873	412.455	-0.443677	0.151805	-2.92268	0.00347032	0.0988932
1126	ENSMUSG00000022416.16	Cacna1i	calcium channel, voltage-dependent, alpha 1I subunit [Source:MGI Symbol;Acc:MGI:2178051]	chr15	80171439	80282480	+	111041	chr15:80171439-80282480	148.505	79.3226	136.996	100.109	40.1323	35.1525	21.4035	49.9273	109.499	80.1162	-0.805536	0.275692	-2.92187	0.00347933	0.0989713
1127	ENSMUSG00000048096.8	Lmod1	leiomodin 1 (smooth muscle) [Source:MGI Symbol;Acc:MGI:2135671]	chr1	135252545	135295803	+	43258	chr1:135252545-135295803	129.087	166.785	157.359	138.963	104.4	123.334	81.4471	112.9	72.2716	120.727	-0.520732	0.178235	-2.92161	0.00348232	0.0989713
1128	ENSMUSG00000109314.2	Gm44699	predicted gene 44699 [Source:MGI Symbol;Acc:MGI:5753275]	chr7	28620376	28642953	-	22577	chr7:28620376-28642953	254.256	209.612	283.573	222.679	144.651	166.082	205.826	197.093	156.771	204.505	-0.44635	0.152764	-2.92183	0.00347986	0.0989713
1129	ENSMUSG00000018750.15	Zbtb4	zinc finger and BTB domain containing 4 [Source:MGI Symbol;Acc:MGI:1922830]	chr11	69656738	69674849	+	18111	chr11:69656738-69674849	2547.82	3336.93	3404.84	3066.11	2761.49	2313.81	2467.44	2324.79	2231.47	2717.19	-0.337792	0.115754	-2.9182	0.00352062	0.0999464
1130	ENSMUSG00000082454.4	Gm12183	predicted gene 12183 [Source:MGI Symbol;Acc:MGI:3652175]	chr11	48642694	48644541	-	1847	chr11:48642694-48644541	17.2455	31.2015	40.1479	33.5543	12.8213	16.9203	14.3057	18.0817	13.2269	21.945	-0.753007	0.258056	-2.918	0.00352286	0.0999464
1131	ENSMUSG00000103364.2	Gm38157	predicted gene, 38157 [Source:MGI Symbol;Acc:MGI:5611385]	chr1	34071181	34072878	+	1697	chr1:34071181-34072878	43.1286	43.6648	54.2131	48.3692	13.6733	34.8401	27.5102	27.6476	28.4864	35.7259	-0.681764	0.233769	-2.9164	0.00354096	0.100371
1132	ENSMUSG00000116673.2	A630089N07Rik	RIKEN cDNA A630089N07 gene [Source:MGI Symbol;Acc:MGI:2444323]	chr16	97802510	97883650	-	81140	chr16:97802510-97883650	81.7781	98.028	78.3847	64.4566	109.55	135.787	109.677	104.442	119.209	100.146	0.481271	0.165107	2.91491	0.00355797	0.100764
1133	ENSMUSG00000027574.16	Nkain4	Na+/K+ transporting ATPase interacting 4 [Source:MGI Symbol;Acc:MGI:1915372]	chr2	180576565	180596492	-	19927	chr2:180576565-180596492	89.795	126.508	164.746	166.916	81.9227	115.58	65.8438	81.126	65.4568	106.433	-0.622619	0.213643	-2.9143	0.00356488	0.100871
1134	ENSMUSG00000029676.16	Pot1a	protection of telomeres 1A [Source:MGI Symbol;Acc:MGI:2141503]	chr6	25743736	25809245	-	65509	chr6:25743736-25809245	194.692	190.92	166.101	158.604	262.875	302.071	223.797	216.577	214.759	214.489	0.427617	0.146767	2.91358	0.00357312	0.100922
1135	ENSMUSG00000049421.14	Zfp260	zinc finger protein 260 [Source:MGI Symbol;Acc:MGI:1347071]	chr7	29794202	29807047	+	12845	chr7:29794202-29807047	737.415	620.593	659.723	637.112	886.564	880.082	1104.95	788.68	741.729	784.094	0.384609	0.132017	2.91332	0.00357612	0.100922
1136	ENSMUSG00000059208.16	Hnrnpm	heterogeneous nuclear ribonucleoprotein M [Source:MGI Symbol;Acc:MGI:1926465]	chr17	33865207	33905834	-	40627	chr17:33865207-33905834	1981.42	2075.65	2024.31	2009.25	1522.71	1819.98	1838.12	1648.83	1495.36	1823.96	-0.273399	0.0938322	-2.9137	0.00357173	0.100922
1137	ENSMUSG00000026674.10	Ddr2	discoidin domain receptor family, member 2 [Source:MGI Symbol;Acc:MGI:1345277]	chr1	169799876	169938331	-	138455	chr1:169799876-169938331	3009.13	3172.27	2964.24	2887.12	1691.04	2012.08	2607.93	2473.71	2469.49	2587.44	-0.394915	0.135572	-2.91296	0.00358016	0.100947
1138	ENSMUSG00000024772.10	Ehd1	EH-domain containing 1 [Source:MGI Symbol;Acc:MGI:1341878]	chr19	6326755	6350126	+	23371	chr19:6326755-6350126	1925.32	2235.76	2297.31	2400.22	1813.57	1993.64	1470.84	1167.13	1209.61	1834.82	-0.485571	0.166733	-2.91226	0.00358821	0.101085
1139	ENSMUSG00000026411.18	Tmem9	transmembrane protein 9 [Source:MGI Symbol;Acc:MGI:1913491]	chr1	135935888	135963080	+	27192	chr1:135935888-135963080	270.125	314.017	206.161	239.038	381.183	296.501	326.049	375.098	417.829	314	0.447787	0.153822	2.91108	0.00360178	0.101378
1140	ENSMUSG00000026832.13	Cytip	cytohesin 1 interacting protein [Source:MGI Symbol;Acc:MGI:2183535]	chr2	58019149	58085544	-	66395	chr2:58019149-58085544	1477.24	1051.33	1135.85	1390.66	711.868	528.321	1117.42	958.304	748.407	1013.27	-0.559709	0.192349	-2.90987	0.00361583	0.101663
1141	ENSMUSG00000037408.11	Cnnm4	cyclin M4 [Source:MGI Symbol;Acc:MGI:2151060]	chr1	36510701	36547845	+	37144	chr1:36510701-36547845	328.612	214.463	252.209	290.533	541.019	590.349	271.972	383.746	403.868	364.086	0.594161	0.204213	2.90951	0.00361997	0.101663
1142	ENSMUSG00000118155.3	Gm50136	predicted gene, 50136 [Source:MGI Symbol;Acc:MGI:6302882]	chr19	23038791	23046114	+	7323	chr19:23038791-23046114	5.89078	7.13112	12.2907	8.05395	0	0	1.559	3.61898	2.88343	4.60311	-0.819177	0.281564	-2.90938	0.00362141	0.101663
1143	ENSMUSG00000104452.2	Ighv8-8	immunoglobulin heavy variable 8-8 [Source:MGI Symbol;Acc:MGI:3815333]	chr12	115257682	115258124	-	442	chr12:115257682-115258124	6.84272	44.5833	9.17603	2.0045	0.84357	0	1.09829	2.09658	5.06849	7.96816	-0.759899	0.261228	-2.90894	0.00362651	0.101717
1144	ENSMUSG00000013858.15	Tmem259	transmembrane protein 259 [Source:MGI Symbol;Acc:MGI:2177957]	chr10	79810782	79820164	-	9382	chr10:79810782-79820164	1055.38	1092.99	1067.4	1271.69	1401.91	1414.26	1334.23	1340.86	1268.02	1249.64	0.262797	0.0903517	2.9086	0.00363053	0.101741
1145	ENSMUSG00000030922.13	Lyrm1	LYR motif containing 1 [Source:MGI Symbol;Acc:MGI:1921169]	chr7	119495084	119556186	+	61102	chr7:119495084-119556186	60.2167	54.8263	53.0633	63.4322	63.4018	86.1207	84.6418	102.909	101.206	74.4241	0.530809	0.182555	2.90766	0.00364139	0.101878
1146	ENSMUSG00000061576.16	Dpp6	dipeptidylpeptidase 6 [Source:MGI Symbol;Acc:MGI:94921]	chr5	27022201	27932503	+	910302	chr5:27022201-27932503	19.1043	15.6166	8.35316	8.80645	38.6608	13.1712	28.4262	37.5081	34.2647	22.6569	0.808649	0.278113	2.90763	0.00364181	0.101878
1147	ENSMUSG00000087138.3	Gm15545	predicted gene 15545 [Source:MGI Symbol;Acc:MGI:3782994]	chr7	44636312	44644021	+	7709	chr7:44636312-44644021	27.3903	23.2508	26.3544	27.0346	51.4643	48.6669	31.0101	47.004	42.7052	36.0978	0.631371	0.217204	2.9068	0.00365141	0.102058
1148	ENSMUSG00000038668.15	Lpar1	lysophosphatidic acid receptor 1 [Source:MGI Symbol;Acc:MGI:108429]	chr4	58435255	58553898	-	118643	chr4:58435255-58553898	454.759	421.363	471.149	634.95	381.507	418.444	347.387	294.315	262.054	409.547	-0.490801	0.168871	-2.90636	0.00365664	0.102115
1149	ENSMUSG00000040524.10	Zfp609	zinc finger protein 609 [Source:MGI Symbol;Acc:MGI:2674092]	chr9	65599673	65734846	-	135173	chr9:65599673-65734846	1469.88	1391.1	1545.19	1552.84	1850.01	1665.17	1938.64	1655.17	1778.44	1649.6	0.249252	0.0857748	2.90589	0.00366207	0.102178
1150	ENSMUSG00000058056.17	Palld	palladin, cytoskeletal associated protein [Source:MGI Symbol;Acc:MGI:1919583]	chr8	61964467	62355724	-	391257	chr8:61964467-62355724	1213.6	1854.16	2019.71	1683.45	1174.36	1472.41	1103.61	1030.95	1193.64	1416.21	-0.462144	0.159057	-2.90553	0.00366633	0.102208
1151	ENSMUSG00000040728.16	Esrp1	epithelial splicing regulatory protein 1 [Source:MGI Symbol;Acc:MGI:1917326]	chr4	11331933	11386783	-	54850	chr4:11331933-11386783	506.744	486.051	375.533	428.721	837.635	545.123	532.737	687.292	581.407	553.471	0.463807	0.159666	2.90486	0.00367417	0.102337
1152	ENSMUSG00000031389.18	Arhgap4	Rho GTPase activating protein 4 [Source:MGI Symbol;Acc:MGI:2159577]	chrX	72935048	72965476	-	30428	chrX:72935048-72965476	649.068	338.176	454.408	409.815	212.731	215.51	242.664	358.382	370.969	361.303	-0.614172	0.211458	-2.90446	0.00367882	0.102378
1153	ENSMUSG00000057315.15	Arhgap24	Rho GTPase activating protein 24 [Source:MGI Symbol;Acc:MGI:1922647]	chr5	102629257	103045803	+	416546	chr5:102629257-103045803	400.882	465.387	414.578	512.359	276.965	309.119	399.886	289.077	368.929	381.909	-0.419358	0.144458	-2.90298	0.00369629	0.102775
1154	ENSMUSG00000026556.17	Vangl2	VANGL planar cell polarity 2 [Source:MGI Symbol;Acc:MGI:2135272]	chr1	171828527	171856011	-	27484	chr1:171828527-171856011	188.04	177.137	205.536	169.451	287.229	277.558	202.548	230.525	244.584	220.29	0.405634	0.1398	2.90153	0.00371346	0.102984
1155	ENSMUSG00000057649.7	Brd9	bromodomain containing 9 [Source:MGI Symbol;Acc:MGI:2145317]	chr13	74085930	74109014	+	23084	chr13:74085930-74109014	619.434	589.323	618.047	644.67	423.636	484.033	572.311	409.163	511.03	541.294	-0.350275	0.120714	-2.90169	0.00371157	0.102984
1156	ENSMUSG00000111017.2	Gm48314	predicted gene, 48314 [Source:MGI Symbol;Acc:MGI:6097766]	chr9	44767735	44770473	-	2738	chr9:44767735-44770473	149.278	109.359	104.293	131.146	73.5615	99.4887	72.6372	93.6796	83.4544	101.877	-0.497266	0.171356	-2.90195	0.00370849	0.102984
1157	ENSMUSG00000030256.12	Bhlhe41	basic helix-loop-helix family, member e41 [Source:MGI Symbol;Acc:MGI:1930704]	chr6	145803969	145811284	-	7315	chr6:145803969-145811284	74.6438	104.047	141.052	278.262	440.915	209.502	219.901	317.397	375.404	240.125	0.765114	0.263737	2.90105	0.00371913	0.103028
1158	ENSMUSG00000052310.10	Slc39a1	solute carrier family 39 (zinc transporter), member 1 [Source:MGI Symbol;Acc:MGI:1353474]	chr3	90155479	90160919	+	5440	chr3:90155479-90160919	1958.61	2016.5	1673.18	1747.77	2892.18	3104.47	1869.79	2649.97	2283.59	2244.01	0.436383	0.150433	2.90086	0.00372145	0.103028
1159	ENSMUSG00000024855.11	Pacs1	phosphofurin acidic cluster sorting protein 1 [Source:MGI Symbol;Acc:MGI:1277113]	chr19	5183186	5323147	-	139961	chr19:5183186-5323147	829.937	856.81	930.727	897.948	782.678	746.834	679.305	677.916	763.919	796.23	-0.26023	0.0898177	-2.89731	0.00376377	0.104109
1160	ENSMUSG00000040734.15	Ppp1r13l	protein phosphatase 1, regulatory subunit 13 like [Source:MGI Symbol;Acc:MGI:3525053]	chr7	19093674	19112458	+	18784	chr7:19093674-19112458	123.423	271.054	268.332	195.006	449.556	479.316	215.942	384.589	359.106	305.147	0.664386	0.229391	2.8963	0.00377588	0.104354
1161	ENSMUSG00000078816.11	Prkcg	protein kinase C, gamma [Source:MGI Symbol;Acc:MGI:97597]	chr7	3337704	3379615	+	41911	chr7:3337704-3379615	49.6415	57.9703	247.94	147.077	70.8975	47.0837	47.2697	48.1618	47.5624	84.8449	-0.813779	0.281096	-2.89502	0.00379134	0.104691
1162	ENSMUSG00000017561.17	Crlf3	cytokine receptor-like factor 3 [Source:MGI Symbol;Acc:MGI:1860086]	chr11	79937319	79971817	-	34498	chr11:79937319-79971817	889.256	640.584	667.097	811.827	436.851	438.988	628.653	572.41	602.086	631.972	-0.452866	0.156469	-2.89428	0.00380029	0.104848
1163	ENSMUSG00000020541.13	Tom1l1	target of myb1-like 1 (chicken) [Source:MGI Symbol;Acc:MGI:1919193]	chr11	90534291	90579192	-	44901	chr11:90534291-90579192	274.322	315.144	331.986	354.362	392.875	415.808	436.361	400.226	371.966	365.894	0.325001	0.112323	2.89346	0.00381018	0.105031
1164	ENSMUSG00000043496.8	Tril	TLR4 interactor with leucine-rich repeats [Source:MGI Symbol;Acc:MGI:1914123]	chr6	53792453	53797815	-	5362	chr6:53792453-53797815	276.222	273.246	210.416	277.843	106.138	92.4866	216.834	111.869	210.728	197.309	-0.662811	0.229288	-2.89073	0.00384342	0.105817
1165	ENSMUSG00000103360.2	Gm38156	predicted gene, 38156 [Source:MGI Symbol;Acc:MGI:5611384]	chr2	13120987	13123246	-	2259	chr2:13120987-13123246	56.4875	43.7171	54.1728	42.416	28.2183	33.8324	33.0153	23.4112	32.5636	38.6482	-0.601637	0.208137	-2.89058	0.00384531	0.105817
1166	ENSMUSG00000071266.14	Zfp946	zinc finger protein 946 [Source:MGI Symbol;Acc:MGI:1921399]	chr17	22643203	22675670	+	32467	chr17:22643203-22675670	136.3	98.0714	103.859	165.18	198.353	168.484	167.641	171.661	221.644	159.021	0.509161	0.176264	2.88863	0.00386923	0.106384
1167	ENSMUSG00000021556.13	Golm1	golgi membrane protein 1 [Source:MGI Symbol;Acc:MGI:1917329]	chr13	59782440	59823625	-	41185	chr13:59782440-59823625	878.171	873.32	633.439	736.478	922.229	1310.53	833.086	1317.33	1279.66	976.027	0.488368	0.169092	2.88819	0.00387466	0.106442
1168	ENSMUSG00000030782.18	Tgfb1i1	transforming growth factor beta 1 induced transcript 1 [Source:MGI Symbol;Acc:MGI:102784]	chr7	127845984	127854871	+	8887	chr7:127845984-127854871	984.12	1392.31	1789.02	1536.71	1010.27	1254.24	660.428	856.216	729.37	1134.74	-0.57321	0.198587	-2.88644	0.00389624	0.106943
1169	ENSMUSG00000038570.16	Saxo2	stabilizer of axonemal microtubules 2 [Source:MGI Symbol;Acc:MGI:1914618]	chr7	82282168	82297736	-	15568	chr7:82282168-82297736	149.655	123.049	166.619	102.03	275.425	148.212	178.905	315.233	206.862	185.11	0.617163	0.213926	2.88494	0.00391491	0.107345
1170	ENSMUSG00000104293.2	Gm38043	predicted gene, 38043 [Source:MGI Symbol;Acc:MGI:5611271]	chr1	156410678	156415818	+	5140	chr1:156410678-156415818	153.889	137.658	153.309	159.618	95.008	129.285	80.3492	96.9494	125.214	125.698	-0.475144	0.16471	-2.88472	0.0039176	0.107345
1171	ENSMUSG00000034641.3	Cd300ld	CD300 molecule like family member d [Source:MGI Symbol;Acc:MGI:2442358]	chr11	114873100	114880748	-	7648	chr11:114873100-114880748	180.871	137.466	224.646	227.793	127.443	66.6595	130.966	153.284	90.5767	148.856	-0.633241	0.219635	-2.88316	0.00393714	0.107789
1172	ENSMUSG00000015468.15	Notch4	notch 4 [Source:MGI Symbol;Acc:MGI:107471]	chr17	34783242	34807477	+	24235	chr17:34783242-34807477	1287.9	2522.62	2785.52	3298.47	1889.32	1550.32	1531.88	1189.6	1339.09	1932.75	-0.610608	0.21183	-2.88254	0.00394487	0.107815
1173	ENSMUSG00000048578.12	Mlec	malectin [Source:MGI Symbol;Acc:MGI:1924015]	chr5	115281040	115296238	-	15198	chr5:115281040-115296238	3179.42	4352.26	4289.11	3677.74	2404.7	2942.3	2581.5	3379.58	3134.78	3326.82	-0.398826	0.13835	-2.88273	0.00394243	0.107815
1174	ENSMUSG00000117809.2	Gm50478	predicted gene, 50478 [Source:MGI Symbol;Acc:MGI:6324750]	chr1	53387638	53391778	-	4140	chr1:53387638-53391778	0	0	0	0	5.90586	11.099	19.8261	0	11.1966	5.3364	0.699105	0.242553	2.88227	0.00394817	0.107815
1175	ENSMUSG00000112955.2	Gm48889	predicted gene, 48889 [Source:MGI Symbol;Acc:MGI:6098650]	chr13	9462553	9465196	+	2643	chr13:9462553-9465196	69.8605	79.1472	95.2739	62.1255	47.0427	54.7205	60.5305	42.579	39.6909	61.219	-0.5652	0.196145	-2.88154	0.00395732	0.107972
1176	ENSMUSG00000057719.12	Sh3rf2	SH3 domain containing ring finger 2 [Source:MGI Symbol;Acc:MGI:2444628]	chr18	42186732	42292025	+	105293	chr18:42186732-42292025	197.223	210.624	255.493	303.385	339.576	321.694	320.165	329.559	317.571	288.366	0.404278	0.140337	2.88076	0.00396717	0.108149
1177	ENSMUSG00000028780.14	Sema3c	sema domain, immunoglobulin domain (Ig), short basic domain, secreted, (semaphorin) 3C [Source:MGI Symbol;Acc:MGI:107557]	chr5	17779279	17935266	+	155987	chr5:17779279-17935266	3436.72	5602.02	9083.87	5724.22	3254.3	3893.56	4731.94	2436.19	2979.17	4571.33	-0.646343	0.22445	-2.87967	0.00398093	0.108432
1178	ENSMUSG00000073889.11	Il11ra1	interleukin 11 receptor, alpha chain 1 [Source:MGI Symbol;Acc:MGI:107426]	chr4	41699989	41769474	+	69485	chr4:41699989-41769474	434.641	398.819	451.116	477.136	282.831	244.173	331.015	406.648	333.847	373.358	-0.432376	0.150162	-2.8794	0.00398435	0.108433
1179	ENSMUSG00000025351.15	Cd63	CD63 antigen [Source:MGI Symbol;Acc:MGI:99529]	chr10	128736858	128748691	+	11833	chr10:128736858-128748691	1494.4	1931.78	1309.76	1428.71	3216.28	3716.66	1478.39	2356.11	2060.35	2110.27	0.618059	0.214675	2.87904	0.00398882	0.108438
1180	ENSMUSG00000030551.15	Nr2f2	nuclear receptor subfamily 2, group F, member 2 [Source:MGI Symbol;Acc:MGI:1352452]	chr7	70001692	70016483	-	14791	chr7:70001692-70016483	1248.2	1206.15	1091	1236.75	1291.33	1431.34	1512.89	1448.34	1436.05	1322.45	0.246252	0.0855385	2.87885	0.0039913	0.108438
1181	ENSMUSG00000044365.17	Cxxc4	CXXC finger 4 [Source:MGI Symbol;Acc:MGI:2442112]	chr3	133942245	133967922	+	25677	chr3:133942245-133967922	21.4677	23.1265	22.2304	17.7476	72.372	37.8992	18.7752	49.1223	46.7253	34.3851	0.768767	0.267086	2.87835	0.00399763	0.108518
1182	ENSMUSG00000034275.20	Igsf9b	immunoglobulin superfamily, member 9B [Source:MGI Symbol;Acc:MGI:2685354]	chr9	27210500	27268842	+	58342	chr9:27210500-27268842	319.182	471.46	375.48	320.722	232.267	280.066	207.077	287.203	301.241	310.522	-0.465936	0.161908	-2.87778	0.00400486	0.108593
1183	ENSMUSG00000064125.15	Prr36	proline rich 36 [Source:MGI Symbol;Acc:MGI:3605626]	chr8	4259543	4267459	-	7916	chr8:4259543-4267459	53.3066	25.6091	21.9756	29.0544	80.1751	52.1088	57.8489	83.5853	42.8603	49.6138	0.725363	0.25208	2.8775	0.00400834	0.108593
1184	ENSMUSG00000069792.6	Wfdc17	WAP four-disulfide core domain 17 [Source:MGI Symbol;Acc:MGI:3649773]	chr11	83594817	83597094	+	2277	chr11:83594817-83597094	95.0353	49.2366	43.5358	49.7648	246.103	115.933	103.317	76.9915	91.322	96.8043	0.769527	0.267445	2.87733	0.00401054	0.108593
1185	ENSMUSG00000050105.6	Fam110d	family with sequence similarity 110, member D [Source:MGI Symbol;Acc:MGI:1919940]	chr4	133978421	133981417	-	2996	chr4:133978421-133981417	107.799	339.391	186.903	245.094	421.976	487.163	330.158	413.612	308.962	315.673	0.671637	0.233472	2.87674	0.0040181	0.108706
1186	ENSMUSG00000106110.2	Gm43571	predicted gene 43571 [Source:MGI Symbol;Acc:MGI:5663708]	chr5	121853172	121856269	+	3097	chr5:121853172-121856269	202.807	147.944	172.45	193.23	113.783	135.291	136.473	142.677	133.332	153.11	-0.412465	0.143407	-2.87619	0.00402505	0.108802
1187	ENSMUSG00000026048.17	Ercc5	excision repair cross-complementing rodent repair deficiency, complementation group 5 [Source:MGI Symbol;Acc:MGI:103582]	chr1	44186904	44220420	+	33516	chr1:44186904-44220420	481.453	479.995	509.094	565.603	364.351	373.775	456.7	359.516	439.259	447.75	-0.34062	0.118469	-2.87518	0.00403793	0.109058
1188	ENSMUSG00000107794.2	Gm44095	predicted gene, 44095 [Source:MGI Symbol;Acc:MGI:5690487]	chr6	91984531	91986461	+	1930	chr6:91984531-91986461	48.8541	86.3407	85.3042	70.0613	51.2901	48.7675	41.8174	45.7413	32.5596	56.7485	-0.60769	0.211423	-2.87428	0.00404954	0.10928
1189	ENSMUSG00000042759.13	Apobr	apolipoprotein B receptor [Source:MGI Symbol;Acc:MGI:2176230]	chr7	126184114	126188284	+	4170	chr7:126184114-126188284	285.116	256.272	213.009	237.925	169.142	84.8727	193.699	179.914	154.053	197.111	-0.578887	0.201443	-2.8737	0.00405698	0.109325
1190	ENSMUSG00000054027.9	Nt5dc3	5'-nucleotidase domain containing 3 [Source:MGI Symbol;Acc:MGI:3513266]	chr10	86614869	86674253	+	59384	chr10:86614869-86674253	481.324	419.687	481.666	510.013	318.553	312.772	395.052	433.901	296.156	405.458	-0.405232	0.141018	-2.87361	0.00405805	0.109325
1191	ENSMUSG00000078639.2	Gm12695	predicted gene 12695 [Source:MGI Symbol;Acc:MGI:3650206]	chr4	96611884	96673423	-	61539	chr4:96611884-96673423	29.6972	10.4019	18.0651	10.855	65.8203	13.9338	31.9132	80.8421	49.8564	34.5983	0.834633	0.290482	2.87327	0.00406247	0.109352
1192	ENSMUSG00000021796.16	Bmpr1a	bone morphogenetic protein receptor, type 1A [Source:MGI Symbol;Acc:MGI:1338938]	chr14	34132691	34225298	-	92607	chr14:34132691-34225298	1085.98	1422.19	1518.32	1443.16	1752.59	1775.03	1803.09	1662.87	1644.4	1567.51	0.324755	0.113117	2.87096	0.00409227	0.10997
1193	ENSMUSG00000029344.16	Tpst2	protein-tyrosine sulfotransferase 2 [Source:MGI Symbol;Acc:MGI:1309516]	chr5	112424557	112463227	+	38670	chr5:112424557-112463227	528.389	708.901	1008.89	681.792	495.795	452.177	624.141	375.879	458.179	592.683	-0.535666	0.186576	-2.87103	0.00409139	0.10997
1194	ENSMUSG00000046295.14	Ankle1	ankyrin repeat and LEM domain containing 1 [Source:MGI Symbol;Acc:MGI:1918775]	chr8	71858654	71862548	+	3894	chr8:71858654-71862548	81.3611	128.047	41.2496	62.7537	34.8431	29.7311	31.2451	60.54	32.6965	55.8297	-0.754158	0.262799	-2.86971	0.00410845	0.11022
1195	ENSMUSG00000046808.19	Atp10d	ATPase, class V, type 10D [Source:MGI Symbol;Acc:MGI:2450125]	chr5	72360672	72456118	+	95446	chr5:72360672-72456118	832.399	726.748	812.354	833.77	484.831	416.515	774.7	588.585	540.183	667.787	-0.471269	0.164213	-2.86987	0.00410643	0.11022
1196	ENSMUSG00000034255.19	Arhgap27	Rho GTPase activating protein 27 [Source:MGI Symbol;Acc:MGI:1916903]	chr11	103222323	103254518	-	32195	chr11:103222323-103254518	1045.75	898.368	1048.88	995.43	805.719	729.23	804.78	700.924	928.49	884.174	-0.317531	0.110665	-2.8693	0.00411385	0.110272
1197	ENSMUSG00000034973.17	Dop1a	DOP1 leucine zipper like protein A [Source:MGI Symbol;Acc:MGI:1289294]	chr9	86349207	86437976	+	88769	chr9:86349207-86437976	1308.42	1338.32	1344.01	1367.19	1107.45	1167.71	1166.15	1043.86	1229.94	1230.34	-0.224887	0.0784144	-2.86793	0.00413169	0.110474
1198	ENSMUSG00000036880.11	Acaa2	acetyl-Coenzyme A acyltransferase 2 (mitochondrial 3-oxoacyl-Coenzyme A thiolase) [Source:MGI Symbol;Acc:MGI:1098623]	chr18	74912268	74939279	+	27011	chr18:74912268-74939279	555.545	600.112	532.149	662.623	740.577	706.051	668.356	767.47	722.035	661.658	0.286361	0.0998455	2.86804	0.00413021	0.110474
1199	ENSMUSG00000061981.15	Flot2	flotillin 2 [Source:MGI Symbol;Acc:MGI:103309]	chr11	77928757	77951260	+	22503	chr11:77928757-77951260	967.317	1032.58	966.592	1004.47	1537.42	1493.15	1139.7	1178.41	1117.81	1159.72	0.363457	0.126718	2.86823	0.00412779	0.110474
1200	ENSMUSG00000021536.8	Adcy2	adenylate cyclase 2 [Source:MGI Symbol;Acc:MGI:99676]	chr13	68768162	69147660	-	379498	chr13:68768162-69147660	371.923	482.691	547.209	556.798	284.978	343.135	362.113	402.635	377.653	414.348	-0.434861	0.151705	-2.86649	0.0041505	0.110884
1201	ENSMUSG00000035109.15	Shc4	SHC (Src homology 2 domain containing) family, member 4 [Source:MGI Symbol;Acc:MGI:2655364]	chr2	125469367	125566068	-	96701	chr2:125469367-125566068	24.2861	64.3978	26.5867	52.1815	107.503	200.064	29.2014	108.513	94.2787	78.557	0.82119	0.286575	2.86553	0.00416311	0.111128
1202	ENSMUSG00000104571.2	Gm43010	predicted gene 43010 [Source:MGI Symbol;Acc:MGI:5663147]	chr3	126419529	126422406	+	2877	chr3:126419529-126422406	141.606	145.832	135.369	132.121	92.386	114.407	91.3477	107.528	110.936	119.059	-0.400242	0.139704	-2.86493	0.004171	0.111246
1203	ENSMUSG00000035954.11	Dock4	dedicator of cytokinesis 4 [Source:MGI Symbol;Acc:MGI:1918006]	chr12	40495951	40896873	+	400922	chr12:40495951-40896873	2679.09	2520.06	2785.27	2851.2	1358.65	1765.99	2661.45	1658.77	1954.38	2248.32	-0.480263	0.167743	-2.86308	0.0041954	0.111727
1204	ENSMUSG00000042345.16	Ubash3a	ubiquitin associated and SH3 domain containing, A [Source:MGI Symbol;Acc:MGI:1926074]	chr17	31426847	31465866	+	39019	chr17:31426847-31465866	129.51	82.7487	52.6628	66.8816	21.2603	19.2065	29.367	43.3579	69.3144	57.1455	-0.793324	0.277091	-2.86304	0.00419598	0.111727
1205	ENSMUSG00000017950.17	Hnf4a	hepatic nuclear factor 4, alpha [Source:MGI Symbol;Acc:MGI:109128]	chr2	163348728	163414830	+	66102	chr2:163348728-163414830	2.08227	0.756918	0	0.715433	33.632	16.0764	0	6.96005	8.12928	7.59471	0.739854	0.258534	2.86173	0.00421334	0.112096
1206	ENSMUSG00000020265.17	Sumo3	small ubiquitin-like modifier 3 [Source:MGI Symbol;Acc:MGI:1336201]	chr10	77441931	77454165	+	12234	chr10:77441931-77454165	951.018	857.091	709.345	965.601	1085.18	1312.9	1199.92	975.595	1130.46	1020.79	0.369924	0.129311	2.86072	0.00422675	0.112171
1207	ENSMUSG00000022853.8	Ehhadh	enoyl-Coenzyme A, hydratase/3-hydroxyacyl Coenzyme A dehydrogenase [Source:MGI Symbol;Acc:MGI:1277964]	chr16	21580037	21606557	-	26520	chr16:21580037-21606557	99.4986	91.6745	79.2115	108.451	155.695	128.332	108.958	151.186	128.241	116.805	0.465023	0.16255	2.8608	0.00422574	0.112171
1208	ENSMUSG00000037907.17	Ankrd13b	ankyrin repeat domain 13b [Source:MGI Symbol;Acc:MGI:2144501]	chr11	77361311	77380504	-	19193	chr11:77361311-77380504	149.487	167.314	139.605	154.497	242.075	252.73	180.69	212.867	170.769	185.559	0.439582	0.153675	2.86047	0.00423014	0.112171
1209	ENSMUSG00000102723.2	Gm37936	predicted gene, 37936 [Source:MGI Symbol;Acc:MGI:5611164]	chr1	125997877	125999198	-	1321	chr1:125997877-125999198	76.7696	100.7	102.495	95.8344	46.9673	56.7644	85.8221	47.8096	62.0416	75.0226	-0.568087	0.198563	-2.86099	0.0042232	0.112171
1210	ENSMUSG00000039883.6	Lrrc17	leucine rich repeat containing 17 [Source:MGI Symbol;Acc:MGI:1921761]	chr5	21748557	21780902	+	32345	chr5:21748557-21780902	71.3174	55.9497	60.3373	46.4102	35.6612	16.7994	19.6711	28.529	49.8908	42.7296	-0.72204	0.252518	-2.85937	0.00424489	0.112376
1211	ENSMUSG00002074854.1	Gm55371	predicted gene, 55371 [Source:MGI Symbol;Acc:MGI:6847213]	chr14	45698820	45699102	-	282	chr14:45698820-45699102	10.7599	11.0517	18.4319	22.1118	5.04397	9.06567	4.39282	2.09257	7.11268	10.007	-0.832729	0.291205	-2.85959	0.00424186	0.112376
1212	ENSMUSG00000009292.19	Trpm2	transient receptor potential cation channel, subfamily M, member 2 [Source:MGI Symbol;Acc:MGI:1351901]	chr10	77743556	77806397	-	62841	chr10:77743556-77806397	395.031	212.525	263.602	503.402	146.82	78.3311	248.938	205.336	200.767	250.528	-0.725271	0.253697	-2.85881	0.00425236	0.11248
1213	ENSMUSG00000020486.20	Septin4	septin 4 [Source:MGI Symbol;Acc:MGI:1270156]	chr11	87457479	87481365	+	23886	chr11:87457479-87481365	1273.43	1692.97	1705.2	1554.7	875.008	779.452	1049.67	1103.33	1478.8	1279.17	-0.502752	0.175889	-2.85834	0.00425862	0.112553
1214	ENSMUSG00000051367.9	Six1	sine oculis-related homeobox 1 [Source:MGI Symbol;Acc:MGI:102780]	chr12	73086789	73100661	-	13872	chr12:73086789-73100661	65.1385	29.343	14.9974	10.4096	175.234	47.4869	66.1463	80.1682	65.0463	61.5523	0.833856	0.291827	2.85737	0.00427172	0.112768
1215	ENSMUSG00000121776.1			chr3	54388859	54390346	+	1487	chr3:54388859-54390346	55.6222	97.6572	55.2413	98.7546	58.9448	10.9521	38.5121	34.0132	28.4823	53.1311	-0.786163	0.27515	-2.85721	0.00427379	0.112768
1216	ENSMUSG00000097536.3	2610037D02Rik	RIKEN cDNA 2610037D02 gene [Source:MGI Symbol;Acc:MGI:1917290]	chr15	96032700	96182376	-	149676	chr15:96032700-96182376	333.897	239.703	345.22	360.585	186.359	197.825	224.357	264.123	257.832	267.767	-0.461101	0.161399	-2.85689	0.00427809	0.112789
1217	ENSMUSG00000024843.16	Chka	choline kinase alpha [Source:MGI Symbol;Acc:MGI:107760]	chr19	3901773	3944369	+	42596	chr19:3901773-3944369	1261.54	1618.82	2091.57	1671.88	1126.33	1035.22	1512.19	1139.5	1038.15	1388.36	-0.463333	0.162198	-2.8566	0.00428207	0.112801
1218	ENSMUSG00000033585.6	Ndn	necdin, MAGE family member [Source:MGI Symbol;Acc:MGI:97290]	chr7	61996317	62000010	+	3693	chr7:61996317-62000010	90.8492	142.791	98.2322	124.189	49.6295	81.5628	82.5469	77.7457	75.3233	91.43	-0.558312	0.195548	-2.85512	0.00430208	0.113235
1219	ENSMUSG00000116796.2	Gm49784	predicted gene, 49784 [Source:MGI Symbol;Acc:MGI:6215305]	chr17	17813945	17815038	-	1093	chr17:17813945-17815038	19.2165	35.2462	24.1379	19.7767	12.7999	9.96301	6.60094	8.49203	17.2853	17.0576	-0.780443	0.273536	-2.85316	0.00432871	0.113843
1220	ENSMUSG00000028798.17	Eif3i	eukaryotic translation initiation factor 3, subunit I [Source:MGI Symbol;Acc:MGI:1860763]	chr4	129485753	129494441	-	8688	chr4:129485753-129494441	537.137	507.286	498.603	522.849	823.154	891.75	569.987	653.426	599.514	622.634	0.423656	0.148575	2.85147	0.00435179	0.114356
1221	ENSMUSG00000027375.15	Mal	myelin and lymphocyte protein, T cell differentiation protein [Source:MGI Symbol;Acc:MGI:892970]	chr2	127475146	127498615	-	23469	chr2:127475146-127498615	408.828	506.068	374.642	403.746	850.769	1208.96	470.22	694.952	458.093	597.364	0.650514	0.228169	2.85101	0.00435805	0.114427
1222	ENSMUSG00000021012.17	Zc3h14	zinc finger CCCH type containing 14 [Source:MGI Symbol;Acc:MGI:1919824]	chr12	98713223	98754012	+	40789	chr12:98713223-98754012	1311.98	1174.9	1277.84	1249.7	1538.28	1330.86	1549.79	1471.8	1524.75	1381.1	0.237207	0.0832253	2.85018	0.00436948	0.114593
1223	ENSMUSG00000093916.4	Gm379	predicted gene 379 [Source:MGI Symbol;Acc:MGI:2685225]	chrX	107707604	107708497	-	893	chrX:107707604-107708497	6.74189	8.28344	2.01539	0	16.2077	10.9729	12.1081	12.732	33.5645	11.4029	0.831114	0.291642	2.84978	0.00437496	0.114593
1224	ENSMUSG00000109539.2	Gm44667	predicted gene 44667 [Source:MGI Symbol;Acc:MGI:5753243]	chr7	66918654	66921990	-	3336	chr7:66918654-66921990	229.558	317.822	394.987	198.138	156.572	189	208.015	162.925	204.585	229.067	-0.552263	0.193792	-2.84977	0.00437511	0.114593
1225	ENSMUSG00000023942.16	Slc29a1	solute carrier family 29 (nucleoside transporters), member 1 [Source:MGI Symbol;Acc:MGI:1927073]	chr17	45896126	45910532	-	14406	chr17:45896126-45910532	596.319	703.075	748.686	805.756	527.363	492.257	627.373	496.907	597.068	621.645	-0.362148	0.12713	-2.84865	0.00439051	0.114902
1226	ENSMUSG00000027318.18	Adam33	a disintegrin and metallopeptidase domain 33 [Source:MGI Symbol;Acc:MGI:1341813]	chr2	130892511	130905734	-	13223	chr2:130892511-130905734	83.3977	83.2624	136.155	126.372	55.3622	63.0389	86.0317	74.9644	48.0581	84.0714	-0.607188	0.213313	-2.84646	0.00442081	0.115404
1227	ENSMUSG00000031358.18	Msl3	MSL complex subunit 3 [Source:MGI Symbol;Acc:MGI:1341851]	chrX	167437113	167456894	-	19781	chrX:167437113-167456894	351.837	369.688	371.311	355.137	435.33	446.271	443.768	396.799	459.547	403.299	0.262996	0.0924102	2.84597	0.00442768	0.115404
1228	ENSMUSG00000101330.2	Gm10193	predicted gene 10193 [Source:MGI Symbol;Acc:MGI:3708520]	chr1	105692169	105692399	+	230	chr1:105692169-105692399	18.4492	8.98259	21.5155	10.0393	4.19948	0	0	0	7.16574	7.81686	-0.771033	0.270918	-2.846	0.00442725	0.115404
1229	ENSMUSG00000107066.3	Gm4482	predicted gene 4482 [Source:MGI Symbol;Acc:MGI:3782666]	chr6	122769543	122770284	-	741	chr6:122769543-122770284	4.81956	5.15821	2.01577	6.93615	0	0	0	1.05811	1.01532	2.33368	-0.72368	0.254243	-2.84642	0.00442142	0.115404
1230	ENSMUSG00000113183.2	Gm47664	predicted gene, 47664 [Source:MGI Symbol;Acc:MGI:6096754]	chr13	20684058	20685397	+	1339	chr13:20684058-20685397	93.0758	46.7206	62.2971	61.2516	26.4737	38.8378	33.0087	43.5622	47.8034	50.3368	-0.651544	0.228905	-2.84635	0.00442238	0.115404
1231	ENSMUSG00000075122.6	Cd80	CD80 antigen [Source:MGI Symbol;Acc:MGI:101775]	chr16	38275923	38316697	+	40774	chr16:38275923-38316697	134.577	85.0664	100.573	89.9453	62.433	79.2555	73.7577	58.6716	38.3374	80.2908	-0.608918	0.214062	-2.84458	0.00444699	0.115532
1232	ENSMUSG00000078954.11	Arhgap8	Rho GTPase activating protein 8 [Source:MGI Symbol;Acc:MGI:1920417]	chr15	84604253	84656408	+	52155	chr15:84604253-84656408	316.26	282.777	236.903	205.286	348.151	360.123	475.935	351.696	314.735	321.319	0.464541	0.163293	2.84482	0.00444359	0.115532
1233	ENSMUSG00000091058.3	Gm17538	predicted gene, 17538 [Source:MGI Symbol;Acc:MGI:4937172]	chr17	77981370	77981694	-	324	chr17:77981370-77981694	17.5804	0	18.3503	0	53.8009	67.1876	49.3179	28.2078	49.5923	31.5597	0.803634	0.282464	2.84509	0.00443992	0.115532
1234	ENSMUSG00000104990.2	Gm43504	predicted gene 43504 [Source:MGI Symbol;Acc:MGI:5663641]	chr5	44822036	44824073	-	2037	chr5:44822036-44824073	140.788	147.748	156.537	199.303	59.8452	117.432	104.545	108.517	123.122	128.649	-0.566544	0.199123	-2.8452	0.00443838	0.115532
1235	ENSMUSG00000035246.17	Pcyt1b	phosphate cytidylyltransferase 1, choline, beta isoform [Source:MGI Symbol;Acc:MGI:2147987]	chrX	92698469	92793557	+	95088	chrX:92698469-92793557	41.9745	43.8072	36.0874	27.5984	73.7338	54.6563	40.6989	71.3745	74.3739	51.5894	0.627106	0.220564	2.8432	0.00446637	0.115892
1236	ENSMUSG00000042426.7	Dhx29	DEAH (Asp-Glu-Ala-His) box polypeptide 29 [Source:MGI Symbol;Acc:MGI:2145374]	chr13	113063988	113105966	+	41978	chr13:113063988-113105966	449.402	541.723	598.308	541.388	389.017	492.553	383.048	385.619	393.751	463.868	-0.361585	0.127193	-2.84281	0.00447171	0.115892
1237	ENSMUSG00000054753.10	AU018091	expressed sequence AU018091 [Source:MGI Symbol;Acc:MGI:2142124]	chr7	3204498	3219029	-	14531	chr7:3204498-3219029	9.53551	3.11695	9.99445	6.05855	20.4731	58.5115	17.5568	21.2342	7.10354	17.065	0.834278	0.293467	2.84284	0.00447141	0.115892
1238	ENSMUSG00000021591.9	Glrx	glutaredoxin [Source:MGI Symbol;Acc:MGI:2135625]	chr13	75987987	75998273	+	10286	chr13:75987987-75998273	690.504	408.867	331.694	410.522	734.129	916.106	657.689	667.651	604.107	602.363	0.55577	0.195547	2.84212	0.00448139	0.115946
1239	ENSMUSG00000032649.15	Colgalt2	collagen beta(1-O)galactosyltransferase 2 [Source:MGI Symbol;Acc:MGI:2138232]	chr1	152275581	152386446	+	110865	chr1:152275581-152386446	136.977	174.951	183.254	163.546	107.149	130.463	125.778	106.903	133.521	140.282	-0.417805	0.147017	-2.84189	0.00448465	0.115946
1240	ENSMUSG00000057886.6	Cbx3-ps6	chromobox 3, pseudogene 6 [Source:MGI Symbol;Acc:MGI:3646710]	chr14	74192440	74192991	-	551	chr14:74192440-74192991	15.4971	29.7565	0	18.8908	2.54565	1.99733	3.29589	0	0	7.99815	-0.718057	0.252639	-2.84223	0.00447993	0.115946
1241	ENSMUSG00000031796.8	Cfap20	cilia and flagella associated protein 20 [Source:MGI Symbol;Acc:MGI:107428]	chr8	96146877	96161497	-	14620	chr8:96146877-96161497	330.613	336.108	331.32	435.039	507.68	398.663	464.959	490.575	466.844	417.978	0.362275	0.127505	2.84127	0.00449345	0.115987
1242	ENSMUSG00000042286.14	Stab1	stabilin 1 [Source:MGI Symbol;Acc:MGI:2178742]	chr14	30860970	30890598	-	29628	chr14:30860970-30890598	2674.74	3409.06	3455.72	3345.35	2434.3	2351.01	2725.52	2457.65	2859	2856.93	-0.316236	0.111296	-2.84139	0.00449175	0.115987
1243	ENSMUSG00000078681.11	Tm2d3	TM2 domain containing 3 [Source:MGI Symbol;Acc:MGI:1915884]	chr7	65340917	65351661	+	10744	chr7:65340917-65351661	120.737	136.798	111.547	107.418	155.451	185.227	140.645	187.311	148.911	143.783	0.423873	0.149253	2.83997	0.00451176	0.116366
1244	ENSMUSG00000031994.14	Adamts8	a disintegrin-like and metallopeptidase (reprolysin type) with thrombospondin type 1 motif, 8 [Source:MGI Symbol;Acc:MGI:1353468]	chr9	30853858	30875134	+	21276	chr9:30853858-30875134	266.737	541.931	587.589	755.144	289.231	277.514	250.946	276.78	444.906	410.087	-0.652981	0.229967	-2.83946	0.00451906	0.11646
1245	ENSMUSG00000113894.2	Gm48838	predicted gene, 48838 [Source:MGI Symbol;Acc:MGI:6098568]	chr13	3612385	3613618	+	1233	chr13:3612385-3613618	59.5215	50.8444	41.2112	46.4487	31.5884	26.8924	22.0048	41.4227	22.3735	38.0342	-0.638854	0.225022	-2.83908	0.00452442	0.116505
1246	ENSMUSG00000105340.6	Gm42878	predicted gene 42878 [Source:MGI Symbol;Acc:MGI:5663015]	chr5	121656676	121683545	-	26869	chr5:121656676-121683545	128.094	114.702	152.317	154.701	83.0205	115.365	92.4558	80.9634	107.906	114.392	-0.473704	0.166926	-2.83781	0.00454248	0.116876
1247	ENSMUSG00000059474.14	Mbtd1	mbt domain containing 1 [Source:MGI Symbol;Acc:MGI:2143977]	chr11	93776678	93837811	+	61133	chr11:93776678-93837811	631.155	512.802	536.711	646.034	737.971	653.468	852.836	691.392	849.907	679.142	0.361469	0.127394	2.83742	0.00454799	0.116924
1248	ENSMUSG00000061013.7	Mkx	mohawk homeobox [Source:MGI Symbol;Acc:MGI:2687286]	chr18	6934518	7004780	-	70262	chr18:6934518-7004780	33.6155	10.8423	16.6004	33.6109	10.5029	10.1743	6.00427	8.71485	14.5763	16.0713	-0.807258	0.284538	-2.83708	0.00455278	0.116953
1249	ENSMUSG00000025137.16	Pcyt2	phosphate cytidylyltransferase 2, ethanolamine [Source:MGI Symbol;Acc:MGI:1915921]	chr11	120500913	120508762	-	7849	chr11:120500913-120508762	498.689	458.376	429.332	525.452	341.352	357.242	411.327	408.873	385.812	424.051	-0.315542	0.111258	-2.83614	0.00456626	0.117112
1250	ENSMUSG00000054408.10	Spcs3	signal peptidase complex subunit 3 homolog (S. cerevisiae) [Source:MGI Symbol;Acc:MGI:1923937]	chr8	54973468	54983033	-	9565	chr8:54973468-54983033	1097.01	972.306	850.081	916.71	1745.47	1662.16	926.717	1283.23	1349.68	1200.37	0.488095	0.172095	2.83619	0.00456548	0.117112
1251	ENSMUSG00000038421.14	Fcrla	Fc receptor-like A [Source:MGI Symbol;Acc:MGI:2138647]	chr1	170745145	170755152	-	10007	chr1:170745145-170755152	81.0007	49.8551	63.0262	52.3975	22.0819	20.9199	25.9085	49.2239	44.6197	45.4482	-0.709603	0.250255	-2.83552	0.00457513	0.117246
1252	ENSMUSG00000117600.2	Gm50094	predicted gene, 50094 [Source:MGI Symbol;Acc:MGI:6275431]	chr18	14033593	14036527	-	2934	chr18:14033593-14036527	25.8323	44.7937	23.0621	31.5503	44.4833	74.6122	44.0232	46.8452	78.3687	45.9523	0.688191	0.242753	2.83495	0.00458334	0.117362
1253	ENSMUSG00000030062.8	Rpn1	ribophorin I [Source:MGI Symbol;Acc:MGI:98084]	chr6	88061464	88082286	+	20822	chr6:88061464-88082286	2450.85	2384.02	2112.85	2042.73	2870.1	3060.97	2744.23	2581.12	2513.91	2528.98	0.28436	0.100334	2.83413	0.00459512	0.11757
1254	ENSMUSG00000021236.17	Entpd5	ectonucleoside triphosphate diphosphohydrolase 5 [Source:MGI Symbol;Acc:MGI:1321385]	chr12	84420631	84455803	-	35172	chr12:84420631-84455803	437.896	528.596	543.507	545.654	968.58	671.434	559.62	746.428	659.544	629.029	0.450666	0.15906	2.83331	0.00460693	0.117633
1255	ENSMUSG00000029168.15	Dpysl5	dihydropyrimidinase-like 5 [Source:MGI Symbol;Acc:MGI:1929772]	chr5	30868908	30956719	+	87811	chr5:30868908-30956719	90.0409	104.459	177.584	114.647	83.5943	35.5798	97.5681	37.9393	56.3549	88.6409	-0.725116	0.25596	-2.83293	0.00461232	0.117633
1256	ENSMUSG00000029718.15	Pcolce	procollagen C-endopeptidase enhancer protein [Source:MGI Symbol;Acc:MGI:105099]	chr5	137603365	137612046	-	8681	chr5:137603365-137612046	1346.05	1934.47	1677.39	1864.85	1155.13	1442.5	1207.91	1390.75	1321.89	1482.33	-0.367852	0.12986	-2.83268	0.00461595	0.117633
1257	ENSMUSG00000078949.3	R3hdml	R3H domain containing-like [Source:MGI Symbol;Acc:MGI:3650937]	chr2	163334238	163344532	+	10294	chr2:163334238-163344532	3.8433	3.10996	3.01724	2.96651	6.8266	6.9741	3.30047	21.2301	57.9566	12.1361	0.794473	0.280464	2.83271	0.00461557	0.117633
1258	ENSMUSG00000113101.3	Gm33424	predicted gene, 33424 [Source:MGI Symbol;Acc:MGI:5592583]	chr13	53155899	53172529	+	16630	chr13:53155899-53172529	0	2.07399	4.02777	0.990001	17.9304	6.98122	2.20211	9.55866	14.2457	6.44554	0.798792	0.281958	2.83302	0.00461103	0.117633
1259	ENSMUSG00000024608.12	Rps14	ribosomal protein S14 [Source:MGI Symbol;Acc:MGI:98107]	chr18	60880170	60911618	+	31448	chr18:60880170-60911618	2463.43	2754.18	2406.58	2238.38	3166.19	2652.12	2993.74	3167.49	2986.82	2758.77	0.272161	0.096106	2.83189	0.00462743	0.117739
1260	ENSMUSG00000031591.15	Asah1	N-acylsphingosine amidohydrolase 1 [Source:MGI Symbol;Acc:MGI:1277124]	chr8	41793234	41827810	-	34576	chr8:41793234-41827810	1825.58	1629.64	1592.24	1764.05	3111.88	3235.89	2195.87	1830.28	2014.46	2133.32	0.489207	0.172741	2.83202	0.00462543	0.117739
1261	ENSMUSG00000063646.19	Jakmip1	janus kinase and microtubule interacting protein 1 [Source:MGI Symbol;Acc:MGI:1923321]	chr5	37185679	37307951	+	122272	chr5:37185679-37307951	92.1392	74.202	69.5461	51.1258	12.0959	15.1304	38.2583	46.7117	46.6012	49.5345	-0.784611	0.277136	-2.83114	0.00463821	0.11792
1262	ENSMUSG00000058248.13	Kcnh1	potassium voltage-gated channel, subfamily H (eag-related), member 1 [Source:MGI Symbol;Acc:MGI:1341721]	chr1	191873082	192192467	+	319385	chr1:191873082-192192467	150.894	264.08	301.518	370.464	229.549	176.092	93.6066	76.764	84.5425	194.168	-0.747329	0.264045	-2.83031	0.00465035	0.118134
1263	ENSMUSG00000014158.13	Trpv4	transient receptor potential cation channel, subfamily V, member 4 [Source:MGI Symbol;Acc:MGI:1926945]	chr5	114760213	114796482	-	36269	chr5:114760213-114796482	114.409	138.43	197.039	156.536	121.643	86.7074	70.1177	75.9847	118.634	119.944	-0.582235	0.205831	-2.8287	0.0046737	0.118446
1264	ENSMUSG00000017754.14	Pltp	phospholipid transfer protein [Source:MGI Symbol;Acc:MGI:103151]	chr2	164681438	164699631	-	18193	chr2:164681438-164699631	3075.41	3506.51	4194.03	3627.23	2193.36	1638.54	3250.34	2259.91	2845.8	2954.57	-0.505084	0.178532	-2.8291	0.00466798	0.118446
1265	ENSMUSG00000068227.10	Il2rb	interleukin 2 receptor, beta chain [Source:MGI Symbol;Acc:MGI:96550]	chr15	78363456	78379471	-	16015	chr15:78363456-78379471	1062.23	379.428	391.63	385.643	239.186	130.233	318.16	298.957	363.167	396.515	-0.747658	0.264288	-2.82895	0.00467008	0.118446
1266	ENSMUSG00000005836.11	Gata6	GATA binding protein 6 [Source:MGI Symbol;Acc:MGI:107516]	chr18	11052064	11085635	+	33571	chr18:11052064-11085635	490.701	706.783	629.332	629.066	847.639	688.728	871.352	774.462	816.729	717.199	0.363307	0.128487	2.82757	0.00469021	0.118771
1267	ENSMUSG00000109243.2	Gm45867	predicted gene 45867 [Source:MGI Symbol;Acc:MGI:5804982]	chr7	81523952	81526268	+	2316	chr7:81523952-81526268	106.265	72.8681	76.2391	107.514	43.6121	50.7473	55.0259	62.7879	75.3046	72.2627	-0.571656	0.202354	-2.82503	0.00472763	0.119624
1268	ENSMUSG00000020325.11	Fstl3	follistatin-like 3 [Source:MGI Symbol;Acc:MGI:1890391]	chr10	79613106	79618464	+	5358	chr10:79613106-79618464	365.628	568.901	496.95	618.668	1687.15	1351.78	537.31	676.011	680.413	775.868	0.712428	0.252262	2.82416	0.00474048	0.119688
1269	ENSMUSG00000022622.6	Acr	acrosin prepropeptide [Source:MGI Symbol;Acc:MGI:87884]	chr15	89452529	89458788	+	6259	chr15:89452529-89458788	13.1109	26.7357	41.7082	35.3429	14.9644	5.41728	10.5626	14.8621	15.4242	19.792	-0.799033	0.282954	-2.82389	0.00474444	0.119688
1270	ENSMUSG00000028049.16	Scamp3	secretory carrier membrane protein 3 [Source:MGI Symbol;Acc:MGI:1346346]	chr3	89084780	89090072	+	5292	chr3:89084780-89090072	462.911	464.947	460.001	478.14	603.385	667.511	594.292	532.267	505.938	529.933	0.305521	0.108225	2.82301	0.00475751	0.119688
1271	ENSMUSG00000029155.18	Spata18	spermatogenesis associated 18 [Source:MGI Symbol;Acc:MGI:1920722]	chr5	73808722	73836855	+	28133	chr5:73808722-73836855	386.091	312.277	381.822	280.898	660.041	320.958	495.077	702.55	491.693	447.934	0.563447	0.199548	2.82361	0.0047486	0.119688
1272	ENSMUSG00000044408.8	Sptssa	serine palmitoyltransferase, small subunit A [Source:MGI Symbol;Acc:MGI:1913399]	chr12	54692177	54703358	-	11181	chr12:54692177-54703358	237.406	257.925	297.722	257.63	210.308	209.631	218.448	192.926	205.99	231.999	-0.326237	0.115535	-2.8237	0.00474722	0.119688
1273	ENSMUSG00000048482.15	Bdnf	brain derived neurotrophic factor [Source:MGI Symbol;Acc:MGI:88145]	chr2	109505045	109557352	+	52307	chr2:109505045-109557352	151.703	270.209	244.149	206.781	390.913	345.644	305.043	272.287	285.03	274.64	0.497813	0.176383	2.82234	0.00476749	0.119688
1274	ENSMUSG00000060402.9	Chst8	carbohydrate sulfotransferase 8 [Source:MGI Symbol;Acc:MGI:1916197]	chr7	34373893	34512136	-	138243	chr7:34373893-34512136	9.69388	31.6588	58.3965	60.6519	27.2884	10.1386	11.8325	11.7659	8.96861	25.5994	-0.826768	0.292833	-2.82334	0.00475264	0.119688
1275	ENSMUSG00000068270.16	Shroom4	shroom family member 4 [Source:MGI Symbol;Acc:MGI:2685570]	chrX	6311908	6549502	+	237594	chrX:6311908-6549502	1083.12	1445.59	1449.1	1200.32	1423.28	1583.03	1894.78	1834.39	1747.43	1517.89	0.369398	0.130851	2.82304	0.004757	0.119688
1276	ENSMUSG00000079641.4	Rpl39	ribosomal protein L39 [Source:MGI Symbol;Acc:MGI:1914498]	chrX	36346173	36349055	-	2882	chrX:36346173-36349055	1038.96	1044.47	938.538	877.535	1275.37	1229.4	1117.27	1146.75	1121.14	1087.71	0.266269	0.0943305	2.82272	0.00476174	0.119688
1277	ENSMUSG00000109279.2	Gm45220	predicted gene 45220 [Source:MGI Symbol;Acc:MGI:5753796]	chr7	89850486	89852994	+	2508	chr7:89850486-89852994	244.067	162.434	190.567	226.829	121.446	125.366	181.589	126.66	155.706	170.518	-0.486834	0.172489	-2.82241	0.00476645	0.119688
1278	ENSMUSG00000062554.8	Gm12751	predicted gene 12751 [Source:MGI Symbol;Acc:MGI:3651049]	chr4	34354043	34354423	+	380	chr4:34354043-34354423	45.9024	54.8351	65.173	48.0514	72.6179	76.2113	76.8815	74.4947	97.3138	67.9423	0.510813	0.181018	2.8219	0.00477406	0.119759
1279	ENSMUSG00000021573.16	Tppp	tubulin polymerization promoting protein [Source:MGI Symbol;Acc:MGI:1920198]	chr13	74157526	74183872	+	26346	chr13:74157526-74183872	279.465	290.997	245.625	252.42	183.408	178.059	201.261	77.1106	180.957	209.922	-0.595804	0.211185	-2.82124	0.00478383	0.11991
1280	ENSMUSG00000042750.8	Bex2	brain expressed X-linked 2 [Source:MGI Symbol;Acc:MGI:1338017]	chrX	134967313	134968985	-	1672	chrX:134967313-134968985	53.892	104.516	99.6847	102.955	46.8868	24.92	81.3985	20.1463	34.5582	63.2175	-0.768705	0.272586	-2.82005	0.00480165	0.120263
1281	ENSMUSG00000022064.11	Pibf1	progesterone immunomodulatory binding factor 1 [Source:MGI Symbol;Acc:MGI:1261910]	chr14	99336860	99491929	+	155069	chr14:99336860-99491929	326.034	307.013	355.44	320.855	251.265	282.343	268.284	239.217	276.791	291.916	-0.302353	0.107247	-2.81924	0.00481378	0.120472
1282	ENSMUSG00000025278.10	Flnb	filamin, beta [Source:MGI Symbol;Acc:MGI:2446089]	chr14	14518185	14651816	-	133631	chr14:14518185-14651816	4662.94	4530.89	6975.38	5779.58	3660.24	4903.94	3958.21	3822.94	3188.76	4609.21	-0.450619	0.159876	-2.81855	0.00482415	0.1206
1283	ENSMUSG00000113149.2	Gm49383	predicted gene, 49383 [Source:MGI Symbol;Acc:MGI:6121605]	chr12	69229608	69243878	-	14270	chr12:69229608-69243878	32.6568	33.1859	28.154	31.6353	46.0888	43.832	51.709	50.9644	51.86	41.1207	0.553906	0.196532	2.8184	0.00482643	0.1206
1284	ENSMUSG00000027438.15	Napb	N-ethylmaleimide sensitive fusion protein attachment protein beta [Source:MGI Symbol;Acc:MGI:104562]	chr2	148535905	148574387	-	38482	chr2:148535905-148574387	53.1255	48.3392	52.2689	66.3425	74.8162	75.0909	96.5023	69.9882	92.0388	69.8347	0.509386	0.180773	2.81782	0.00483505	0.120722
1285	ENSMUSG00000007411.17	Mark3	MAP/microtubule affinity regulating kinase 3 [Source:MGI Symbol;Acc:MGI:1341865]	chr12	111540957	111622655	+	81698	chr12:111540957-111622655	1303.62	1306.97	1322.6	1373.76	1485.93	1730.87	1555.8	1443.99	1609.08	1459.18	0.233411	0.0828608	2.81691	0.00484887	0.120973
1286	ENSMUSG00000003948.18	Mmd	monocyte to macrophage differentiation-associated [Source:MGI Symbol;Acc:MGI:1914718]	chr11	90140282	90169415	+	29133	chr11:90140282-90169415	568.755	610.477	599.023	533.476	622.081	708.07	1024.5	724.88	884.604	697.319	0.423289	0.150345	2.81544	0.00487102	0.121431
1287	ENSMUSG00000036242.16	Armh4	armadillo-like helical domain containing 4 [Source:MGI Symbol;Acc:MGI:1914669]	chr14	49913409	50020840	-	107431	chr14:49913409-50020840	77.461	108.552	92.216	124.481	40.9519	35.4646	89.2438	44.6606	69.9414	75.8858	-0.672449	0.238953	-2.81415	0.00489066	0.121666
1288	ENSMUSG00000038274.14	Fau	Finkel-Biskis-Reilly murine sarcoma virus (FBR-MuSV) ubiquitously expressed (fox derived) [Source:MGI Symbol;Acc:MGI:102547]	chr19	6107874	6109554	+	1680	chr19:6107874-6109554	1911.83	2082.12	1700.07	1641.18	2349.2	2006.45	2340.16	2283.68	2292.54	2067.47	0.288659	0.102561	2.81451	0.00488515	0.121666
1289	ENSMUSG00000041831.18	Sytl3	synaptotagmin-like 3 [Source:MGI Symbol;Acc:MGI:1933367]	chr17	6926492	7005443	+	78951	chr17:6926492-7005443	94.414	35.7804	39.9629	54.5415	25.0026	8.45942	17.4721	37.9548	30.8394	38.2697	-0.794798	0.282437	-2.81407	0.00489185	0.121666
1290	ENSMUSG00000002910.12	Arrdc2	arrestin domain containing 2 [Source:MGI Symbol;Acc:MGI:1918057]	chr8	71287773	71292364	-	4591	chr8:71287773-71292364	208.048	174.141	224.71	309.662	124.068	142.084	199.687	157.037	133.369	185.867	-0.53227	0.189219	-2.81298	0.00490844	0.121984
1291	ENSMUSG00000036390.9	Gadd45a	growth arrest and DNA-damage-inducible 45 alpha [Source:MGI Symbol;Acc:MGI:107799]	chr6	67012080	67014441	-	2361	chr6:67012080-67014441	96.6375	99.9682	149.606	157.48	211.562	142.167	226.447	175.228	205.967	162.785	0.538204	0.191385	2.81215	0.00492111	0.122204
1292	ENSMUSG00000036570.15	Fxyd1	FXYD domain-containing ion transport regulator 1 [Source:MGI Symbol;Acc:MGI:1889273]	chr7	30751103	30756624	-	5521	chr7:30751103-30756624	176.035	167.312	183.044	208.911	131.91	113.158	143.191	117.96	165.037	156.284	-0.422281	0.150218	-2.81112	0.00493688	0.122501
1293	ENSMUSG00000079110.13	Capn3	calpain 3 [Source:MGI Symbol;Acc:MGI:107437]	chr2	120294053	120335399	+	41346	chr2:120294053-120335399	8.21658	7.41494	11.4274	8.92358	17.1487	14.9962	22.0015	14.6093	43.8593	16.5108	0.798874	0.284254	2.81042	0.00494773	0.122675
1294	ENSMUSG00000073802.6	Cdkn2b	cyclin dependent kinase inhibitor 2B [Source:MGI Symbol;Acc:MGI:104737]	chr4	89224536	89229276	-	4740	chr4:89224536-89229276	225.447	330.236	287.328	298.312	555.161	494.897	331.194	346.423	375.325	360.48	0.503092	0.179157	2.8081	0.0049834	0.123464
1295	ENSMUSG00000033669.9	Zfp7	zinc finger protein 7 [Source:MGI Symbol;Acc:MGI:99208]	chr15	76763459	76776595	+	13136	chr15:76763459-76776595	275.385	299.47	295.24	230.585	349.567	328.118	452.507	392.115	323.139	327.347	0.396445	0.141318	2.80534	0.0050263	0.124303
1296	ENSMUSG00000054690.18	Emcn	endomucin [Source:MGI Symbol;Acc:MGI:1891716]	chr3	137046828	137137946	+	91118	chr3:137046828-137137946	325.446	355.717	440.728	382.416	380.56	455.403	661.671	612.236	635.018	472.133	0.490906	0.175	2.80518	0.00502888	0.124303
1297	ENSMUSG00000106220.2	Gm43288	predicted gene 43288 [Source:MGI Symbol;Acc:MGI:5663425]	chr3	122983784	122986411	-	2627	chr3:122983784-122986411	24.8815	14.5791	7.02007	12.8193	2.56587	7.95917	0	6.3866	2.03537	8.69412	-0.813618	0.290003	-2.80555	0.00502315	0.124303
1298	ENSMUSG00000022043.20	Trim35	tripartite motif-containing 35 [Source:MGI Symbol;Acc:MGI:1914104]	chr14	66534480	66548873	+	14393	chr14:66534480-66548873	1366.98	1802.47	1680.51	1834.1	1312.79	1456.56	1239.88	1302.28	1362.05	1484.18	-0.311876	0.111235	-2.80375	0.00505118	0.124758
1299	ENSMUSG00000041538.17	H2-Ob	histocompatibility 2, O region beta locus [Source:MGI Symbol;Acc:MGI:95925]	chr17	34457877	34473388	+	15511	chr17:34457877-34473388	431.822	257.967	351.588	227.009	60.0855	60.2172	89.2026	206.154	263.886	216.437	-0.788785	0.281372	-2.80335	0.00505749	0.124818
1300	ENSMUSG00000032741.10	Tpcn1	two pore channel 1 [Source:MGI Symbol;Acc:MGI:2182472]	chr5	120672218	120726738	-	54520	chr5:120672218-120726738	949.225	1124.99	1111.85	1137.32	845.39	917.186	828.061	812.27	990.989	968.587	-0.289166	0.103181	-2.80252	0.00507049	0.125007
1301	ENSMUSG00000089417.3	Gm22009	predicted gene, 22009 [Source:MGI Symbol;Acc:MGI:5451786]	chr3	68992438	68992780	-	342	chr3:68992438-68992780	1215.88	1335.57	1122.41	976.897	878.482	659.66	1075.11	861.115	740.084	985.024	-0.430067	0.153466	-2.80236	0.00507297	0.125007
1302	ENSMUSG00000024130.17	Abca3	ATP-binding cassette, sub-family A (ABC1), member 3 [Source:MGI Symbol;Acc:MGI:1351617]	chr17	24570924	24629175	+	58251	chr17:24570924-24629175	7417.31	7852.05	9073.86	9191.12	5429.67	5113.7	8542.06	5260.64	5386.34	7029.64	-0.454389	0.162226	-2.80097	0.00509491	0.125451
1303	ENSMUSG00000038605.12	Samd10	sterile alpha motif domain containing 10 [Source:MGI Symbol;Acc:MGI:2443872]	chr2	181237011	181241005	-	3994	chr2:181237011-181241005	120.715	105.922	135.661	103.464	196.949	137.639	146.19	187.036	150.401	142.664	0.453291	0.161884	2.80009	0.00510881	0.125511
1304	ENSMUSG00000073481.10	Mtarc2	mitochondrial amidoxime reducing component 2 [Source:MGI Symbol;Acc:MGI:1914497]	chr1	184545265	184578648	-	33383	chr1:184545265-184578648	655.463	653.841	629.388	589.448	780.102	727.92	692.748	753.94	794.215	697.452	0.242164	0.0865	2.79958	0.00511692	0.125511
1305	ENSMUSG00000100691.3	2010320M18Rik	RIKEN cDNA 2010320M18 gene [Source:MGI Symbol;Acc:MGI:1919343]	chr8	71229401	71230472	+	1071	chr8:71229401-71230472	39.3999	47.6776	48.2812	41.5356	73.3794	66.7557	49.5064	71.1131	73.2057	56.7616	0.528952	0.188898	2.80021	0.00510701	0.125511
1306	ENSMUSG00000103869.2	Gm37420	predicted gene, 37420 [Source:MGI Symbol;Acc:MGI:5610648]	chr14	61904669	61907580	-	2911	chr14:61904669-61907580	264.068	183.338	213.578	210.009	133.448	123.36	190.4	166.085	156.737	182.336	-0.460006	0.164298	-2.79982	0.00511304	0.125511
1307	ENSMUSG00000113649.2	Gm47665	predicted gene, 47665 [Source:MGI Symbol;Acc:MGI:6096756]	chr13	20456075	20458209	+	2134	chr13:20456075-20458209	52.6674	42.6673	41.1365	73.0041	22.2303	22.8881	40.7182	28.7283	33.5798	39.7356	-0.661472	0.236254	-2.79984	0.00511286	0.125511
1308	ENSMUSG00000108216.2	Gm44153	predicted gene, 44153 [Source:MGI Symbol;Acc:MGI:5690545]	chr6	86839855	86841434	+	1579	chr6:86839855-86841434	73.8217	59.2375	56.234	89.8486	37.5944	48.7816	49.5169	45.7146	43.7436	56.0548	-0.553096	0.197581	-2.79933	0.00512085	0.125512
1309	ENSMUSG00000059689.16	Zfp637	zinc finger protein 637 [Source:MGI Symbol;Acc:MGI:2448537]	chr6	117818141	117822917	+	4776	chr6:117818141-117822917	137.392	171.504	172.908	143.316	184.812	239.369	194.931	200.26	225.011	185.5	0.390567	0.139552	2.79873	0.00513041	0.125554
1310	ENSMUSG00000070047.15	Fat1	FAT atypical cadherin 1 [Source:MGI Symbol;Acc:MGI:109168]	chr8	45388484	45505294	+	116810	chr8:45388484-45505294	5625.89	7222.93	6397.99	6628.99	7948.7	8650.24	6615.12	10080.8	10062.7	7692.6	0.396513	0.141676	2.79874	0.0051303	0.125554
1311	ENSMUSG00000118456.2	Gm41381	predicted gene, 41381 [Source:MGI Symbol;Acc:MGI:5624266]	chr15	89382152	89383672	+	1520	chr15:89382152-89383672	91.9142	148.855	207.043	184.48	92.7628	86.3278	99.9415	92.2224	120.631	124.909	-0.583071	0.208487	-2.79667	0.00516315	0.126259
1312	ENSMUSG00000004897.18	Hdgf	heparin binding growth factor [Source:MGI Symbol;Acc:MGI:1194494]	chr3	87813628	87823439	+	9811	chr3:87813628-87823439	1661.36	1806.91	1628.13	1793.11	2143.9	2587.32	1968.82	2119.6	1917.32	1958.5	0.306887	0.109806	2.79481	0.00519295	0.126891
1313	ENSMUSG00000033207.8	Mamdc2	MAM domain containing 2 [Source:MGI Symbol;Acc:MGI:1918988]	chr19	23279973	23425806	-	145833	chr19:23279973-23425806	1053.79	1302.42	916.492	1335.05	317.671	269.048	913.939	576.76	874.167	839.927	-0.717535	0.256818	-2.79395	0.00520691	0.127038
1314	ENSMUSG00000043017.10	Ptgir	prostaglandin I receptor (IP) [Source:MGI Symbol;Acc:MGI:99535]	chr7	16640415	16644830	+	4415	chr7:16640415-16644830	114.555	72.615	50.1829	55.1499	161.518	198.253	72.2964	133.268	125.531	109.263	0.698517	0.250008	2.79398	0.00520635	0.127038
1315	ENSMUSG00000024803.10	Ankrd1	ankyrin repeat domain 1 (cardiac muscle) [Source:MGI Symbol;Acc:MGI:1097717]	chr19	36089361	36097499	-	8138	chr19:36089361-36097499	516.299	278.327	365.986	232.153	1322.86	1755.75	179.082	1274.13	952.346	764.103	0.8198	0.293529	2.79291	0.00522359	0.127155
1316	ENSMUSG00000030660.10	Pik3c2a	phosphatidylinositol-4-phosphate 3-kinase catalytic subunit type 2 alpha [Source:MGI Symbol;Acc:MGI:1203729]	chr7	115936500	116042684	-	106184	chr7:115936500-116042684	1596.58	1699.9	1693.38	1678.99	1800.53	1945.63	2245.19	2045.78	1905.1	1845.68	0.247507	0.0886124	2.79314	0.00521993	0.127155
1317	ENSMUSG00000035069.4	Oma1	OMA1 zinc metallopeptidase [Source:MGI Symbol;Acc:MGI:1914263]	chr4	103171009	103229065	+	58056	chr4:103171009-103229065	195.76	220.379	260.15	253.857	152.758	195.446	179.904	183.824	164.843	200.769	-0.385351	0.137956	-2.7933	0.00521736	0.127155
1318	ENSMUSG00000003484.5	Cyp4f18	cytochrome P450, family 4, subfamily f, polypeptide 18 [Source:MGI Symbol;Acc:MGI:1919304]	chr8	72742326	72763470	-	21144	chr8:72742326-72763470	350.739	169.956	134.204	229.586	143.294	69.3056	138.928	141.188	116.167	165.93	-0.675932	0.24208	-2.79219	0.00523532	0.127344
1319	ENSMUSG00000011256.17	Adam19	a disintegrin and metallopeptidase domain 19 (meltrin beta) [Source:MGI Symbol;Acc:MGI:105377]	chr11	45946819	46038170	+	91351	chr11:45946819-46038170	2035.45	2145.41	1814.41	2114.77	1186.94	1535.78	1767.16	1700.08	1609.54	1767.73	-0.359811	0.128875	-2.79194	0.00523939	0.127346
1320	ENSMUSG00000030727.13	Rabep2	rabaptin, RAB GTPase binding effector protein 2 [Source:MGI Symbol;Acc:MGI:1917564]	chr7	126027931	126048417	+	20486	chr7:126027931-126048417	332.176	416.814	410.482	355	256.003	290.769	263.265	326.182	321.261	330.217	-0.359123	0.128691	-2.79059	0.00526125	0.127684
1321	ENSMUSG00000109390.2	Gm45718	predicted gene 45718 [Source:MGI Symbol;Acc:MGI:5804833]	chr7	80560121	80563914	-	3793	chr7:80560121-80563914	73.6322	82.3437	89.2079	104.473	54.7651	39.7861	44.0252	63.9027	74.3062	69.6047	-0.567287	0.20327	-2.79081	0.00525767	0.127684
1322	ENSMUSG00000037101.17	Ttc29	tetratricopeptide repeat domain 29 [Source:MGI Symbol;Acc:MGI:1920551]	chr8	78939926	79120955	+	181029	chr8:78939926-79120955	62.8702	71.5207	72.8419	92.1762	119.981	83.3346	104.92	171.277	110.315	98.804	0.569813	0.204344	2.7885	0.00529533	0.12822
1323	ENSMUSG00000044550.12	Tceal3	transcription elongation factor A (SII)-like 3 [Source:MGI Symbol;Acc:MGI:1913354]	chrX	135491591	135569127	+	77536	chrX:135491591-135569127	11.5234	6.77188	8.75431	8.89495	6.24808	1.49376	2.47436	0	2.49448	5.40614	-0.810294	0.290552	-2.78881	0.00529025	0.12822
1324	ENSMUSG00000104966.2	Gm43273	predicted gene 43273 [Source:MGI Symbol;Acc:MGI:5663410]	chr5	101930944	101933537	+	2593	chr5:101930944-101933537	38.2816	24.9924	23.0671	31.5569	8.55297	13.9291	14.3072	22.3532	15.2656	21.3673	-0.728026	0.261068	-2.78864	0.00529295	0.12822
1325	ENSMUSG00000056749.8	Nfil3	nuclear factor, interleukin 3, regulated [Source:MGI Symbol;Acc:MGI:109495]	chr13	53121245	53135109	-	13864	chr13:53121245-53135109	505.696	392.252	323.113	260.479	230.829	206.005	312.535	180.859	98.7003	278.941	-0.669119	0.239987	-2.78814	0.0053011	0.128263
1326	ENSMUSG00000117485.3	Gm19696	predicted gene, 19696 [Source:MGI Symbol;Acc:MGI:5011881]	chr17	84441432	84463868	-	22436	chr17:84441432-84463868	8.86153	10.5521	7.3864	12.7661	3.39564	3.21555	2.86191	4.76076	1.25147	6.11683	-0.818312	0.293533	-2.7878	0.00530669	0.128301
1327	ENSMUSG00000034435.7	Tmem30b	transmembrane protein 30B [Source:MGI Symbol;Acc:MGI:2442082]	chr12	73590176	73593166	-	2990	chr12:73590176-73593166	233.437	236.481	232.62	203.099	390.95	268.6	291.655	291.726	273.784	269.15	0.397405	0.14259	2.78705	0.00531907	0.128407
1328	ENSMUSG00000068196.6	Col8a1	collagen, type VIII, alpha 1 [Source:MGI Symbol;Acc:MGI:88463]	chr16	57444621	57575100	-	130479	chr16:57444621-57575100	118.586	200.432	146.679	133.122	200.846	375.507	207.41	203.97	217.638	200.466	0.584728	0.209792	2.78719	0.00531679	0.128407
1329	ENSMUSG00000067925.5	Rtl8a	retrotransposon Gag like 8A [Source:MGI Symbol;Acc:MGI:1913408]	chrX	52644455	52645649	-	1194	chrX:52644455-52645649	1049.53	1366.25	1861.82	1820.66	1255.7	1106.65	979.196	569.214	628.462	1181.94	-0.618698	0.222077	-2.78597	0.0053368	0.128641
1330	ENSMUSG00000121141.1		novel transcript	chr8	118186456	118188251	+	1795	chr8:118186456-118188251	624.74	582.354	642.419	701.735	826.491	822.16	726.284	804.039	708.127	715.372	0.277417	0.0995734	2.78606	0.00533536	0.128641
1331	ENSMUSG00000026994.10	Galnt3	polypeptide N-acetylgalactosaminyltransferase 3 [Source:MGI Symbol;Acc:MGI:894695]	chr2	65913110	65955338	-	42228	chr2:65913110-65955338	193.631	167.784	246.303	272.892	328.32	307.691	277.973	397.469	268.083	273.35	0.478624	0.171861	2.78495	0.0053536	0.128949
1332	ENSMUSG00000031066.11	Usp11	ubiquitin specific peptidase 11 [Source:MGI Symbol;Acc:MGI:2384312]	chrX	20570145	20586778	+	16633	chrX:20570145-20586778	211.202	252.315	223.262	242.284	104.862	79.1992	123.377	170.218	213.853	180.063	-0.618956	0.222297	-2.78436	0.00536335	0.129087
1333	ENSMUSG00000043668.14	Tox3	TOX high mobility group box family member 3 [Source:MGI Symbol;Acc:MGI:3039593]	chr8	90973668	91074971	-	101303	chr8:90973668-91074971	89.4965	92.4474	79.0308	79.0845	141.383	87.5149	217.411	133.326	120.284	115.553	0.599064	0.215283	2.78268	0.00539125	0.129661
1334	ENSMUSG00000052151.13	Plpp2	phospholipid phosphatase 2 [Source:MGI Symbol;Acc:MGI:1354945]	chr10	79362264	79369630	-	7366	chr10:79362264-79369630	219.959	232.168	205.49	211.062	365.819	397.587	196.763	370.537	287.48	276.318	0.512777	0.184502	2.77925	0.00544845	0.130885
1335	ENSMUSG00000120983.1		novel transcript, sense intronic to Osbpl8	chr10	111047417	111050590	+	3173	chr10:111047417-111050590	126.269	101.066	116.299	124.215	56.4652	69.6339	101.255	80.9241	88.5499	96.0753	-0.505247	0.1818	-2.77914	0.00545031	0.130885
1336	ENSMUSG00000020069.17	Hnrnph3	heterogeneous nuclear ribonucleoprotein H3 [Source:MGI Symbol;Acc:MGI:1926462]	chr10	62850443	62859996	-	9553	chr10:62850443-62859996	418.421	338.607	328.124	415.525	277.31	253.182	351.087	226.875	262.469	319.067	-0.419899	0.151126	-2.77847	0.00546151	0.130958
1337	ENSMUSG00000058318.17	Phf21a	PHD finger protein 21A [Source:MGI Symbol;Acc:MGI:2384756]	chr2	92014451	92195011	+	180560	chr2:92014451-92195011	744.677	749.658	849.204	785.564	886.712	886.872	1086.54	914.537	1013.74	879.723	0.282538	0.101682	2.77865	0.00545848	0.130958
1338	ENSMUSG00000006958.15	Chrd	chordin [Source:MGI Symbol;Acc:MGI:1313268]	chr16	20551877	20561134	+	9257	chr16:20551877-20561134	46.0525	71.3798	70.6262	94.2868	47.401	39.268	14.8139	25.6483	49.4476	50.9916	-0.729775	0.262706	-2.77791	0.00547095	0.130988
1339	ENSMUSG00000108268.2	Gm44187	predicted gene, 44187 [Source:MGI Symbol;Acc:MGI:5690579]	chr6	88017521	88019449	-	1928	chr6:88017521-88019449	153.268	130.031	118.423	151.964	84.6285	80.6157	124.352	104.247	92.5914	115.569	-0.467147	0.168152	-2.77812	0.00546739	0.130988
1340	ENSMUSG00000021991.10	Cacna2d3	calcium channel, voltage-dependent, alpha2/delta subunit 3 [Source:MGI Symbol;Acc:MGI:1338890]	chr14	28626900	29443821	-	816921	chr14:28626900-29443821	11.1312	19.3311	13.8506	13.898	4.04045	0.791446	7.76694	3.34797	8.77758	9.21505	-0.814936	0.29355	-2.77614	0.00550087	0.131347
1341	ENSMUSG00000027332.12	Ivd	isovaleryl coenzyme A dehydrogenase [Source:MGI Symbol;Acc:MGI:1929242]	chr2	118692435	118713390	+	20955	chr2:118692435-118713390	652.441	828.641	739.379	763.452	572.988	582.077	636.821	653.182	598.437	669.713	-0.283479	0.102093	-2.77666	0.00549202	0.131347
1342	ENSMUSG00000033055.13	Ankrd54	ankyrin repeat domain 54 [Source:MGI Symbol;Acc:MGI:2444209]	chr15	78937294	78947093	-	9799	chr15:78937294-78947093	282.98	311.232	227.366	310.182	406.922	400.931	341.079	370.111	330.551	331.262	0.367615	0.132424	2.77605	0.00550231	0.131347
1343	ENSMUSG00000059013.13	Sh2d3c	SH2 domain containing 3C [Source:MGI Symbol;Acc:MGI:1351631]	chr2	32611067	32645524	+	34457	chr2:32611067-32645524	822.895	1177.43	1630.89	1529.39	903.469	993.972	948.781	710.182	742.463	1051.05	-0.51869	0.186824	-2.77635	0.00549728	0.131347
1344	ENSMUSG00000068696.7	Gpr88	G-protein coupled receptor 88 [Source:MGI Symbol;Acc:MGI:1927653]	chr3	116043303	116047152	-	3849	chr3:116043303-116047152	73.1351	37.3229	27.169	65.2391	22.3613	35.6245	21.3067	27.8313	13.7932	35.9759	-0.746724	0.269055	-2.77536	0.00551414	0.131531
1345	ENSMUSG00000050541.15	Adra1b	adrenergic receptor, alpha 1b [Source:MGI Symbol;Acc:MGI:104774]	chr11	43665433	43792037	-	126604	chr11:43665433-43792037	55.5928	47.1003	27.7309	46.4205	23.493	24.0979	4.44341	16.3348	28.1043	30.3687	-0.779173	0.280863	-2.77421	0.00553365	0.131898
1346	ENSMUSG00000026773.20	Pfkfb3	6-phosphofructo-2-kinase/fructose-2,6-biphosphatase 3 [Source:MGI Symbol;Acc:MGI:2181202]	chr2	11476244	11558888	-	82644	chr2:11476244-11558888	2704.84	1920.09	2397.56	2412.76	1498.17	1837.14	1824.5	2110.03	1759.36	2051.61	-0.365392	0.131795	-2.77243	0.00556401	0.132524
1347	ENSMUSG00000020607.8	Lratd1	LRAT domain containing 1 [Source:MGI Symbol;Acc:MGI:2145011]	chr12	14196831	14202055	-	5224	chr12:14196831-14202055	155.063	104.125	105.057	94.5323	214.11	165.238	187.21	200.314	118.783	149.381	0.545327	0.196749	2.77169	0.00557661	0.132711
1348	ENSMUSG00000042213.19	Zfand4	zinc finger, AN1-type domain 4 [Source:MGI Symbol;Acc:MGI:1914742]	chr6	116241183	116307263	+	66080	chr6:116241183-116307263	64.6929	45.7329	55.9876	48.4997	76.1451	65.7181	81.4474	76.8982	109.265	69.3763	0.531577	0.191837	2.77098	0.00558872	0.132711
1349	ENSMUSG00000054074.11	Skida1	SKI/DACH domain containing 1 [Source:MGI Symbol;Acc:MGI:1919918]	chr2	18045487	18053862	-	8375	chr2:18045487-18053862	84.5351	66.619	52.5224	55.2699	148.821	75.9	78.9354	116.199	116.058	88.3178	0.607238	0.219159	2.77076	0.00559257	0.132711
1350	ENSMUSG00000055670.15	Zzef1	zinc finger, ZZ-type with EF hand domain 1 [Source:MGI Symbol;Acc:MGI:2444286]	chr11	72687052	72817946	+	130894	chr11:72687052-72817946	2461.34	2484.01	2843.79	2637.61	2043.91	2258.8	2287.95	2270.48	2265.78	2394.85	-0.223926	0.0808163	-2.77081	0.00559174	0.132711
1351	ENSMUSG00000073530.12	Pappa2	pappalysin 2 [Source:MGI Symbol;Acc:MGI:3051647]	chr1	158539297	158808060	-	268763	chr1:158539297-158808060	68.6473	234.086	242.464	327.997	70.6937	69.7219	137.542	116.026	17.3283	142.723	-0.806187	0.290947	-2.77091	0.00559005	0.132711
1352	ENSMUSG00000117332.2	Gm49942	predicted gene, 49942 [Source:MGI Symbol;Acc:MGI:6270656]	chr17	67233820	67237194	-	3374	chr17:67233820-67237194	62.1704	91.7019	97.2416	86.7455	41.0686	51.7258	57.2317	60.6984	65.142	68.1918	-0.540015	0.194919	-2.77046	0.0055978	0.132737
1353	ENSMUSG00000021143.11	Pacs2	phosphofurin acidic cluster sorting protein 2 [Source:MGI Symbol;Acc:MGI:1924399]	chr12	112978128	113038021	+	59893	chr12:112978128-113038021	1196.48	1245.01	1283.68	1295.45	1014.05	1151.27	1122.85	1049.96	967.574	1147.37	-0.237662	0.0858572	-2.76811	0.00563831	0.133598
1354	ENSMUSG00000020250.12	Txnrd1	thioredoxin reductase 1 [Source:MGI Symbol;Acc:MGI:1354175]	chr10	82669785	82733546	+	63761	chr10:82669785-82733546	1559.61	1430.68	1497.41	1469.54	2300.73	2121.99	1625.62	1848.69	1659.82	1723.79	0.343488	0.124148	2.76676	0.00566164	0.133756
1355	ENSMUSG00000034807.10	Colgalt1	collagen beta(1-O)galactosyltransferase 1 [Source:MGI Symbol;Acc:MGI:1924348]	chr8	72063642	72077555	+	13913	chr8:72063642-72077555	1554.96	2293.48	1531.53	1776.61	2616.07	2532.55	1825.37	2641.51	3531.75	2255.98	0.497351	0.179729	2.76723	0.00565342	0.133756
1356	ENSMUSG00000056515.10	Rab31	RAB31, member RAS oncogene family [Source:MGI Symbol;Acc:MGI:1914603]	chr17	65958724	66079747	-	121023	chr17:65958724-66079747	916.143	1047.86	1028.68	1102.08	1603.11	1499.52	1160.97	1057.15	1618.27	1225.98	0.409477	0.147982	2.76708	0.00565615	0.133756
1357	ENSMUSG00000062609.15	Kcnj15	potassium inwardly-rectifying channel, subfamily J, member 15 [Source:MGI Symbol;Acc:MGI:1310000]	chr16	95058417	95101119	+	42702	chr16:95058417-95101119	972.308	1197.99	2291.55	1882.42	1039.45	1050.51	1168.17	563.222	516.237	1186.87	-0.676807	0.244618	-2.7668	0.005661	0.133756
1358	ENSMUSG00000111865.2	Gm47687	predicted gene, 47687 [Source:MGI Symbol;Acc:MGI:6096791]	chr10	31324253	31328078	-	3825	chr10:31324253-31328078	2.86875	4.16937	4.0093	1.97118	8.55711	16.909	8.80505	8.52044	8.14318	7.10593	0.811113	0.293466	2.76391	0.00571136	0.134831
1359	ENSMUSG00000026571.13	Dcaf6	DDB1 and CUL4 associated factor 6 [Source:MGI Symbol;Acc:MGI:1921356]	chr1	165156267	165288044	-	131777	chr1:165156267-165288044	625.407	629.581	659.643	635.249	912.219	681.298	1028.18	704.981	881.985	750.95	0.377425	0.136582	2.76337	0.00572084	0.134886
1360	ENSMUSG00000063524.14	Eno1	enolase 1, alpha non-neuron [Source:MGI Symbol;Acc:MGI:95393]	chr4	150321178	150333336	+	12158	chr4:150321178-150333336	2763.34	2047.99	1519.96	1880.83	3512.06	4481.01	2116.4	3082.01	2877.08	2697.85	0.557735	0.201837	2.76329	0.00572211	0.134886
1361	ENSMUSG00000045664.6	Cdc42ep2	CDC42 effector protein (Rho GTPase binding) 2 [Source:MGI Symbol;Acc:MGI:1929744]	chr19	5965664	5974844	-	9180	chr19:5965664-5974844	322.323	388.7	503.243	335.149	237.859	335.221	303.769	244.927	212.73	320.436	-0.484475	0.175354	-2.76285	0.00572995	0.134972
1362	ENSMUSG00000050157.7	Gm867	predicted gene 867 [Source:MGI Symbol;Acc:MGI:2685713]	chr10	75773557	75776506	-	2949	chr10:75773557-75776506	96.2312	85.9712	65.4306	51.6707	198.083	84.6925	96.8444	150.13	127.661	106.302	0.650365	0.235446	2.76226	0.00574021	0.135114
1363	ENSMUSG00000015968.19	Cacna1d	calcium channel, voltage-dependent, L type, alpha 1D subunit [Source:MGI Symbol;Acc:MGI:88293]	chr14	29761896	30213412	-	451516	chr14:29761896-30213412	1476.25	1173.01	1021.69	1250.84	595.296	685.805	834.41	815.438	1195.69	1005.38	-0.511942	0.185373	-2.76169	0.00575038	0.135254
1364	ENSMUSG00000040998.19	Npnt	nephronectin [Source:MGI Symbol;Acc:MGI:2148811]	chr3	132587506	132656052	-	68546	chr3:132587506-132656052	5754.93	8216.85	9407.96	9817.89	4333.68	3421.99	7569.7	4467.11	6109.08	6566.58	-0.578459	0.209545	-2.76054	0.00577053	0.13555
1365	ENSMUSG00000044244.19	Il20rb	interleukin 20 receptor beta [Source:MGI Symbol;Acc:MGI:2143266]	chr9	100339772	100368841	-	29069	chr9:100339772-100368841	58.7778	73.1384	68.93	81.1439	161.473	134.939	66.6517	90.7894	139.371	97.246	0.618981	0.224228	2.76049	0.0057714	0.13555
1366	ENSMUSG00000025868.7	Higd2a	HIG1 domain family, member 2A [Source:MGI Symbol;Acc:MGI:1914294]	chr13	54738020	54738971	+	951	chr13:54738020-54738971	252.215	290.456	255.498	265.075	395.45	299.457	359.531	327.767	313.782	306.581	0.337139	0.122161	2.7598	0.00578367	0.135639
1367	ENSMUSG00000026174.10	Cnot9	CCR4-NOT transcription complex, subunit 9 [Source:MGI Symbol;Acc:MGI:1928902]	chr1	74545217	74570001	+	24784	chr1:74545217-74570001	434.449	397.334	367.707	374.332	562.167	590.641	411.261	485.092	503.75	458.526	0.357166	0.129416	2.75984	0.005783	0.135639
1368	ENSMUSG00000062524.5	Ncr1	natural cytotoxicity triggering receptor 1 [Source:MGI Symbol;Acc:MGI:1336212]	chr7	4340723	4348163	+	7440	chr7:4340723-4348163	87.3181	27.1728	46.485	37.7567	7.73471	16.622	18.8193	30.5133	30.4405	33.6514	-0.785742	0.284742	-2.75949	0.00578924	0.13567
1369	ENSMUSG00000018340.14	Anxa6	annexin A6 [Source:MGI Symbol;Acc:MGI:88255]	chr11	54869934	54924271	-	54337	chr11:54869934-54924271	2966.69	3026.48	2751.58	2970.35	1990.7	2460.55	2399.86	2550.77	2611.66	2636.52	-0.277306	0.100515	-2.75885	0.00580052	0.135835
1370	ENSMUSG00000028081.7	Rps3a1	ribosomal protein S3A1 [Source:MGI Symbol;Acc:MGI:1202063]	chr3	86045247	86050009	-	4762	chr3:86045247-86050009	3911.07	3909.6	3701.5	3503.69	4446.86	4429.7	4091.07	4437.56	4168.01	4066.56	0.196972	0.0714031	2.75859	0.00580506	0.135843
1371	ENSMUSG00000001670.14	Tat	tyrosine aminotransferase [Source:MGI Symbol;Acc:MGI:98487]	chr8	110717069	110726435	+	9366	chr8:110717069-110726435	2.68053	16.8562	7.49023	21.1743	5.58749	2.78623	1.02722	0.993367	0	6.51062	-0.754793	0.273822	-2.75651	0.0058421	0.13661
1372	ENSMUSG00000045629.9	Sh3tc2	SH3 domain and tetratricopeptide repeats 2 [Source:MGI Symbol;Acc:MGI:2444417]	chr18	62086146	62157473	+	71327	chr18:62086146-62157473	260.44	370.459	503.896	364.962	217.815	300.666	300.83	207.541	205.646	303.584	-0.531475	0.192834	-2.75612	0.00584912	0.136674
1373	ENSMUSG00000050315.15	Synpo2	synaptopodin 2 [Source:MGI Symbol;Acc:MGI:2153070]	chr3	122870168	123029798	-	159630	chr3:122870168-123029798	729.805	688.309	741.432	692.672	680.498	548.874	343.971	478.714	441.257	593.948	-0.46684	0.169443	-2.75514	0.00586665	0.136984
1374	ENSMUSG00000078784.9	Rbis	ribosomal biogenesis factor [Source:MGI Symbol;Acc:MGI:1916376]	chr3	14671344	14676345	-	5001	chr3:14671344-14676345	178.695	154.425	173.22	154.937	281.651	322.932	162.68	291.417	194.429	212.71	0.527919	0.191671	2.75429	0.00588192	0.137141
1375	ENSMUSG00000106166.2	Gm43484	predicted gene 43484 [Source:MGI Symbol;Acc:MGI:5663621]	chr3	37542976	37548941	+	5965	chr3:37542976-37548941	116.592	90.7468	122.231	89.6512	50.5048	94.4716	58.3366	72.4544	63.1183	84.2341	-0.547853	0.198894	-2.75449	0.00587838	0.137141
1376	ENSMUSG00000121798.1			chr1	157239922	157247814	+	7892	chr1:157239922-157247814	103.359	155.353	135.051	127.388	211.801	247.373	212.54	153.855	145.344	165.785	0.511462	0.185806	2.75267	0.00591116	0.137722
1377	ENSMUSG00000049097.10	Ankrd34a	ankyrin repeat domain 34A [Source:MGI Symbol;Acc:MGI:3617846]	chr3	96503952	96507091	+	3139	chr3:96503952-96507091	7.65641	4.16535	3.00878	4.9308	18.8164	18.9038	6.60329	20.2242	8.14161	10.2723	0.805965	0.29286	2.75205	0.00592239	0.137884
1378	ENSMUSG00000023032.13	Slc4a8	solute carrier family 4 (anion exchanger), member 8 [Source:MGI Symbol;Acc:MGI:1928745]	chr15	100659628	100721849	+	62221	chr15:100659628-100721849	226.317	271.443	264.517	290.905	473.268	364.209	290.557	297.759	488.681	329.739	0.485456	0.176418	2.75173	0.00592812	0.137915
1379	ENSMUSG00000063779.7	Chil4	chitinase-like 4 [Source:MGI Symbol;Acc:MGI:1341098]	chr3	106108806	106126823	-	18017	chr3:106108806-106126823	11.4576	7.13524	2.95544	3.08283	29.4873	6.83641	2.35708	110.729	46.0901	24.459	0.75832	0.275603	2.7515	0.00593233	0.137915
1380	ENSMUSG00000000149.11	Gna12	guanine nucleotide binding protein, alpha 12 [Source:MGI Symbol;Acc:MGI:95767]	chr5	140744163	140816186	-	72023	chr5:140744163-140816186	1313.16	1529.39	1583.25	1545.39	1686.53	1857.37	1685.6	1843.57	1795.3	1648.84	0.243182	0.0884352	2.74983	0.00596256	0.138517
1381	ENSMUSG00000017897.19	Eya2	EYA transcriptional coactivator and phosphatase 2 [Source:MGI Symbol;Acc:MGI:109341]	chr2	165436952	165613647	+	176695	chr2:165436952-165613647	436.574	483.256	375.505	537.855	866.577	813.833	575.931	591.411	497.813	575.417	0.490767	0.17858	2.74816	0.00599301	0.138869
1382	ENSMUSG00000020601.9	Trib2	tribbles pseudokinase 2 [Source:MGI Symbol;Acc:MGI:2145021]	chr12	15841728	15866923	-	25195	chr12:15841728-15866923	830.677	1226.91	2102.82	1567.57	1008.97	1133.3	786.939	721.604	703.537	1120.26	-0.599237	0.21804	-2.74829	0.00599071	0.138869
1383	ENSMUSG00000061461.12	Smim20	small integral membrane protein 20 [Source:MGI Symbol;Acc:MGI:1913528]	chr5	53424425	53435882	+	11457	chr5:53424425-53435882	185.651	163.134	138.19	156.601	214.186	213.465	187.631	202.877	226.977	187.635	0.359381	0.130776	2.74805	0.00599505	0.138869
1384	ENSMUSG00000064945.3	Rny3	RNA, Y3 small cytoplasmic (associated with Ro protein) [Source:MGI Symbol;Acc:MGI:107304]	chr6	47758558	47758659	+	101	chr6:47758558-47758659	26.4767	63.4718	41.575	47.9058	148.978	27.9964	69.1711	196.644	112.663	81.6535	0.787411	0.286501	2.74837	0.00598915	0.138869
1385	ENSMUSG00000048232.13	Fbxo10	F-box protein 10 [Source:MGI Symbol;Acc:MGI:2686937]	chr4	45034247	45084604	-	50357	chr4:45034247-45084604	217.004	190.814	198.418	229.595	291.848	258.582	225.635	281.233	285.031	242.018	0.344946	0.125536	2.74779	0.00599981	0.138879
1386	ENSMUSG00000113094.2	Gm47447	predicted gene, 47447 [Source:MGI Symbol;Acc:MGI:6096402]	chr12	84261139	84262911	-	1772	chr12:84261139-84262911	50.0063	42.4619	68.4345	39.5786	22.1746	25.9105	25.301	35.0082	37.6137	38.4988	-0.634088	0.230822	-2.74709	0.00601269	0.139077
1387	ENSMUSG00000022089.10	Bin3	bridging integrator 3 [Source:MGI Symbol;Acc:MGI:1929883]	chr14	70337554	70375655	+	38101	chr14:70337554-70375655	272.534	238.357	183.637	235.695	357.129	289.078	265.191	384.052	307.497	281.463	0.427647	0.155716	2.74632	0.00602682	0.139303
1388	ENSMUSG00000022623.18	Shank3	SH3 and multiple ankyrin repeat domains 3 [Source:MGI Symbol;Acc:MGI:1930016]	chr15	89383826	89444464	+	60638	chr15:89383826-89444464	3110.02	4935.3	6588.7	5975.54	2638.05	3618.35	3750.19	3420.29	3710.65	4194.12	-0.519228	0.189082	-2.74604	0.0060319	0.13932
1389	ENSMUSG00000027293.14	Ehd4	EH-domain containing 4 [Source:MGI Symbol;Acc:MGI:1919619]	chr2	119919656	119985087	-	65431	chr2:119919656-119985087	3756.59	4947.09	5043.43	4653.18	3241.64	2855.38	4401.85	2486.43	3408.38	3866	-0.447547	0.163028	-2.74522	0.00604712	0.139571
1390	ENSMUSG00000026037.15	Orc2	origin recognition complex, subunit 2 [Source:MGI Symbol;Acc:MGI:1328306]	chr1	58501930	58544268	-	42338	chr1:58501930-58544268	269.266	301.213	209.696	197.327	322.294	417.574	348.657	274.273	352.068	299.152	0.452525	0.164861	2.74489	0.00605308	0.139608
1391	ENSMUSG00000037600.17	Kdf1	keratinocyte differentiation factor 1 [Source:MGI Symbol;Acc:MGI:1916323]	chr4	133246274	133258101	+	11827	chr4:133246274-133258101	98.5371	139.519	111.692	98.1094	160.604	150.279	128.353	176.091	159.85	135.893	0.43496	0.158544	2.74346	0.00607951	0.140117
1392	ENSMUSG00000025870.11	Arl10	ADP-ribosylation factor-like 10 [Source:MGI Symbol;Acc:MGI:1930788]	chr13	54722828	54728941	+	6113	chr13:54722828-54728941	133.929	164.328	137.232	128.155	108.048	89.1197	111.391	111.155	104.704	120.896	-0.398501	0.145293	-2.74273	0.00609301	0.140227
1393	ENSMUSG00000036377.21	Cracd	capping protein inhibiting regulator of actin [Source:MGI Symbol;Acc:MGI:2444817]	chr5	76804359	77021392	+	217033	chr5:76804359-77021392	71.7981	93.0306	75.9653	111.781	67.9737	35.6572	60.392	39.5436	64.4628	68.956	-0.607964	0.221649	-2.74291	0.00608967	0.140227
1394	ENSMUSG00000030980.19	Knop1	lysine rich nucleolar protein 1 [Source:MGI Symbol;Acc:MGI:1913606]	chr7	118441445	118455224	-	13779	chr7:118441445-118455224	534.598	435.698	534.167	489.68	710.364	610.643	561.585	586.727	645.653	567.679	0.30998	0.113068	2.74153	0.00611541	0.14044
1395	ENSMUSG00000037992.17	Rara	retinoic acid receptor, alpha [Source:MGI Symbol;Acc:MGI:97856]	chr11	98818644	98865768	+	47124	chr11:98818644-98865768	1006.25	1302.2	1205.95	1146.53	1057.75	901.776	876.508	977.292	832.62	1034.1	-0.313073	0.114191	-2.74165	0.00611319	0.14044
1396	ENSMUSG00000056824.16	Zfp663	zinc finger protein 663 [Source:MGI Symbol;Acc:MGI:2685854]	chr2	165193217	165210649	-	17432	chr2:165193217-165210649	4.29064	13.5362	4.91437	1.61076	0	1.78475	0	0	0	2.90408	-0.658279	0.240088	-2.74182	0.00610996	0.14044
1397	ENSMUSG00000003233.13	Dvl3	dishevelled segment polarity protein 3 [Source:MGI Symbol;Acc:MGI:108100]	chr16	20335732	20352760	+	17028	chr16:20335732-20352760	832.507	842.332	770.981	878.783	966.223	1006.88	916.207	952.974	1032.82	911.079	0.225861	0.0824052	2.74085	0.00612796	0.140627
1398	ENSMUSG00000037014.5	Sstr4	somatostatin receptor 4 [Source:MGI Symbol;Acc:MGI:105372]	chr2	148237264	148238687	+	1423	chr2:148237264-148238687	42.2058	45.6999	25.1138	32.5941	8.54158	12.9444	34.1101	7.4392	14.2404	24.7655	-0.778818	0.284306	-2.73936	0.00615585	0.141166
[truncated: 55,733 more rows]
