# Supplementary material for: Low PEEP ventilation in TGF-β1 induced lung injury triggers a reversible lung mechanical deterioration without promoting persistent structural damage
Source: Sci Rep. 2026 Jul 7;16:21000. doi: 10.1038/s41598-026-61155-9 (PMC13342613; doi:10.1038/s41598-026-61155-9)
Supplement: Supplementary file 6 — Supplementary Material 6 [file 41598_2026_61155_MOESM6_ESM.xlsx]

## Sheet: Result overview
Sort0	Gene ID	Gene name	Gene description	Chr	Start	End	Strand	Length	IGV coordinates	1: N5338_quant sf	2: N5339_quant sf	3: N5340_quant sf	4: N5341_quant sf	5: N6525_quant sf	6: N6526_quant sf	7: N6527_quant sf	8: N6535_quant sf	9: N6536_quant sf	Base mean	log2(FC)	StdErr	Wald-Stats	P-value	P-adj
1	ENSMUSG00000040724.6	Kcna2	potassium voltage-gated channel, shaker-related subfamily, member 2 [Source:MGI Symbol;Acc:MGI:96659]	chr3	107008462	107022321	+	13859	chr3:107008462-107022321	260.063	255.526	284.555	351.998	66.6475	56.2491	74.0655	48.1598	52.8129	161.12	-1.97357	0.157506	-12.5301	5.11093e-36	1.64229e-31
2	ENSMUSG00000044285.11	Ubb-ps	ubiquitin B, pseudogene [Source:MGI Symbol;Acc:MGI:3037679]	chr14	46321585	46322269	+	684	chr14:46321585-46322269	157.052	200.011	135.512	63.216	0	0	0	0	0	61.7546	-2.85164	0.229936	-12.4019	2.55224e-35	4.10056e-31
3	ENSMUSG00000063415.13	Cyp26b1	cytochrome P450, family 26, subfamily b, polypeptide 1 [Source:MGI Symbol;Acc:MGI:2176159]	chr6	84548396	84570890	-	22494	chr6:84548396-84570890	86.3906	74.3752	42.0212	74.7353	606.484	697.476	956.725	339.466	398.63	364.034	2.03567	0.215574	9.44306	3.62063e-21	3.87805e-17
4	ENSMUSG00000009633.4	G0s2	G0/G1 switch gene 2 [Source:MGI Symbol;Acc:MGI:1316737]	chr1	192954469	192955525	-	1056	chr1:192954469-192955525	187.261	171.207	196.59	189.14	63.9435	73.6949	94.993	87.7035	60.2791	124.979	-1.12739	0.150032	-7.51432	5.72091e-14	4.59575e-10
5	ENSMUSG00000117841.2	Gm50371	predicted gene, 50371 [Source:MGI Symbol;Acc:MGI:6303264]	chr18	35932895	35991494	+	58599	chr18:35932895-35991494	0	0	0	0	21.4021	83.9828	27.8632	57.4566	41.9369	25.8491	1.6935	0.226944	7.46222	8.50743e-14	5.46739e-10
6	ENSMUSG00000046516.12	Cox17	cytochrome c oxidase assembly protein 17, copper chaperone [Source:MGI Symbol;Acc:MGI:1333806]	chr16	38167353	38182659	+	15306	chr16:38167353-38182659	367.683	374.409	322.729	362.028	165.6	209.713	215.471	192.825	182.206	265.852	-0.823903	0.111292	-7.4031	1.33043e-13	7.1251e-10
7	ENSMUSG00000049265.9	Kcnk3	potassium channel, subfamily K, member 3 [Source:MGI Symbol;Acc:MGI:1100509]	chr5	30745514	30782615	+	37101	chr5:30745514-30782615	386.959	577.847	526.177	533.543	243.319	225.332	219.143	268.671	266.906	360.878	-0.949854	0.134573	-7.05826	1.68604e-12	7.73963e-09
8	ENSMUSG00000030096.9	Slc6a6	solute carrier family 6 (neurotransmitter transporter, taurine), member 6 [Source:MGI Symbol;Acc:MGI:98488]	chr6	91661034	91736047	+	75013	chr6:91661034-91736047	3447.49	3586.89	3263.61	3025.69	5574.13	4852.3	5310.18	4674.79	5120.65	4317.3	0.594635	0.0847812	7.01376	2.31989e-12	9.31814e-09
9	ENSMUSG00000073274.6	Gm14636	predicted gene 14636 [Source:MGI Symbol;Acc:MGI:3641976]	chrX	19011600	19034490	-	22890	chrX:19011600-19034490	159.965	121.309	135.883	125.898	277.43	234.865	288.455	263.989	329.365	215.24	0.938225	0.135347	6.93199	4.14953e-12	1.48152e-08
10	ENSMUSG00000023828.4	Slc22a3	solute carrier family 22 (organic cation transporter), member 3 [Source:MGI Symbol;Acc:MGI:1333817]	chr17	12637847	12726591	-	88744	chr17:12637847-12726591	67.7258	101.516	115.312	111.758	30.7033	30.3588	43.3785	28.5974	31.3327	62.2981	-1.23441	0.190676	-6.47385	9.55391e-11	2.83704e-07
11	ENSMUSG00000037379.8	Spon2	spondin 2, extracellular matrix protein [Source:MGI Symbol;Acc:MGI:1923724]	chr5	33355528	33375799	-	20271	chr5:33355528-33375799	631.115	758.319	396.331	424.907	184.303	216.608	113.04	173.468	208.459	345.172	-1.25345	0.193692	-6.47137	9.71197e-11	2.83704e-07
12	ENSMUSG00000059005.14	Hnrnpa3	heterogeneous nuclear ribonucleoprotein A3 [Source:MGI Symbol;Acc:MGI:1917171]	chr2	75489605	75499751	+	10146	chr2:75489605-75499751	6488.94	6414.54	6050.48	5743.8	4141.58	4782.73	4550.2	4376.53	4339.41	5209.8	-0.464032	0.0720607	-6.43947	1.19894e-10	3.21046e-07
13	ENSMUSG00000114501.2	Gm48582	predicted gene, 48582 [Source:MGI Symbol;Acc:MGI:6098150]	chr13	60770781	60777209	+	6428	chr13:60770781-60777209	563.612	433.848	602.349	642.918	257.577	260.02	224.182	343.057	256.792	398.262	-0.939727	0.147813	-6.35753	2.0502e-10	5.06761e-07
14	ENSMUSG00000040850.18	Psme4	proteasome (prosome, macropain) activator subunit 4 [Source:MGI Symbol;Acc:MGI:2143994]	chr11	30721726	30830361	+	108635	chr11:30721726-30830361	1486.11	1625.08	1606.61	1506.75	2042.2	2079.76	2023.3	1950.22	2057.71	1819.75	0.377515	0.0609009	6.19884	5.68804e-10	1.30553e-06
15	ENSMUSG00000071172.14	Srsf3	serine and arginine-rich splicing factor 3 [Source:MGI Symbol;Acc:MGI:98285]	chr17	29251602	29262347	+	10745	chr17:29251602-29262347	2749.72	2629.16	2909.89	2931.1	1989.53	1657.51	1682.85	2071.24	1652.53	2252.61	-0.601766	0.0986753	-6.09845	1.07103e-09	2.29436e-06
16	ENSMUSG00000026571.13	Dcaf6	DDB1 and CUL4 associated factor 6 [Source:MGI Symbol;Acc:MGI:1921356]	chr1	165156267	165288044	-	131777	chr1:165156267-165288044	594.492	599.438	626.176	601.736	857.234	868.678	932.238	929.247	769.922	753.24	0.506735	0.0849304	5.96648	2.42431e-09	4.86876e-06
17	ENSMUSG00000106636.2	Gm43813	predicted gene 43813 [Source:MGI Symbol;Acc:MGI:5663950]	chr5	123544550	123549927	+	5377	chr5:123544550-123549927	462.424	358.524	376.56	395.903	200.13	184.154	227.531	269.32	208.369	298.102	-0.790025	0.133103	-5.93542	2.93089e-09	5.5399e-06
18	ENSMUSG00000022462.8	Slc38a2	solute carrier family 38, member 2 [Source:MGI Symbol;Acc:MGI:1915010]	chr15	96585273	96597611	-	12338	chr15:96585273-96597611	3934.41	3443.36	3843.18	4130.45	5827.79	5206.55	6493.49	5444.11	5516.89	4871.14	0.546112	0.0922597	5.91929	3.2333e-09	5.77198e-06
19	ENSMUSG00000045875.14	Adra1a	adrenergic receptor, alpha 1a [Source:MGI Symbol;Acc:MGI:104773]	chr14	66872700	67008617	+	135917	chr14:66872700-67008617	235.568	194.804	198.183	221.052	109.225	115.773	137.068	109.272	89.1201	156.674	-0.826476	0.139987	-5.90393	3.54934e-09	6.00268e-06
20	ENSMUSG00000033542.14	Arhgef5	Rho guanine nucleotide exchange factor (GEF) 5 [Source:MGI Symbol;Acc:MGI:1858952]	chr6	43242516	43266254	+	23738	chr6:43242516-43266254	1402.29	1413.71	1425.49	1543.73	2063.18	1910.14	1950.09	1798.75	2078.01	1731.71	0.426266	0.0740457	5.7568	8.57231e-09	1.37727e-05
21	ENSMUSG00000028494.13	Plin2	perilipin 2 [Source:MGI Symbol;Acc:MGI:87920]	chr4	86566623	86588297	-	21674	chr4:86566623-86588297	982.797	919.132	988.558	1102.22	1483.84	1812.85	1489.85	1387.39	1462.37	1292.11	0.581712	0.102694	5.6645	1.4745e-08	2.25619e-05
22	ENSMUSG00000117294.2	Gm49839	predicted gene, 49839 [Source:MGI Symbol;Acc:MGI:6270508]	chr17	28676458	28680069	-	3611	chr17:28676458-28680069	175.996	226.595	390.165	435.669	48.0361	37.4261	21.2181	111.276	66.6812	168.118	-1.29015	0.229577	-5.6197	1.91289e-08	2.79395e-05
23	ENSMUSG00000054675.6	Tmem119	transmembrane protein 119 [Source:MGI Symbol;Acc:MGI:2385228]	chr5	113931790	113938577	-	6787	chr5:113931790-113938577	400.639	587.102	526.236	652.108	303.057	282.761	243.031	171.578	247.062	379.286	-0.942311	0.16836	-5.597	2.18088e-08	3.04688e-05
24	ENSMUSG00000038178.17	Slc43a2	solute carrier family 43, member 2 [Source:MGI Symbol;Acc:MGI:2442746]	chr11	75422520	75468401	+	45881	chr11:75422520-75468401	2143.5	1992.74	2072.78	2427.96	1208.65	1385.86	1540.2	1311.52	1031.66	1679.43	-0.680264	0.122516	-5.55247	2.81666e-08	3.77116e-05
25	ENSMUSG00000019947.11	Arid5b	AT rich interactive domain 5B (MRF1-like) [Source:MGI Symbol;Acc:MGI:2175912]	chr10	67928350	68114570	-	186220	chr10:67928350-68114570	2903.11	2988.51	3157.25	2555.97	3821.2	3864.18	4176.53	4360.2	4056.2	3542.57	0.466424	0.0848979	5.49394	3.9307e-08	5.05221e-05
26	ENSMUSG00000026880.12	Stom	stomatin [Source:MGI Symbol;Acc:MGI:95403]	chr2	35203998	35226988	-	22990	chr2:35203998-35226988	1042.69	1171.9	1027.79	974.034	1691.95	1381.8	1524.18	1430.02	1584.21	1314.29	0.507152	0.0931719	5.44318	5.23376e-08	6.46833e-05
27	ENSMUSG00000005320.10	Fgfr4	fibroblast growth factor receptor 4 [Source:MGI Symbol;Acc:MGI:95525]	chr13	55300453	55316572	+	16119	chr13:55300453-55316572	190.621	246.407	264.617	260.632	150.727	88.8089	112.751	132.804	116.848	173.802	-0.861638	0.158829	-5.42494	5.79726e-08	6.89938e-05
28	ENSMUSG00000102594.2	Gm38381	predicted gene, 38381 [Source:MGI Symbol;Acc:MGI:5611609]	chr1	168176103	168178377	-	2274	chr1:168176103-168178377	410.244	395.587	404.691	321.928	210.768	231.561	233.389	273.549	242.251	302.663	-0.634835	0.117661	-5.39546	6.8347e-08	7.84356e-05
29	ENSMUSG00000062353.7	Gm15772	predicted gene 15772 [Source:MGI Symbol;Acc:MGI:3805541]	chr5	3286431	3286868	+	437	chr5:3286431-3286868	16.57	30.9054	20.1347	19.7518	41.1798	67.3878	58.0689	62.1051	72.6183	43.1913	1.07459	0.202828	5.29803	1.17056e-07	0.000127368
30	ENSMUSG00000065649.3	Snora74a	small nucleolar RNA, H/ACA box 74A [Source:MGI Symbol;Acc:MGI:3646921]	chr18	35690085	35690280	+	195	chr18:35690085-35690280	205.659	251.339	207.515	194.851	522.5	378.043	477.313	309.843	379.631	325.188	0.819698	0.154801	5.29516	1.18913e-07	0.000127368
31	ENSMUSG00000048271.15	Rbm33	RNA binding motif protein 33 [Source:MGI Symbol;Acc:MGI:1919670]	chr5	28522119	28624237	+	102118	chr5:28522119-28624237	1821.48	1688.07	1759.8	1848.04	2546.32	2250.21	2844.47	2348.19	2433.69	2171.14	0.463023	0.0877467	5.27681	1.31454e-07	0.000132001
32	ENSMUSG00000061039.6	Olfr920	olfactory receptor 920 [Source:MGI Symbol;Acc:MGI:3030754]	chr9	38663595	38671413	+	7818	chr9:38663595-38671413	20.7437	30.5625	26.438	47.2507	101.426	98.1363	129.157	56.154	141.524	72.377	1.14713	0.217276	5.27961	1.2946e-07	0.000132001
33	ENSMUSG00000006360.12	Crip1	cysteine-rich protein 1 (intestinal) [Source:MGI Symbol;Acc:MGI:88501]	chr12	113109936	113117499	+	7563	chr12:113109936-113117499	845.206	950.166	794.017	912.357	645.306	670.633	603.082	619.886	641.532	742.465	-0.444797	0.0848698	-5.24093	1.59772e-07	0.000153586
34	ENSMUSG00000094410.9	Zbed6	zinc finger, BED type containing 6 [Source:MGI Symbol;Acc:MGI:3828086]	chr1	133547678	133589056	-	41378	chr1:133547678-133589056	4678.42	4752.44	4940.11	4844.63	5864.73	5615.83	6348.22	6016.07	6297.36	5484.2	0.321781	0.0614974	5.23244	1.6729e-07	0.000153586
35	ENSMUSG00000103385.2	Gm37752	predicted gene, 37752 [Source:MGI Symbol;Acc:MGI:5610980]	chr3	92185032	92188340	-	3308	chr3:92185032-92188340	52.3571	38.4158	60.4696	19.4686	110.745	118.341	115.315	115.356	116.17	82.9599	1.0548	0.201491	5.23498	1.65005e-07	0.000153586
36	ENSMUSG00000050556.10	Kcnb1	potassium voltage gated channel, Shab-related subfamily, member 1 [Source:MGI Symbol;Acc:MGI:96666]	chr2	166937889	167032075	-	94186	chr2:166937889-167032075	323.421	328.875	395.13	427.579	220.737	203.027	258.01	227.712	213.457	288.661	-0.655085	0.12581	-5.20694	1.91976e-07	0.000171354
37	ENSMUSG00000055923.17	Aasdh	aminoadipate-semialdehyde dehydrogenase [Source:MGI Symbol;Acc:MGI:2442517]	chr5	77021506	77053361	-	31855	chr5:77021506-77053361	177.138	178.193	181.173	191.52	130.426	118.141	89.9976	100	95.1589	140.194	-0.705241	0.136201	-5.17796	2.24326e-07	0.000194818
38	ENSMUSG00000005360.15	Slc1a3	solute carrier family 1 (glial high affinity glutamate transporter), member 3 [Source:MGI Symbol;Acc:MGI:99917]	chr15	8663608	8740248	-	76640	chr15:8663608-8740248	563.023	484.535	418.943	373.454	275.109	284.822	288.874	266.178	282.305	359.694	-0.657541	0.127867	-5.14239	2.71269e-07	0.000229386
39	ENSMUSG00000021981.11	Cab39l	calcium binding protein 39-like [Source:MGI Symbol;Acc:MGI:1914081]	chr14	59678421	59823213	+	144792	chr14:59678421-59823213	425.242	428.051	354.823	441.834	718.154	612.62	631.171	536.794	674.582	535.919	0.58026	0.113823	5.09791	3.43417e-07	0.000282949
40	ENSMUSG00000078566.9	Bnip3	BCL2/adenovirus E1B interacting protein 3 [Source:MGI Symbol;Acc:MGI:109326]	chr7	138492565	138511248	-	18683	chr7:138492565-138511248	333.976	320.127	337.62	350.72	469.027	450.604	432.5	523.557	490.21	412.038	0.472461	0.0932142	5.06855	4.00864e-07	0.000322024
41	ENSMUSG00000058145.17	Adamts17	a disintegrin-like and metallopeptidase (reprolysin type) with thrombospondin type 1 motif, 17 [Source:MGI Symbol;Acc:MGI:3588195]	chr7	66489483	66802919	+	313436	chr7:66489483-66802919	347.906	580.557	297.986	381.212	189.775	231.976	177.787	195.01	165.461	285.297	-0.881513	0.174115	-5.06281	4.13123e-07	0.000323777
42	ENSMUSG00000028063.16	Lmna	lamin A [Source:MGI Symbol;Acc:MGI:96794]	chr3	88387454	88417263	-	29809	chr3:88387454-88417263	2491.26	3357.66	2688.57	3010.39	1969.95	1956.42	1803.64	2047.4	2088.19	2379.28	-0.519999	0.102959	-5.05056	4.40515e-07	0.000329188
43	ENSMUSG00000102975.2	Gm37347	predicted gene, 37347 [Source:MGI Symbol;Acc:MGI:5610575]	chr1	40127671	40130741	+	3070	chr1:40127671-40130741	108.343	79.7735	189.936	252.195	26.6846	19.2169	34.1331	68.3954	29.2913	89.7744	-1.15817	0.22929	-5.05111	4.39258e-07	0.000329188
44	ENSMUSG00000058248.13	Kcnh1	potassium voltage-gated channel, subfamily H (eag-related), member 1 [Source:MGI Symbol;Acc:MGI:1341721]	chr1	191873082	192192467	+	319385	chr1:191873082-192192467	142.431	249.676	284.216	348.462	102.843	96.9838	132.948	103.2	87.0178	171.975	-0.985346	0.195887	-5.03019	4.90001e-07	0.000349893
45	ENSMUSG00000086119.3	Gm2415	predicted gene 2415 [Source:MGI Symbol;Acc:MGI:3780582]	chr9	118719143	118755523	-	36380	chr9:118719143-118755523	106.22	136.048	132.704	111.418	60.878	58.184	72.3069	73.9257	69.0798	91.196	-0.75456	0.149956	-5.03188	4.85705e-07	0.000349893
46	ENSMUSG00000040035.15	Disp2	dispatched RND tramsporter family member 2 [Source:MGI Symbol;Acc:MGI:2388733]	chr2	118610200	118641774	+	31574	chr2:118610200-118641774	569.653	1361.28	1782.65	1308.66	545.691	456.57	383.22	564.095	386.761	817.62	-1.03343	0.205983	-5.01707	5.24664e-07	0.0003665
47	ENSMUSG00000025323.11	Sp4	trans-acting transcription factor 4 [Source:MGI Symbol;Acc:MGI:107595]	chr12	118198668	118265175	-	66507	chr12:118198668-118265175	361.035	270.878	346.211	351.321	496.946	513.747	558.778	544.422	448.405	432.416	0.580774	0.11605	5.00451	5.60049e-07	0.000375925
48	ENSMUSG00000064337.1	mt-Rnr1	mitochondrially encoded 12S rRNA [Source:MGI Symbol;Acc:MGI:102493]	chrM	70	1024	+	954	chrM:70-1024	11271.3	13986.3	15148.8	7720.65	7774.84	4550.08	4886.31	4907.98	5368.82	8401.68	-0.911487	0.182152	-5.00399	5.61554e-07	0.000375925
49	ENSMUSG00000107023.3	Gm42715	predicted gene 42715 [Source:MGI Symbol;Acc:MGI:5662852]	chr7	127118756	127166226	+	47470	chr7:127118756-127166226	367.682	373.363	447.818	451.744	916.389	723.02	652.186	627.447	598.025	573.075	0.696984	0.139648	4.991	6.00672e-07	0.000393906
50	ENSMUSG00000000627.16	Sema4f	sema domain, immunoglobulin domain (Ig), TM domain, and short cytoplasmic domain [Source:MGI Symbol;Acc:MGI:1340055]	chr6	82888866	82916750	-	27884	chr6:82888866-82916750	266.47	309.318	329.059	376.285	194.976	157.623	118.663	200.968	119.573	230.326	-0.85141	0.171127	-4.97531	6.51416e-07	0.000402538
51	ENSMUSG00000024131.9	Slc3a1	solute carrier family 3, member 1 [Source:MGI Symbol;Acc:MGI:1195264]	chr17	85335804	85371664	+	35860	chr17:85335804-85371664	9.93989	15.7447	12.2921	13.9162	44.021	25.2795	47.9692	48.9938	35.3281	28.1649	1.07779	0.216344	4.98186	6.29767e-07	0.000402538
52	ENSMUSG00000116809.2	A630036G19Rik	RIKEN cDNA A630036G19 gene [Source:MGI Symbol;Acc:MGI:2442979]	chr16	74827740	74831819	-	4079	chr16:74827740-74831819	16.2421	19.7083	22.6693	19.4629	4.00321	2.02316	0.922536	4.08364	6.06299	10.5754	-1.14484	0.229937	-4.97894	6.39347e-07	0.000402538
53	ENSMUSG00000090236.4	Car15	carbonic anhydrase 15 [Source:MGI Symbol;Acc:MGI:1931324]	chr16	17653140	17656228	-	3088	chr16:17653140-17656228	22.4883	23.1492	22.0617	30.026	93.0753	52.6133	62.4456	57.9822	47.2927	45.6816	0.994716	0.202139	4.92096	8.61225e-07	0.000522146
54	ENSMUSG00000038733.15	Wdr26	WD repeat domain 26 [Source:MGI Symbol;Acc:MGI:1923825]	chr1	181000793	181039566	-	38773	chr1:181000793-181039566	2865.78	2847.64	3033.36	3007.49	3392.09	3673.59	3638.22	3526.68	3554.8	3282.18	0.271969	0.055363	4.91247	8.9936e-07	0.000535169
55	ENSMUSG00000052397.9	Ezr	ezrin [Source:MGI Symbol;Acc:MGI:98931]	chr17	7005440	7050183	-	44743	chr17:7005440-7050183	3194.11	3235.67	3396.34	3526.11	2272.15	2762.45	2545.92	2426.41	2626.18	2887.26	-0.388986	0.0793267	-4.90359	9.40989e-07	0.00054976
56	ENSMUSG00000059810.19	Rgs3	regulator of G-protein signaling 3 [Source:MGI Symbol;Acc:MGI:1354734]	chr4	62478084	62622238	+	144154	chr4:62478084-62622238	844.439	1004	721.922	749.019	1475.7	1181.69	1314.51	1173.92	1306.84	1085.78	0.589586	0.120504	4.89268	9.94734e-07	0.000570782
57	ENSMUSG00000042190.13	Cmklr1	chemokine-like receptor 1 [Source:MGI Symbol;Acc:MGI:109603]	chr5	113750415	113788487	-	38072	chr5:113750415-113788487	1855.8	1887.05	2013.95	2303.14	1353.6	1516.26	1370.57	1567.39	1444.25	1701.33	-0.453884	0.0932879	-4.86541	1.14221e-06	0.000643906
58	ENSMUSG00000031070.16	Mrgprf	MAS-related GPR, member F [Source:MGI Symbol;Acc:MGI:2384823]	chr7	144854565	144863294	+	8729	chr7:144854565-144863294	68.6958	63.9442	51.0705	60.3163	34.6809	30.3329	26.7518	26.5372	25.2286	43.062	-0.88407	0.181915	-4.85981	1.17498e-06	0.000650961
59	ENSMUSG00000019990.16	Pde7b	phosphodiesterase 7B [Source:MGI Symbol;Acc:MGI:1352752]	chr10	20273750	20600824	-	327074	chr10:20273750-20600824	653.837	833.675	878.496	799.392	467.825	365.975	499.266	535.13	322.664	595.14	-0.744142	0.153623	-4.84394	1.2729e-06	0.000681703
60	ENSMUSG00000074794.11	Arrdc3	arrestin domain containing 3 [Source:MGI Symbol;Acc:MGI:2145242]	chr13	81031503	81044161	+	12658	chr13:81031503-81044161	1642.59	1690.57	2203.32	2173.23	896.262	928.726	846.91	1466.14	962.062	1423.31	-0.785407	0.162046	-4.84681	1.25462e-06	0.000681703
61	ENSMUSG00000025173.14	Wdr45b	WD repeat domain 45B [Source:MGI Symbol;Acc:MGI:1914090]	chr11	121218050	121245271	-	27221	chr11:121218050-121245271	451.747	534.36	538.27	535.495	686.192	680.922	669.457	725.995	747.864	618.922	0.430461	0.089206	4.82547	1.39673e-06	0.000695231
62	ENSMUSG00000033453.9	Adamts15	a disintegrin-like and metallopeptidase (reprolysin type) with thrombospondin type 1 motif, 15 [Source:MGI Symbol;Acc:MGI:2449569]	chr9	30810451	30833748	-	23297	chr9:30810451-30833748	1422.63	1824.72	2538.95	2987.92	415.875	913.539	311.297	992.983	798.34	1356.25	-1.06849	0.22149	-4.8241	1.40634e-06	0.000695231
63	ENSMUSG00000037458.16	Azin1	antizyme inhibitor 1 [Source:MGI Symbol;Acc:MGI:1859169]	chr15	38487671	38519510	-	31839	chr15:38487671-38519510	1440.93	1643.3	2014.47	1975.99	1228.3	962.773	1173.18	1122.02	883.641	1382.73	-0.651673	0.134942	-4.82928	1.3703e-06	0.000695231
64	ENSMUSG00000078867.11	Gm14418	predicted gene 14418 [Source:MGI Symbol;Acc:MGI:3702408]	chr2	177076115	177090113	-	13998	chr2:177076115-177090113	214.303	166.421	235.855	173.299	117.311	116.83	129.859	112.988	110.29	153.017	-0.672808	0.139322	-4.82916	1.37109e-06	0.000695231
65	ENSMUSG00000106254.2	Gm42907	predicted gene 42907 [Source:MGI Symbol;Acc:MGI:5663044]	chr5	123535303	123537450	+	2147	chr5:123535303-123537450	203.355	157.417	158.874	185.575	90.706	93.0237	84.868	119.419	114.042	134.142	-0.71652	0.148232	-4.83378	1.33967e-06	0.000695231
66	ENSMUSG00000045613.10	Chrm2	cholinergic receptor, muscarinic 2, cardiac [Source:MGI Symbol;Acc:MGI:88397]	chr6	36365019	36505349	+	140330	chr6:36365019-36505349	259.837	163.847	156.693	203.871	301.682	344.064	344.976	425.584	419.105	291.073	0.775712	0.161094	4.81527	1.47003e-06	0.000715704
67	ENSMUSG00000041117.10	Ccdc8	coiled-coil domain containing 8 [Source:MGI Symbol;Acc:MGI:3612184]	chr7	16726633	16731441	+	4808	chr7:16726633-16731441	182.226	193.191	188.874	238.145	117.435	94.0836	120.853	129.661	132.402	155.208	-0.67589	0.140646	-4.80562	1.54271e-06	0.000728998
68	ENSMUSG00000074345.5	Tnfaip8l3	tumor necrosis factor, alpha-induced protein 8-like 3 [Source:MGI Symbol;Acc:MGI:2685363]	chr9	53930689	53975672	-	44983	chr9:53930689-53975672	119.094	72.9297	112.391	95.4525	30.6922	50.5807	24.9086	55.1302	35.371	66.2834	-0.981819	0.204223	-4.80758	1.52765e-06	0.000728998
69	ENSMUSG00000106603.2	Gm43509	predicted gene 43509 [Source:MGI Symbol;Acc:MGI:5663646]	chr5	44908506	44911099	-	2593	chr5:44908506-44911099	173.425	236.264	230.643	199.408	81.3798	116.299	127.305	133.72	120.154	157.622	-0.741444	0.154405	-4.80196	1.57121e-06	0.000731707
70	ENSMUSG00000059195.11	Gm12715	predicted gene 12715 [Source:MGI Symbol;Acc:MGI:3650759]	chr4	103420599	103421726	+	1127	chr4:103420599-103421726	65.2976	85.3084	97.6516	97.6662	31.9886	44.4472	45.1952	43.8674	25.163	59.6206	-0.915353	0.190811	-4.79718	1.60918e-06	0.000738682
71	ENSMUSG00000025283.16	Sat1	spermidine/spermine N1-acetyl transferase 1 [Source:MGI Symbol;Acc:MGI:98233]	chrX	153996128	153999445	-	3317	chrX:153996128-153999445	1591.24	1256.41	1427.29	1479.52	1845.97	2312.75	2382.02	2001.11	2003.78	1811.12	0.519766	0.108483	4.79124	1.65755e-06	0.00075017
72	ENSMUSG00000003746.17	Man1a	mannosidase 1, alpha [Source:MGI Symbol;Acc:MGI:104677]	chr10	53780881	53952705	-	171824	chr10:53780881-53952705	1343.06	1272.77	1166.8	1185.58	856.941	969.194	940.423	1002.86	915.807	1072.6	-0.392217	0.0820012	-4.78306	1.72645e-06	0.000770501
73	ENSMUSG00000119662.1	Gm22988	predicted gene, 22988 [Source:MGI Symbol;Acc:MGI:5452765]	chr11	69560461	69560604	-	143	chr11:69560461-69560604	297.763	346.676	301.58	327.621	1535.36	545.313	763.452	529.484	879.566	614.09	0.998324	0.208912	4.77869	1.76445e-06	0.000776672
74	ENSMUSG00000041633.15	Kctd12b	potassium channel tetramerisation domain containing 12b [Source:MGI Symbol;Acc:MGI:2444667]	chrX	152468150	152479387	-	11237	chrX:152468150-152479387	192.614	171.103	173.239	180.706	279.582	238.313	270.671	247.77	263.813	224.201	0.503379	0.105403	4.77577	1.79021e-06	0.000777363
75	ENSMUSG00000027656.8	Ccn5	cellular communication network factor 5 [Source:MGI Symbol;Acc:MGI:1328326]	chr2	163662781	163675066	+	12285	chr2:163662781-163675066	307.045	572.67	494.332	507.083	229.016	203.205	208.688	133.256	284.469	326.641	-0.902785	0.189712	-4.7587	1.9484e-06	0.000834773
76	ENSMUSG00000020923.18	Ubtf	upstream binding transcription factor, RNA polymerase I [Source:MGI Symbol;Acc:MGI:98512]	chr11	102195386	102210568	-	15182	chr11:102195386-102210568	1185.48	1345.46	1438.67	1353.78	1067.8	796.731	821.049	954.282	753.318	1079.62	-0.556747	0.119893	-4.64371	3.42202e-06	0.00144684
77	ENSMUSG00000044921.6	Rassf9	Ras association (RalGDS/AF-6) domain family (N-terminal) member 9 [Source:MGI Symbol;Acc:MGI:2384307]	chr10	102348083	102385597	+	37514	chr10:102348083-102385597	365.336	448.549	496.615	379.919	1150.43	624.701	867.576	800.979	629.917	640.446	0.790019	0.170351	4.63761	3.52465e-06	0.00147088
78	ENSMUSG00000090222.3	Ifi203-ps	interferon activated gene 203, pseudogene [Source:MGI Symbol;Acc:MGI:3840117]	chr1	173604095	173625836	-	21741	chr1:173604095-173625836	164.4	80.7203	76.5684	74.2005	209.451	182.031	254.609	246.002	312.996	177.886	0.939777	0.202859	4.63267	3.60975e-06	0.00148708
79	ENSMUSG00000021945.10	Zmym2	zinc finger, MYM-type 2 [Source:MGI Symbol;Acc:MGI:1923257]	chr14	57124110	57200158	+	76048	chr14:57124110-57200158	906.796	1003.08	1003.55	1007.91	1346.16	1218.24	1274.6	1177.26	1248.35	1131.77	0.344002	0.0743724	4.62541	3.73866e-06	0.00152069
80	ENSMUSG00000097754.3	Ptgs2os2	prostaglandin-endoperoxide synthase 2, opposite strand 2 [Source:MGI Symbol;Acc:MGI:5477181]	chr1	150034794	150040836	-	6042	chr1:150034794-150040836	60.9474	27.8214	56.8976	37.0084	18.7871	11.3581	16.408	12.8411	16.0281	28.6775	-1.01941	0.220539	-4.62234	3.79442e-06	0.00152407
81	ENSMUSG00000021314.14	Amph	amphiphysin [Source:MGI Symbol;Acc:MGI:103574]	chr13	19132375	19335091	+	202716	chr13:19132375-19335091	187.799	198.309	247.25	225.431	109.075	112.076	160.585	130.219	113.776	164.947	-0.683706	0.148259	-4.61157	3.99634e-06	0.00156909
82	ENSMUSG00000022661.15	Cd200	CD200 antigen [Source:MGI Symbol;Acc:MGI:1196990]	chr16	45202498	45229416	-	26918	chr16:45202498-45229416	1149.5	1355.02	1285.12	1233.43	1937.77	1613.77	2800.36	2404.31	1923.5	1744.75	0.677896	0.147012	4.61117	4.00416e-06	0.00156909
83	ENSMUSG00000015749.13	Anp32e	acidic (leucine-rich) nuclear phosphoprotein 32 family, member E [Source:MGI Symbol;Acc:MGI:1913721]	chr3	95836558	95854702	+	18144	chr3:95836558-95854702	824.927	979.433	875.232	891.847	662.075	649.337	667.788	697.154	725.243	774.782	-0.378249	0.0822798	-4.59711	4.28389e-06	0.00163874
84	ENSMUSG00000021573.16	Tppp	tubulin polymerization promoting protein [Source:MGI Symbol;Acc:MGI:1920198]	chr13	74157526	74183872	+	26346	chr13:74157526-74183872	272.951	284.679	239.571	245.674	143.375	113.676	189.137	138.871	91.6565	191.066	-0.788398	0.171447	-4.59849	4.25568e-06	0.00163874
85	ENSMUSG00000105282.2	Gm42981	predicted gene 42981 [Source:MGI Symbol;Acc:MGI:5663118]	chr5	44649512	44652763	-	3251	chr5:44649512-44652763	117.357	175.327	151.178	193.764	96.0674	86.985	92.252	79.626	63.6393	117.355	-0.77996	0.169757	-4.59456	4.3367e-06	0.00163943
86	ENSMUSG00000025511.16	Tspan4	tetraspanin 4 [Source:MGI Symbol;Acc:MGI:1928097]	chr7	141055153	141073340	+	18187	chr7:141055153-141073340	390.076	337.315	457.783	455.493	558.303	677.813	646.767	568.493	620.423	523.607	0.54158	0.118143	4.5841	4.55944e-06	0.00170359
87	ENSMUSG00000037169.16	Mycn	v-myc avian myelocytomatosis viral related oncogene, neuroblastoma derived [Source:MGI Symbol;Acc:MGI:97357]	chr12	12986094	12991915	-	5821	chr12:12986094-12991915	25.3266	65.2408	46.8254	28.7948	139.38	142.388	74.0792	95.3051	139.766	84.1229	0.993422	0.216878	4.58056	4.63728e-06	0.00171276
88	ENSMUSG00000030660.10	Pik3c2a	phosphatidylinositol-4-phosphate 3-kinase catalytic subunit type 2 alpha [Source:MGI Symbol;Acc:MGI:1203729]	chr7	115936500	116042684	-	106184	chr7:115936500-116042684	1483.74	1582.34	1571.55	1554.87	1971.58	1973.98	1876.85	1791.33	2083.54	1765.53	0.317141	0.0696187	4.5554	5.22849e-06	0.00190917
89	ENSMUSG00000058806.16	Col13a1	collagen, type XIII, alpha 1 [Source:MGI Symbol;Acc:MGI:1277201]	chr10	61674015	61814887	-	140872	chr10:61674015-61814887	561.951	767.305	691.868	694.311	468.817	302.03	379.609	485.016	355.212	522.902	-0.679311	0.149259	-4.55121	5.33375e-06	0.00192572
90	ENSMUSG00000026547.16	Tagln2	transgelin 2 [Source:MGI Symbol;Acc:MGI:1312985]	chr1	172327614	172334947	+	7333	chr1:172327614-172334947	4275.16	4751.98	4331.47	4610.64	2948.73	3550.68	3200.16	3746.46	3338.88	3861.57	-0.403703	0.0887787	-4.5473	5.43397e-06	0.00194011
91	ENSMUSG00000070576.5	Mn1	meningioma 1 [Source:MGI Symbol;Acc:MGI:1261813]	chr5	111565228	111604899	+	39671	chr5:111565228-111604899	164.678	262.777	242.786	330.584	138.034	131.54	71.3479	100.843	123.941	174.059	-0.88405	0.194553	-4.54401	5.51941e-06	0.00194896
92	ENSMUSG00000044864.17	Ankrd50	ankyrin repeat domain 50 [Source:MGI Symbol;Acc:MGI:2139777]	chr3	38503408	38538993	-	35585	chr3:38503408-38538993	1487.98	1667.02	1578.67	1498	1948.45	2131.11	2071.07	1956.01	1833.97	1796.92	0.342155	0.0757817	4.51501	6.33131e-06	0.00221135
93	ENSMUSG00000103780.2	Gm37524	predicted gene, 37524 [Source:MGI Symbol;Acc:MGI:5610752]	chr1	168163549	168165240	-	1691	chr1:168163549-168165240	312.114	254.577	285.799	218.202	185.372	160.726	143.901	184.716	158.328	211.526	-0.6195	0.137422	-4.508	6.54407e-06	0.00226108
94	ENSMUSG00000029802.14	Abcg2	ATP binding cassette subfamily G member 2 (Junior blood group) [Source:MGI Symbol;Acc:MGI:1347061]	chr6	58561508	58672661	+	111153	chr6:58561508-58672661	219.903	249.212	201.889	195.685	332.736	349.634	364.41	270.863	329.215	279.283	0.557824	0.124122	4.49417	6.98431e-06	0.00238752
95	ENSMUSG00000036792.13	Mbd5	methyl-CpG binding domain protein 5 [Source:MGI Symbol;Acc:MGI:2138934]	chr2	48839520	49215417	+	375897	chr2:48839520-49215417	961.717	824.932	975.696	908.329	1176.57	1251.85	1148.79	1134.39	1201.8	1064.9	0.354915	0.0791603	4.4835	7.34291e-06	0.00248368
96	ENSMUSG00000005682.10	Pan2	PAN2 poly(A) specific ribonuclease subunit [Source:MGI Symbol;Acc:MGI:1918984]	chr10	128139204	128157227	+	18023	chr10:128139204-128157227	637.716	610.015	668.129	605.183	755.615	810.817	810.812	776.602	834.817	723.301	0.331851	0.074096	4.47866	7.51128e-06	0.00251416
97	ENSMUSG00000059474.14	Mbtd1	mbt domain containing 1 [Source:MGI Symbol;Acc:MGI:2143977]	chr11	93776678	93837811	+	61133	chr11:93776678-93837811	593.868	483.296	504.312	605.743	909.202	868.09	733.374	729.257	755.11	686.917	0.509605	0.114166	4.46371	8.05513e-06	0.00266841
98	ENSMUSG00000014177.11	Tvp23b	trans-golgi network vesicle protein 23B [Source:MGI Symbol;Acc:MGI:1914760]	chr11	62770281	62807606	+	37325	chr11:62770281-62807606	233.234	295.754	337.105	281.376	200.473	153.114	173.255	201.673	166.834	226.98	-0.613936	0.137975	-4.44962	8.60236e-06	0.00279212
99	ENSMUSG00000042557.15	Sin3a	transcriptional regulator, SIN3A (yeast) [Source:MGI Symbol;Acc:MGI:107157]	chr9	56979324	57035650	+	56326	chr9:56979324-57035650	1030.54	889.701	822.405	881.768	1680.57	1289.95	1343.39	1144.21	1340.47	1158.11	0.539875	0.121284	4.45132	8.53454e-06	0.00279212
100	ENSMUSG00000104851.2	E030026E10Rik	RIKEN cDNA E030026E10 gene [Source:MGI Symbol;Acc:MGI:2444788]	chr5	44893679	44895895	-	2216	chr5:44893679-44895895	162.666	180.065	163.589	154.015	60.0275	115.272	95.0156	99.0071	98.9125	125.397	-0.699297	0.157676	-4.43502	9.20659e-06	0.00295835
101	ENSMUSG00000020700.12	Map3k3	mitogen-activated protein kinase kinase kinase 3 [Source:MGI Symbol;Acc:MGI:1346874]	chr11	105975439	106046272	+	70833	chr11:105975439-106046272	1427.73	1327.31	1382.74	1485.12	1953.3	1688.78	1791.14	1762.08	1697.15	1612.82	0.328813	0.0744667	4.41557	1.00745e-05	0.00320518
102	ENSMUSG00000092274.5	Neat1	nuclear paraspeckle assembly transcript 1 (non-protein coding) [Source:MGI Symbol;Acc:MGI:1914211]	chr19	5874736	5895898	-	21162	chr19:5874736-5895898	41695.4	45496.6	51385.3	48966.7	20792.4	23445.1	29866	37086.3	27678.6	36268	-0.663393	0.150711	-4.40177	1.07374e-05	0.00338258
103	ENSMUSG00000023473.14	Celsr3	cadherin, EGF LAG seven-pass G-type receptor 3 [Source:MGI Symbol;Acc:MGI:1858236]	chr9	108703519	108730168	+	26649	chr9:108703519-108730168	12.1982	13.4924	8.02542	15.0022	39.5528	22.3431	36.4627	31.3448	46.5438	24.9962	0.970422	0.22118	4.38747	1.14676e-05	0.00341192
104	ENSMUSG00000029638.18	Glcci1	glucocorticoid induced transcript 1 [Source:MGI Symbol;Acc:MGI:2179717]	chr6	8509600	8597548	+	87948	chr6:8509600-8597548	342.424	217.032	263.036	275.188	575.898	343.955	536.663	569.535	461.916	398.405	0.725437	0.165145	4.39272	1.11941e-05	0.00341192
105	ENSMUSG00000038780.15	Smurf1	SMAD specific E3 ubiquitin protein ligase 1 [Source:MGI Symbol;Acc:MGI:1923038]	chr5	144813305	144902657	-	89352	chr5:144813305-144902657	1078.64	1172.14	1256.53	1137.21	1481.24	1460.61	1410.49	1403.95	1461.01	1317.98	0.306785	0.0698362	4.39292	1.11836e-05	0.00341192
106	ENSMUSG00000042759.13	Apobr	apolipoprotein B receptor [Source:MGI Symbol;Acc:MGI:2176230]	chr7	126184114	126188284	+	4170	chr7:126184114-126188284	274.51	247.141	204.804	228.273	143.812	165.59	163.673	158.127	165.198	194.57	-0.537156	0.122377	-4.38934	1.13696e-05	0.00341192
107	ENSMUSG00000052031.9	Tagap1	T cell activation GTPase activating protein 1 [Source:MGI Symbol;Acc:MGI:1919786]	chr17	7222410	7228555	-	6145	chr17:7222410-7228555	176.197	173.201	200.447	157.711	284.139	249.766	234.312	275.592	250.336	222.411	0.509222	0.115959	4.3914	1.12624e-05	0.00341192
108	ENSMUSG00000102070.2	Gm28661	predicted gene 28661 [Source:MGI Symbol;Acc:MGI:5579367]	chr1	24653966	24654646	-	680	chr1:24653966-24654646	8066.68	4653.78	9352.29	5849.08	16425.1	11091.6	11490.7	15281.7	13373	10620.4	0.780018	0.177588	4.39228	1.1217e-05	0.00341192
109	ENSMUSG00000026728.10	Vim	vimentin [Source:MGI Symbol;Acc:MGI:98932]	chr2	13578738	13587637	+	8899	chr2:13578738-13587637	10928.2	11939	9419.03	11103.3	8114.28	8594.07	6236.98	6829.3	7511.48	8963.97	-0.504325	0.115356	-4.37192	1.2316e-05	0.00363073
110	ENSMUSG00000050914.17	Ankrd37	ankyrin repeat domain 37 [Source:MGI Symbol;Acc:MGI:3603344]	chr8	46449939	46458744	-	8805	chr8:46449939-46458744	105.225	75.6511	30.4295	45.7469	301.199	220.981	88.0075	272.178	235.665	152.787	0.995903	0.227915	4.36963	1.24456e-05	0.0036356
111	ENSMUSG00000111865.2	Gm47687	predicted gene, 47687 [Source:MGI Symbol;Acc:MGI:6096791]	chr10	31324253	31328078	-	3825	chr10:31324253-31328078	2.70734	3.94121	3.77854	1.85377	18.6812	12.1386	9.22532	22.4597	21.2186	10.6671	1.00006	0.229113	4.36491	1.27176e-05	0.00368158
112	ENSMUSG00000068263.12	Efcc1	EF hand and coiled-coil domain containing 1 [Source:MGI Symbol;Acc:MGI:3611451]	chr6	87707851	87732890	+	25039	chr6:87707851-87732890	142.224	97.1292	90.0397	105.176	64.6663	60.6289	54.6062	31.8209	44.1893	76.7201	-0.840887	0.192745	-4.36269	1.28471e-05	0.00368586
113	ENSMUSG00000031870.17	Pgr	progesterone receptor [Source:MGI Symbol;Acc:MGI:97567]	chr9	8899834	8968612	+	68778	chr9:8899834-8968612	55.2369	43.4331	46.8303	42.3737	176.786	83.7289	161.002	168.243	60.653	93.143	0.950901	0.218602	4.34993	1.36182e-05	0.00387252
114	ENSMUSG00000022103.11	Gfra2	glial cell line derived neurotrophic factor family receptor alpha 2 [Source:MGI Symbol;Acc:MGI:1195462]	chr14	71127560	71217278	+	89718	chr14:71127560-71217278	529.717	518.961	275.916	326.885	251.398	224.967	199.518	198.248	179.408	300.558	-0.786701	0.181155	-4.34271	1.40738e-05	0.00391306
115	ENSMUSG00000061458.10	Nol10	nucleolar protein 10 [Source:MGI Symbol;Acc:MGI:2684913]	chr12	17398459	17480096	+	81637	chr12:17398459-17480096	223.918	229.463	243.805	230.876	153.435	170.928	175.278	170.477	159.582	195.307	-0.453966	0.104492	-4.34452	1.3958e-05	0.00391306
116	ENSMUSG00000105128.2	Gm42870	predicted gene 42870 [Source:MGI Symbol;Acc:MGI:5663007]	chr16	19050083	19053552	+	3469	chr16:19050083-19053552	42.423	22.6577	36.8459	43.5695	6.67156	14.1609	17.528	9.1878	12.1231	22.7964	-0.971952	0.223854	-4.34189	1.41261e-05	0.00391306
117	ENSMUSG00000039485.9	Tspyl4	TSPY-like 4 [Source:MGI Symbol;Acc:MGI:106393]	chr10	34173438	34177316	+	3878	chr10:34173438-34177316	288.829	363.636	362.43	336.363	248.15	189.106	227.544	240.814	174.061	270.104	-0.585454	0.135168	-4.33131	1.48225e-05	0.00403636
118	ENSMUSG00000054690.18	Emcn	endomucin [Source:MGI Symbol;Acc:MGI:1891716]	chr3	137046828	137137946	+	91118	chr3:137046828-137137946	309.952	339.336	419.171	362.937	526.707	527.961	549.239	659.876	464.22	462.155	0.557219	0.128645	4.33145	1.48128e-05	0.00403636
119	ENSMUSG00000064341.1	mt-Nd1	mitochondrially encoded NADH dehydrogenase 1 [Source:MGI Symbol;Acc:MGI:101787]	chrM	2751	3707	+	956	chrM:2751-3707	10379.2	10395.7	12551.1	12004.5	14747.6	13854.3	15283.3	14383.4	15331.5	13214.5	0.364197	0.0842648	4.32205	1.54589e-05	0.00413951
120	ENSMUSG00000074793.11	Hspa12b	heat shock protein 12B [Source:MGI Symbol;Acc:MGI:1919880]	chr2	130969200	130988241	+	19041	chr2:130969200-130988241	811.204	1229.61	1734.17	1361.44	607.577	506.19	673.201	855.748	475.455	917.177	-0.818431	0.189284	-4.32383	1.53344e-05	0.00413951
121	ENSMUSG00000020387.16	Jade2	jade family PHD finger 2 [Source:MGI Symbol;Acc:MGI:1924151]	chr11	51704282	51748480	-	44198	chr11:51704282-51748480	1527.17	1639.18	2272.25	2466.58	971.495	1201.39	1198.22	1344.4	1181.04	1533.53	-0.653046	0.151222	-4.31846	1.5712e-05	0.00417252
122	ENSMUSG00000102607.2	Gm37265	predicted gene, 37265 [Source:MGI Symbol;Acc:MGI:5610493]	chr1	39458129	39459013	-	884	chr1:39458129-39459013	44.5348	28.3762	40.8325	59.6228	9.32547	19.1817	18.4454	18.3571	14.067	28.0826	-0.941586	0.218256	-4.31414	1.60224e-05	0.00422005
123	ENSMUSG00000096942.2	Rps19-ps6	ribosomal protein S19, pseudogene 6 [Source:MGI Symbol;Acc:MGI:5011818]	chr12	110864548	110864985	+	437	chr12:110864548-110864985	26.6961	36.7001	29.7227	27.2763	10.627	13.0752	8.29556	2.03623	10.9425	18.3746	-0.982615	0.227889	-4.31182	1.61913e-05	0.00422988
124	ENSMUSG00000097048.9	1600020E01Rik	RIKEN cDNA 1600020E01 gene [Source:MGI Symbol;Acc:MGI:1919262]	chr6	86503229	86559448	+	56219	chr6:86503229-86559448	97.8763	118.195	127.047	157.911	230.605	213.452	194.007	199.183	186.05	169.37	0.629479	0.146187	4.30597	1.66252e-05	0.00430821
125	ENSMUSG00000018263.12	Tbx5	T-box 5 [Source:MGI Symbol;Acc:MGI:102541]	chr5	119970733	120023284	+	52551	chr5:119970733-120023284	549.226	628.173	731.908	737.112	359.792	454.373	414.325	439.409	506.212	535.614	-0.552811	0.128616	-4.29814	1.72234e-05	0.00434344
126	ENSMUSG00000025950.17	Idh1	isocitrate dehydrogenase 1 (NADP+), soluble [Source:MGI Symbol;Acc:MGI:96413]	chr1	65197775	65225659	-	27884	chr1:65197775-65225659	742.033	636.288	660.373	609.229	1106.52	916.985	939.05	828.588	877.245	812.923	0.465137	0.108185	4.29944	1.71228e-05	0.00434344
127	ENSMUSG00000034485.11	Uaca	uveal autoantigen with coiled-coil domains and ankyrin repeats [Source:MGI Symbol;Acc:MGI:1919815]	chr9	60701824	60787652	+	85828	chr9:60701824-60787652	858.487	898.273	784.117	793.159	1194.35	1043.6	1029.39	1366.15	1297.01	1029.39	0.476945	0.110991	4.29714	1.73018e-05	0.00434344
128	ENSMUSG00000042487.7	Leo1	Leo1, Paf1/RNA polymerase II complex component [Source:MGI Symbol;Acc:MGI:2685031]	chr9	75348806	75373714	+	24908	chr9:75348806-75373714	241.846	226.641	221.338	187.097	141.384	142.201	133.566	164.289	153.482	179.094	-0.531495	0.123651	-4.29836	1.72069e-05	0.00434344
129	ENSMUSG00000039770.7	Ypel5	yippee like 5 [Source:MGI Symbol;Acc:MGI:1916937]	chr17	73143448	73158190	+	14742	chr17:73143448-73158190	567.935	619.913	518.846	572.985	685.363	743.114	762.831	726.992	793.134	665.679	0.369522	0.086105	4.29153	1.77445e-05	0.00442004
130	ENSMUSG00000026153.16	Fam135a	family with sequence similarity 135, member A [Source:MGI Symbol;Acc:MGI:1915437]	chr1	24050174	24139422	-	89248	chr1:24050174-24139422	454.982	422.546	467.705	439.101	672.241	626.941	786.645	546.051	602.418	557.626	0.498321	0.11631	4.28443	1.83211e-05	0.0044264
131	ENSMUSG00000041538.17	H2-Ob	histocompatibility 2, O region beta locus [Source:MGI Symbol;Acc:MGI:95925]	chr17	34457877	34473388	+	15511	chr17:34457877-34473388	415.566	248.661	337.889	217.699	67.0551	156.894	175.695	130.186	114.228	207.097	-0.889743	0.20766	-4.28462	1.83049e-05	0.0044264
132	ENSMUSG00000041696.15	Rasl12	RAS-like, family 12 [Source:MGI Symbol;Acc:MGI:1918034]	chr9	65305788	65322135	+	16347	chr9:65305788-65322135	533.64	681.092	730.528	703.078	411.764	379.439	493.215	483.499	444.778	540.115	-0.533795	0.124579	-4.28479	1.82915e-05	0.0044264
133	ENSMUSG00000118790.1	Gm25939	predicted gene, 25939 [Source:MGI Symbol;Acc:MGI:5455716]	chr1	72294167	72294357	+	190	chr1:72294167-72294357	762.931	1418.04	643.701	894.864	4681.73	2108.21	1921.61	1337.98	3749.34	1946.49	0.958018	0.223451	4.28738	1.80793e-05	0.0044264
134	ENSMUSG00000002409.19	Dyrk1b	dual-specificity tyrosine-(Y)-phosphorylation regulated kinase 1b [Source:MGI Symbol;Acc:MGI:1330302]	chr7	27878894	27886719	+	7825	chr7:27878894-27886719	268.904	260.811	264.43	283.485	469.871	362.278	398.663	329.169	403.766	337.931	0.503065	0.117534	4.28014	1.86772e-05	0.00447876
135	ENSMUSG00000056629.17	Fkbp2	FK506 binding protein 2 [Source:MGI Symbol;Acc:MGI:95542]	chr19	6955109	6957869	-	2760	chr19:6955109-6957869	245.695	281.32	217.797	229.752	145.275	160.299	152.216	181.143	176.388	198.876	-0.53127	0.124303	-4.27399	1.92003e-05	0.0045701
136	ENSMUSG00000025423.17	Pias2	protein inhibitor of activated STAT 2 [Source:MGI Symbol;Acc:MGI:1096566]	chr18	77152904	77241496	+	88592	chr18:77152904-77241496	474.229	444.618	480.699	451.661	604.075	589.689	598.663	558.999	568.923	530.173	0.325549	0.0762112	4.27167	1.94015e-05	0.00458402
137	ENSMUSG00000047330.9	Kcne4	potassium voltage-gated channel, Isk-related subfamily, gene 4 [Source:MGI Symbol;Acc:MGI:1891125]	chr1	78794475	78797745	+	3270	chr1:78794475-78797745	283.873	245.011	190.912	272.587	147.218	151.454	103.615	135.773	173.499	189.327	-0.689014	0.161492	-4.26654	1.98527e-05	0.00465641
138	ENSMUSG00000006958.15	Chrd	chordin [Source:MGI Symbol;Acc:MGI:1313268]	chr16	20551877	20561134	+	9257	chr16:20551877-20561134	44.4181	68.9589	68.0263	90.6225	26.939	42.2994	27.0207	19.0837	25.3245	45.8548	-0.897484	0.210841	-4.25668	2.07487e-05	0.00483129
139	ENSMUSG00000029659.17	Medag	mesenteric estrogen dependent adipogenesis [Source:MGI Symbol;Acc:MGI:1917967]	chr5	149335214	149355188	+	19974	chr5:149335214-149355188	158.9	185.65	322.622	305.987	131.467	91.0991	92.5753	141.431	71.3334	166.785	-0.875048	0.205891	-4.25007	2.13708e-05	0.00494034
140	ENSMUSG00000038175.11	Mylip	myosin regulatory light chain interacting protein [Source:MGI Symbol;Acc:MGI:2388271]	chr13	45543218	45565498	+	22280	chr13:45543218-45565498	413.431	279.356	299.392	304.291	476.489	657.01	646.747	535.341	434.738	449.644	0.662308	0.155929	4.2475	2.16166e-05	0.00496147
141	ENSMUSG00000114310.2	Gm48602	predicted gene, 48602 [Source:MGI Symbol;Acc:MGI:6098182]	chr14	10698462	10701830	-	3368	chr14:10698462-10701830	249.138	341.815	726.559	586.823	138.766	127.446	195.575	274.611	154.562	310.588	-0.928221	0.219018	-4.23811	2.25409e-05	0.00513692
142	ENSMUSG00000024665.9	Fads2	fatty acid desaturase 2 [Source:MGI Symbol;Acc:MGI:1930079]	chr19	10040129	10079110	-	38981	chr19:10040129-10079110	762.873	878.544	779.553	847.414	605.748	679.683	651.297	622.71	625.246	717.008	-0.346377	0.08177	-4.23599	2.27549e-05	0.00514919
143	ENSMUSG00000024042.8	Sik1	salt inducible kinase 1 [Source:MGI Symbol;Acc:MGI:104754]	chr17	32063224	32074778	-	11554	chr17:32063224-32074778	2702.49	2046.53	3528.2	4119.09	1550.71	1056.02	1354.01	2194.11	1251.56	2200.3	-0.818942	0.194363	-4.21345	2.51494e-05	0.00561199
144	ENSMUSG00000067889.8	Sptbn2	spectrin beta, non-erythrocytic 2 [Source:MGI Symbol;Acc:MGI:1313261]	chr19	4761195	4802388	+	41193	chr19:4761195-4802388	134.503	127.003	128.702	138.267	298.776	237.649	201.718	160.426	271.279	188.703	0.694675	0.164827	4.21457	2.50254e-05	0.00561199
145	ENSMUSG00000093674.8	Rpl41	ribosomal protein L41 [Source:MGI Symbol;Acc:MGI:1915195]	chr10	128383983	128385174	-	1191	chr10:128383983-128385174	3193.43	3138.56	2630.06	2759.81	4017.71	4579.99	3592.71	3711.93	4222.11	3538.48	0.433493	0.103087	4.20512	2.60943e-05	0.00578268
146	ENSMUSG00000059743.13	Fdps	farnesyl diphosphate synthetase [Source:MGI Symbol;Acc:MGI:104888]	chr3	89000895	89009266	-	8371	chr3:89000895-89009266	631.737	606.701	556.403	556.88	370.327	407.093	489.661	449.504	410.936	497.693	-0.43827	0.104901	-4.17794	2.94166e-05	0.00647427
147	ENSMUSG00000108693.2	Gm45153	predicted gene 45153 [Source:MGI Symbol;Acc:MGI:5753729]	chr7	116981097	116982997	+	1900	chr7:116981097-116982997	77.7627	40.3198	53.922	53.8346	32.0105	16.176	23.984	25.5152	25.2215	38.7496	-0.86428	0.207917	-4.15685	3.22664e-05	0.00705317
148	ENSMUSG00002075188.1	Gm55936	predicted gene, 55936 [Source:MGI Symbol;Acc:MGI:6848333]	chr4	139065615	139065671	+	56	chr4:139065615-139065671	8.50801	16.9157	8.44778	5.34034	0	1.04478	0	0	1.07605	4.59252	-0.836346	0.201338	-4.15395	3.26782e-05	0.00709493
149	ENSMUSG00000030495.13	Slc7a10	solute carrier family 7 (cationic amino acid transporter, y+ system), member 10 [Source:MGI Symbol;Acc:MGI:1858261]	chr7	34885810	34900539	+	14729	chr7:34885810-34900539	153.832	145.036	216.326	148.385	30.9356	29.579	87.8696	94.1122	37.1188	104.799	-0.936201	0.225658	-4.14876	3.34274e-05	0.0071134
150	ENSMUSG00000043241.15	Upf2	UPF2 regulator of nonsense transcripts homolog (yeast) [Source:MGI Symbol;Acc:MGI:2449307]	chr2	5956280	6061514	+	105234	chr2:5956280-6061514	689.963	579.139	638.937	648.023	820.517	793.307	820.834	813.92	779.222	731.54	0.323761	0.0779902	4.1513	3.30586e-05	0.0071134
151	ENSMUSG00000044244.19	Il20rb	interleukin 20 receptor beta [Source:MGI Symbol;Acc:MGI:2143266]	chr9	100339772	100368841	-	29069	chr9:100339772-100368841	57.0447	71.0979	66.8059	78.4761	129.756	118.885	143.309	88.3167	117.588	96.8089	0.684434	0.164913	4.15026	3.32091e-05	0.0071134
152	ENSMUSG00000034574.11	Daam1	dishevelled associated activator of morphogenesis 1 [Source:MGI Symbol;Acc:MGI:1914596]	chr12	71877852	72039107	+	161255	chr12:71877852-72039107	1800.51	1798.43	1783.86	1710.59	2206.95	2008.83	2137.2	2381.43	2176.06	2000.43	0.291899	0.0704105	4.14567	3.38823e-05	0.00711595
153	ENSMUSG00000057541.15	Pus7	pseudouridylate synthase 7 [Source:MGI Symbol;Acc:MGI:1925947]	chr5	23945646	23988709	-	43063	chr5:23945646-23988709	188.676	164.857	168.725	163.142	130.951	118.747	99.8255	108.801	118.979	140.301	-0.525804	0.126788	-4.14712	3.36679e-05	0.00711595
154	ENSMUSG00000005893.15	Nr2c2	nuclear receptor subfamily 2, group C, member 2 [Source:MGI Symbol;Acc:MGI:1352466]	chr6	92068371	92151275	+	82904	chr6:92068371-92151275	1508.63	1400.04	1475.17	1616.18	2050.82	1802.51	1988.47	1847.51	1789.04	1719.82	0.326805	0.0789444	4.13968	3.47784e-05	0.00723038
155	ENSMUSG00000021701.9	Plk2	polo like kinase 2 [Source:MGI Symbol;Acc:MGI:1099790]	chr13	110531580	110537378	+	5798	chr13:110531580-110537378	753.265	736.116	930.468	624.688	1384.62	1363.37	1300.39	3828.89	1713.3	1403.9	0.892388	0.215603	4.13903	3.48772e-05	0.00723038
156	ENSMUSG00000054263.13	Lifr	LIF receptor alpha [Source:MGI Symbol;Acc:MGI:96788]	chr15	7120095	7226970	+	106875	chr15:7120095-7226970	2872.34	3089.79	2352.75	2495.77	4434.76	3606.67	4675.52	3810.12	3410.87	3416.51	0.516284	0.124886	4.13403	3.56454e-05	0.00734227
157	ENSMUSG00000021144.15	Mta1	metastasis associated 1 [Source:MGI Symbol;Acc:MGI:2150037]	chr12	113061898	113100826	+	38928	chr12:113061898-113100826	727.54	771.935	699.578	750.42	915.218	986.053	869.785	887.846	986.364	843.86	0.323436	0.07842	4.1244	3.71696e-05	0.00760745
158	ENSMUSG00000039005.14	Tlr4	toll-like receptor 4 [Source:MGI Symbol;Acc:MGI:96824]	chr4	66745821	66848521	+	102700	chr4:66745821-66848521	469.553	512.319	453.677	394.483	592.571	594.046	771.419	629.319	677.445	566.092	0.480209	0.116748	4.11321	3.90201e-05	0.00793565
159	ENSMUSG00000064360.1	mt-Nd3	mitochondrially encoded NADH dehydrogenase 3 [Source:MGI Symbol;Acc:MGI:102499]	chrM	9459	9806	+	347	chrM:9459-9806	542.014	67.134	346.871	327.959	1475.93	916.401	1098.58	1585.32	754.543	790.527	0.944556	0.229847	4.1095	3.96525e-05	0.00801354
160	ENSMUSG00000044098.15	Rsbn1	rosbin, round spermatid basic protein 1 [Source:MGI Symbol;Acc:MGI:2444993]	chr3	103821436	103873952	+	52516	chr3:103821436-103873952	556.42	476.445	551.775	546.852	730.016	701.15	820.034	699.159	640.271	635.792	0.408626	0.0998008	4.09442	4.23228e-05	0.00849974
161	ENSMUSG00000014313.16	Cox6c	cytochrome c oxidase subunit 6C [Source:MGI Symbol;Acc:MGI:104614]	chr15	35926032	35938392	-	12360	chr15:35926032-35938392	550.288	480.485	539.853	493.963	406.157	427.357	354.346	387.58	366.121	445.128	-0.393466	0.0961799	-4.09094	4.29631e-05	0.00857474
162	ENSMUSG00000071659.5	Hnrnpul2	heterogeneous nuclear ribonucleoprotein U-like 2 [Source:MGI Symbol;Acc:MGI:1915943]	chr19	8797374	8811507	+	14133	chr19:8797374-8811507	2371.71	2615.47	2582.72	2558.49	2099.78	2139.91	2195.12	2148.97	2160.86	2319.22	-0.232537	0.0571712	-4.06738	4.75443e-05	0.0094305
163	ENSMUSG00000057337.15	Chst3	carbohydrate sulfotransferase 3 [Source:MGI Symbol;Acc:MGI:1858224]	chr10	60017354	60055082	-	37728	chr10:60017354-60055082	375.681	432.824	458.139	548.494	270.525	208.121	340.996	305.563	262.168	355.835	-0.619859	0.152579	-4.06254	4.85422e-05	0.00956937
164	ENSMUSG00000025393.13	Atp5b	ATP synthase, H+ transporting mitochondrial F1 complex, beta subunit [Source:MGI Symbol;Acc:MGI:107801]	chr10	127919142	127926260	+	7118	chr10:127919142-127926260	4436.53	4335.66	4140.78	4086.03	4944.41	4872.31	5253.62	5440.79	4973.95	4720.45	0.257202	0.0633808	4.05804	4.94858e-05	0.00963714
165	ENSMUSG00000087233.2	Gm43213	predicted gene 43213 [Source:MGI Symbol;Acc:MGI:5663350]	chr1	37526274	37528063	-	1789	chr1:37526274-37528063	45.2224	29.495	35.9547	33.4206	17.338	17.1857	12.9143	12.2469	18.1559	24.6593	-0.853985	0.210373	-4.05938	4.92033e-05	0.00963714
166	ENSMUSG00000030965.20	Abraxas2	BRISC complex subunit [Source:MGI Symbol;Acc:MGI:1926116]	chr7	132460954	132486840	+	25886	chr7:132460954-132486840	399.932	332.445	427.186	366.061	554.695	527.685	511.547	479.322	503.631	455.834	0.410002	0.101308	4.04709	5.18584e-05	0.0100383
167	ENSMUSG00000078193.3	Gm2000	predicted gene 2000 [Source:MGI Symbol;Acc:MGI:3780170]	chr1	156193610	156194054	+	444	chr1:156193610-156194054	602.702	441.588	455.266	519.965	817.041	884.206	723.561	636.345	711.495	643.574	0.527741	0.130447	4.04563	5.21824e-05	0.0100406
168	ENSMUSG00000047412.17	Zbtb44	zinc finger and BTB domain containing 44 [Source:MGI Symbol;Acc:MGI:1925123]	chr9	30941940	30987181	+	45241	chr9:30941940-30987181	927.542	818.251	928.763	1006.84	1424.68	1195.74	1368.05	1141.68	1149.18	1106.75	0.422888	0.104695	4.03925	5.36219e-05	0.0102467
169	ENSMUSG00000061724.6	Gm2423	predicted gene 2423 [Source:MGI Symbol;Acc:MGI:3805957]	chr13	13406746	13407478	-	732	chr13:13406746-13407478	306.095	443.228	383.337	377.933	181.083	244.158	268.358	266.087	243.717	301.555	-0.576383	0.142737	-4.03808	5.38912e-05	0.0102467
170	ENSMUSG00000068699.13	Flnc	filamin C, gamma [Source:MGI Symbol;Acc:MGI:95557]	chr6	29433255	29461882	+	28627	chr6:29433255-29461882	504.33	347.015	636.41	489.522	329.288	217.028	238.256	295.39	320.976	375.357	-0.686459	0.170387	-4.02882	5.6057e-05	0.0105958
171	ENSMUSG00000039967.15	Zfp292	zinc finger protein 292 [Source:MGI Symbol;Acc:MGI:1353423]	chr4	34803113	34882960	-	79847	chr4:34803113-34882960	1608.07	1286.43	1400.6	1492.86	1904.52	1876.88	1813.36	1739.77	1904.14	1669.63	0.339886	0.084496	4.02251	5.75815e-05	0.0108203
172	ENSMUSG00000036412.6	Arsi	arylsulfatase i [Source:MGI Symbol;Acc:MGI:2670959]	chr18	61044852	61051633	+	6781	chr18:61044852-61051633	98.4194	89.6154	66.1505	63.0522	24.0157	45.5128	40.5906	21.4371	44.4393	54.8037	-0.832142	0.207714	-4.00619	6.17071e-05	0.0115281
173	ENSMUSG00000105801.2	C430019N01Rik	RIKEN cDNA C430019N01 gene [Source:MGI Symbol;Acc:MGI:3028058]	chr5	98147243	98148809	-	1566	chr5:98147243-98148809	66.9714	35.3721	44.491	63.1563	22.6695	30.3225	21.2159	17.3481	23.1877	36.0816	-0.841249	0.210079	-4.00443	6.21664e-05	0.0115468
174	ENSMUSG00000048911.16	Rnf24	ring finger protein 24 [Source:MGI Symbol;Acc:MGI:1261771]	chr2	131139984	131194812	-	54828	chr2:131139984-131194812	280.656	253.016	279.71	246.4	459.014	456.819	314.655	351.044	419.701	340.113	0.535861	0.134091	3.99624	6.43572e-05	0.0118241
175	ENSMUSG00000104990.2	Gm43504	predicted gene 43504 [Source:MGI Symbol;Acc:MGI:5663641]	chr5	44822036	44824073	-	2037	chr5:44822036-44824073	132.884	139.681	147.546	187.456	73.3619	105.152	108.852	78.5899	78.7077	116.915	-0.653376	0.163504	-3.9961	6.43953e-05	0.0118241
176	ENSMUSG00000030499.10	Kctd15	potassium channel tetramerisation domain containing 15 [Source:MGI Symbol;Acc:MGI:2385276]	chr7	34338439	34356157	-	17718	chr7:34338439-34356157	177.501	246.334	173.97	159.04	147.172	81.5954	92.3818	103.114	101.03	142.46	-0.701318	0.175709	-3.99136	6.56945e-05	0.0119941
177	ENSMUSG00000035164.9	Zc3h12c	zinc finger CCCH type containing 12C [Source:MGI Symbol;Acc:MGI:3026959]	chr9	52022644	52079872	-	57228	chr9:52022644-52079872	481.417	456.913	540.622	570.838	623.829	741.077	762.899	734.637	643.62	617.317	0.427553	0.107216	3.98779	6.66928e-05	0.0120594
178	ENSMUSG00000107705.2	Gm45062	predicted gene 45062 [Source:MGI Symbol;Acc:MGI:5753638]	chr6	8259450	8597480	+	338030	chr6:8259450-8597480	229.077	180.422	238.881	185.293	431.064	354.103	366.254	312.422	252.727	283.36	0.622264	0.156058	3.98739	6.68029e-05	0.0120594
179	ENSMUSG00000030022.15	Adamts9	a disintegrin-like and metallopeptidase (reprolysin type) with thrombospondin type 1 motif, 9 [Source:MGI Symbol;Acc:MGI:1916320]	chr6	92749680	92920473	-	170793	chr6:92749680-92920473	2401.94	3881.58	5113.61	3445.18	1556.79	1091.37	1436.99	2847.5	1327.35	2566.92	-0.830336	0.208974	-3.9734	7.08536e-05	0.0126486
180	ENSMUSG00000030468.13	Siglecg	sialic acid binding Ig-like lectin G [Source:MGI Symbol;Acc:MGI:2443630]	chr7	43057628	43067782	+	10154	chr7:43057628-43067782	211.374	154.175	193.503	150.733	87.7436	112.897	134.662	81.1441	87.0909	134.814	-0.680228	0.171157	-3.9743	7.05872e-05	0.0126486
181	ENSMUSG00000053641.10	Dennd4a	DENN/MADD domain containing 4A [Source:MGI Symbol;Acc:MGI:2142979]	chr9	64718622	64826949	+	108327	chr9:64718622-64826949	2597.23	1993.24	2376.99	2621.17	1832.2	1527.6	1227.72	1768.02	1675.98	1957.8	-0.525398	0.132774	-3.9571	7.5865e-05	0.0134683
182	ENSMUSG00000029614.14	Rpl6	ribosomal protein L6 [Source:MGI Symbol;Acc:MGI:108057]	chr5	121342544	121347304	+	4760	chr5:121342544-121347304	3110.87	2646.99	2670.53	2912.02	3572.41	4310.27	3626.49	3372.19	3782.58	3333.82	0.378901	0.0959122	3.95049	7.79901e-05	0.0137695
183	ENSMUSG00000031431.14	Tsc22d3	TSC22 domain family, member 3 [Source:MGI Symbol;Acc:MGI:1196284]	chrX	139440277	139501408	-	61131	chrX:139440277-139501408	1920.68	2189.14	3254.45	3871.01	1304.42	864.373	1028.19	2104.86	965.261	1944.71	-0.825642	0.209363	-3.94358	8.02739e-05	0.0140704
184	ENSMUSG00000034460.10	Six4	sine oculis-related homeobox 4 [Source:MGI Symbol;Acc:MGI:106034]	chr12	73146383	73160230	-	13847	chr12:73146383-73160230	201.908	170.16	165.077	162.264	742.333	308.892	307.926	246.808	398.887	300.473	0.831201	0.210926	3.94072	8.1237e-05	0.0140704
185	ENSMUSG00000037166.6	Ppp1r14a	protein phosphatase 1, regulatory inhibitor subunit 14A [Source:MGI Symbol;Acc:MGI:1931139]	chr7	28988733	28993226	+	4493	chr7:28988733-28993226	263.88	341.136	308.688	345.48	173.856	155.31	257.396	194.188	199.9	248.87	-0.595936	0.151249	-3.94011	8.14458e-05	0.0140704
186	ENSMUSG00000103818.2	Gm38009	predicted gene, 38009 [Source:MGI Symbol;Acc:MGI:5611237]	chr1	153159596	153162936	-	3340	chr1:153159596-153162936	93.8798	81.7584	96.3719	76.9462	42.6972	46.5276	49.8162	57.1679	61.6218	67.4208	-0.642466	0.16302	-3.94102	8.11345e-05	0.0140704
187	ENSMUSG00000002489.17	Tiam1	T cell lymphoma invasion and metastasis 1 [Source:MGI Symbol;Acc:MGI:103306]	chr16	89583999	89940657	-	356658	chr16:89583999-89940657	697.355	864.609	522.782	580.272	2334.83	1251.71	652.276	1784.08	2081.62	1196.61	0.852172	0.216422	3.93754	8.2321e-05	0.0141456
188	ENSMUSG00000031671.12	Setd6	SET domain containing 6 [Source:MGI Symbol;Acc:MGI:1913333]	chr8	96442509	96445638	+	3129	chr8:96442509-96445638	109.492	122.478	82.2652	65.6919	57.0016	41.7655	50.9696	49.1862	50.4314	69.9201	-0.732659	0.186271	-3.93331	8.37857e-05	0.0143207
189	ENSMUSG00000021596.18	Mctp1	multiple C2 domains, transmembrane 1 [Source:MGI Symbol;Acc:MGI:1926021]	chr13	76532259	77179929	+	647670	chr13:76532259-77179929	284.192	261.445	279.192	307.442	703.67	775.148	301.798	425.063	790.06	458.668	0.793957	0.20255	3.91981	8.86196e-05	0.0144824
190	ENSMUSG00000021615.14	Xrcc4	X-ray repair complementing defective repair in Chinese hamster cells 4 [Source:MGI Symbol;Acc:MGI:1333799]	chr13	89922146	90237727	-	315581	chr13:89922146-90237727	129.252	96.0221	114.467	121.55	74.2522	79.995	68.8129	61.6529	78.6473	91.628	-0.586247	0.14942	-3.92349	8.72757e-05	0.0144824
191	ENSMUSG00000022992.18	Kansl2	KAT8 regulatory NSL complex subunit 2 [Source:MGI Symbol;Acc:MGI:1916862]	chr15	98415539	98432145	-	16606	chr15:98415539-98432145	550.105	529.889	487.06	453.59	638.571	635.359	677.47	619.539	665.452	584.115	0.345261	0.087924	3.92681	8.60798e-05	0.0144824
192	ENSMUSG00000026827.13	Gpd2	glycerol phosphate dehydrogenase 2, mitochondrial [Source:MGI Symbol;Acc:MGI:99778]	chr2	57127647	57260731	+	133084	chr2:57127647-57260731	855.783	660.675	743.48	818.202	379.063	520.189	569.992	572.172	525.414	627.219	-0.527448	0.134446	-3.92311	8.74141e-05	0.0144824
193	ENSMUSG00000032575.17	Manf	mesencephalic astrocyte-derived neurotrophic factor [Source:MGI Symbol;Acc:MGI:1922090]	chr9	106715511	106769178	-	53667	chr9:106715511-106769178	964.432	871.616	875.634	834.076	464.416	665.635	565.014	734.523	585.547	728.988	-0.506969	0.129292	-3.92112	8.81381e-05	0.0144824
194	ENSMUSG00000035696.16	Rnf38	ring finger protein 38 [Source:MGI Symbol;Acc:MGI:1920719]	chr4	44126210	44233789	-	107579	chr4:44126210-44233789	1161.31	1096.61	1244.58	1155.64	1338.6	1433.55	1410.11	1402.26	1407.61	1294.47	0.259171	0.0660596	3.92329	8.73492e-05	0.0144824
195	ENSMUSG00000049281.17	Scn3b	sodium channel, voltage-gated, type III, beta [Source:MGI Symbol;Acc:MGI:1918882]	chr9	40180513	40202914	+	22401	chr9:40180513-40202914	899.133	1369.28	1043.25	926.823	1918.77	2570.14	1315.95	1568.32	2708.9	1591.17	0.733153	0.18706	3.91935	8.87885e-05	0.0144824
196	ENSMUSG00000064356.1	mt-Atp8	mitochondrially encoded ATP synthase 8 [Source:MGI Symbol;Acc:MGI:99926]	chrM	7766	7969	+	203	chrM:7766-7969	1673.55	1851.46	2395.13	1823.82	3478.11	2488.66	2619.09	3096.54	2760.79	2465.24	0.523433	0.1335	3.92086	8.82348e-05	0.0144824
197	ENSMUSG00000102844.2	Gm38034	predicted gene, 38034 [Source:MGI Symbol;Acc:MGI:5611262]	chr3	52189662	52191730	+	2068	chr3:52189662-52191730	164.514	187.892	207.124	206.936	142.724	118.297	132.836	106.148	140.267	156.304	-0.528486	0.134717	-3.92293	8.74797e-05	0.0144824
198	ENSMUSG00000026574.6	Dpt	dermatopontin [Source:MGI Symbol;Acc:MGI:1928392]	chr1	164624213	164651835	+	27622	chr1:164624213-164651835	1394.89	1277.91	1241.54	1576.53	1124.26	1054.35	848.65	909.306	1001.47	1158.77	-0.445071	0.11371	-3.9141	9.07409e-05	0.0147262
199	ENSMUSG00000002052.7	Supt6	SPT6, histone chaperone and transcription elongation factor [Source:MGI Symbol;Acc:MGI:107726]	chr11	78097572	78136813	-	39241	chr11:78097572-78136813	1955.7	1909.07	1959.7	1929.76	1631.96	1743.75	1690.76	1594.33	1601.99	1779.67	-0.226317	0.0578862	-3.90968	9.24173e-05	0.014735
200	ENSMUSG00000021773.12	Comtd1	catechol-O-methyltransferase domain containing 1 [Source:MGI Symbol;Acc:MGI:1916406]	chr14	21895923	21899045	-	3122	chr14:21895923-21899045	53.9693	61.2908	60.5059	46.2745	30.7406	21.3528	16.5463	39.0039	16.345	38.4477	-0.8332	0.213094	-3.91001	9.22919e-05	0.014735
201	ENSMUSG00000028603.16	Scp2	sterol carrier protein 2, liver [Source:MGI Symbol;Acc:MGI:98254]	chr4	107901036	108002195	-	101159	chr4:107901036-108002195	1243.55	1285.82	1347.86	1337.3	1089.13	979.424	1135.55	1025.47	931.027	1152.79	-0.325751	0.0833309	-3.90913	9.26295e-05	0.014735
202	ENSMUSG00000050541.15	Adra1b	adrenergic receptor, alpha 1b [Source:MGI Symbol;Acc:MGI:104774]	chr11	43665433	43792037	-	126604	chr11:43665433-43792037	51.1071	43.3706	25.4584	42.5256	20.7765	13.6048	15.963	21.6812	16.6829	27.9078	-0.834568	0.213426	-3.91033	9.21685e-05	0.014735
203	ENSMUSG00000075538.3	Gm10855	predicted gene 10855 [Source:MGI Symbol;Acc:MGI:3641819]	chr2	6937352	6939892	-	2540	chr2:6937352-6939892	161.693	135.844	144.631	178.083	89.3831	88.9925	101.475	123.511	85.8203	123.27	-0.583614	0.149369	-3.9072	9.3371e-05	0.0147798
204	ENSMUSG00000051495.9	Irf2bp2	interferon regulatory factor 2 binding protein 2 [Source:MGI Symbol;Acc:MGI:2443921]	chr8	127315035	127320725	-	5690	chr8:127315035-127320725	2459.86	2756.13	2843.34	2902.99	1692.16	1954.55	1689.18	2336.98	2103.4	2304.29	-0.453581	0.116172	-3.90437	9.44694e-05	0.0148803
205	ENSMUSG00000031314.20	Taf1	TATA-box binding protein associated factor 1 [Source:MGI Symbol;Acc:MGI:1336878]	chrX	100576279	100644640	+	68361	chrX:100576279-100644640	1082.06	1352.97	1236.08	1204	880.447	981.349	923.191	873.631	1018.33	1061.34	-0.364285	0.0934786	-3.89698	9.73981e-05	0.0151927
206	ENSMUSG00000115686.2	Gm49310	predicted gene, 49310 [Source:MGI Symbol;Acc:MGI:6118813]	chr14	48371681	48374703	+	3022	chr14:48371681-48374703	97.5127	111.285	103.948	130.737	66.7109	68.7756	63.6535	69.4159	80.8011	88.0933	-0.58482	0.150064	-3.89715	9.73328e-05	0.0151927
207	ENSMUSG00000040605.8	Bace2	beta-site APP-cleaving enzyme 2 [Source:MGI Symbol;Acc:MGI:1860440]	chr16	97157942	97244136	+	86194	chr16:97157942-97244136	161.309	228.981	220.663	198.232	121.865	147.575	146.309	102.323	111.449	159.856	-0.597521	0.153586	-3.89047	0.000100049	0.0155307
208	ENSMUSG00000036158.13	Prickle1	prickle planar cell polarity protein 1 [Source:MGI Symbol;Acc:MGI:1916034]	chr15	93396995	93493772	-	96777	chr15:93396995-93493772	737.819	710.923	754.206	672.81	1493.39	940.762	1396.21	1356.82	821.306	987.139	0.631961	0.162618	3.88617	0.000101837	0.0157324
209	ENSMUSG00000027425.19	Kat14	lysine acetyltransferase 14 [Source:MGI Symbol;Acc:MGI:1917264]	chr2	144210903	144249596	+	38693	chr2:144210903-144249596	408.091	417.067	426.327	372.671	474.176	568.245	543.882	511.686	618.256	482.267	0.39958	0.102874	3.88418	0.000102674	0.0157858
210	ENSMUSG00000121010.1		novel transcript, sense intronic to Gse1	chr8	121095902	121096418	+	516	chr8:121095902-121096418	11.0014	6.78984	6.68975	14.9999	2.65884	1.00697	0	1.01845	0.997845	5.0181	-0.818384	0.21083	-3.88172	0.00010372	0.0158706
211	ENSMUSG00000097636.10	Mirt1	myocardial infarction associated transcript 1 [Source:MGI Symbol;Acc:MGI:1922001]	chr19	53431661	53453227	-	21566	chr19:53431661-53453227	170.839	139.201	243.443	264.673	86.4884	98.8512	148.82	96.2451	90.5511	148.79	-0.748947	0.193044	-3.87966	0.000104603	0.0159299
212	ENSMUSG00000022565.16	Plec	plectin [Source:MGI Symbol;Acc:MGI:1277961]	chr15	76055174	76116774	-	61600	chr15:76055174-76116774	14088.9	19178.8	23098.5	21548.2	13642.3	12826.1	12928.5	14006.6	12706.1	16002.7	-0.509062	0.131323	-3.87642	0.000106004	0.016067
213	ENSMUSG00000042426.7	Dhx29	DEAH (Asp-Glu-Ala-His) box polypeptide 29 [Source:MGI Symbol;Acc:MGI:2145374]	chr13	113063988	113105966	+	41978	chr13:113063988-113105966	421.656	509.108	560.599	506.187	358.397	366.821	312.42	406.031	334.303	419.502	-0.455194	0.117646	-3.86918	0.000109204	0.0164744
214	ENSMUSG00000030427.18	Lilra6	leukocyte immunoglobulin-like receptor, subfamily A (with TM domain), member 6 [Source:MGI Symbol;Acc:MGI:1195969]	chr7	3911279	3918502	-	7223	chr7:3911279-3918502	63.5504	38.7755	69.8506	69.5207	41.4624	25.4555	29.5571	25.1962	22.1762	42.8383	-0.793434	0.205138	-3.8678	0.000109821	0.01649
215	ENSMUSG00000053137.8	Mapk11	mitogen-activated protein kinase 11 [Source:MGI Symbol;Acc:MGI:1338024]	chr15	89026689	89033831	-	7142	chr15:89026689-89033831	241.026	293.263	287.006	259.827	215.737	181.581	160.865	210.132	169.792	224.359	-0.488853	0.126595	-3.86154	0.000112677	0.0168402
216	ENSMUSG00000040710.11	St8sia4	ST8 alpha-N-acetyl-neuraminide alpha-2,8-sialyltransferase 4 [Source:MGI Symbol;Acc:MGI:106018]	chr1	95515407	95595296	-	79889	chr1:95515407-95595296	1030.86	732.368	818.237	679.458	1137.48	1194.3	1484.01	1228.23	1094.49	1044.38	0.531804	0.137835	3.85828	0.00011419	0.0169873
217	ENSMUSG00000048387.9	Osr1	odd-skipped related transcription factor 1 [Source:MGI Symbol;Acc:MGI:1344424]	chr12	9620116	9631500	+	11384	chr12:9620116-9631500	139.928	161.451	132.879	176.668	64.0731	92.6073	80.4234	74.8559	121.177	116.007	-0.671418	0.174205	-3.85418	0.000116116	0.0171942
218	ENSMUSG00000021546.19	Hnrnpk	heterogeneous nuclear ribonucleoprotein K [Source:MGI Symbol;Acc:MGI:99894]	chr13	58538956	58551157	-	12201	chr13:58538956-58551157	3844.08	4194.77	3915.69	4108.12	4541.06	4711.06	4921.91	4591.33	5015.34	4427.04	0.240067	0.0623843	3.84819	0.000118995	0.0175397
219	ENSMUSG00000092051.4	Gm17229	predicted gene 17229 [Source:MGI Symbol;Acc:MGI:4938056]	chr10	20393762	20395514	-	1752	chr10:20393762-20395514	64.2217	55.0523	54.882	39.9217	29.3406	22.2398	16.6041	34.6989	24.2061	37.9075	-0.787038	0.205033	-3.83859	0.000123743	0.0181563
220	ENSMUSG00000042988.11	Notum	notum palmitoleoyl-protein carboxylesterase [Source:MGI Symbol;Acc:MGI:1924833]	chr11	120544614	120552001	-	7387	chr11:120544614-120552001	53.6758	44.2785	73.4457	51.5877	31.8732	17.5417	25.0629	30.0516	31.1039	39.8468	-0.773762	0.201639	-3.83736	0.000124362	0.0181642
221	ENSMUSG00000007097.15	Atp1a2	ATPase, Na+/K+ transporting, alpha 2 polypeptide [Source:MGI Symbol;Acc:MGI:88106]	chr1	172099276	172125631	-	26355	chr1:172099276-172125631	1372.56	1236.91	1009.82	1284.99	1008.66	889.525	738.468	673.526	823.251	1004.19	-0.516098	0.134987	-3.82331	0.000131671	0.0191447
222	ENSMUSG00000024219.17	Anks1	ankyrin repeat and SAM domain containing 1 [Source:MGI Symbol;Acc:MGI:2446180]	chr17	28128280	28281749	+	153469	chr17:28128280-28281749	1866.56	1952.07	2068.82	2395.99	1637.46	1247.35	1551.66	1643.39	1364.51	1747.53	-0.443822	0.116242	-3.81809	0.000134488	0.0194662
223	ENSMUSG00000027465.14	Tbc1d20	TBC1 domain family, member 20 [Source:MGI Symbol;Acc:MGI:1914481]	chr2	152135748	152155916	+	20168	chr2:152135748-152155916	999.051	1069.55	1082.91	994.999	1191.74	1302.54	1328.78	1284.63	1196.05	1161.14	0.276561	0.0724662	3.81642	0.000135402	0.0195107
224	ENSMUSG00000006390.16	Elovl1	elongation of very long chain fatty acids (FEN1/Elo2, SUR4/Elo3, yeast)-like 1 [Source:MGI Symbol;Acc:MGI:1858959]	chr4	118285290	118290150	+	4860	chr4:118285290-118290150	2591.54	2877.64	2623.72	2853.21	2308.83	1951.25	2256.52	2141.44	1776.76	2375.66	-0.372752	0.0977793	-3.81217	0.000137751	0.0197605
225	ENSMUSG00000035566.8	Pcdh17	protocadherin 17 [Source:MGI Symbol;Acc:MGI:2684924]	chr14	84681003	84776442	+	95439	chr14:84681003-84776442	917.272	1127.15	700.405	946.261	1488.16	1598.89	1465.3	1142.79	1327.39	1190.4	0.541284	0.142041	3.81076	0.000138542	0.0197857
226	ENSMUSG00000034165.17	Ccnd3	cyclin D3 [Source:MGI Symbol;Acc:MGI:88315]	chr17	47815976	47910616	+	94640	chr17:47815976-47910616	2383.59	2730.08	2858.98	2971.26	1875.74	1771.34	1948.12	2391.33	2047.11	2330.84	-0.419762	0.110243	-3.80761	0.000140319	0.0198653
227	ENSMUSG00000040048.15	Ndufb10	NADH:ubiquinone oxidoreductase subunit B10 [Source:MGI Symbol;Acc:MGI:1915592]	chr17	24941034	24943452	-	2418	chr17:24941034-24943452	236.825	254.914	266.095	238.763	194.613	188.529	191.302	180.605	185.954	215.289	-0.384524	0.101018	-3.80649	0.000140955	0.0198653
228	ENSMUSG00000053626.6	Tll1	tolloid-like [Source:MGI Symbol;Acc:MGI:106923]	chr8	64467965	64659305	-	191340	chr8:64467965-64659305	95.7941	93.285	70.9396	84.0686	139.32	197.993	174.403	105.692	138.449	122.216	0.66987	0.175948	3.8072	0.000140548	0.0198653
229	ENSMUSG00000109244.2	Gm44751	predicted gene 44751 [Source:MGI Symbol;Acc:MGI:5753327]	chr7	87960686	87965072	+	4386	chr7:87960686-87965072	137.139	127.133	140.726	130.668	262.885	219.52	212.184	166.411	175.843	174.723	0.555082	0.146151	3.79801	0.000145861	0.0204671
230	ENSMUSG00000030222.14	Rerg	RAS-like, estrogen-regulated, growth-inhibitor [Source:MGI Symbol;Acc:MGI:2665139]	chr6	137031823	137147495	-	115672	chr6:137031823-137147495	153.396	236.851	201.261	242.178	140.987	150.214	121.132	129.517	114.434	165.552	-0.584473	0.154103	-3.79274	0.000148994	0.0206363
231	ENSMUSG00000052373.15	Mpp3	membrane protein, palmitoylated 3 (MAGUK p55 subfamily member 3) [Source:MGI Symbol;Acc:MGI:1328354]	chr11	101890478	101919287	-	28809	chr11:101890478-101919287	87.3891	133.411	215.507	239.49	52.7087	39.8144	73.3471	105.969	36.2017	109.315	-0.859122	0.226446	-3.79393	0.000148279	0.0206363
232	ENSMUSG00000121777.1			chr7	114304452	114305471	-	1019	chr7:114304452-114305471	985.733	903.333	741.851	918.611	1369.91	1275.54	1313.38	1030.25	1179.87	1079.83	0.442197	0.116569	3.79344	0.000148572	0.0206363
233	ENSMUSG00000019943.11	Atp2b1	ATPase, Ca++ transporting, plasma membrane 1 [Source:MGI Symbol;Acc:MGI:104653]	chr10	98750268	98862005	+	111737	chr10:98750268-98862005	3528.63	3439.13	4080.5	4201.94	2902.75	2646.41	3044.81	3085.14	2360.79	3254.46	-0.414721	0.109422	-3.79012	0.000150577	0.0206815
234	ENSMUSG00000097124.3	A530020G20Rik	RIKEN cDNA A530020G20 gene [Source:MGI Symbol;Acc:MGI:2442825]	chr3	121325268	121329855	+	4587	chr3:121325268-121329855	330.013	232.01	295.014	311.731	197.286	225.216	210.859	194.673	184.076	242.32	-0.485268	0.128073	-3.78901	0.000151251	0.0206815
235	ENSMUSG00000105861.2	Gm43508	predicted gene 43508 [Source:MGI Symbol;Acc:MGI:5663645]	chr5	44781261	44785043	-	3782	chr5:44781261-44785043	230.129	273.909	306.066	354.075	121.427	220.516	193.732	165.384	146.507	223.527	-0.648082	0.171017	-3.78958	0.000150902	0.0206815
236	ENSMUSG00000085882.3	2610507I01Rik	RIKEN cDNA 2610507I01 gene [Source:MGI Symbol;Acc:MGI:1919453]	chr11	59087691	59093263	-	5572	chr11:59087691-59093263	291.87	353.343	362.775	320.884	641.125	420.529	495.111	418.379	580.003	431.558	0.550367	0.145561	3.78102	0.000156188	0.0212661
237	ENSMUSG00000046079.17	Lrrc8d	leucine rich repeat containing 8D [Source:MGI Symbol;Acc:MGI:1922368]	chr5	105847835	105980302	+	132467	chr5:105847835-105980302	980.779	1114.94	1009.81	1067.61	930.199	773.148	735.136	796.913	674.199	898.082	-0.395506	0.105093	-3.7634	0.000167616	0.0227258
238	ENSMUSG00000024283.16	Wac	WW domain containing adaptor with coiled-coil [Source:MGI Symbol;Acc:MGI:2387357]	chr18	7868832	7929028	+	60196	chr18:7868832-7929028	1277.58	1181.99	1231.72	1327.56	1392.2	1539.19	1624.19	1560.36	1545.16	1408.88	0.281144	0.0747479	3.76123	0.000169083	0.0228283
239	ENSMUSG00000063760.10	Rnf217	ring finger protein 217 [Source:MGI Symbol;Acc:MGI:3610311]	chr10	31369189	31485180	-	115991	chr10:31369189-31485180	471.424	421.211	402.065	452.865	597.959	509.985	538.783	590.176	583.543	507.557	0.351191	0.0934701	3.75726	0.000171787	0.0230963
240	ENSMUSG00000105728.2	Gm42819	predicted gene 42819 [Source:MGI Symbol;Acc:MGI:5662956]	chr3	97938003	97943123	+	5120	chr3:97938003-97943123	248.959	237.566	275.739	233.497	185.497	144.67	167.904	207.255	158.692	206.642	-0.483471	0.128786	-3.75408	0.000173979	0.0232936
241	ENSMUSG00000013629.17	Cad	carbamoyl-phosphate synthetase 2, aspartate transcarbamylase, and dihydroorotase [Source:MGI Symbol;Acc:MGI:1916969]	chr5	31212124	31235823	+	23699	chr5:31212124-31235823	616.958	735.589	704.711	918.833	471.879	633.342	421.084	427.926	436.233	596.284	-0.562014	0.149829	-3.75105	0.000176099	0.0234796
242	ENSMUSG00000040852.7	Plekhh2	pleckstrin homology domain containing, family H (with MyTH4 domain) member 2 [Source:MGI Symbol;Acc:MGI:2146813]	chr17	84819323	84929566	+	110243	chr17:84819323-84929566	529.519	750.154	645.019	660.564	971.021	989.56	852.582	785.32	920.115	789.317	0.448293	0.119545	3.75	0.000176833	0.0234801
243	ENSMUSG00000024939.7	Fam89b	family with sequence similarity 89, member B [Source:MGI Symbol;Acc:MGI:106595]	chr19	5778115	5779681	-	1566	chr19:5778115-5779681	269.303	222.185	190.353	208.797	326.464	294.45	309.79	318.352	302.503	271.355	0.443324	0.118346	3.74599	0.000179683	0.0236629
244	ENSMUSG00000056579.19	Tug1	taurine upregulated gene 1 [Source:MGI Symbol;Acc:MGI:2144114]	chr11	3589785	3599673	-	9888	chr11:3589785-3599673	1605.8	1657.06	1657.85	1597.5	1773.64	1947.3	2009.35	1977.98	1914.11	1793.4	0.236484	0.0631218	3.74648	0.000179336	0.0236629
245	ENSMUSG00000030727.13	Rabep2	rabaptin, RAB GTPase binding effector protein 2 [Source:MGI Symbol;Acc:MGI:1917564]	chr7	126027931	126048417	+	20486	chr7:126027931-126048417	305.689	384.205	377.233	325.551	242.033	284.225	240.066	263.441	234.471	295.213	-0.429589	0.114853	-3.74033	0.000183778	0.0241034
246	ENSMUSG00000015755.17	Tab2	TGF-beta activated kinase 1/MAP3K7 binding protein 2 [Source:MGI Symbol;Acc:MGI:1915902]	chr10	7781417	7831994	-	50577	chr10:7781417-7831994	1575.25	1254.41	1483.15	1548.45	1748.14	1956.21	2146.72	1873.47	1852.85	1715.41	0.36848	0.0985598	3.73865	0.000185015	0.024167
247	ENSMUSG00000100658.3	F730311O21Rik	RIKEN cDNA F730311O21 gene [Source:MGI Symbol;Acc:MGI:3643355]	chr1	132269731	132279099	+	9368	chr1:132269731-132279099	113.145	82.915	161.514	103.493	28.7446	49.8578	73.7867	65.5758	34.824	79.3173	-0.803933	0.215284	-3.7343	0.000188241	0.0244889
248	ENSMUSG00000030350.9	Prmt8	protein arginine N-methyltransferase 8 [Source:MGI Symbol;Acc:MGI:3043083]	chr6	127665974	127746435	-	80461	chr6:127665974-127746435	102.957	132.916	174.856	273.58	61.3703	37.4193	88.5604	97.9952	36.353	111.779	-0.842506	0.225799	-3.73122	0.000190552	0.024566
249	ENSMUSG00000046364.15	Rpl27a	ribosomal protein L27A [Source:MGI Symbol;Acc:MGI:1347076]	chr7	109118354	109121574	+	3220	chr7:109118354-109121574	1210.09	1369.18	1070.27	1258.35	1536.97	1629.53	1486.28	1514.59	1616.16	1410.16	0.33098	0.0886842	3.73212	0.000189872	0.024566
250	ENSMUSG00000113035.3	5830428M24Rik	RIKEN cDNA 5830428M24 gene [Source:MGI Symbol;Acc:MGI:1923312]	chr12	69511558	69522361	-	10803	chr12:69511558-69522361	80.1483	78.2024	106.2	102.004	63.4183	33.6909	55.1234	57.5748	35.7865	68.0165	-0.712868	0.191094	-3.73046	0.000191128	0.024566
251	ENSMUSG00000026972.16	Arrdc1	arrestin domain containing 1 [Source:MGI Symbol;Acc:MGI:2446136]	chr2	24815364	24825264	-	9900	chr2:24815364-24825264	604.388	550.504	536.773	607.692	775.73	732.396	740.977	648.601	747.656	660.524	0.328822	0.0882393	3.72648	0.000194175	0.0248583
252	ENSMUSG00000037138.19	Aff3	AF4/FMR2 family, member 3 [Source:MGI Symbol;Acc:MGI:106927]	chr1	38216407	38704036	-	487629	chr1:38216407-38704036	904.563	1148.11	1162.98	1269.36	605.933	480.067	948.653	689.901	642.382	872.439	-0.620947	0.166863	-3.72129	0.000198205	0.0252735
253	ENSMUSG00000039834.18	Zfp335	zinc finger protein 335 [Source:MGI Symbol;Acc:MGI:2682313]	chr2	164733802	164753677	-	19875	chr2:164733802-164753677	573.03	622.295	616.187	588.566	671.773	766.316	773.761	874.712	767.136	694.864	0.34725	0.0933739	3.71892	0.000200076	0.0254112
254	ENSMUSG00000063146.12	Clip2	CAP-GLY domain containing linker protein 2 [Source:MGI Symbol;Acc:MGI:1313136]	chr5	134518237	134581288	-	63051	chr5:134518237-134581288	842.586	869.588	826.357	778.197	562.247	641.779	477.236	657.451	674.676	703.346	-0.429244	0.115609	-3.71288	0.000204912	0.025923
255	ENSMUSG00000114378.2	Gm49355	predicted gene, 49355 [Source:MGI Symbol;Acc:MGI:6121560]	chr14	10145309	10185787	-	40478	chr14:10145309-10185787	10.8297	5.9071	6.61194	14.8289	0	2.02208	0	2.04088	0	4.6934	-0.746701	0.201292	-3.70954	0.000207637	0.0261647
256	ENSMUSG00000102189.2	Gm37194	predicted gene, 37194 [Source:MGI Symbol;Acc:MGI:5610422]	chr14	50298817	50301847	+	3030	chr14:50298817-50301847	121.89	454.006	107.727	70.4679	62.7083	66.753	55.3509	44.9162	46.4609	114.476	-0.852519	0.229972	-3.70706	0.000209683	0.0263193
257	ENSMUSG00000019528.19	Gyg	glycogenin [Source:MGI Symbol;Acc:MGI:1351614]	chr3	20176248	20209481	-	33233	chr3:20176248-20209481	982.891	1176.2	1042.63	933.586	1153.36	1563.33	1430.93	1436.33	1406.73	1236.22	0.409664	0.110589	3.70437	0.000211919	0.0264964
258	ENSMUSG00000034936.3	Arl4d	ADP-ribosylation factor-like 4D [Source:MGI Symbol;Acc:MGI:1933155]	chr11	101556367	101558658	+	2291	chr11:101556367-101558658	227.318	452.651	612.776	675.552	219.992	158.657	213.075	314.276	117.891	332.465	-0.816221	0.220448	-3.70255	0.000213443	0.0265836
259	ENSMUSG00000028691.13	Prdx1	peroxiredoxin 1 [Source:MGI Symbol;Acc:MGI:99523]	chr4	116542741	116558019	+	15278	chr4:116542741-116558019	1957.19	1934.25	2117.7	1907.74	2233.23	2755.36	2461.2	2358.32	2500.22	2247.25	0.30482	0.0823975	3.69938	0.000216128	0.0268141
260	ENSMUSG00000038481.14	Cdk19	cyclin-dependent kinase 19 [Source:MGI Symbol;Acc:MGI:1925584]	chr10	40215560	40359814	+	144254	chr10:40215560-40359814	817.867	839.965	822.275	774.941	1474.12	1425.54	778.651	1471.97	1489.22	1099.39	0.602088	0.162922	3.69556	0.000219406	0.0270934
261	ENSMUSG00000072568.5	Lratd2	LRAT domain containing 1 [Source:MGI Symbol;Acc:MGI:3026924]	chr15	60690843	60725627	-	34784	chr15:60690843-60725627	1276.03	1321.65	1156	1088.99	1953.4	1687.48	1937.83	1307.16	1754.92	1498.16	0.470316	0.127292	3.69479	0.000220066	0.0270934
262	ENSMUSG00000038456.10	Dennd2a	DENN/MADD domain containing 2A [Source:MGI Symbol;Acc:MGI:2444961]	chr6	39439312	39534801	-	95489	chr6:39439312-39534801	375.195	420.032	421.619	449.39	301.545	361.602	313.042	301.827	278.708	358.107	-0.39602	0.107247	-3.69258	0.000221987	0.0272256
263	ENSMUSG00000079707.11	Dynlt2a1	dynein light chain Tctex-type 2A1 [Source:MGI Symbol;Acc:MGI:98642]	chr17	15247414	15261750	-	14336	chr17:15247414-15261750	0	0	0	0	12.3273	3.51247	7.22414	4.14572	9.65284	4.09583	0.709444	0.192193	3.69131	0.000223101	0.0272582
264	ENSMUSG00000021374.11	Nup153	nucleoporin 153 [Source:MGI Symbol;Acc:MGI:2385621]	chr13	46833381	46881416	-	48035	chr13:46833381-46881416	1750.64	1073.43	1397.13	1330.18	1859.26	1886.8	2250.62	2172.34	1965.42	1742.87	0.495626	0.134425	3.68701	0.000226908	0.0276183
265	ENSMUSG00000042529.15	Kcnj12	potassium inwardly-rectifying channel, subfamily J, member 12 [Source:MGI Symbol;Acc:MGI:108495]	chr11	60913390	60961957	+	48567	chr11:60913390-60961957	37.736	30.6286	30.819	29.294	17.637	11.3297	10.3359	15.4227	18.5067	22.4122	-0.785406	0.213112	-3.68541	0.000228335	0.0276871
266	ENSMUSG00000067288.14	Rps28	ribosomal protein S28 [Source:MGI Symbol;Acc:MGI:1859516]	chr17	34038001	34043536	-	5535	chr17:34038001-34043536	977.131	847.43	859.723	827.256	1123.26	1315.92	1126.73	1028.09	1109.47	1023.89	0.359868	0.0978581	3.67745	0.000235578	0.028458
267	ENSMUSG00000043079.18	Synpo	synaptopodin [Source:MGI Symbol;Acc:MGI:1099446]	chr18	60727045	60793214	-	66169	chr18:60727045-60793214	2148.18	3735.01	4229.75	3103.92	2126.28	1878.75	1891.75	2041.7	2313.16	2607.61	-0.590839	0.160769	-3.67508	0.000237776	0.028616
268	ENSMUSG00000041303.8	Gtf3c3	general transcription factor IIIC, polypeptide 3 [Source:MGI Symbol;Acc:MGI:2138383]	chr1	54435163	54478130	-	42967	chr1:54435163-54478130	407.073	377.874	350.262	404.846	224.049	301.256	208.307	301.09	280.439	317.244	-0.496794	0.135224	-3.67387	0.000238903	0.0286443
269	ENSMUSG00000052713.10	Zfp608	zinc finger protein 608 [Source:MGI Symbol;Acc:MGI:2442338]	chr18	55021120	55125627	-	104507	chr18:55021120-55125627	1293.4	1287.78	1238.93	1146.99	2110.19	1867.92	1582.61	1427.64	1641.16	1510.74	0.4395	0.119688	3.67204	0.000240625	0.0287436
270	ENSMUSG00000027875.13	Hmgcs2	3-hydroxy-3-methylglutaryl-Coenzyme A synthase 2 [Source:MGI Symbol;Acc:MGI:101939]	chr3	98187751	98218054	+	30303	chr3:98187751-98218054	102.246	140.184	150.922	135.24	446.349	357.466	194.617	138.356	396.247	229.07	0.796985	0.21763	3.6621	0.000250154	0.0297711
271	ENSMUSG00000074874.11	Ctla2b	cytotoxic T lymphocyte-associated protein 2 beta [Source:MGI Symbol;Acc:MGI:88555]	chr13	61043164	61045261	-	2097	chr13:61043164-61045261	70.7189	97.1074	152.612	96.3635	52.8686	57.1256	54.2716	62.5401	35.1434	75.4168	-0.736713	0.201484	-3.65644	0.000255746	0.0302129
272	ENSMUSG00000103085.2	Gm38120	predicted gene, 38120 [Source:MGI Symbol;Acc:MGI:5611348]	chr1	13413787	13418428	-	4641	chr1:13413787-13418428	248.994	222.749	232.325	234.447	173.481	179.06	166.98	196.021	160.696	201.639	-0.396894	0.108533	-3.6569	0.000255286	0.0302129
273	ENSMUSG00000027335.10	Adra1d	adrenergic receptor, alpha 1d [Source:MGI Symbol;Acc:MGI:106673]	chr2	131387770	131404203	-	16433	chr2:131387770-131404203	20.7971	20.6515	24.5961	21.3483	8.00261	8.08797	6.45723	12.2473	8.07084	14.4732	-0.818717	0.224367	-3.64901	0.000263253	0.0308726
274	ENSMUSG00000064367.1	mt-Nd5	mitochondrially encoded NADH dehydrogenase 5 [Source:MGI Symbol;Acc:MGI:102496]	chrM	11742	13565	+	1823	chrM:11742-13565	13484.2	14566.8	17736.9	15423.6	19472.2	17732	21510.7	20360.6	21499.9	17976.3	0.373863	0.102438	3.64963	0.000262617	0.0308726
275	ENSMUSG00000021209.13	Ppp4r4	protein phosphatase 4, regulatory subunit 4 [Source:MGI Symbol;Acc:MGI:1921771]	chr12	103498542	103580090	+	81548	chr12:103498542-103580090	181.742	140.798	173.81	156.416	109.674	115.624	115.416	124.683	100.579	135.416	-0.478613	0.131328	-3.6444	0.000268012	0.0310903
276	ENSMUSG00000040860.17	Crocc	ciliary rootlet coiled-coil, rootletin [Source:MGI Symbol;Acc:MGI:3529431]	chr4	140743948	140787861	-	43913	chr4:140743948-140787861	312.641	218.983	217.019	285.764	194.609	129.476	126.985	156.562	184.13	202.908	-0.600557	0.164775	-3.64472	0.000267685	0.0310903
277	ENSMUSG00000066170.9	E230001N04Rik	RIKEN cDNA E230001N04 gene [Source:MGI Symbol;Acc:MGI:2443549]	chr17	28741690	28744372	+	2682	chr17:28741690-28744372	39.34	60.9582	107.684	54.0956	6.06903	15.2627	12.5916	40.7782	6.04355	38.0915	-0.8272	0.226921	-3.64531	0.000267067	0.0310903
278	ENSMUSG00000031825.17	Crispld2	cysteine-rich secretory protein LCCL domain containing 2 [Source:MGI Symbol;Acc:MGI:1926142]	chr8	120719177	120779532	+	60355	chr8:120719177-120779532	1450.55	1512.07	1696.57	2368.75	978.726	890.029	1264.68	1262.5	1156.99	1397.87	-0.572298	0.157329	-3.6376	0.000275193	0.0318086
279	ENSMUSG00000027288.17	Zfp106	zinc finger protein 106 [Source:MGI Symbol;Acc:MGI:1270153]	chr2	120337301	120394324	-	57023	chr2:120337301-120394324	2933.82	2944.62	3312.69	2956.77	3701.19	4482.8	3537.27	4312.15	3663.65	3538.33	0.357143	0.0982312	3.63574	0.000277183	0.0318098
280	ENSMUSG00000071669.15	Snx29	sorting nexin 29 [Source:MGI Symbol;Acc:MGI:1921728]	chr16	11140772	11573336	+	432564	chr16:11140772-11573336	380.951	430.904	465.871	497.039	368.296	224.25	290.125	320.907	244.64	358.109	-0.544262	0.149686	-3.63601	0.000276889	0.0318098
281	ENSMUSG00000017002.15	Slpi	secretory leukocyte peptidase inhibitor [Source:MGI Symbol;Acc:MGI:109297]	chr2	164195990	164231015	-	35025	chr2:164195990-164231015	207.682	470.498	259.698	403.761	196.285	219.89	128.897	162.592	151.535	244.537	-0.724754	0.199633	-3.63044	0.000282938	0.0323547
282	ENSMUSG00000109812.2	Gm45640	predicted gene 45640 [Source:MGI Symbol;Acc:MGI:5791476]	chr8	91603209	91605104	+	1895	chr8:91603209-91605104	121.166	114.074	90.8167	119.737	61.3532	76.8355	64.5722	80.6279	75.6637	89.4274	-0.552102	0.152253	-3.62621	0.000287612	0.0327725
283	ENSMUSG00000027287.15	Snap23	synaptosomal-associated protein 23 [Source:MGI Symbol;Acc:MGI:109356]	chr2	120398152	120431736	+	33584	chr2:120398152-120431736	769.672	863.585	903.996	988.707	712.684	687.342	699.053	703.649	677.119	778.423	-0.32715	0.0903009	-3.62289	0.000291329	0.0330788
284	ENSMUSG00000054237.7	Fra10ac1	FRA10AC1 homolog (human) [Source:MGI Symbol;Acc:MGI:1917817]	chr19	38176929	38212604	-	35675	chr19:38176929-38212604	79.8357	98.4113	113.621	96.1942	76.6935	50.5666	56.3954	60.0316	59.0242	76.7527	-0.591179	0.163712	-3.61109	0.000304915	0.0344994
285	ENSMUSG00000003541.7	Ier3	immediate early response 3 [Source:MGI Symbol;Acc:MGI:104814]	chr17	36132576	36133815	+	1239	chr17:36132576-36133815	745.466	731.509	672.174	783.178	948.998	1045.53	1384.45	2183.17	1090.08	1064.95	0.676855	0.188012	3.60005	0.00031815	0.035771
286	ENSMUSG00000022057.9	Adamdec1	ADAM-like, decysin 1 [Source:MGI Symbol;Acc:MGI:1917650]	chr14	68800829	68819544	-	18715	chr14:68800829-68819544	36.1367	34.4492	26.4707	25.9727	117.395	53.596	56.2721	43.8917	82.7837	52.9965	0.783362	0.217609	3.59987	0.00031838	0.035771
287	ENSMUSG00000026421.15	Csrp1	cysteine and glycine-rich protein 1 [Source:MGI Symbol;Acc:MGI:88549]	chr1	135647799	135679970	+	32171	chr1:135647799-135679970	5708.45	6593.3	6322.03	6244.7	4322.6	4984	5186.07	5029.46	5375.51	5529.57	-0.308375	0.0857352	-3.59683	0.000322121	0.0358492
288	ENSMUSG00000031217.9	Efnb1	ephrin B1 [Source:MGI Symbol;Acc:MGI:102708]	chrX	98179736	98192597	+	12861	chrX:98179736-98192597	970.517	1213.89	1658.61	1640.81	764.803	662.273	849.798	1093.93	652.591	1056.36	-0.632614	0.175893	-3.59658	0.000322423	0.0358492
289	ENSMUSG00000039252.12	Lgi2	leucine-rich repeat LGI family, member 2 [Source:MGI Symbol;Acc:MGI:2180196]	chr5	52690859	52723804	-	32945	chr5:52690859-52723804	309.215	242.564	190.724	244.583	184.181	182.122	133.776	130.693	120.311	193.13	-0.605641	0.168316	-3.59823	0.000320386	0.0358492
290	ENSMUSG00000114431.2	Gm48601	predicted gene, 48601 [Source:MGI Symbol;Acc:MGI:6098180]	chr14	10599148	10602179	-	3031	chr14:10599148-10602179	100.221	128.028	321.292	303.197	73.3821	63.7188	98.709	117.395	74.7415	142.298	-0.806551	0.224311	-3.59568	0.000323549	0.0358503
291	ENSMUSG00000109555.2	Gm44891	predicted gene 44891 [Source:MGI Symbol;Acc:MGI:5753467]	chr7	131913585	131915807	-	2222	chr7:131913585-131915807	81.3322	78.7177	117.254	99.2742	49.3561	48.5357	65.4962	65.3243	45.4193	72.3011	-0.635808	0.177076	-3.59059	0.000329927	0.0364314
292	ENSMUSG00000004317.15	Clcn5	chloride channel, voltage-sensitive 5 [Source:MGI Symbol;Acc:MGI:99486]	chrX	7020049	7185597	-	165548	chrX:7020049-7185597	471.47	494.707	485.252	539.999	562.356	822.894	791.522	603.76	842.999	623.884	0.490419	0.136737	3.58658	0.000335047	0.0368701
293	ENSMUSG00000038658.16	Ric1	RAB6A GEF complex partner 1 [Source:MGI Symbol;Acc:MGI:1924893]	chr19	29499682	29584229	+	84547	chr19:29499682-29584229	1491.88	1265.73	1296.3	1256.48	1631.63	1847.29	1586.07	1564.01	1769.15	1523.17	0.32545	0.0907893	3.58467	0.000337506	0.0370139
294	ENSMUSG00000020361.14	Hspa4	heat shock protein 4 [Source:MGI Symbol;Acc:MGI:1342292]	chr11	53150641	53191284	-	40643	chr11:53150641-53191284	2039.3	2313.39	2331.91	2321.92	1854.98	1984.91	1726.79	1894.1	1791.58	2028.76	-0.275041	0.076778	-3.58229	0.000340601	0.0372263
295	ENSMUSG00000026173.17	Plcd4	phospholipase C, delta 4 [Source:MGI Symbol;Acc:MGI:107469]	chr1	74582047	74606953	+	24906	chr1:74582047-74606953	12.2068	27.91	8.08582	19.0947	4.24587	5.44057	1.45073	3.8218	3.99191	9.58314	-0.806927	0.225557	-3.57749	0.00034691	0.0377474
296	ENSMUSG00000062627.10	Mysm1	myb-like, SWIRM and MPN domains 1 [Source:MGI Symbol;Acc:MGI:2444584]	chr4	94830277	94867337	-	37060	chr4:94830277-94867337	818.169	712.923	750.44	765.74	993.223	863.725	988.089	899.983	960.627	861.435	0.293606	0.0820844	3.57688	0.000347719	0.0377474
297	ENSMUSG00000031906.10	Smpd3	sphingomyelin phosphodiesterase 3, neutral [Source:MGI Symbol;Acc:MGI:1927578]	chr8	106979180	107064620	-	85440	chr8:106979180-107064620	108.335	100.722	267.245	279.678	116.876	60.3251	55.0104	48.5127	84.6701	124.597	-0.809785	0.22659	-3.57379	0.000351846	0.0380669
298	ENSMUSG00000032288.10	Imp3	IMP3, U3 small nucleolar ribonucleoprotein [Source:MGI Symbol;Acc:MGI:1916119]	chr9	56844759	56845682	+	923	chr9:56844759-56845682	187.143	238.857	224.031	230.035	295.781	292.811	340.322	285.572	276.413	263.44	0.410614	0.115299	3.56131	0.000369009	0.0396567
299	ENSMUSG00000106993.2	Gm43417	predicted gene 43417 [Source:MGI Symbol;Acc:MGI:5663554]	chr5	74208960	74214166	-	5206	chr5:74208960-74214166	127.183	112.378	147.31	119.526	90.7473	96.1098	70.1137	70.4466	86.9282	102.305	-0.539685	0.151539	-3.56135	0.000368946	0.0396567
300	ENSMUSG00000022836.12	Mylk	myosin, light polypeptide kinase [Source:MGI Symbol;Acc:MGI:894806]	chr16	34565580	34822790	+	257210	chr16:34565580-34822790	5275.31	6486.45	5882.19	6920.51	5175.97	4472.72	4512.71	4186.62	4978.33	5321.2	-0.37463	0.105369	-3.55542	0.000377382	0.0404214
301	ENSMUSG00000030591.18	Psmd8	proteasome (prosome, macropain) 26S subunit, non-ATPase, 8 [Source:MGI Symbol;Acc:MGI:1888669]	chr7	28873613	28880126	-	6513	chr7:28873613-28880126	810.292	815.595	833.089	847.903	904.721	1059	989.367	1023.56	988.694	919.136	0.259271	0.0730225	3.55056	0.000384409	0.0410373
302	ENSMUSG00000022672.9	Prkdc	protein kinase, DNA activated, catalytic polypeptide [Source:MGI Symbol;Acc:MGI:104779]	chr16	15455730	15660099	+	204369	chr16:15455730-15660099	726.115	713.29	755.1	669.127	587.948	637.302	514.79	541.625	553.556	633.206	-0.323728	0.0912373	-3.5482	0.000387869	0.0412695
303	ENSMUSG00000050315.15	Synpo2	synaptopodin 2 [Source:MGI Symbol;Acc:MGI:2153070]	chr3	122870168	123029798	-	159630	chr3:122870168-123029798	694.399	655.987	704.496	656.764	420.309	314.946	440.518	293.331	592.083	530.315	-0.60156	0.169682	-3.54522	0.00039229	0.0416021
304	ENSMUSG00000028228.6	Cpne3	copine III [Source:MGI Symbol;Acc:MGI:1917818]	chr4	19519254	19570108	-	50854	chr4:19519254-19570108	1593.13	1606.68	1604.43	1666.74	1843.84	1958.82	1957.95	1829.24	1802.7	1762.62	0.212215	0.0599456	3.54012	0.000399944	0.0422743
305	ENSMUSG00000030643.15	Rab30	RAB30, member RAS oncogene family [Source:MGI Symbol;Acc:MGI:1923235]	chr7	92390811	92493743	+	102932	chr7:92390811-92493743	143.684	111.159	138.832	84.009	65.603	62.2094	36.0412	65.2085	80.8439	87.51	-0.709191	0.200586	-3.5356	0.000406843	0.0428626
306	ENSMUSG00000026709.11	Dars2	aspartyl-tRNA synthetase 2 (mitochondrial) [Source:MGI Symbol;Acc:MGI:2442510]	chr1	160868171	160898228	-	30057	chr1:160868171-160898228	136.838	131.326	116.512	190.27	84.0938	86.0119	76.2729	90.3083	109.433	113.452	-0.582346	0.164836	-3.53287	0.000411067	0.04288
307	ENSMUSG00000100862.2	Gm10925	predicted gene 10925 [Source:MGI Symbol;Acc:MGI:3809095]	chr1	24653055	24653732	-	677	chr1:24653055-24653732	11941.8	12902.4	15604.8	16076.2	24559.4	17616.9	18055.3	19892.9	19509.7	17351	0.453522	0.128402	3.53205	0.000412346	0.04288
308	ENSMUSG00000105692.2	Gm43737	predicted gene 43737 [Source:MGI Symbol;Acc:MGI:5663874]	chr3	89117732	89120471	+	2739	chr3:89117732-89120471	76.7652	74.8282	95.4606	76.045	106.731	146.644	119.003	115.349	119.158	103.332	0.521585	0.14759	3.53401	0.000409305	0.04288
309	ENSMUSG00000108048.2	Gm43990	predicted gene, 43990 [Source:MGI Symbol;Acc:MGI:5690382]	chr6	15836088	15837778	+	1690	chr6:15836088-15837778	0.90468	3.93167	0.946357	1.85704	16.0034	11.1194	9.22442	10.2053	6.05073	6.69366	0.782926	0.221591	3.5332	0.000410558	0.04288
310	ENSMUSG00000030629.16	Zfand6	zinc finger, AN1-type domain 6 [Source:MGI Symbol;Acc:MGI:1929510]	chr7	84262974	84339167	-	76193	chr7:84262974-84339167	586.083	486.153	611.323	500.945	770.313	765.115	626.368	757.7	707.253	645.695	0.384357	0.108932	3.52842	0.000418048	0.0433327
311	ENSMUSG00000035242.17	Oaz1	ornithine decarboxylase antizyme 1 [Source:MGI Symbol;Acc:MGI:109433]	chr10	80662516	80665124	+	2608	chr10:80662516-80665124	1606.71	1872.29	1651.77	1697.47	2060.82	2039.59	2062.84	1982.56	1985.03	1884.34	0.241735	0.0685727	3.52524	0.000423094	0.0436939
312	ENSMUSG00000062901.4	Klhl24	kelch-like 24 [Source:MGI Symbol;Acc:MGI:1923035]	chr16	19916292	19947971	+	31679	chr16:19916292-19947971	1955.72	1891.03	1688.63	2420.61	3093.87	3165.11	3388.36	2258.66	2650.41	2501.38	0.492912	0.139852	3.52452	0.000424252	0.0436939
313	ENSMUSG00000086825.2	Gm15675	predicted gene 15675 [Source:MGI Symbol;Acc:MGI:3783117]	chr1	130357518	130364928	-	7410	chr1:130357518-130364928	248.191	199.017	256.01	190.021	400.304	313.573	423.441	253.179	363.726	294.162	0.560284	0.159121	3.52112	0.000429733	0.044117
314	ENSMUSG00000037060.4	Cavin3	caveolae associated 3 [Source:MGI Symbol;Acc:MGI:1923422]	chr7	105129290	105131507	-	2217	chr7:105129290-105131507	426.139	424.587	349.227	402.073	234.711	339.639	234.3	274.52	308.568	332.64	-0.473998	0.13474	-3.51786	0.000435042	0.0443785
315	ENSMUSG00000089901.2	Gm8113	predicted gene 8113 [Source:MGI Symbol;Acc:MGI:3648791]	chr14	44162847	44170868	+	8021	chr14:44162847-44170868	35.2223	29.5369	27.4098	27.8217	74.7116	67.7592	70.1103	33.6858	53.5195	46.6419	0.720497	0.204793	3.51818	0.000434519	0.0443785
316	ENSMUSG00000019979.13	Apaf1	apoptotic peptidase activating factor 1 [Source:MGI Symbol;Acc:MGI:1306796]	chr10	90825173	90918632	-	93459	chr10:90825173-90918632	949.376	756.741	675.044	843.638	988.367	1142.88	1072.57	1035.97	1189.05	961.515	0.401653	0.114516	3.50738	0.000452538	0.045872
317	ENSMUSG00000021260.9	Hhipl1	hedgehog interacting protein-like 1 [Source:MGI Symbol;Acc:MGI:1919265]	chr12	108272529	108297128	+	24599	chr12:108272529-108297128	55.8118	59.0716	51.1977	93.8726	40.6199	32.718	28.958	16.5091	35.5734	46.0369	-0.746301	0.212733	-3.50816	0.000451225	0.045872
318	ENSMUSG00000025355.8	Mmp19	matrix metallopeptidase 19 [Source:MGI Symbol;Acc:MGI:1927899]	chr10	128626779	128636693	+	9914	chr10:128626779-128636693	602.678	480.058	370.825	504.89	292.735	340.512	270.612	273.357	398.778	392.716	-0.550144	0.156933	-3.50559	0.000455588	0.0460359
319	ENSMUSG00000033967.5	Rnf225	ring finger protein 225 [Source:MGI Symbol;Acc:MGI:1924198]	chr7	12661343	12664999	+	3656	chr7:12661343-12664999	44.2348	42.354	41.5743	39.8656	57.3734	128.454	105.167	47.9797	122.227	69.9145	0.757726	0.216324	3.50273	0.000460513	0.0463876
320	ENSMUSG00000026864.14	Hspa5	heat shock protein 5 [Source:MGI Symbol;Acc:MGI:95835]	chr2	34661982	34667559	+	5577	chr2:34661982-34667559	7885.6	8412.4	7587.78	6496.37	3558.78	5941.94	4500.88	6165.97	4811.55	6151.25	-0.529614	0.151597	-3.49356	0.000476631	0.0473907
321	ENSMUSG00000035069.4	Oma1	OMA1 zinc metallopeptidase [Source:MGI Symbol;Acc:MGI:1914263]	chr4	103171009	103229065	+	58056	chr4:103171009-103229065	183.112	206.476	243.007	236.624	138.868	155.113	144.169	180.108	125.656	179.237	-0.490007	0.140287	-3.49288	0.000477845	0.0473907
322	ENSMUSG00000055044.13	Pdlim1	PDZ and LIM domain 1 (elfin) [Source:MGI Symbol;Acc:MGI:1860611]	chr19	40209617	40260286	-	50669	chr19:40209617-40260286	875.92	1128.6	1105.09	1005.9	749.695	820.005	777.443	734.167	871.41	896.47	-0.359611	0.102912	-3.49436	0.0004752	0.0473907
323	ENSMUSG00000064351.1	mt-Co1	mitochondrially encoded cytochrome c oxidase I [Source:MGI Symbol;Acc:MGI:102504]	chrM	5328	6872	+	1544	chrM:5328-6872	48043.7	43281.6	54268.7	51262.4	73619.8	58846.6	61508.3	60337.2	62531.6	57077.8	0.346845	0.0992173	3.49581	0.000472626	0.0473907
324	ENSMUSG00000066043.14	Phactr4	phosphatase and actin regulator 4 [Source:MGI Symbol;Acc:MGI:2140327]	chr4	132083234	132149800	-	66566	chr4:132083234-132149800	960.331	913.817	931.438	875.228	1104.6	1159.85	1030.67	1301.81	1350.61	1069.82	0.35178	0.100648	3.49516	0.000473782	0.0473907
325	ENSMUSG00000028344.13	Invs	inversin [Source:MGI Symbol;Acc:MGI:1335082]	chr4	48279760	48431954	+	152194	chr4:48279760-48431954	247.073	296.755	312.862	266.746	208.689	197.227	130.153	203.855	199.609	229.219	-0.51303	0.14704	-3.48906	0.000484723	0.047778
326	ENSMUSG00000116881.2	Gm49674	predicted gene, 49674 [Source:MGI Symbol;Acc:MGI:6215119]	chr16	74669927	74672826	-	2899	chr16:74669927-74672826	8.12622	14.7696	14.1746	12.0537	5.33631	0	0.922434	4.08289	1.00985	6.71951	-0.753211	0.215856	-3.48941	0.00048408	0.047778
327	ENSMUSG00000028978.13	Nos3	nitric oxide synthase 3, endothelial cell [Source:MGI Symbol;Acc:MGI:97362]	chr5	24569808	24589472	+	19664	chr5:24569808-24589472	320.324	512.427	725.406	692.314	346.947	328.765	243.55	361.404	207.156	415.366	-0.692952	0.198663	-3.48809	0.000486492	0.0478057
328	ENSMUSG00000027339.16	Rassf2	Ras association (RalGDS/AF-6) domain family member 2 [Source:MGI Symbol;Acc:MGI:2442060]	chr2	131831335	131872178	-	40843	chr2:131831335-131872178	1630.47	1192.93	1515.13	1565.68	981.896	1214.51	1083.4	1126.99	1127.63	1270.96	-0.388769	0.111506	-3.48652	0.000489345	0.0479394
329	ENSMUSG00000029106.15	Add1	adducin 1 (alpha) [Source:MGI Symbol;Acc:MGI:87918]	chr5	34731008	34789652	+	58644	chr5:34731008-34789652	2781.88	2767.32	2664.51	2940.26	2420.71	2485.66	2299.99	2472.07	2334.47	2574.1	-0.211343	0.0607098	-3.4812	0.000499176	0.0486806
330	ENSMUSG00000032463.11	Faim	Fas apoptotic inhibitory molecule [Source:MGI Symbol;Acc:MGI:1344387]	chr9	98868426	98884074	+	15648	chr9:98868426-98884074	114.466	93.6987	84.8621	107.527	60.4601	59.1346	66.3059	73.9389	65.548	80.6602	-0.536585	0.154156	-3.48079	0.000499941	0.0486806
331	ENSMUSG00000005125.14	Ndrg1	N-myc downstream regulated gene 1 [Source:MGI Symbol;Acc:MGI:1341799]	chr15	66801167	66841489	-	40322	chr15:66801167-66841489	531.167	509.728	886.572	715.654	407.442	393.913	462.106	411.329	464.952	531.429	-0.542284	0.156345	-3.4685	0.000523369	0.0497557
332	ENSMUSG00000021133.10	Susd6	sushi domain containing 6 [Source:MGI Symbol;Acc:MGI:2444661]	chr12	80837284	80927609	+	90325	chr12:80837284-80927609	3757.9	3223.64	2979.39	3163.33	3655.71	4744.1	4247.38	4274.97	5030.43	3897.43	0.393194	0.11321	3.47315	0.000514394	0.0497557
333	ENSMUSG00000024381.18	Bin1	bridging integrator 1 [Source:MGI Symbol;Acc:MGI:108092]	chr18	32510283	32568790	+	58507	chr18:32510283-32568790	528.519	422.568	510.166	466.728	331.432	386.091	324.399	407.919	296.217	408.227	-0.428793	0.123519	-3.47148	0.000517604	0.0497557
334	ENSMUSG00000031553.17	Adam3	a disintegrin and metallopeptidase domain 3 (cyritestin) [Source:MGI Symbol;Acc:MGI:102518]	chr8	25167241	25215868	-	48627	chr8:25167241-25215868	6.46673	7.05006	10.7487	13.2099	30.8756	15.5719	24.2026	27.2102	18.6498	17.1095	0.78757	0.226923	3.47065	0.000519191	0.0497557
335	ENSMUSG00000042167.7	Tent2	terminal nucleotidyltransferase 2 [Source:MGI Symbol;Acc:MGI:2140950]	chr13	93282790	93328893	-	46103	chr13:93282790-93328893	496.748	435.792	407.669	465.44	541.18	598.999	595.179	538.717	566.536	516.251	0.320081	0.092227	3.47058	0.000519332	0.0497557
336	ENSMUSG00000055128.16	Cgrrf1	cell growth regulator with ring finger domain 1 [Source:MGI Symbol;Acc:MGI:1916368]	chr14	47069582	47091650	+	22068	chr14:47069582-47091650	226.278	236.296	230.166	278.395	351.262	301.843	389.035	315.99	301.966	292.359	0.418364	0.120613	3.46866	0.000523065	0.0497557
337	ENSMUSG00000096751.4	Gm28373	predicted gene 28373 [Source:MGI Symbol;Acc:MGI:5579079]	chr12	102639276	102693592	-	54316	chr12:102639276-102693592	105.667	65.9659	86.9552	97.3758	61.3703	52.5893	41.5127	55.1223	57.5589	69.3463	-0.608567	0.175415	-3.4693	0.000521821	0.0497557
338	ENSMUSG00000119520.1	Gm24265	predicted gene, 24265 [Source:MGI Symbol;Acc:MGI:5454042]	chr5	115627518	115627658	+	140	chr5:115627518-115627658	426.909	947.856	473.63	360.345	2772.55	974.548	930.169	848.652	1655.15	1043.31	0.788442	0.227098	3.47181	0.000516955	0.0497557
339	ENSMUSG00000022894.7	Adamts5	a disintegrin-like and metallopeptidase (reprolysin type) with thrombospondin type 1 motif, 5 (aggrecanase-2) [Source:MGI Symbol;Acc:MGI:1346321]	chr16	85653061	85698716	-	45655	chr16:85653061-85698716	343.432	285.078	228.405	228.75	503.192	533.256	441.913	297.13	436.894	366.45	0.58904	0.169955	3.46586	0.000528532	0.0499509
340	ENSMUSG00000028766.11	Alpl	alkaline phosphatase, liver/bone/kidney [Source:MGI Symbol;Acc:MGI:87983]	chr4	137469044	137523695	-	54651	chr4:137469044-137523695	109.355	137.086	187.007	191.031	79.8354	104.873	81.0039	102.889	52.3622	116.16	-0.68088	0.196422	-3.46642	0.000527443	0.0499509
341	ENSMUSG00000054611.18	Kdm2a	lysine (K)-specific demethylase 2A [Source:MGI Symbol;Acc:MGI:1354736]	chr19	4364447	4448313	-	83866	chr19:4364447-4448313	2419.97	2253.68	2093.37	2399.16	3047.85	2888.45	2617.6	2850.91	2627.95	2577.66	0.282612	0.0815668	3.46479	0.000530647	0.0500038
342	ENSMUSG00000117313.2	Gm49838	predicted gene, 49838 [Source:MGI Symbol;Acc:MGI:6270506]	chr17	28643697	28645404	-	1707	chr17:28643697-28645404	64.2293	74.7052	97.4714	282.261	37.3415	28.3043	19.3713	75.5199	33.2802	79.1649	-0.793925	0.229254	-3.46307	0.000534047	0.050177
343	ENSMUSG00000041841.9	Rpl37	ribosomal protein L37 [Source:MGI Symbol;Acc:MGI:1914531]	chr15	5146127	5148622	+	2495	chr15:5146127-5148622	1149.86	1006.67	1041.21	952.475	683.42	923.666	781.924	779.287	798.427	901.882	-0.364717	0.105355	-3.46177	0.000536629	0.0502726
344	ENSMUSG00000020393.17	Kremen1	kringle containing transmembrane protein 1 [Source:MGI Symbol;Acc:MGI:1933988]	chr11	5141552	5211558	-	70006	chr11:5141552-5211558	878.638	848.119	797.784	837.325	1141.05	964.983	1101.21	972.478	1000.33	949.103	0.290401	0.0839705	3.45836	0.000543465	0.050765
345	ENSMUSG00000105347.2	Gm43503	predicted gene 43503 [Source:MGI Symbol;Acc:MGI:5663640]	chr5	44837536	44840943	-	3407	chr5:44837536-44840943	81.2387	72.8961	54.798	84.3602	45.3662	43.4937	42.4361	51.0431	36.3682	56.8889	-0.612437	0.177249	-3.45523	0.000549815	0.0512092
346	ENSMUSG00000023272.5	Creld2	cysteine-rich with EGF-like domains 2 [Source:MGI Symbol;Acc:MGI:1923987]	chr15	88703849	88710886	+	7037	chr15:88703849-88710886	485.463	463.42	433.796	375.428	238.654	351.666	226.91	355.087	272.04	355.829	-0.528158	0.153046	-3.45097	0.000558577	0.0515769
347	ENSMUSG00000037415.8	Ranbp10	RAN binding protein 10 [Source:MGI Symbol;Acc:MGI:1921584]	chr8	106494940	106553982	-	59042	chr8:106494940-106553982	761.458	715.057	765.498	798.018	922.881	922.802	876.876	963.336	866.356	843.587	0.253057	0.0733034	3.45218	0.00055608	0.0515769
348	ENSMUSG00000038214.17	Bend3	BEN domain containing 3 [Source:MGI Symbol;Acc:MGI:2677212]	chr10	43354827	43391392	+	36565	chr10:43354827-43391392	188.241	250.028	228.463	219.918	145.448	161.126	158.925	115.647	174.56	182.484	-0.490701	0.142175	-3.45138	0.000557725	0.0515769
349	ENSMUSG00000103672.2	Gm37621	predicted gene, 37621 [Source:MGI Symbol;Acc:MGI:5610849]	chr9	100993900	100999430	+	5530	chr9:100993900-100999430	93.8014	91.6839	136.915	155.654	289.596	136.58	228.793	268.517	193.073	177.179	0.679982	0.197179	3.44856	0.000563584	0.0518901
350	ENSMUSG00000093668.4	Pou5f2	POU domain class 5, transcription factor 2 [Source:MGI Symbol;Acc:MGI:1922757]	chr13	78173021	78174414	+	1393	chr13:78173021-78174414	61.581	55.9705	58.7182	48.3183	31.9992	38.4016	27.6721	18.3669	36.2755	41.9226	-0.673093	0.195286	-3.4467	0.000567475	0.0520991
351	ENSMUSG00000121773.1			chr7	12529650	12533091	-	3441	chr7:12529650-12533091	15.3448	16.7467	17.006	15.7593	34.692	30.3446	32.2884	25.5216	38.3892	25.1214	0.710393	0.206218	3.44487	0.00057134	0.0523044
352	ENSMUSG00000096995.4	2810029C07Rik	RIKEN cDNA 2810029C07 gene [Source:MGI Symbol;Acc:MGI:1919920]	chr12	111538750	111540882	-	2132	chr12:111538750-111540882	10.8282	10.0551	8.09278	8.07952	19.5747	26.1736	23.7863	14.6122	28.718	16.6578	0.772604	0.224562	3.4405	0.00058064	0.0530048
353	ENSMUSG00000104940.2	Gm42908	predicted gene 42908 [Source:MGI Symbol;Acc:MGI:5663045]	chr5	123539135	123540004	+	869	chr5:123539135-123540004	60.9059	55.7639	56.9831	56.8356	29.3074	42.3997	35.9682	29.5744	35.1625	44.7667	-0.603707	0.175885	-3.4324	0.000598257	0.0544584
354	ENSMUSG00000073702.12	Rpl31	ribosomal protein L31 [Source:MGI Symbol;Acc:MGI:2149632]	chr1	39406923	39410992	+	4069	chr1:39406923-39410992	1806.45	1383.39	1631.94	1617.18	2125.74	2245.32	1986.93	1868.38	2065.59	1858.99	0.33738	0.098335	3.43092	0.000601537	0.0546022
355	ENSMUSG00000049421.14	Zfp260	zinc finger protein 260 [Source:MGI Symbol;Acc:MGI:1347071]	chr7	29794202	29807047	+	12845	chr7:29794202-29807047	721.855	608.491	644.918	621.489	898.672	736.829	806.867	892.46	798.254	747.76	0.330591	0.0964531	3.42748	0.000609204	0.0551424
356	ENSMUSG00000042523.13	Dnal1	dynein, axonemal, light chain 1 [Source:MGI Symbol;Acc:MGI:1921462]	chr12	84161140	84194272	+	33132	chr12:84161140-84194272	345.962	414.717	385.989	298.176	561.996	476.334	476.196	448.879	488.193	432.938	0.409311	0.119447	3.4267	0.000610955	0.0551456
357	ENSMUSG00000046417.15	Lrrc75a	leucine rich repeat containing 75A [Source:MGI Symbol;Acc:MGI:2682293]	chr11	62495710	62539349	-	43639	chr11:62495710-62539349	129.238	140.022	134.056	154.215	184.482	197.371	244.566	177.656	182.275	171.542	0.455706	0.13314	3.42275	0.000619909	0.055797
358	ENSMUSG00000039753.17	Fbxl5	F-box and leucine-rich repeat protein 5 [Source:MGI Symbol;Acc:MGI:2152883]	chr5	43901957	43978980	-	77023	chr5:43901957-43978980	1494.08	1450.78	1614.81	1607.8	1711.68	1834.2	1842.25	2071.97	2010	1737.51	0.286784	0.0838728	3.41927	0.000627899	0.0563583
359	ENSMUSG00000033902.13	Mapkbp1	mitogen-activated protein kinase binding protein 1 [Source:MGI Symbol;Acc:MGI:1347004]	chr2	119803180	119857889	+	54709	chr2:119803180-119857889	712.193	580.284	744.635	773.142	1216.85	927.034	948.343	1023.36	821.757	860.844	0.446074	0.130491	3.41843	0.000629832	0.0563744
360	ENSMUSG00000107134.2	Gm42528	predicted gene 42528 [Source:MGI Symbol;Acc:MGI:5662665]	chr5	39764270	39767687	-	3417	chr5:39764270-39767687	57.7694	62.0606	53.8529	86.2138	125.424	96.091	226.018	154.15	82.839	104.936	0.731421	0.21406	3.41689	0.000633406	0.0565368
361	ENSMUSG00000022206.8	Npr3	natriuretic peptide receptor 3 [Source:MGI Symbol;Acc:MGI:97373]	chr15	11839982	11907373	-	67391	chr15:11839982-11907373	595.279	1077.1	2453.01	1927.34	470.86	332.457	1020.79	579.195	246.119	966.904	-0.785257	0.229984	-3.4144	0.000639219	0.0568976
362	ENSMUSG00000071516.3	H2ac13	H2A clustered histone 13 [Source:MGI Symbol;Acc:MGI:2448457]	chr13	21900592	21900984	+	392	chr13:21900592-21900984	205.776	228.155	128.769	207.409	300.066	557.768	221.198	349.147	416.882	290.574	0.69058	0.202369	3.41248	0.000643735	0.0569838
363	ENSMUSG00000116953.2	9030025P20Rik	RIKEN cDNA 9030025P20 gene [Source:MGI Symbol;Acc:MGI:3583895]	chr17	15198730	15211834	+	13104	chr17:15198730-15211834	138.781	150.847	156.176	133.564	89.3421	103.018	122.482	90.0069	97.8049	120.225	-0.470393	0.137842	-3.41254	0.000643594	0.0569838
364	ENSMUSG00000029334.15	Prkg2	protein kinase, cGMP-dependent, type II [Source:MGI Symbol;Acc:MGI:108173]	chr5	99077632	99185210	-	107578	chr5:99077632-99185210	164.751	169.007	256.642	306.519	55.7498	55.627	153.449	141.803	61.3809	151.659	-0.766475	0.225029	-3.40612	0.000658934	0.057864
365	ENSMUSG00000067873.12	Htatsf1	HIV TAT specific factor 1 [Source:MGI Symbol;Acc:MGI:1919709]	chrX	56098943	56112543	+	13600	chrX:56098943-56112543	436.987	458.419	471.487	495.433	326.465	345.502	416.363	344.837	374.645	407.793	-0.344076	0.100992	-3.40695	0.000656928	0.057864
366	ENSMUSG00000107944.2	Gm44280	predicted gene, 44280 [Source:MGI Symbol;Acc:MGI:5690672]	chr6	113393433	113396543	+	3110	chr6:113393433-113396543	32.502	23.6373	34.0176	39.8682	124.084	43.4913	71.9563	48.9999	79.7953	55.3725	0.749515	0.220054	3.40606	0.00065908	0.057864
367	ENSMUSG00000021302.11	Ggps1	geranylgeranyl diphosphate synthase 1 [Source:MGI Symbol;Acc:MGI:1341724]	chr13	14225244	14238073	-	12829	chr13:14225244-14238073	613.666	539.587	528.8	525.232	709.84	650.466	704.643	663.723	658.96	621.657	0.285733	0.0839834	3.40225	0.000668338	0.0585169
368	ENSMUSG00000050332.8	Amer1	APC membrane recruitment 1 [Source:MGI Symbol;Acc:MGI:1919595]	chrX	94463924	94488478	-	24554	chrX:94463924-94488478	650.016	548.364	649.431	740.979	808.813	1042.18	906.884	765.779	883.785	777.359	0.412458	0.121312	3.39998	0.000673915	0.0588449
369	ENSMUSG00000027709.10	Mccc1	methylcrotonoyl-Coenzyme A carboxylase 1 (alpha) [Source:MGI Symbol;Acc:MGI:1919289]	chr3	36013461	36054827	-	41366	chr3:36013461-36054827	378.929	375.772	354.205	373.41	330.853	264.865	277.851	265.467	305.87	325.247	-0.344536	0.101392	-3.39807	0.000678628	0.0590958
370	ENSMUSG00000121042.1		novel transcript	chr1	182082891	182093596	+	10705	chr1:182082891-182093596	91.1709	86.6844	102.04	89.9245	154.778	153.744	134.688	101.065	157.591	119.076	0.522869	0.153932	3.39675	0.0006819	0.0592203
371	ENSMUSG00000103651.2	Gm37206	predicted gene, 37206 [Source:MGI Symbol;Acc:MGI:5610434]	chr19	4812131	4815199	-	3068	chr19:4812131-4815199	291.625	258.032	330.735	328.225	358.907	380.293	488.933	442.018	409.067	365.315	0.425183	0.125265	3.39427	0.000688114	0.0595988
372	ENSMUSG00000031616.8	Ednra	endothelin receptor type A [Source:MGI Symbol;Acc:MGI:105923]	chr8	78389660	78451093	-	61433	chr8:78389660-78451093	1095.62	1259.14	1209.73	1377.56	729.423	955.106	732.576	735.12	1100.83	1021.68	-0.480939	0.141878	-3.38981	0.000699419	0.0604151
373	ENSMUSG00000052056.15	Zfp217	zinc finger protein 217 [Source:MGI Symbol;Acc:MGI:2685408]	chr2	169950563	169990023	-	39460	chr2:169950563-169990023	1010.02	818.265	781.951	903.734	1140.06	1098.63	1191.04	1041.12	1108.06	1010.32	0.328586	0.0969559	3.38903	0.00070141	0.0604247
374	ENSMUSG00000038302.15	Afg1l	AFG1 like ATPase [Source:MGI Symbol;Acc:MGI:2148801]	chr10	42188581	42354561	-	165980	chr10:42188581-42354561	135.307	149.45	175.829	145.37	123.983	76.5584	90.2058	106.68	105.643	123.225	-0.520394	0.153651	-3.38686	0.00070697	0.0607408
375	ENSMUSG00000026463.18	Atp2b4	ATPase, Ca++ transporting, plasma membrane 4 [Source:MGI Symbol;Acc:MGI:88111]	chr1	133627195	133728779	-	101584	chr1:133627195-133728779	1463.36	1395.27	1230.79	1864.64	1168.47	864.282	994.111	1035.26	1163.55	1242.19	-0.46124	0.136222	-3.38595	0.000709312	0.0607795
376	ENSMUSG00000006464.10	Bbs1	Bardet-Biedl syndrome 1 (human) [Source:MGI Symbol;Acc:MGI:1277215]	chr19	4936906	4956656	-	19750	chr19:4936906-4956656	171.637	159.919	154.005	151.721	273.881	235.365	273.722	164.839	239.023	202.679	0.50474	0.149158	3.38393	0.000714562	0.0610665
377	ENSMUSG00000074575.5	Kcng1	potassium voltage-gated channel, subfamily G, member 1 [Source:MGI Symbol;Acc:MGI:3616086]	chr2	168102037	168123656	-	21619	chr2:168102037-168123656	20.0051	43.7187	20.724	34.5198	10.6503	17.5198	3.27246	2.71607	9.85737	18.1093	-0.769924	0.227911	-3.37817	0.000729699	0.0621948
378	ENSMUSG00000020612.17	Prkar1a	protein kinase, cAMP dependent regulatory, type I, alpha [Source:MGI Symbol;Acc:MGI:104878]	chr11	109540231	109560482	+	20251	chr11:109540231-109560482	3566.98	3861.69	4078.55	3807.45	3093.18	3146.82	3264.79	3444.41	3323.15	3509.67	-0.228872	0.0678358	-3.37392	0.000741068	0.0629966
379	ENSMUSG00000040928.16	S100pbp	S100P binding protein [Source:MGI Symbol;Acc:MGI:1921898]	chr4	129041798	129083520	-	41722	chr4:129041798-129083520	452.818	456.368	453.355	480.477	577.518	583.957	566.072	505.351	586.308	518.025	0.280294	0.0831332	3.37162	0.000747273	0.0633565
380	ENSMUSG00000020696.19	Rffl	ring finger and FYVE like domain containing protein [Source:MGI Symbol;Acc:MGI:1914588]	chr11	82693275	82762036	-	68761	chr11:82693275-82762036	354.235	294.208	322.081	331.575	481.952	420.658	396.474	431.773	383.2	379.573	0.352283	0.104615	3.36742	0.000758757	0.0639925
381	ENSMUSG00000062761.8	Zfp512	zinc finger protein 512 [Source:MGI Symbol;Acc:MGI:1917345]	chr5	31609775	31639098	+	29323	chr5:31609775-31639098	440.035	465.55	453.625	496.413	396.961	395.872	340.785	361.738	316.575	407.506	-0.340463	0.101097	-3.36768	0.000758025	0.0639925
382	ENSMUSG00000021756.13	Il6st	interleukin 6 signal transducer [Source:MGI Symbol;Acc:MGI:96560]	chr13	112600604	112646620	+	46016	chr13:112600604-112646620	6361.76	7249.85	7238.79	7389.03	7777.68	8206.59	9536.1	9126.3	9403.39	8032.17	0.306563	0.0911341	3.36387	0.000768574	0.0642618
383	ENSMUSG00000022325.15	Pop1	processing of precursor 1, ribonuclease P/MRP family, (S. cerevisiae) [Source:MGI Symbol;Acc:MGI:1914974]	chr15	34495450	34530794	+	35344	chr15:34495450-34530794	110.35	117.295	120.022	88.0547	61.6647	85.5223	67.3005	77.3773	63.1047	87.8546	-0.530547	0.157841	-3.36128	0.000775816	0.0642618
384	ENSMUSG00000022560.10	Slc52a2	solute carrier protein 52, member 2 [Source:MGI Symbol;Acc:MGI:1289288]	chr15	76423032	76428808	+	5776	chr15:76423032-76428808	203.253	213.852	215.717	156.717	105.144	165.638	116.325	136.76	128.63	160.226	-0.517725	0.153969	-3.36252	0.000772344	0.0642618
385	ENSMUSG00000027751.15	Supt20	SPT20 SAGA complex component [Source:MGI Symbol;Acc:MGI:1929651]	chr3	54600228	54636187	+	35959	chr3:54600228-54636187	803.178	805.245	812.191	858.297	637.554	694.542	696.504	716.557	704.569	747.626	-0.241116	0.0717393	-3.361	0.00077661	0.0642618
386	ENSMUSG00000028517.9	Plpp3	phospholipid phosphatase 3 [Source:MGI Symbol;Acc:MGI:1915166]	chr4	105014544	105089961	+	75417	chr4:105014544-105089961	1865.19	1567.01	1838.79	1770.85	1435.65	1287.56	1547.06	1309.73	1112.12	1526	-0.371378	0.110478	-3.36154	0.000775079	0.0642618
387	ENSMUSG00000106220.2	Gm43288	predicted gene 43288 [Source:MGI Symbol;Acc:MGI:5663425]	chr3	122983784	122986411	-	2627	chr3:122983784-122986411	23.4838	13.7826	6.61664	12.0569	1.33411	4.04522	1.845	5.10384	4.03891	8.03411	-0.749962	0.222911	-3.36441	0.00076708	0.0642618
388	ENSMUSG00000114267.2	Gm48600	predicted gene, 48600 [Source:MGI Symbol;Acc:MGI:6098178]	chr14	10560615	10565094	-	4479	chr14:10560615-10565094	101.047	141.921	289.001	336.394	80.0671	57.6624	108.86	129.659	81.8603	147.386	-0.755766	0.224876	-3.36082	0.000777128	0.0642618
389	ENSMUSG00000118841.1	Rn7s2	7S RNA 2 [Source:MGI Symbol;Acc:MGI:97953]	chr12	69407956	69408255	-	299	chr12:69407956-69408255	239772	364933	323928	286958	906783	451165	357255	506596	522964	440039	0.65334	0.194416	3.36052	0.000777949	0.0642618
390	ENSMUSG00000000673.10	Haao	3-hydroxyanthranilate 3,4-dioxygenase [Source:MGI Symbol;Acc:MGI:1349444]	chr17	84138585	84155392	-	16807	chr17:84138585-84155392	107.35	67.599	73.1413	94.1596	27.8001	66.891	44.6579	27.8002	45.5682	61.663	-0.705443	0.21019	-3.35622	0.00079016	0.0649438
391	ENSMUSG00000108542.2	Gm44834	predicted gene 44834 [Source:MGI Symbol;Acc:MGI:5753410]	chr7	75131747	75133142	+	1395	chr7:75131747-75133142	72.4477	108.014	144.9	150.529	58.6653	59.6236	62.7235	87.7531	52.3983	88.5617	-0.667603	0.198917	-3.35619	0.000790248	0.0649438
392	ENSMUSG00000019256.18	Ahr	aryl-hydrocarbon receptor [Source:MGI Symbol;Acc:MGI:105043]	chr12	35547973	35585037	-	37064	chr12:35547973-35585037	1249.98	913.278	1057.48	760.289	1444.53	1841.24	1638.11	1393.65	1202.54	1277.9	0.518369	0.15465	3.35188	0.000802639	0.0649652
393	ENSMUSG00000020290.16	Xpo1	exportin 1 [Source:MGI Symbol;Acc:MGI:2144013]	chr11	23206055	23248249	+	42194	chr11:23206055-23248249	1686.05	1730.42	1633.67	1638.64	1459.95	1306.51	1058.61	1415.31	1136.72	1451.76	-0.367844	0.109711	-3.35285	0.00079985	0.0649652
394	ENSMUSG00000023909.5	Paqr4	progestin and adipoQ receptor family member IV [Source:MGI Symbol;Acc:MGI:1923748]	chr17	23955160	23959841	-	4681	chr17:23955160-23959841	363.271	343.184	386.293	420.565	311.349	224.263	264.426	314.338	221.951	316.627	-0.455492	0.135757	-3.3552	0.000793089	0.0649652
395	ENSMUSG00000026893.5	Gca	grancalcin [Source:MGI Symbol;Acc:MGI:1918521]	chr2	62494629	62524453	+	29824	chr2:62494629-62524453	162.801	171.077	126.228	192.065	202.495	278.472	250.655	215.368	239.912	204.341	0.487658	0.145478	3.35211	0.000801986	0.0649652
396	ENSMUSG00000030554.17	Synm	synemin, intermediate filament protein [Source:MGI Symbol;Acc:MGI:2661187]	chr7	67379908	67409490	-	29582	chr7:67379908-67409490	595.874	1095.76	1064.23	832.233	644.827	435.327	613.76	603.636	454.977	704.514	-0.583161	0.17396	-3.35228	0.000801496	0.0649652
397	ENSMUSG00000085705.2	Gm16046	predicted gene 16046 [Source:MGI Symbol;Acc:MGI:3802093]	chr17	13895924	13903778	-	7854	chr17:13895924-13903778	25.6979	56.5468	54.6285	42.4901	9.18811	20.2704	12.7162	22.6603	28.1107	30.2566	-0.759503	0.226506	-3.35312	0.000799061	0.0649652
398	ENSMUSG00000047675.16	Rps8	ribosomal protein S8 [Source:MGI Symbol;Acc:MGI:98166]	chr4	117011024	117013440	-	2416	chr4:117011024-117013440	3130.56	2859.16	2982.89	2973.12	3468.81	3971.39	3521.93	3276.59	3707.61	3321.34	0.257672	0.0768914	3.35112	0.000804847	0.0649802
399	ENSMUSG00000033014.13	Trim33	tripartite motif-containing 33 [Source:MGI Symbol;Acc:MGI:2137357]	chr3	103186609	103266091	+	79482	chr3:103186609-103266091	716.164	829.081	1001.3	950.025	1317.67	1202.48	1127.85	1175.51	1044.57	1040.52	0.395137	0.118006	3.34846	0.000812625	0.065023
400	ENSMUSG00000048758.15	Rpl29	ribosomal protein L29 [Source:MGI Symbol;Acc:MGI:99687]	chr9	106306653	106308767	+	2114	chr9:106306653-106308767	1575.4	1302.86	1348.72	1423.23	1728.27	1995.31	1729.43	1625.72	1757.73	1609.63	0.30962	0.09245	3.34905	0.000810877	0.065023
401	ENSMUSG00000058006.13	Mdn1	midasin AAA ATPase 1 [Source:MGI Symbol;Acc:MGI:1926159]	chr4	32657119	32775217	+	118098	chr4:32657119-32775217	1555.44	1321.36	1384.12	1210.36	1028.26	1109.29	1187.69	959.356	1041.16	1199.67	-0.34188	0.102098	-3.34856	0.000812319	0.065023
402	ENSMUSG00000109321.2	A330076H08Rik	RIKEN cDNA A330076H08 gene [Source:MGI Symbol;Acc:MGI:2443193]	chr7	61579885	61632106	-	52221	chr7:61579885-61632106	76.6949	69.5504	88.2063	65.7445	134.954	130.195	92.3407	97.7158	137.144	99.1717	0.554496	0.165612	3.34817	0.00081347	0.065023
403	ENSMUSG00000042331.14	Specc1	sperm antigen with calponin homology and coiled-coil domains 1 [Source:MGI Symbol;Acc:MGI:2442356]	chr11	61847589	62113839	+	266250	chr11:61847589-62113839	1078.41	1190.44	1142.14	1178.51	1394.04	1511.77	1296.94	1501.46	1296	1287.75	0.277283	0.082836	3.34737	0.000815826	0.0650495
404	ENSMUSG00000020807.16	4933427D14Rik	RIKEN cDNA 4933427D14 gene [Source:MGI Symbol;Acc:MGI:1921727]	chr11	72044755	72098285	-	53530	chr11:72044755-72098285	163.978	182.642	168.306	186.876	266.109	198.666	302.04	353.763	227.752	227.792	0.528358	0.157943	3.34525	0.000822077	0.0652242
405	ENSMUSG00000048186.15	Bend7	BEN domain containing 7 [Source:MGI Symbol;Acc:MGI:2443100]	chr2	4722642	4806953	+	84311	chr2:4722642-4806953	398.355	526.028	524.667	556.461	615.132	691.519	758.373	650.945	647.806	596.587	0.395234	0.118146	3.3453	0.000821931	0.0652242
406	ENSMUSG00000023912.11	Slc25a27	solute carrier family 25, member 27 [Source:MGI Symbol;Acc:MGI:1921261]	chr17	43952782	43978105	-	25323	chr17:43952782-43978105	69.2732	78.8888	90.4692	71.0118	125.119	117.117	102.794	124.482	100.451	97.7339	0.491434	0.14706	3.34173	0.000832578	0.0655716
407	ENSMUSG00000032358.13	Fam83b	family with sequence similarity 83, member B [Source:MGI Symbol;Acc:MGI:2685362]	chr9	76397336	76474398	-	77062	chr9:76397336-76474398	64.1945	65.4824	61.8665	59.9855	123.947	77.3998	87.9772	99.2983	97.9395	82.0101	0.535321	0.160161	3.34239	0.000830613	0.0655716
408	ENSMUSG00000120539.1		novel transcript	chr18	35065184	35068507	+	3323	chr18:35065184-35068507	58.6755	62.057	63.3036	61.1866	34.6914	41.4702	39.6684	39.8133	38.387	48.8059	-0.554076	0.165771	-3.34242	0.000830503	0.0655716
409	ENSMUSG00000042717.6	Ppp1r3a	protein phosphatase 1, regulatory subunit 3A [Source:MGI Symbol;Acc:MGI:2153588]	chr6	14713976	14755273	-	41297	chr6:14713976-14755273	103.696	42.4021	87.7979	100.045	108.104	172.002	178.977	144.984	180.979	124.332	0.673722	0.201655	3.34097	0.000834868	0.0655913
410	ENSMUSG00000021982.15	Cdadc1	cytidine and dCMP deaminase domain containing 1 [Source:MGI Symbol;Acc:MGI:1919141]	chr14	59796837	59835408	-	38571	chr14:59796837-59835408	397.803	359.631	365.723	270.805	228.404	250.224	239.161	248.034	282.624	293.601	-0.435115	0.130372	-3.33748	0.00084542	0.0662583
411	ENSMUSG00000011256.17	Adam19	a disintegrin and metallopeptidase domain 19 (meltrin beta) [Source:MGI Symbol;Acc:MGI:105377]	chr11	45946819	46038170	+	91351	chr11:45946819-46038170	1911.1	2017.63	1701.23	1978.63	1657.31	1528.63	1246.92	1385.94	1560.52	1665.32	-0.347146	0.104069	-3.33573	0.000850769	0.066497
412	ENSMUSG00000046985.12	Tapt1	transmembrane anterior posterior transformation 1 [Source:MGI Symbol;Acc:MGI:2683537]	chr5	44332496	44383968	-	51472	chr5:44332496-44383968	701.474	600.576	639.396	657.609	720.597	765.241	898.552	856.492	893.003	748.104	0.331432	0.0993763	3.33513	0.000852605	0.066497
413	ENSMUSG00000004610.5	Etfb	electron transferring flavoprotein, beta polypeptide [Source:MGI Symbol;Acc:MGI:106098]	chr7	43093507	43107224	+	13717	chr7:43093507-43107224	384.773	537.787	462.742	398.584	300.362	362.719	319.067	331.084	327.64	380.529	-0.40729	0.122248	-3.33168	0.000863233	0.0665852
414	ENSMUSG00000019763.12	Rmnd1	required for meiotic nuclear division 1 homolog [Source:MGI Symbol;Acc:MGI:1913334]	chr10	4351915	4382388	-	30473	chr10:4351915-4382388	170.767	151.361	176.58	142.776	107.34	125.481	107.266	95.579	129.377	134.058	-0.458253	0.137555	-3.3314	0.000864097	0.0665852
415	ENSMUSG00000019986.18	Ahi1	Abelson helper integration site 1 [Source:MGI Symbol;Acc:MGI:87971]	chr10	20828446	20956328	+	127882	chr10:20828446-20956328	191.283	211.69	234.863	219.898	191.272	134.455	145.536	159.988	125.233	179.357	-0.462172	0.138705	-3.33204	0.000862117	0.0665852
416	ENSMUSG00000054582.5	Pabpc1l	poly(A) binding protein, cytoplasmic 1-like [Source:MGI Symbol;Acc:MGI:1922908]	chr2	163867370	163892458	+	25088	chr2:163867370-163892458	7.88448	9.49205	2.4948	7.83315	24.5541	10.1395	40.9238	18.2502	36.3953	17.5519	0.757451	0.227319	3.33211	0.00086191	0.0665852
417	ENSMUSG00000061983.8	Rps12	ribosomal protein S12 [Source:MGI Symbol;Acc:MGI:98105]	chr10	23661081	23663173	-	2092	chr10:23661081-23663173	2653.57	2675.27	2400.2	2529.68	3303.59	3721.79	3077.23	2804.29	3229.33	2932.77	0.31661	0.0950187	3.33208	0.000861996	0.0665852
418	ENSMUSG00000002058.14	Unc119	unc-119 lipid binding chaperone [Source:MGI Symbol;Acc:MGI:1328357]	chr11	78234308	78239990	+	5682	chr11:78234308-78239990	144.32	156.287	124.083	154.316	303.589	197.686	212.396	194.908	189.964	186.394	0.51834	0.155739	3.32826	0.000873891	0.0670184
419	ENSMUSG00000039065.12	Atpsckmt	ATP synthase C subunit lysine N-methyltransferase [Source:MGI Symbol;Acc:MGI:1915323]	chr15	31601998	31621373	+	19375	chr15:31601998-31621373	159.793	225.817	206.34	183.44	136.656	107.551	122.307	149.617	146.766	159.81	-0.485873	0.145966	-3.32867	0.000872631	0.0670184
420	ENSMUSG00000022884.17	Eif4a2	eukaryotic translation initiation factor 4A2 [Source:MGI Symbol;Acc:MGI:106906]	chr16	22926194	22932886	+	6692	chr16:22926194-22932886	3078.79	3093.87	3475.07	2983.41	2466.27	2390.03	2514.64	2929.92	2340.17	2808.02	-0.307157	0.0924058	-3.324	0.000887351	0.0678887
421	ENSMUSG00000000826.17	Dnajc5	DnaJ heat shock protein family (Hsp40) member C5 [Source:MGI Symbol;Acc:MGI:892995]	chr2	181162278	181196926	+	34648	chr2:181162278-181196926	1934.52	1663.16	1619.9	1977.77	2009.84	2514.28	2680.07	2283.98	2276.74	2106.7	0.36447	0.109751	3.32089	0.000897316	0.068488
422	ENSMUSG00000064945.3	Rny3	RNA, Y3 small cytoplasmic (associated with Ro protein) [Source:MGI Symbol;Acc:MGI:107304]	chr6	47758558	47758659	+	101	chr6:47758558-47758659	25.1306	60.3435	39.4073	45.3114	387.828	83.6955	51.716	63.9335	273.195	114.507	0.74752	0.225175	3.31973	0.000901041	0.0686094
423	ENSMUSG00000024515.14	Smad4	SMAD family member 4 [Source:MGI Symbol;Acc:MGI:894293]	chr18	73772080	73836851	-	64771	chr18:73772080-73836851	1034.76	1181.73	1118.51	1208.49	1313.03	1402.2	1369.73	1415.82	1292.46	1259.64	0.251776	0.0760397	3.31111	0.000929282	0.0704587
424	ENSMUSG00000096010.3	H4f16	H4 histone 16 [Source:MGI Symbol;Acc:MGI:2448443]	chr6	136778551	136781413	-	2862	chr6:136778551-136781413	125.519	132.933	105.848	102.003	126.747	257.899	151.292	236.826	231.269	163.371	0.620699	0.187467	3.31098	0.000929714	0.0704587
425	ENSMUSG00000013787.16	Ehmt2	euchromatic histone lysine N-methyltransferase 2 [Source:MGI Symbol;Acc:MGI:2148922]	chr17	35117445	35133028	+	15583	chr17:35117445-35133028	1533.48	1407.72	1265.03	1473.82	1803.09	2106.44	1864.08	1547.02	1855.44	1650.68	0.349321	0.10561	3.30766	0.000940786	0.07113
426	ENSMUSG00000002897.6	Il17ra	interleukin 17 receptor A [Source:MGI Symbol;Acc:MGI:107399]	chr6	120440208	120464520	+	24312	chr6:120440208-120464520	1047.16	731.117	784.318	929.276	1037.06	1262.81	1357.9	1194.32	1136.02	1053.33	0.419104	0.126825	3.30458	0.000951193	0.0717481
427	ENSMUSG00000033016.17	Nfatc1	nuclear factor of activated T cells, cytoplasmic, calcineurin dependent 1 [Source:MGI Symbol;Acc:MGI:102469]	chr18	80649420	80756286	-	106866	chr18:80649420-80756286	1144.77	1099.33	1492.14	1254.63	849.494	953.911	1001.06	1034.76	844.943	1075.01	-0.384494	0.116482	-3.3009	0.000963765	0.0723567
428	ENSMUSG00000051934.6	Spats2	spermatogenesis associated, serine-rich 2 [Source:MGI Symbol;Acc:MGI:1919822]	chr15	99023797	99111096	+	87299	chr15:99023797-99111096	299.149	323.731	272.492	264.469	431.771	496.489	322.131	364.885	450.543	358.406	0.458377	0.138856	3.3011	0.000963078	0.0723567
429	ENSMUSG00000102808.2	5430420F09Rik	RIKEN cDNA 5430420F09 gene [Source:MGI Symbol;Acc:MGI:1921741]	chr3	51979010	51980808	-	1798	chr3:51979010-51980808	118.48	135.68	150.44	140.179	92.0251	79.8636	99.6249	107.16	98.8502	113.589	-0.458282	0.138966	-3.29779	0.000974479	0.0729905
430	ENSMUSG00000026032.9	Ndufb3	NADH:ubiquinone oxidoreductase subunit B3 [Source:MGI Symbol;Acc:MGI:1913745]	chr1	58625543	58635123	+	9580	chr1:58625543-58635123	198.488	215.871	197.771	169.769	138.493	138.243	149.398	162.112	126.426	166.286	-0.413676	0.125586	-3.29397	0.000987813	0.0733058
431	ENSMUSG00000051351.15	Zfp46	zinc finger protein 46 [Source:MGI Symbol;Acc:MGI:99192]	chr4	136011994	136021253	+	9259	chr4:136011994-136021253	560.956	779.863	646.798	646.232	988.29	787.686	857.669	822.336	1042.69	792.502	0.413625	0.12553	3.29502	0.000984161	0.0733058
432	ENSMUSG00000055660.10	Mettl4	methyltransferase like 4 [Source:MGI Symbol;Acc:MGI:1924031]	chr17	95030018	95057447	-	27429	chr17:95030018-95057447	324.097	275.766	356.889	313.832	237.054	233.004	189.387	259.792	246.837	270.74	-0.411493	0.124885	-3.29499	0.000984249	0.0733058
433	ENSMUSG00000058446.15	Znrf2	zinc and ring finger 2 [Source:MGI Symbol;Acc:MGI:1196246]	chr6	54793901	54870485	+	76584	chr6:54793901-54870485	818.919	730.348	680.745	680.38	942.882	940.639	1004.91	789.945	995.318	842.677	0.341712	0.103736	3.29405	0.000987537	0.0733058
434	ENSMUSG00000021936.15	Mapk8	mitogen-activated protein kinase 8 [Source:MGI Symbol;Acc:MGI:1346861]	chr14	33099855	33169115	-	69260	chr14:33099855-33169115	442.786	321.824	384.051	406.897	576.383	478.851	485.418	497.456	540.294	459.329	0.379091	0.115117	3.29309	0.000990919	0.0733668
435	ENSMUSG00000016756.18	Cmah	cytidine monophospho-N-acetylneuraminic acid hydroxylase [Source:MGI Symbol;Acc:MGI:103227]	chr13	24511387	24661360	+	149973	chr13:24511387-24661360	676.558	811.08	877.695	937.389	577.552	606.565	716.651	496.977	589.023	698.832	-0.427046	0.129736	-3.29165	0.00099603	0.0735757
436	ENSMUSG00000037674.17	Rfx7	regulatory factor X, 7 [Source:MGI Symbol;Acc:MGI:2442675]	chr9	72439522	72530111	+	90589	chr9:72439522-72530111	925.679	877.49	844.47	778.296	1185.51	1067.48	1080.21	965.358	1021.75	971.806	0.299095	0.0909469	3.28867	0.0010066	0.0738475
437	ENSMUSG00000103748.2	Gm38243	predicted gene, 38243 [Source:MGI Symbol;Acc:MGI:5611471]	chr1	21909172	21910738	-	1566	chr1:21909172-21910738	55.2061	33.407	41.6512	64.0851	16.002	22.2365	27.6729	28.5734	8.06529	32.9888	-0.741968	0.225529	-3.2899	0.00100223	0.0738475
438	ENSMUSG00000120144.1		novel transcript	chr12	69421378	69422754	+	1376	chr12:69421378-69422754	578.723	541.009	635.517	512.015	406.649	408.261	435.374	510.186	418.152	493.987	-0.356362	0.108345	-3.28913	0.00100499	0.0738475
439	ENSMUSG00000042289.12	Hsd3b7	hydroxy-delta-5-steroid dehydrogenase, 3 beta- and steroid delta-isomerase 7 [Source:MGI Symbol;Acc:MGI:2141879]	chr7	127399776	127402974	+	3198	chr7:127399776-127402974	432.048	472.415	426.993	483.157	359.978	383.74	294.736	377.439	332.07	395.842	-0.354818	0.108106	-3.28214	0.00103023	0.0754088
440	ENSMUSG00000041120.7	Nbl1	NBL1, DAN family BMP antagonist [Source:MGI Symbol;Acc:MGI:104591]	chr4	138809595	138820304	-	10709	chr4:138809595-138820304	1791.86	2036.16	1629.39	2110.28	1433.45	1327.34	1504.89	1345.75	1659.19	1648.7	-0.357054	0.108852	-3.28018	0.00103743	0.0757273
441	ENSMUSG00000104214.2	Gm36638	predicted gene, 36638 [Source:MGI Symbol;Acc:MGI:5595797]	chr13	101886228	101888396	-	2168	chr13:101886228-101888396	143.699	121.019	141.848	147.529	110.716	91.0023	91.3254	108.192	96.8881	116.913	-0.436871	0.133206	-3.27967	0.0010393	0.0757273
442	ENSMUSG00000038080.18	Kdm1b	lysine (K)-specific demethylase 1B [Source:MGI Symbol;Acc:MGI:2145261]	chr13	47196975	47238755	+	41780	chr13:47196975-47238755	267.953	375.866	282.432	274.036	226.154	182.301	230.999	214.367	220.076	252.687	-0.433585	0.132256	-3.27839	0.00104401	0.0758984
443	ENSMUSG00000113216.3	Gm40841	predicted gene, 40841 [Source:MGI Symbol;Acc:MGI:5623726]	chr13	28578436	28604049	-	25613	chr13:28578436-28604049	14.9647	13.5227	15.0313	15.1489	25.5802	26.6117	30.1722	24.7609	44.0158	23.3121	0.705587	0.215446	3.27501	0.00105658	0.0766387
444	ENSMUSG00000048636.8	A730049H05Rik	RIKEN cDNA A730049H05 gene [Source:MGI Symbol;Acc:MGI:1921766]	chr6	92793459	92824155	+	30696	chr6:92793459-92824155	17.0417	16.8556	27.5917	27.026	3.97785	9.37075	5.57594	14.1749	2.92876	13.8381	-0.752258	0.229785	-3.27376	0.00106128	0.0768069
445	ENSMUSG00000104213.6	Ighd	immunoglobulin heavy constant delta [Source:MGI Symbol;Acc:MGI:96447]	chr12	113370224	113379944	-	9720	chr12:113370224-113379944	445.754	256.949	385.999	343.539	62.5258	156.3	296.28	146.592	136.835	247.864	-0.728933	0.222743	-3.27253	0.00106588	0.0769662
446	ENSMUSG00000072893.13	4933439C10Rik	RIKEN cDNA 4933439C10 gene [Source:MGI Symbol;Acc:MGI:1921726]	chr11	59396488	59404473	+	7985	chr11:59396488-59404473	117.523	141.754	106.102	131.769	235.755	173.6	157.338	173.7	170.648	156.465	0.482269	0.147639	3.26654	0.00108869	0.0784367
447	ENSMUSG00000050069.4	Grem2	gremlin 2, DAN family BMP antagonist [Source:MGI Symbol;Acc:MGI:1344367]	chr1	174661351	174749385	-	88034	chr1:174661351-174749385	499.072	485.735	546.014	545.95	261.534	363.141	463.11	332.81	377.881	430.583	-0.468936	0.143634	-3.26481	0.00109539	0.0787428
448	ENSMUSG00000061024.9	Rrs1	ribosome biogenesis regulator 1 [Source:MGI Symbol;Acc:MGI:1929721]	chr1	9615633	9617680	+	2047	chr1:9615633-9617680	178.983	211.493	220.371	215.294	146.724	161.773	161.433	154.118	157.418	178.623	-0.372843	0.114256	-3.26324	0.00110148	0.0790042
449	ENSMUSG00000053007.10	Creb5	cAMP responsive element binding protein 5 [Source:MGI Symbol;Acc:MGI:2443973]	chr6	53264255	53677361	+	413106	chr6:53264255-53677361	687.892	553.453	854.577	505.551	366.876	371.258	370.618	558.508	405.053	519.31	-0.547412	0.167841	-3.2615	0.00110824	0.0793122
450	ENSMUSG00000021365.16	Nedd9	neural precursor cell expressed, developmentally down-regulated gene 9 [Source:MGI Symbol;Acc:MGI:97302]	chr13	41463057	41640838	-	177781	chr13:41463057-41640838	2707.97	3252.37	3504.98	3017.27	4121.66	4674.3	3805.66	3588.07	5247.77	3768.89	0.419141	0.128666	3.25759	0.00112364	0.0802354
451	ENSMUSG00000060126.15	Tpt1	tumor protein, translationally-controlled 1 [Source:MGI Symbol;Acc:MGI:104890]	chr14	76082533	76085965	+	3432	chr14:76082533-76085965	8501.37	6334.64	8439.37	8518.83	10855.7	11619.4	10692	9345.32	9780.42	9343.01	0.370072	0.11366	3.25596	0.00113008	0.0804106
452	ENSMUSG00000112229.2	Gm48086	predicted gene, 48086 [Source:MGI Symbol;Acc:MGI:6097426]	chr10	61282681	61286496	-	3815	chr10:61282681-61286496	122.014	110.191	104.025	133.615	97.3753	73.812	81.178	63.2818	81.7465	96.3599	-0.498341	0.153067	-3.25571	0.0011311	0.0804106
453	ENSMUSG00000068114.8	Ccdc134	coiled-coil domain containing 134 [Source:MGI Symbol;Acc:MGI:1923707]	chr15	82012123	82026404	+	14281	chr15:82012123-82026404	229.001	253.993	206.174	245.049	176.071	172.528	201.524	159.046	164.364	200.861	-0.388982	0.119508	-3.25487	0.00113444	0.0804702
454	ENSMUSG00000031066.11	Usp11	ubiquitin specific peptidase 11 [Source:MGI Symbol;Acc:MGI:2384312]	chrX	20570145	20586778	+	16633	chrX:20570145-20586778	199.18	238.342	210.265	227.694	162.967	184.729	146.302	148.393	172.27	187.794	-0.392736	0.120716	-3.25338	0.00114041	0.0807151
455	ENSMUSG00000029674.14	Limk1	LIM-domain containing, protein kinase [Source:MGI Symbol;Acc:MGI:104572]	chr5	134684893	134717452	-	32559	chr5:134684893-134717452	451.95	462.915	663.756	620.981	337.655	374.897	296.491	474.073	326.112	445.426	-0.519522	0.159868	-3.24969	0.00115531	0.0815534
456	ENSMUSG00000060402.9	Chst8	carbohydrate sulfotransferase 8 [Source:MGI Symbol;Acc:MGI:1916197]	chr7	34373893	34512136	-	138243	chr7:34373893-34512136	11.5322	37.7239	69.3752	71.9013	2.22731	2.99579	22.4581	13.7654	6.92232	26.5446	-0.69326	0.213364	-3.24919	0.00115733	0.0815534
457	ENSMUSG00000020883.19	Fbxl20	F-box and leucine-rich repeat protein 20 [Source:MGI Symbol;Acc:MGI:1919444]	chr11	97973382	98041229	-	67847	chr11:97973382-98041229	931.922	996.593	1015.39	1232.94	1318.54	1588.75	1303.58	1226.51	1417.81	1225.78	0.367753	0.113351	3.24438	0.00117708	0.0827119
458	ENSMUSG00000029209.16	Gnpda2	glucosamine-6-phosphate deaminase 2 [Source:MGI Symbol;Acc:MGI:1915230]	chr5	69730451	69749683	-	19232	chr5:69730451-69749683	143.645	189.475	184.762	153.146	253.947	291.442	234.937	209.12	209.294	207.752	0.459569	0.141698	3.24331	0.00118149	0.0827119
459	ENSMUSG00000038055.13	Dexi	dexamethasone-induced transcript [Source:MGI Symbol;Acc:MGI:1926236]	chr16	10320395	10360918	-	40523	chr16:10320395-10360918	140.031	156.618	96.8035	130.572	183.039	195.728	177.02	185.09	192.334	161.915	0.459782	0.141755	3.2435	0.00118072	0.0827119
460	ENSMUSG00000041235.13	Chd7	chromodomain helicase DNA binding protein 7 [Source:MGI Symbol;Acc:MGI:2444748]	chr4	8690406	8867659	+	177253	chr4:8690406-8867659	1656.4	1180.71	1882.79	1937.7	1200.15	1216.29	1076.18	1239.66	1183.21	1397.01	-0.444183	0.137027	-3.24158	0.00118868	0.0830347
461	ENSMUSG00000012848.16	Rps5	ribosomal protein S5 [Source:MGI Symbol;Acc:MGI:1097682]	chr7	12656217	12660613	+	4396	chr7:12656217-12660613	2463.08	2169.72	2073.21	2181.44	2793.3	3259.2	2816.73	2452.09	2736.93	2549.52	0.322858	0.0996257	3.24071	0.00119234	0.0831095
462	ENSMUSG00000066113.17	Adamtsl1	ADAMTS-like 1 [Source:MGI Symbol;Acc:MGI:1924989]	chr4	85432409	86346622	+	914213	chr4:85432409-86346622	408.38	450.048	481.314	562.529	279.649	344.161	412.55	340.619	271.918	394.574	-0.469244	0.144827	-3.24002	0.00119521	0.0831292
463	ENSMUSG00000018340.14	Anxa6	annexin A6 [Source:MGI Symbol;Acc:MGI:88255]	chr11	54869934	54924271	-	54337	chr11:54869934-54924271	2798.01	2859.06	2591.57	2791.67	2351.22	2504.54	2419.57	2355.12	2441.46	2568.03	-0.189585	0.0585713	-3.23682	0.0012087	0.083801
464	ENSMUSG00000028292.15	Rars2	arginyl-tRNA synthetase 2, mitochondrial [Source:MGI Symbol;Acc:MGI:1923596]	chr4	34614957	34660167	+	45210	chr4:34614957-34660167	117.394	180.503	183.174	157.455	76.9071	117.905	89.4055	93.6829	121.508	126.437	-0.556912	0.172073	-3.23649	0.00121008	0.083801
465	ENSMUSG00000023921.10	Mmut	methylmalonyl-Coenzyme A mutase [Source:MGI Symbol;Acc:MGI:97239]	chr17	41245576	41272879	+	27303	chr17:41245576-41272879	473.356	499.968	542.07	510.778	342.212	415.231	448.513	380.43	400.596	445.906	-0.33071	0.102251	-3.23429	0.00121944	0.0842675
466	ENSMUSG00000118310.2	Gm50268	predicted gene, 50268 [Source:MGI Symbol;Acc:MGI:6303093]	chr19	10417261	10420016	+	2755	chr19:10417261-10420016	29.8025	34.4609	35.9154	26.8937	20.0122	8.09073	4.61253	19.395	5.04915	20.4702	-0.742134	0.230119	-3.225	0.00125971	0.0868633
467	ENSMUSG00000026659.14	Dusp12	dual specificity phosphatase 12 [Source:MGI Symbol;Acc:MGI:1890614]	chr1	170701067	170713109	-	12042	chr1:170701067-170713109	124.722	127.362	90.4211	89.2997	78.88	67.0682	77.5106	61.556	65.8379	86.962	-0.528627	0.164093	-3.2215	0.0012752	0.0877433
468	ENSMUSG00000048503.8	Tlcd5	TLC domain containing 5 [Source:MGI Symbol;Acc:MGI:2685030]	chr9	43019945	43027865	-	7920	chr9:43019945-43027865	71.0954	46.5383	56.7086	51.4834	67.8251	110.449	83.3656	88.4087	121.227	77.4557	0.59514	0.184854	3.21952	0.00128407	0.0881645
469	ENSMUSG00000023055.11	Calcoco1	calcium binding and coiled coil domain 1 [Source:MGI Symbol;Acc:MGI:1914738]	chr15	102615212	102630613	-	15401	chr15:102615212-102630613	885.876	956.537	829.229	953.165	1150.64	1281.42	1473.37	962.648	1235.31	1080.91	0.39683	0.12329	3.21867	0.00128786	0.0882364
470	ENSMUSG00000057897.16	Camk2b	calcium/calmodulin-dependent protein kinase II, beta [Source:MGI Symbol;Acc:MGI:88257]	chr11	5919644	6016362	-	96718	chr11:5919644-6016362	44.9868	41.4128	21.3692	52.4781	86.2097	69.7901	65.6415	62.89	79.8445	58.2914	0.646366	0.201037	3.21517	0.00130369	0.0891305
471	ENSMUSG00000019790.18	Stxbp5	syntaxin binding protein 5 (tomosyn) [Source:MGI Symbol;Acc:MGI:1926058]	chr10	9631291	9776823	-	145532	chr10:9631291-9776823	924.161	713.819	831.39	768.946	1056.76	896.112	1071.35	1087.12	1249.3	955.44	0.376534	0.11725	3.21138	0.001321	0.0901227
472	ENSMUSG00000022194.16	Pabpn1	poly(A) binding protein, nuclear 1 [Source:MGI Symbol;Acc:MGI:1859158]	chr14	55129957	55135626	+	5669	chr14:55129957-55135626	958.806	788.618	914.357	953.892	1243.79	1022.43	1096.61	1110.13	1163.35	1028	0.303936	0.0946848	3.20998	0.00132745	0.0903703
473	ENSMUSG00000048410.18	Zfp407	zinc finger protein 407 [Source:MGI Symbol;Acc:MGI:2685179]	chr18	84146152	84607850	-	461698	chr18:84146152-84607850	1119.22	987.373	1145.7	1016.71	884.158	805.09	889.293	923.469	907.85	964.318	-0.266458	0.0831218	-3.20564	0.00134763	0.0915504
474	ENSMUSG00000108560.2	Gm44695	predicted gene 44695 [Source:MGI Symbol;Acc:MGI:5753271]	chr7	75134609	75136239	+	1630	chr7:75134609-75136239	64.2434	70.7581	107.898	109.579	58.6766	46.497	40.5872	63.2715	41.3411	66.9836	-0.626749	0.195619	-3.20392	0.00135568	0.0919032
475	ENSMUSG00000028150.15	Rorc	RAR-related orphan receptor gamma [Source:MGI Symbol;Acc:MGI:104856]	chr3	94280101	94305583	+	25482	chr3:94280101-94305583	78.443	81.2643	95.6399	94.1232	143.846	109.464	118.819	120.931	126.472	107.667	0.447991	0.139902	3.20217	0.00136397	0.0919848
476	ENSMUSG00000029387.11	Gtf2h3	general transcription factor IIH, polypeptide 3 [Source:MGI Symbol;Acc:MGI:1277143]	chr5	124717203	124735743	+	18540	chr5:124717203-124735743	171.577	194.508	140.245	172.347	128.43	118.919	97.0713	137.112	111.518	141.303	-0.462344	0.144437	-3.201	0.00136953	0.0919848
477	ENSMUSG00000037833.15	Sh2d4b	SH2 domain containing 4B [Source:MGI Symbol;Acc:MGI:1925182]	chr14	40535746	40615223	-	79477	chr14:40535746-40615223	23.754	39.5239	36.3184	43.8364	68.58	78.7928	59.7694	61.3247	47.3912	51.0323	0.62357	0.194779	3.20143	0.00136746	0.0919848
478	ENSMUSG00000074865.13	Zfp934	zinc finger protein 934 [Source:MGI Symbol;Acc:MGI:1924367]	chr13	62627641	62719013	-	91372	chr13:62627641-62719013	53.2711	69.0141	53.2825	58.615	28.6007	35.0918	25.6401	41.9572	41.6298	45.2336	-0.599092	0.187162	-3.20093	0.00136986	0.0919848
479	ENSMUSG00000078117.3	Gm16485	predicted gene 16485 [Source:MGI Symbol;Acc:MGI:3642771]	chr9	8971792	8975774	+	3982	chr9:8971792-8975774	13.5357	15.766	17.0025	10.1952	28.0222	25.2892	33.2112	43.8989	21.2198	23.1267	0.705188	0.220327	3.20065	0.0013712	0.0919848
480	ENSMUSG00000073471.4	Rsph3a	radial spoke 3A homolog (Chlamydomonas) [Source:MGI Symbol;Acc:MGI:1914082]	chr17	8164446	8198656	+	34210	chr17:8164446-8198656	195.401	140.543	119.954	158.597	262.254	194.457	238.783	196.697	298.48	200.574	0.533522	0.166777	3.19902	0.00137894	0.0923116
481	ENSMUSG00000038156.17	Spon1	spondin 1, (f-spondin) extracellular matrix protein [Source:MGI Symbol;Acc:MGI:2385287]	chr7	113365235	113642605	+	277370	chr7:113365235-113642605	3961.96	4000.5	3651.59	4210.91	3124.85	3653.72	3194.77	3369.11	3274	3604.6	-0.24416	0.0765398	-3.18998	0.00142285	0.0944635
482	ENSMUSG00000041609.17	Bicdl1	BICD family like cargo adaptor 1 [Source:MGI Symbol;Acc:MGI:1922915]	chr5	115786234	115869680	-	83446	chr5:115786234-115869680	144.803	165.718	154.605	171.363	105.928	110.717	135.133	120.699	92.8598	133.536	-0.441016	0.138225	-3.19056	0.00141999	0.0944635
483	ENSMUSG00000043164.4	Tmem212	transmembrane protein 212 [Source:MGI Symbol;Acc:MGI:2685410]	chr3	27920215	27950517	-	30302	chr3:27920215-27950517	134.873	113.21	102.757	64.4039	290.243	143.253	225.01	126.411	209.562	156.636	0.664379	0.208186	3.19127	0.00141647	0.0944635
484	ENSMUSG00000065701.3	Rny1	RNA, Y1 small cytoplasmic, Ro-associated [Source:MGI Symbol;Acc:MGI:97995]	chr6	47765003	47765114	-	111	chr6:47765003-47765114	45.0369	85.8581	45.266	45.9947	289.116	87.1238	111.001	60.666	204.241	108.256	0.733367	0.229873	3.19032	0.00142117	0.0944635
485	ENSMUSG00000016427.8	Ndufa1	NADH:ubiquinone oxidoreductase subunit A1 [Source:MGI Symbol;Acc:MGI:1929511]	chrX	36451241	36454816	-	3575	chrX:36451241-36454816	174.163	160.112	146.828	176.998	118.198	117.635	136.415	123.189	115.283	140.98	-0.394454	0.123761	-3.18722	0.00143649	0.0951729
486	ENSMUSG00000053414.9	Hunk	hormonally upregulated Neu-associated kinase [Source:MGI Symbol;Acc:MGI:1347352]	chr16	90182901	90296441	+	113540	chr16:90182901-90296441	237.507	287.501	268.852	366.164	218.58	183.187	235.459	178.912	190.438	240.733	-0.466863	0.146566	-3.18535	0.00144579	0.0955919
487	ENSMUSG00000025104.14	Hdgfl3	HDGF like 3 [Source:MGI Symbol;Acc:MGI:1352760]	chr7	81530999	81584221	-	53222	chr7:81530999-81584221	294.833	263.873	339.715	344.364	230.607	214.442	265.781	232.581	195.765	264.662	-0.408823	0.128418	-3.18353	0.00145489	0.0959957
488	ENSMUSG00000025525.13	Apool	apolipoprotein O-like [Source:MGI Symbol;Acc:MGI:1915367]	chrX	111221031	111282452	+	61421	chrX:111221031-111282452	108.571	86.7711	96.9618	105.019	151.346	131.348	115.953	149.144	160.885	122.889	0.45268	0.142396	3.17903	0.0014777	0.0970399
489	ENSMUSG00000033706.14	Smyd5	SET and MYND domain containing 5 [Source:MGI Symbol;Acc:MGI:108048]	chr6	85408971	85423417	+	14446	chr6:85408971-85423417	186.847	176.383	216.787	224.531	137.838	146.97	141.998	172.387	139.252	171.444	-0.406506	0.127888	-3.17862	0.00147977	0.0970399
490	ENSMUSG00000045658.17	Pid1	phosphotyrosine interaction domain containing 1 [Source:MGI Symbol;Acc:MGI:2138391]	chr1	84014017	84341901	-	327884	chr1:84014017-84341901	715.838	637.317	572.102	827.191	576.172	436.011	463.291	465.848	552.452	582.914	-0.423196	0.133121	-3.17904	0.00147765	0.0970399
491	ENSMUSG00000022074.7	Tnfrsf10b	tumor necrosis factor receptor superfamily, member 10b [Source:MGI Symbol;Acc:MGI:1341090]	chr14	70004921	70021860	+	16939	chr14:70004921-70021860	190.133	248.197	292.238	164.406	130.772	153.094	129.464	154.458	159.165	180.214	-0.525703	0.165511	-3.17625	0.00149194	0.0976055
492	ENSMUSG00000025538.16	Sumf2	sulfatase modifying factor 2 [Source:MGI Symbol;Acc:MGI:1915152]	chr5	129875827	129892891	+	17064	chr5:129875827-129892891	100.143	163.16	150.507	121.366	89.6712	81.3392	62.2717	100.255	84.9535	105.963	-0.556186	0.175168	-3.17517	0.00149751	0.0976055
493	ENSMUSG00000026020.10	Nop58	NOP58 ribonucleoprotein [Source:MGI Symbol;Acc:MGI:1933184]	chr1	59724130	59758203	+	34073	chr1:59724130-59758203	438.009	474.774	539.788	478.715	346.026	408.496	387.31	408.302	354.424	426.205	-0.324688	0.102252	-3.17538	0.00149639	0.0976055
494	ENSMUSG00000070802.6	Pnma8b	PNMA family member 8B [Source:MGI Symbol;Acc:MGI:3645856]	chr7	16678607	16682753	+	4146	chr7:16678607-16682753	83.0131	73.9081	40.615	66.7288	44.0356	40.4634	23.0634	20.4183	37.3893	47.7372	-0.682878	0.21511	-3.17455	0.00150068	0.097614
495	ENSMUSG00000020994.6	Pnn	pinin [Source:MGI Symbol;Acc:MGI:1100514]	chr12	59113670	59120784	+	7114	chr12:59113670-59120784	910.139	801.561	952.894	910.968	769.051	712.271	738.9	780.261	695.538	807.954	-0.265293	0.0836092	-3.17302	0.00150863	0.0977358
496	ENSMUSG00000024222.19	Fkbp5	FK506 binding protein 5 [Source:MGI Symbol;Acc:MGI:104670]	chr17	28618068	28736501	-	118433	chr17:28618068-28736501	896.197	800.026	1158.13	2767.2	698.926	565.476	448.076	779.21	780.044	988.143	-0.702997	0.221554	-3.17302	0.00150861	0.0977358
497	ENSMUSG00000073096.12	Lrrc61	leucine rich repeat containing 61 [Source:MGI Symbol;Acc:MGI:2652848]	chr6	48531730	48547656	+	15926	chr6:48531730-48547656	114.735	107.428	87.8831	138.222	85.4113	80.4302	65.6112	50.5109	41.1236	85.7061	-0.618833	0.195114	-3.17165	0.00151575	0.0979994
498	ENSMUSG00000042607.16	Asb4	ankyrin repeat and SOCS box-containing 4 [Source:MGI Symbol;Acc:MGI:1929751]	chr6	5383386	5433022	+	49636	chr6:5383386-5433022	16.8373	8.44561	8.10128	8.88498	17.7663	35.1467	19.4843	22.3612	32.4554	18.8315	0.720247	0.227397	3.16736	0.0015383	0.0988603
499	ENSMUSG00000073435.11	Nme3	NME/NM23 nucleoside diphosphate kinase 3 [Source:MGI Symbol;Acc:MGI:1930182]	chr17	25115474	25116496	+	1022	chr17:25115474-25116496	75.6812	105.725	88.3335	65.7898	65.2051	52.5602	41.0455	54.9785	43.7785	65.8997	-0.576923	0.182104	-3.1681	0.0015344	0.0988603
500	ENSMUSG00000106671.2	Gm42900	predicted gene 42900 [Source:MGI Symbol;Acc:MGI:5663037]	chr5	107402204	107404370	-	2166	chr5:107402204-107404370	58.7451	35.4199	72.8155	65.8777	41.3515	26.2895	32.2868	29.5997	30.2775	43.6292	-0.643264	0.203059	-3.16787	0.00153561	0.0988603
501	ENSMUSG00000015627.6	Gata5	GATA binding protein 5 [Source:MGI Symbol;Acc:MGI:109497]	chr2	179966926	179976492	-	9566	chr2:179966926-179976492	167.005	203.895	155.9	186.345	88.0621	150.707	54.4287	93.9181	113.138	134.822	-0.628314	0.198436	-3.16632	0.00154379	0.0990151
502	ENSMUSG00000030871.12	Ears2	glutamyl-tRNA synthetase 2, mitochondrial [Source:MGI Symbol;Acc:MGI:1914667]	chr7	121636436	121666486	-	30050	chr7:121636436-121666486	81.1161	98.9417	98.3187	79.6331	69.5453	64.6622	48.6315	62.1337	49.5526	72.5039	-0.519334	0.164181	-3.16318	0.00156055	0.099891
503	ENSMUSG00000011171.12	Vipr2	vasoactive intestinal peptide receptor 2 [Source:MGI Symbol;Acc:MGI:107166]	chr12	116041346	116109881	+	68535	chr12:116041346-116109881	168.604	160.122	231.408	281.93	189.815	89.8838	115.33	108.614	77.3015	158.112	-0.644872	0.20416	-3.15866	0.00158498	0.101253
504	ENSMUSG00000029062.15	Cdk11b	cyclin-dependent kinase 11B [Source:MGI Symbol;Acc:MGI:88353]	chr4	155709311	155734395	+	25084	chr4:155709311-155734395	718.633	696.399	822.257	830.512	610.327	582.451	600.254	686.93	605.674	683.715	-0.299577	0.0949278	-3.15584	0.00160038	0.102034
505	ENSMUSG00000039883.6	Lrrc17	leucine rich repeat containing 17 [Source:MGI Symbol;Acc:MGI:1921761]	chr5	21748557	21780902	+	32345	chr5:21748557-21780902	67.2541	52.8482	56.8217	43.6131	43.6749	24.4508	23.7969	15.1904	34.0456	40.1884	-0.673171	0.213546	-3.15235	0.00161965	0.103058
506	ENSMUSG00000024772.10	Ehd1	EH-domain containing 1 [Source:MGI Symbol;Acc:MGI:1341878]	chr19	6326755	6350126	+	23371	chr19:6326755-6350126	1778.01	2068.08	2118.64	2208.83	1327.2	1451.95	1655.15	1834.32	1222.09	1740.47	-0.408514	0.12962	-3.15161	0.00162371	0.103112
507	ENSMUSG00000110187.2	Gm45496	predicted gene 45496 [Source:MGI Symbol;Acc:MGI:5791332]	chr8	89286661	89289577	+	2916	chr8:89286661-89289577	136.349	223.535	328.874	263.345	133.419	71.8081	109.779	187.829	85.8453	171.198	-0.681957	0.216494	-3.15001	0.00163266	0.103476
508	ENSMUSG00000022052.10	Ppp2r2a	protein phosphatase 2, regulatory subunit B, alpha [Source:MGI Symbol;Acc:MGI:1919228]	chr14	67251505	67309893	-	58388	chr14:67251505-67309893	813.633	728.161	801.8	769.898	844.245	954.464	947.876	937.895	925.589	858.173	0.238455	0.0757431	3.1482	0.00164278	0.103901
509	ENSMUSG00000032834.12	Pwp2	PWP2 periodic tryptophan protein homolog (yeast) [Source:MGI Symbol;Acc:MGI:1341200]	chr10	78006743	78020983	-	14240	chr10:78006743-78020983	201.241	186.226	198.37	186.301	149.45	132.513	171.591	126.591	138.428	165.635	-0.391461	0.124432	-3.14599	0.00165526	0.103901
510	ENSMUSG00000036962.13	Cfap221	cilia and flagella associated protein 221 [Source:MGI Symbol;Acc:MGI:2684947]	chr1	119851071	119924964	-	73893	chr1:119851071-119924964	17.5564	24.4799	24.0937	14.85	54.5483	28.8923	48.5966	25.1938	60.339	33.1722	0.697786	0.221753	3.14668	0.00165133	0.103901
511	ENSMUSG00000059901.13	Adamts14	a disintegrin-like and metallopeptidase (reprolysin type) with thrombospondin type 1 motif, 14 [Source:MGI Symbol;Acc:MGI:2179942]	chr10	61032891	61109217	-	76326	chr10:61032891-61109217	166.561	120.67	127.283	198.41	93.4354	102.046	98.4758	89.9843	116.803	123.741	-0.51995	0.165272	-3.14602	0.00165507	0.103901
512	ENSMUSG00000087370.4	Tmem170b	transmembrane protein 170B [Source:MGI Symbol;Acc:MGI:3647046]	chr13	41759383	41794831	+	35448	chr13:41759383-41794831	864.12	897.612	898.64	902.062	926.873	1074.34	1217.22	1165.95	1120.81	1007.51	0.294376	0.0935733	3.14594	0.00165553	0.103901
513	ENSMUSG00000058318.17	Phf21a	PHD finger protein 21A [Source:MGI Symbol;Acc:MGI:2384756]	chr2	92014451	92195011	+	180560	chr2:92014451-92195011	703.869	709.735	801.568	739.92	987.053	831.313	874.353	862.976	924.94	826.192	0.268001	0.0852414	3.14403	0.00166639	0.104379
514	ENSMUSG00000021367.9	Edn1	endothelin 1 [Source:MGI Symbol;Acc:MGI:95283]	chr13	42454952	42461466	+	6514	chr13:42454952-42461466	268.432	360.087	312.077	233.827	869.707	353.893	420.65	1265.63	400.657	498.329	0.706067	0.224644	3.14305	0.00167194	0.104523
515	ENSMUSG00000048078.17	Tenm4	teneurin transmembrane protein 4 [Source:MGI Symbol;Acc:MGI:2447063]	chr7	95820453	96560300	+	739847	chr7:95820453-96560300	68.6821	46.4118	36.1971	94.1303	143.611	189.449	114.168	66.248	132.803	99.0778	0.694565	0.221034	3.14235	0.00167599	0.104572
516	ENSMUSG00000026580.17	Selp	selectin, platelet [Source:MGI Symbol;Acc:MGI:98280]	chr1	163942833	163977595	+	34762	chr1:163942833-163977595	178.166	159.347	132.169	172.584	181.992	239.008	269.11	203.4	294.822	203.4	0.492704	0.156894	3.14035	0.00168744	0.104879
517	ENSMUSG00000032412.9	Atp1b3	ATPase, Na+/K+ transporting, beta 3 polypeptide [Source:MGI Symbol;Acc:MGI:107788]	chr9	96214708	96246495	-	31787	chr9:96214708-96246495	1386.38	1418.85	1415.2	1385.15	1551.2	1725.76	1687.36	1549.01	1578.75	1521.96	0.204079	0.0649746	3.1409	0.00168427	0.104879
518	ENSMUSG00000022092.12	Ppp3cc	protein phosphatase 3, catalytic subunit, gamma isoform [Source:MGI Symbol;Acc:MGI:107162]	chr14	70455314	70526920	-	71606	chr14:70455314-70526920	175.048	169.405	174.524	174.109	111.203	131.728	151.691	119.927	130.311	148.661	-0.386713	0.123292	-3.13657	0.00170936	0.106037
519	ENSMUSG00000072679.11	D6Ertd474e	DNA segment, Chr 6, ERATO Doi 474, expressed [Source:MGI Symbol;Acc:MGI:1196315]	chr6	143191614	143242998	+	51384	chr6:143191614-143242998	0	0.632539	0	0	5.02642	2.60028	9.41666	3.28104	7.66354	3.18005	0.572034	0.182443	3.13541	0.00171613	0.106251
520	ENSMUSG00000090119.2	Gm8185	predicted gene 8185 [Source:MGI Symbol;Acc:MGI:3643116]	chr13	77083282	77083950	+	668	chr13:77083282-77083950	7.29817	7.79964	2.85657	6.53868	21.2971	28.2386	12.9097	8.15422	27.0504	13.5715	0.717661	0.229035	3.13342	0.00172783	0.10677
521	ENSMUSG00000026078.11	Pdcl3	phosducin-like 3 [Source:MGI Symbol;Acc:MGI:1916083]	chr1	39024689	39036319	+	11630	chr1:39024689-39036319	295.187	322.508	384.579	329.195	259.6	256.856	273.267	265.358	235.279	291.315	-0.344473	0.110009	-3.13131	0.00174031	0.107286
522	ENSMUSG00000083305.3	Gm13315	predicted gene 13315 [Source:MGI Symbol;Acc:MGI:3651096]	chr2	14725945	14726935	+	990	chr2:14725945-14726935	44.4847	56.8145	37.9523	41.889	21.3208	28.2766	17.5238	23.4601	33.1873	33.8788	-0.636955	0.203443	-3.13088	0.00174285	0.107286
523	ENSMUSG00000020359.14	Phykpl	5-phosphohydroxy-L-lysine phospholyase [Source:MGI Symbol;Acc:MGI:1920197]	chr11	51475584	51495316	+	19732	chr11:51475584-51495316	209.598	164.218	170.674	153.115	129.914	108.617	125.708	133.126	133.616	147.621	-0.421575	0.134721	-3.12924	0.00175258	0.107473
524	ENSMUSG00000042514.12	Klhl14	kelch-like 14 [Source:MGI Symbol;Acc:MGI:1921249]	chr18	21683434	21787775	-	104341	chr18:21683434-21787775	27.071	22.6639	11.3349	12.9756	2.66879	7.08099	10.1479	6.12544	3.03143	11.4555	-0.715219	0.228529	-3.12967	0.00175003	0.107473
525	ENSMUSG00000010660.4	Plcd1	phospholipase C, delta 1 [Source:MGI Symbol;Acc:MGI:97614]	chr9	118900595	118922570	-	21975	chr9:118900595-118922570	194.008	209.036	201.803	229.96	161.704	149.704	137.07	171.042	171.058	180.598	-0.3736	0.119436	-3.12803	0.0017598	0.107478
526	ENSMUSG00000020424.4	Castor1	cytosolic arginine sensor for mTORC1 subunit 1 [Source:MGI Symbol;Acc:MGI:1919212]	chr11	4168225	4172409	+	4184	chr11:4168225-4172409	83.2598	80.5716	77.6213	115.165	54.6737	66.7099	63.6476	41.8397	49.4008	70.3211	-0.56064	0.179259	-3.12755	0.00176271	0.107478
527	ENSMUSG00000077391.3	Gm24336	predicted gene, 24336 [Source:MGI Symbol;Acc:MGI:5454113]	chr19	44102418	44102563	-	145	chr19:44102418-44102563	10.6117	8.52129	12.5317	5.63354	35.2506	19.0791	28.9196	15.5694	18.0176	17.1261	0.715066	0.228634	3.12755	0.00176267	0.107478
528	ENSMUSG00000031024.14	Denn2b	DENN domain containing 2B [Source:MGI Symbol;Acc:MGI:108517]	chr7	109123118	109302812	-	179694	chr7:109123118-109302812	1668.17	1574.4	1274.88	1462.75	1940.99	1736.8	1753.5	2309.34	2138.72	1762.17	0.372715	0.119225	3.12616	0.00177106	0.107783
529	ENSMUSG00000033722.10	BC034090	cDNA sequence BC034090 [Source:MGI Symbol;Acc:MGI:2672904]	chr1	155088217	155120190	-	31973	chr1:155088217-155120190	237.083	306.977	204.203	353.624	201.882	122.511	112.971	215.913	147.536	211.411	-0.604824	0.193608	-3.12397	0.00178429	0.108383
530	ENSMUSG00000021815.5	Mss51	MSS51 mitochondrial translational activator [Source:MGI Symbol;Acc:MGI:1922093]	chr14	20532935	20546969	-	14034	chr14:20532935-20546969	25.3224	25.5645	24.599	32.4903	76.0219	34.3723	58.1146	40.8233	47.4101	40.5243	0.65052	0.208351	3.12223	0.00179484	0.108437
531	ENSMUSG00000036523.17	Greb1	gene regulated by estrogen in breast cancer protein [Source:MGI Symbol;Acc:MGI:2149712]	chr12	16720616	16850887	-	130271	chr12:16720616-16850887	44.0031	77.6331	64.3998	47.735	21.5054	15.0074	5.53056	14.0624	45.4499	37.2585	-0.715874	0.229315	-3.12179	0.00179756	0.108437
532	ENSMUSG00000103553.2	Gm38218	predicted gene, 38218 [Source:MGI Symbol;Acc:MGI:5611446]	chr1	66860385	66865073	-	4688	chr1:66860385-66865073	53.2263	53.224	69.8855	64.8661	138.785	91.0477	103.325	74.5289	85.9074	81.644	0.567179	0.181729	3.12102	0.00180226	0.108437
533	ENSMUSG00000113776.2	Gm19327	predicted gene, 19327 [Source:MGI Symbol;Acc:MGI:5011512]	chr12	84231310	84234580	-	3270	chr12:84231310-84234580	207.628	191.089	204.089	158.533	169.453	80.9166	111.625	132.71	106.067	151.346	-0.550331	0.17636	-3.1205	0.00180543	0.108437
534	ENSMUSG00000113831.2	Gm49602	predicted gene, 49602 [Source:MGI Symbol;Acc:MGI:6215013]	chr12	118195330	118198299	-	2969	chr12:118195330-118198299	69.5259	54.1629	67.0957	85.3062	105.402	106.196	142.067	106.165	84.8383	91.1955	0.544232	0.174314	3.12213	0.00179547	0.108437
535	ENSMUSG00000114396.2	Gm31227	predicted gene, 31227 [Source:MGI Symbol;Acc:MGI:5590386]	chr14	68699080	68733866	+	34786	chr14:68699080-68733866	2.73933	13.5968	11.4299	6.54044	1.32839	2.01272	0.920685	2.03487	0	4.51146	-0.62525	0.20034	-3.12094	0.00180274	0.108437
536	ENSMUSG00000049047.12	Armcx3	armadillo repeat containing, X-linked 3 [Source:MGI Symbol;Acc:MGI:1918953]	chrX	133657344	133662204	+	4860	chrX:133657344-133662204	543.79	614.405	610.436	522.829	433.608	430.19	473.789	508.744	452.649	510.049	-0.301028	0.0964988	-3.1195	0.00181159	0.108604
537	ENSMUSG00000021732.15	Fgf10	fibroblast growth factor 10 [Source:MGI Symbol;Acc:MGI:1099809]	chr13	118806327	118928651	+	122324	chr13:118806327-118928651	241.824	216.794	241.803	282.673	144.116	225.583	117.162	124.551	168.755	195.918	-0.542538	0.174017	-3.11773	0.0018225	0.10875
538	ENSMUSG00000028256.17	Odf2l	outer dense fiber of sperm tails 2-like [Source:MGI Symbol;Acc:MGI:1098600]	chr3	144824349	144859676	+	35327	chr3:144824349-144859676	386.859	203.614	207.274	258.819	393.313	484.583	409.537	389.074	380.273	345.927	0.534306	0.171421	3.11692	0.00182754	0.10875
539	ENSMUSG00000037999.14	Arap2	ArfGAP with RhoGAP domain, ankyrin repeat and PH domain 2 [Source:MGI Symbol;Acc:MGI:2684416]	chr5	62759788	62923502	-	163714	chr5:62759788-62923502	1407.63	1381.1	1926.22	1432.09	2044.49	1671.98	2422.79	2419.76	2171.99	1875.34	0.433474	0.139097	3.11635	0.00183107	0.10875
540	ENSMUSG00000041886.8	Macc1	metastasis associated in colon cancer 1 [Source:MGI Symbol;Acc:MGI:2685113]	chr12	119278005	119433722	+	155717	chr12:119278005-119433722	198.986	191.567	270.867	231.279	349.96	263.934	335.718	397.275	275.271	279.428	0.47211	0.151504	3.11615	0.00183228	0.10875
541	ENSMUSG00000053470.14	Kdm3a	lysine (K)-specific demethylase 3A [Source:MGI Symbol;Acc:MGI:98847]	chr6	71565956	71609974	-	44018	chr6:71565956-71609974	843.22	720.832	778.732	862.32	1251.52	1010.95	898.572	1067.77	979.694	934.845	0.351867	0.112873	3.11738	0.00182465	0.10875
542	ENSMUSG00000060512.8	0610040J01Rik	RIKEN cDNA 0610040J01 gene [Source:MGI Symbol;Acc:MGI:1923511]	chr5	63969706	64056968	+	87262	chr5:63969706-64056968	187.549	168.646	157.814	125.801	207.579	247.233	224.998	193.219	283.198	199.56	0.467727	0.150114	3.11582	0.00183433	0.10875
543	ENSMUSG00000061684.7	Rpl21-ps8	ribosomal protein L21, pseudogene 8 [Source:MGI Symbol;Acc:MGI:3648345]	chr18	82541664	82542146	-	482	chr18:82541664-82542146	3.66254	3.86237	9.54106	7.48816	1.32522	0	0.919138	1.01539	0	3.09043	-0.593924	0.190696	-3.11451	0.00184251	0.109034
544	ENSMUSG00000089942.10	Pira2	paired-Ig-like receptor A2 [Source:MGI Symbol;Acc:MGI:1195970]	chr7	3839811	3848050	-	8239	chr7:3839811-3848050	150.533	89.5291	102.69	119.589	61.816	86.89	81.7107	52.7961	69.4654	90.5578	-0.569512	0.182934	-3.11322	0.0018506	0.109311
545	ENSMUSG00000114161.2	Gm48662	predicted gene, 48662 [Source:MGI Symbol;Acc:MGI:6098277]	chr13	31256713	31261828	-	5115	chr13:31256713-31261828	26.1639	36.4657	33.0557	25.9478	12.0101	16.1859	10.1479	13.2721	22.2336	21.7203	-0.679181	0.218543	-3.10776	0.00188509	0.111144
546	ENSMUSG00000061079.15	Zfp143	zinc finger protein 143 [Source:MGI Symbol;Acc:MGI:1277969]	chr7	109660424	109694601	+	34177	chr7:109660424-109694601	212.188	182.603	201.357	213.849	291.006	270.57	288.056	228.628	246.938	237.244	0.359679	0.115861	3.10441	0.00190661	0.112002
547	ENSMUSG00000120250.1		novel transcript	chr7	15782290	15783006	+	716	chr7:15782290-15783006	34.6289	45.8706	39.9602	37.3351	17.3082	23.203	29.5095	20.3889	18.0487	29.5837	-0.62734	0.202061	-3.1047	0.00190471	0.112002
548	ENSMUSG00000013858.15	Tmem259	transmembrane protein 259 [Source:MGI Symbol;Acc:MGI:2177957]	chr10	79810782	79820164	-	9382	chr10:79810782-79820164	986.6	1023.43	996.473	1184.67	1275	1217.36	1272.43	1222.3	1267.06	1160.59	0.247574	0.0798013	3.10238	0.00191972	0.112566
549	ENSMUSG00000038806.8	Sde2	SDE2 telomere maintenance homolog (S. pombe) [Source:MGI Symbol;Acc:MGI:2384788]	chr1	180678692	180695678	+	16986	chr1:180678692-180695678	347.208	337.185	354.351	309.549	272.2	235.615	249.164	300.755	266.045	296.897	-0.329518	0.106258	-3.10113	0.00192786	0.112838
550	ENSMUSG00000033411.17	Ctdspl2	CTD (carboxy-terminal domain, RNA polymerase II, polypeptide A) small phosphatase like 2 [Source:MGI Symbol;Acc:MGI:1196405]	chr2	121786482	121844123	+	57641	chr2:121786482-121844123	552.436	542.01	657.102	621.398	797.566	763.347	707.856	679.992	724.84	671.839	0.294189	0.0948845	3.10049	0.00193198	0.112874
551	ENSMUSG00000022051.16	Bnip3l	BCL2/adenovirus E1B interacting protein 3-like [Source:MGI Symbol;Acc:MGI:1332659]	chr14	67222688	67246326	-	23638	chr14:67222688-67246326	1106.42	1237.64	1197.14	1275.82	1415.75	1607.66	1410.75	1579.13	1329.07	1351.04	0.274924	0.0887508	3.09771	0.0019502	0.113488
552	ENSMUSG00000029084.6	Cd38	CD38 antigen [Source:MGI Symbol;Acc:MGI:107474]	chr5	44025895	44069717	+	43822	chr5:44025895-44069717	425.86	409.823	394.923	335.389	469.87	520.443	645.748	536.96	457.904	466.324	0.3925	0.126706	3.09772	0.00195016	0.113488
553	ENSMUSG00000040537.18	Adam22	a disintegrin and metallopeptidase domain 22 [Source:MGI Symbol;Acc:MGI:1340046]	chr5	8122352	8418160	-	295808	chr5:8122352-8418160	237.728	390.676	291.097	386.238	278.38	107.246	193.222	179.082	162.558	247.358	-0.619564	0.200035	-3.09727	0.00195309	0.113488
554	ENSMUSG00000019261.4	Map1s	microtubule-associated protein 1S [Source:MGI Symbol;Acc:MGI:2443304]	chr8	71358576	71370173	+	11597	chr8:71358576-71370173	693.999	695.723	627.759	617.205	598.889	460.908	508.137	545.443	430.209	575.364	-0.351896	0.1137	-3.09495	0.00196848	0.113871
555	ENSMUSG00000058126.8	Tpm3-rs7	tropomyosin 3, related sequence 7 [Source:MGI Symbol;Acc:MGI:99705]	chr14	113552040	113554186	+	2146	chr14:113552040-113554186	58.747	52.1444	61.4691	45.4659	20.0087	40.4451	35.9766	30.6203	31.2859	41.7959	-0.595078	0.192291	-3.09467	0.00197032	0.113871
556	ENSMUSG00000111334.2	Gm30015	predicted gene, 30015 [Source:MGI Symbol;Acc:MGI:5589174]	chr9	43628138	43657397	-	29259	chr9:43628138-43657397	12.6418	15.1256	13.9923	21.3093	7.2363	3.9215	5.9521	6.767	5.57423	10.28	-0.711141	0.22978	-3.09488	0.00196894	0.113871
557	ENSMUSG00000075376.11	Rc3h2	ring finger and CCCH-type zinc finger domains 2 [Source:MGI Symbol;Acc:MGI:2442789]	chr2	37260081	37312915	-	52834	chr2:37260081-37312915	1921.12	1751.75	2019.36	1975.32	2228.57	2075.82	2312.56	2449.51	2368.68	2122.52	0.246831	0.0797822	3.09381	0.00197604	0.113996
558	ENSMUSG00000033207.8	Mamdc2	MAM domain containing 2 [Source:MGI Symbol;Acc:MGI:1918988]	chr19	23279973	23425806	-	145833	chr19:23279973-23425806	994.766	1231.48	863.972	1255.87	933.936	617.986	827.953	626.364	742.278	899.4	-0.469445	0.151935	-3.08977	0.00200309	0.11535
559	ENSMUSG00000058070.15	Eml1	echinoderm microtubule associated protein like 1 [Source:MGI Symbol;Acc:MGI:1915769]	chr12	108337216	108505876	+	168660	chr12:108337216-108505876	829.536	1230.78	1203.67	1369.11	1051.21	718.901	663.378	734.434	692.517	943.725	-0.501019	0.162323	-3.08655	0.00202495	0.116233
560	ENSMUSG00000101970.10	Chaserr	CHD2 adjacent suppressive regulatory RNA [Source:MGI Symbol;Acc:MGI:1916420]	chr7	73189549	73208143	-	18594	chr7:73189549-73208143	889.026	807.325	872.838	858.962	790.115	716.214	697.544	710.736	624.19	774.106	-0.26998	0.087473	-3.08644	0.00202566	0.116233
561	ENSMUSG00000032656.15	Marchf3	membrane associated ring-CH-type finger 3 [Source:MGI Symbol;Acc:MGI:2443667]	chr18	56894788	57058620	-	163832	chr18:56894788-57058620	128.619	167.261	166.515	142.804	130.537	61.7685	75.129	110.903	82.6692	118.467	-0.573207	0.185774	-3.08551	0.00203206	0.116392
562	ENSMUSG00000020368.16	Canx	calnexin [Source:MGI Symbol;Acc:MGI:88261]	chr11	50184788	50216500	-	31712	chr11:50184788-50216500	6599.63	6733.9	6000.34	6310.47	4970.3	5890.15	5324.35	5457.35	5595.41	5875.76	-0.22832	0.0740552	-3.08311	0.00204852	0.116918
563	ENSMUSG00000022358.8	Fbxo32	F-box protein 32 [Source:MGI Symbol;Acc:MGI:1914981]	chr15	58039275	58078328	-	39053	chr15:58039275-58078328	311.99	202.15	175.595	330.703	369.69	465.417	465.893	313.451	445.877	342.307	0.558573	0.181147	3.08354	0.00204557	0.116918
564	ENSMUSG00000050244.10	Heatr1	HEAT repeat containing 1 [Source:MGI Symbol;Acc:MGI:2442524]	chr13	12409908	12455170	+	45262	chr13:12409908-12455170	767.179	665.487	709.045	582.009	431.942	507.126	481.371	540.042	604.741	587.66	-0.377039	0.122323	-3.08233	0.0020539	0.117018
565	ENSMUSG00000096719.2	Mrgpra2b	MAS-related GPR, member A2B [Source:MGI Symbol;Acc:MGI:3033098]	chr7	47113554	47178610	-	65056	chr7:47113554-47178610	14.4985	5.8881	2.84249	15.8033	31.9947	14.1455	47.0415	35.7103	24.1721	21.344	0.70463	0.228842	3.07911	0.00207621	0.11808
566	ENSMUSG00000024201.13	Kdm4b	lysine (K)-specific demethylase 4B [Source:MGI Symbol;Acc:MGI:2442355]	chr17	56633062	56709870	+	76808	chr17:56633062-56709870	509.162	581.807	530.091	472.325	682.124	622.932	749.464	692.367	581.335	602.401	0.327849	0.106533	3.07743	0.00208793	0.118119
567	ENSMUSG00000037035.6	Inhbb	inhibin beta-B [Source:MGI Symbol;Acc:MGI:96571]	chr1	119343195	119349978	-	6783	chr1:119343195-119349978	240.908	642.535	538.367	457.82	290.905	301.456	220.487	208.268	309.23	356.664	-0.614917	0.199771	-3.07811	0.00208315	0.118119
568	ENSMUSG00000047557.3	Lxn	latexin [Source:MGI Symbol;Acc:MGI:107633]	chr3	67365331	67371259	-	5928	chr3:67365331-67371259	230.242	252.118	263.032	271.432	404.777	324.564	339.294	356.599	275.205	301.918	0.384108	0.124795	3.0779	0.00208463	0.118119
569	ENSMUSG00000008730.18	Hipk1	homeodomain interacting protein kinase 1 [Source:MGI Symbol;Acc:MGI:1314873]	chr3	103647131	103698879	-	51748	chr3:103647131-103698879	5232.29	4478.73	5182.55	5637.39	6236.77	6096.63	7341.1	5945.59	6276.98	5825.34	0.299092	0.0972427	3.07572	0.00209992	0.118569
570	ENSMUSG00000104339.2	C130089K02Rik	RIKEN cDNA C130089K02 gene [Source:MGI Symbol;Acc:MGI:2444420]	chr3	51964706	51971665	-	6959	chr3:51964706-51971665	431.918	409.23	499.41	519.677	348.336	334.898	370.87	409.426	328.593	405.817	-0.350768	0.114062	-3.07525	0.00210326	0.118569
571	ENSMUSG00000034617.8	Mtrr	5-methyltetrahydrofolate-homocysteine methyltransferase reductase [Source:MGI Symbol;Acc:MGI:1891037]	chr13	68708899	68730268	-	21369	chr13:68708899-68730268	146.018	118.161	229.845	241.177	146.097	90.0993	91.5012	105.06	94.5303	140.277	-0.605755	0.197138	-3.07274	0.00212102	0.11936
572	ENSMUSG00000078783.2	Gm9733	predicted gene 9733 [Source:MGI Symbol;Acc:MGI:3780136]	chr3	15361611	15397362	-	35751	chr3:15361611-15397362	8.22167	5.84192	3.8126	4.67512	26.613	13.1056	19.3635	13.2479	10.008	11.6544	0.706303	0.229961	3.0714	0.00213054	0.119478
573	ENSMUSG00000112875.2	Gm48074	predicted gene, 48074 [Source:MGI Symbol;Acc:MGI:6097407]	chr10	61215193	61216827	-	1634	chr10:61215193-61216827	66.0523	83.5349	94.6469	102.149	53.3425	47.508	59.9584	67.3536	47.3914	69.1041	-0.536599	0.174692	-3.07168	0.00212857	0.119478
574	ENSMUSG00000026185.9	Igfbp5	insulin-like growth factor binding protein 5 [Source:MGI Symbol;Acc:MGI:96440]	chr1	72897091	72914043	-	16952	chr1:72897091-72914043	3334.91	2937.26	4648.96	4655.31	3191.49	1975.38	3061.65	2039.02	2031.77	3097.31	-0.54354	0.177064	-3.06973	0.00214254	0.119524
575	ENSMUSG00000043496.8	Tril	TLR4 interactor with leucine-rich repeats [Source:MGI Symbol;Acc:MGI:1914123]	chr6	53792453	53797815	-	5362	chr6:53792453-53797815	260.67	258.283	198.296	261.283	190.838	110.275	192.813	163.355	105.126	193.438	-0.55433	0.180537	-3.07045	0.00213736	0.119524
576	ENSMUSG00000095649.4	Gvin-ps3	GTPase, very large interferon inducible, pseudogene 3 [Source:MGI Symbol;Acc:MGI:3703149]	chr7	105675958	105683253	-	7295	chr7:105675958-105683253	32.46	8.87525	11.3284	25.9367	22.6888	61.7191	72.8824	45.9459	55.6101	37.4941	0.706045	0.229991	3.06988	0.00214147	0.119524
577	ENSMUSG00000053141.17	Ptprt	protein tyrosine phosphatase, receptor type, T [Source:MGI Symbol;Acc:MGI:1321152]	chr2	161363910	162503067	-	1139157	chr2:161363910-162503067	45.4226	37.09	50.0177	32.0046	46.7254	191.083	167.087	55.3703	73.1263	77.5474	0.704844	0.229685	3.06874	0.00214963	0.119712
578	ENSMUSG00000022297.16	Fzd6	frizzled class receptor 6 [Source:MGI Symbol;Acc:MGI:108474]	chr15	38869429	38901583	+	32154	chr15:38869429-38901583	405.496	504.199	421.016	530.889	591.521	629.146	625.494	547.904	819.47	563.904	0.41983	0.136948	3.06562	0.00217217	0.120719
579	ENSMUSG00000026492.12	Tfb2m	transcription factor B2, mitochondrial [Source:MGI Symbol;Acc:MGI:107937]	chr1	179355620	179373832	-	18212	chr1:179355620-179373832	124.822	126.466	135.496	174.758	262.028	213.4	251.289	144.114	219.651	183.558	0.524151	0.171	3.0652	0.00217522	0.120719
580	ENSMUSG00000003062.14	Stard3nl	STARD3 N-terminal like [Source:MGI Symbol;Acc:MGI:1923455]	chr13	19541846	19579965	-	38119	chr13:19541846-19579965	518.709	551.064	569.252	442.878	381.406	353.82	422.639	461.082	371.166	452.446	-0.358939	0.117199	-3.06264	0.00219393	0.12113
581	ENSMUSG00000030714.15	Sgf29	SAGA complex associated factor 29 [Source:MGI Symbol;Acc:MGI:1922815]	chr7	126248481	126272097	+	23616	chr7:126248481-126272097	101.485	112.551	102.766	127.07	188.219	147.095	151.526	159.713	130.047	135.608	0.426469	0.139239	3.06285	0.00219243	0.12113
582	ENSMUSG00000055612.16	Cdca7	cell division cycle associated 7 [Source:MGI Symbol;Acc:MGI:1914203]	chr2	72306503	72317237	+	10734	chr2:72306503-72317237	106.806	101.977	113.751	79.8275	80.6195	77.9627	45.1601	54.2425	45.86	78.4674	-0.578352	0.188811	-3.06313	0.00219034	0.12113
583	ENSMUSG00000031861.17	Lpar2	lysophosphatidic acid receptor 2 [Source:MGI Symbol;Acc:MGI:1858422]	chr8	70275079	70283752	+	8673	chr8:70275079-70283752	110.67	135.258	111.812	119.58	256.379	170.651	167.13	128.32	217.253	157.45	0.535579	0.175037	3.05981	0.00221476	0.121582
584	ENSMUSG00000036430.9	Tbcc	tubulin-specific chaperone C [Source:MGI Symbol;Acc:MGI:1919976]	chr17	47201610	47202773	+	1163	chr17:47201610-47202773	117.87	178.503	169.675	117.179	65.3136	105.064	81.1677	92.8388	110.738	115.372	-0.548729	0.179354	-3.05948	0.00221724	0.121582
585	ENSMUSG00000040732.21	Erg	ETS transcription factor [Source:MGI Symbol;Acc:MGI:95415]	chr16	95160028	95387452	-	227424	chr16:95160028-95387452	615.042	928.815	1001.08	971.731	1371.96	1205.97	1636.4	1205.4	1057.96	1110.48	0.483137	0.157891	3.05994	0.00221378	0.121582
586	ENSMUSG00000047866.21	Lonp2	lon peptidase 2, peroxisomal [Source:MGI Symbol;Acc:MGI:1914137]	chr8	87350672	87450501	+	99829	chr8:87350672-87450501	758.439	739.693	802.206	758.501	656.735	687.831	658.524	614.986	575.213	694.681	-0.251723	0.0822766	-3.05947	0.00221725	0.121582
587	ENSMUSG00000021198.17	Unc79	unc-79 homolog [Source:MGI Symbol;Acc:MGI:2684729]	chr12	102915118	103150324	+	235206	chr12:102915118-103150324	39.6017	32.4986	25.8254	24.4753	231.686	35.5104	127.588	24.0757	114.544	72.8673	0.691885	0.226195	3.0588	0.00222227	0.121649
588	ENSMUSG00000009470.18	Tnpo1	transportin 1 [Source:MGI Symbol;Acc:MGI:2681523]	chr13	98975527	99062892	-	87365	chr13:98975527-99062892	3039.02	2540.26	2758.78	3082.57	3493.65	3497.96	3618.52	3114.57	3553.36	3188.74	0.265079	0.0867469	3.05578	0.00224479	0.122465
589	ENSMUSG00000119577.1	Gm24727	predicted gene, 24727 [Source:MGI Symbol;Acc:MGI:5454504]	chr8	34181829	34181972	+	143	chr8:34181829-34181972	23.8564	16.1025	8.67164	16.8973	101.634	29.1235	43.8658	17.6495	56.0999	34.8779	0.700805	0.229319	3.05602	0.00224295	0.122465
590	ENSMUSG00000018697.15	Aatf	apoptosis antagonizing transcription factor [Source:MGI Symbol;Acc:MGI:1929608]	chr11	84313681	84404348	-	90667	chr11:84313681-84404348	189.729	197.144	216.694	177.967	165.873	147.861	146.015	138.541	153.024	170.316	-0.356104	0.116575	-3.05473	0.00225265	0.122478
591	ENSMUSG00000031231.5	Cox7b	cytochrome c oxidase subunit 7B [Source:MGI Symbol;Acc:MGI:1913392]	chrX	105059306	105066056	+	6750	chrX:105059306-105066056	431.266	368.387	376.926	325.225	404.998	635.922	526.896	487.424	533.563	454.512	0.41867	0.13705	3.05487	0.00225161	0.122478
592	ENSMUSG00000030314.17	Atg7	autophagy related 7 [Source:MGI Symbol;Acc:MGI:1921494]	chr6	114620058	114837575	+	217517	chr6:114620058-114837575	452.892	484.617	413.7	495.377	409.042	369.045	378.558	360.92	360.666	413.869	-0.286063	0.0937752	-3.05052	0.00228445	0.123997
593	ENSMUSG00000120432.1		novel transcript	chr16	19059954	19061435	+	1481	chr16:19059954-19061435	42.5485	16.6987	31.2452	37.1586	5.33363	16.1706	16.6035	16.327	13.1031	21.6876	-0.695084	0.227919	-3.0497	0.00229068	0.124125
594	ENSMUSG00000044017.17	Adgrd1	adhesion G protein-coupled receptor D1 [Source:MGI Symbol;Acc:MGI:3041203]	chr5	129173814	129281663	+	107849	chr5:129173814-129281663	335.918	185.284	255.319	285.465	162.784	183.639	217.166	142.808	156.102	213.832	-0.519606	0.170492	-3.04769	0.00230611	0.124711
595	ENSMUSG00000051262.10	Nat8f3	N-acetyltransferase 8 (GCN5-related) family member 3 [Source:MGI Symbol;Acc:MGI:2136449]	chr6	85709495	85742736	-	33241	chr6:85709495-85742736	46.843	25.9303	50.9353	54.8872	26.1756	22.0321	27.4394	20.9278	23.575	33.194	-0.636649	0.208924	-3.04728	0.00230924	0.124711
596	ENSMUSG00000045968.8	Teddm2	transmembrane epididymal family member 2 [Source:MGI Symbol;Acc:MGI:1923273]	chr1	153725288	153775974	-	50686	chr1:153725288-153775974	13.1782	19.8647	24.2814	21.2526	6.13059	6.48482	10.1731	5.62865	12.0528	13.2274	-0.697187	0.228968	-3.04492	0.00232745	0.125483
597	ENSMUSG00000001870.17	Ltbp1	latent transforming growth factor beta binding protein 1 [Source:MGI Symbol;Acc:MGI:109151]	chr17	75312563	75699507	+	386944	chr17:75312563-75699507	2115.66	2016.21	2225.5	2457.76	1804.44	1902.02	1713.06	1824.23	1944.31	2000.35	-0.253138	0.0831911	-3.04284	0.00234353	0.126139
598	ENSMUSG00000121151.1		novel transcript, antisense to Nrmand Ppp1r18	chr17	36174665	36176598	-	1933	chr17:36174665-36176598	67.8116	104.249	187.298	160.568	56.0192	38.4186	38.7435	108.186	43.3833	89.4085	-0.69081	0.227261	-3.03972	0.00236802	0.127243
599	ENSMUSG00000048924.15	Ccdc125	coiled-coil domain containing 125 [Source:MGI Symbol;Acc:MGI:1923291]	chr13	100806225	100833748	+	27523	chr13:100806225-100833748	88.6218	64.1324	57.8239	62.2112	91.6772	136.058	123.315	83.4297	105.541	90.3123	0.54242	0.178561	3.03774	0.00238362	0.127584
600	ENSMUSG00000090113.8	Nhlrc4	NHL repeat containing 4 [Source:MGI Symbol;Acc:MGI:3687200]	chr17	26161207	26163935	-	2728	chr17:26161207-26163935	44.7764	33.1943	31.6506	14.8953	75.9279	82.2351	53.1054	37.3107	86.8263	51.1025	0.678485	0.223329	3.03805	0.00238111	0.127584
601	ENSMUSG00000114771.2	Gm49064	predicted gene, 49064 [Source:MGI Symbol;Acc:MGI:6118443]	chr13	67375061	67378033	-	2972	chr13:67375061-67378033	13.5884	12.757	9.47252	10.2231	0	3.03079	4.61117	5.10071	4.02841	6.97912	-0.687085	0.226208	-3.0374	0.00238626	0.127584
602	ENSMUSG00000031150.14	Ccdc120	coiled-coil domain containing 120 [Source:MGI Symbol;Acc:MGI:1859619]	chrX	7597953	7617144	-	19191	chrX:7597953-7617144	208.117	295.226	238.742	281.824	348.766	331.567	383.676	295.667	382.78	307.374	0.403665	0.133046	3.03402	0.00241315	0.128593
603	ENSMUSG00000036371.7	Serbp1	serpine1 mRNA binding protein 1 [Source:MGI Symbol;Acc:MGI:1914120]	chr6	67215160	67274720	+	59560	chr6:67215160-67274720	2468.64	2246.09	2377.13	2393.19	2005.91	2138.43	1902	2125.33	2100.42	2195.24	-0.202932	0.0668805	-3.03424	0.00241139	0.128593
604	ENSMUSG00000112121.3	C230072F16Rik	RIKEN cDNA C230072F16 gene [Source:MGI Symbol;Acc:MGI:2444727]	chr17	81204210	81240539	+	36329	chr17:81204210-81240539	50.7114	53.6811	63.2897	32.5458	133.48	63.2136	88.1856	75.4813	90.3685	72.3285	0.616922	0.203418	3.03278	0.00242314	0.128912
605	ENSMUSG00000021500.19	Ddx46	DEAD box helicase 46 [Source:MGI Symbol;Acc:MGI:1920895]	chr13	55782841	55829069	+	46228	chr13:55782841-55829069	1052.9	1275.11	1060.63	1220.56	1216.39	1594.43	1494.77	1481.77	1514.46	1323.45	0.323061	0.106564	3.03162	0.00243247	0.128981
606	ENSMUSG00000107176.2	Gm9794	predicted pseudogene 9794 [Source:MGI Symbol;Acc:MGI:3642653]	chr6	66852305	66852727	-	422	chr6:66852305-66852727	91.2112	49.2043	85.3946	115.774	69.063	39.215	47.0082	33.5969	35.7844	62.9168	-0.645757	0.212979	-3.03202	0.00242924	0.128981
607	ENSMUSG00000005949.10	Ctns	cystinosis, nephropathic [Source:MGI Symbol;Acc:MGI:1932872]	chr11	73074422	73089868	-	15446	chr11:73074422-73089868	174.558	145.642	190.869	211.807	219.81	250.298	239.494	238.497	256.627	214.178	0.383844	0.126758	3.02817	0.00246038	0.130246
608	ENSMUSG00000022139.18	Mbnl2	muscleblind like splicing factor 2 [Source:MGI Symbol;Acc:MGI:2145597]	chr14	120513081	120669109	+	156028	chr14:120513081-120669109	4087.9	4331.5	4510.99	4747.54	4965.22	4851.05	5748.52	5712.62	5305.45	4917.86	0.257354	0.0850392	3.02629	0.00247572	0.130842
609	ENSMUSG00000032329.5	Hmg20a	high mobility group 20A [Source:MGI Symbol;Acc:MGI:1914117]	chr9	56325893	56404220	+	78327	chr9:56325893-56404220	660.069	617.794	716.355	623.326	778.565	751.388	755.45	804.628	782.36	721.104	0.235848	0.0779629	3.02513	0.00248526	0.131131
610	ENSMUSG00000009281.7	Rarres2	retinoic acid receptor responder (tazarotene induced) 2 [Source:MGI Symbol;Acc:MGI:1918910]	chr6	48546630	48549723	-	3093	chr6:48546630-48549723	934.67	692.126	765.359	769.648	415.672	578.339	700.154	578.668	536.033	663.408	-0.43685	0.144456	-3.02411	0.00249365	0.13126
611	ENSMUSG00000015944.10	Castor2	cytosolic arginine sensor for mTORC1 subunit 2 [Source:MGI Symbol;Acc:MGI:1933384]	chr5	134128550	134173182	+	44632	chr5:134128550-134173182	510.333	465.406	429.318	456.439	636.942	846.545	477.374	621.313	725.763	574.381	0.447629	0.148033	3.02384	0.00249588	0.13126
612	ENSMUSG00000013822.8	Elof1	ELF1 homolog, elongation factor 1 [Source:MGI Symbol;Acc:MGI:1913376]	chr9	22024285	22028468	-	4183	chr9:22024285-22028468	295.275	346.87	307.809	258.24	596.124	380.233	457.061	326.604	479.606	383.091	0.485634	0.160908	3.01808	0.0025438	0.132847
613	ENSMUSG00000027254.14	Map1a	microtubule-associated protein 1 A [Source:MGI Symbol;Acc:MGI:1306776]	chr2	121120081	121141313	+	21232	chr2:121120081-121141313	556.289	560.907	517.867	493.462	499.101	356.676	347.982	359.672	436.554	458.723	-0.380925	0.126183	-3.01883	0.0025375	0.132847
614	ENSMUSG00000034744.14	Nagk	N-acetylglucosamine kinase [Source:MGI Symbol;Acc:MGI:1860418]	chr6	83771964	83781000	+	9036	chr6:83771964-83781000	216.742	239.267	223.887	224.837	185.192	186.932	170.15	151.737	188.679	198.603	-0.336891	0.111601	-3.01872	0.00253848	0.132847
615	ENSMUSG00000035270.16	Impg2	interphotoreceptor matrix proteoglycan 2 [Source:MGI Symbol;Acc:MGI:3044955]	chr16	56024676	56094119	+	69443	chr16:56024676-56094119	22.4957	39.7616	37.887	20.8838	62.0759	59.9643	44.5072	52.2519	47.2713	43.011	0.609444	0.201954	3.01773	0.00254672	0.132847
616	ENSMUSG00000037922.14	Bank1	B cell scaffold protein with ankyrin repeats 1 [Source:MGI Symbol;Acc:MGI:2442120]	chr3	135759124	136031827	-	272703	chr3:135759124-136031827	490.316	235.045	325.779	261.804	71.9838	170.435	258.741	172.142	136.244	235.832	-0.662819	0.219518	-3.01942	0.00253256	0.132847
617	ENSMUSG00000005107.14	Slc2a9	solute carrier family 2 (facilitated glucose transporter), member 9 [Source:MGI Symbol;Acc:MGI:2152844]	chr5	38506616	38660486	-	153870	chr5:38506616-38660486	86.984	58.5829	68.6371	56.9862	142.742	131.053	141.402	70.7486	98.1648	95.0333	0.589844	0.195595	3.01563	0.00256442	0.133349
618	ENSMUSG00000038515.11	Grtp1	GH regulated TBC protein 1 [Source:MGI Symbol;Acc:MGI:1914040]	chr8	13222022	13250620	-	28598	chr8:13222022-13250620	99.7145	86.0518	66.4318	101.169	119.355	118.913	223.192	121.588	157.826	121.582	0.57814	0.191764	3.01485	0.00257109	0.133349
619	ENSMUSG00000070003.8	Ssbp4	single stranded DNA binding protein 4 [Source:MGI Symbol;Acc:MGI:1924150]	chr8	71050140	71061522	-	11382	chr8:71050140-71061522	470.243	519.301	399.822	404.455	638.567	715.748	500.521	579.605	577.733	533.999	0.387777	0.128632	3.01463	0.00257295	0.133349
620	ENSMUSG00000108833.2	Gm17909	predicted gene, 17909 [Source:MGI Symbol;Acc:MGI:5010094]	chr7	66732591	66733497	+	906	chr7:66732591-66733497	8.17527	8.80601	9.49134	13.9674	6.65946	0	0.922004	1.01957	2.00939	5.67227	-0.629493	0.208807	-3.01471	0.00257224	0.133349
621	ENSMUSG00000020277.11	Pfkl	phosphofructokinase, liver, B-type [Source:MGI Symbol;Acc:MGI:97547]	chr10	77822781	77845917	-	23136	chr10:77822781-77845917	846.614	595.41	564.058	547.93	1071.71	969.986	662.144	1150.73	947.707	817.365	0.49871	0.165562	3.01222	0.00259344	0.133903
622	ENSMUSG00000020576.11	Nbas	neuroblastoma amplified sequence [Source:MGI Symbol;Acc:MGI:1918419]	chr12	13319134	13633812	+	314678	chr12:13319134-13633812	1103.57	1066.76	1076.38	1020.45	960.961	877.996	940.634	950.188	886.962	987.1	-0.204475	0.0678684	-3.01282	0.00258829	0.133903
623	ENSMUSG00000041417.16	Pik3r1	phosphoinositide-3-kinase regulatory subunit 1 [Source:MGI Symbol;Acc:MGI:97583]	chr13	101817071	101904725	-	87654	chr13:101817071-101904725	2651.22	2634.63	2684.79	3118.66	2442.86	2240.86	2251.26	2453.16	2289.64	2529.67	-0.240016	0.0796891	-3.0119	0.00259614	0.133903
624	ENSMUSG00000029089.9	5730480H06Rik	RIKEN cDNA 5730480H06 gene [Source:MGI Symbol;Acc:MGI:1917842]	chr5	48485294	48571636	+	86342	chr5:48485294-48571636	186.195	200.874	167.413	184.758	247.583	218.256	356.122	231.853	262.389	228.382	0.44816	0.148927	3.00925	0.0026189	0.13443
625	ENSMUSG00000038437.12	Mllt6	myeloid/lymphoid or mixed-lineage leukemia; translocated to, 6 [Source:MGI Symbol;Acc:MGI:1935145]	chr11	97554240	97576289	+	22049	chr11:97554240-97576289	2389.67	2449.13	2214.09	2367.2	2642.49	3206	3166.63	2632.26	2724.89	2643.59	0.275883	0.0916747	3.00937	0.00261788	0.13443
626	ENSMUSG00000062054.8	Iah1	isoamyl acetate-hydrolyzing esterase 1 homolog [Source:MGI Symbol;Acc:MGI:1914982]	chr12	21366390	21373820	+	7430	chr12:21366390-21373820	283.525	334.387	303.061	338.383	252.733	254.718	268.516	244.339	236.055	279.524	-0.307142	0.102054	-3.0096	0.00261591	0.13443
627	ENSMUSG00000020524.17	Gria1	glutamate receptor, ionotropic, AMPA1 (alpha 1) [Source:MGI Symbol;Acc:MGI:95808]	chr11	56902213	57221070	+	318857	chr11:56902213-57221070	155.107	157.946	195.425	226.957	70.7191	29.3346	143.894	102.081	32.3421	123.756	-0.690319	0.22945	-3.00858	0.00262474	0.134515
628	ENSMUSG00000021123.13	Rdh12	retinol dehydrogenase 12 [Source:MGI Symbol;Acc:MGI:1925224]	chr12	79255688	79269439	+	13751	chr12:79255688-79269439	49.7208	33.4122	78.2869	142.556	36.7216	24.1444	41.2318	34.2942	18.3875	50.9729	-0.690683	0.229684	-3.0071	0.00263756	0.134614
629	ENSMUSG00000059142.17	Zfp945	zinc finger protein 945 [Source:MGI Symbol;Acc:MGI:2445132]	chr17	23065671	23086108	-	20437	chr17:23065671-23086108	422.267	307.588	365.589	334.113	347.056	575.665	580.58	506.736	654.622	454.913	0.491558	0.163476	3.0069	0.00263924	0.134614
630	ENSMUSG00000061126.6	Cyp4f39	cytochrome P450, family 4, subfamily f, polypeptide 39 [Source:MGI Symbol;Acc:MGI:2445210]	chr17	32671697	32712294	+	40597	chr17:32671697-32712294	119.062	169.774	87.1263	102.033	118.664	268.537	237.719	177.047	312.233	176.911	0.632031	0.210188	3.00698	0.0026386	0.134614
631	ENSMUSG00000111167.3	Gm39321	predicted gene, 39321 [Source:MGI Symbol;Acc:MGI:5622206]	chr9	42053289	42057818	+	4529	chr9:42053289-42057818	14.6583	21.8009	28.9925	40.9891	14.6012	8.71074	13.2013	11.7889	6.67191	17.935	-0.688691	0.229394	-3.00222	0.00268021	0.136487
632	ENSMUSG00000021113.6	Snapc1	small nuclear RNA activating complex, polypeptide 1 [Source:MGI Symbol;Acc:MGI:1922877]	chr12	74011255	74035740	+	24485	chr12:74011255-74035740	444.894	433.194	303.956	282.492	188.088	287.83	243.747	232.185	269.856	298.471	-0.493797	0.164594	-3.00009	0.00269903	0.137181
633	ENSMUSG00000036561.10	Ppp6r2	protein phosphatase 6, regulatory subunit 2 [Source:MGI Symbol;Acc:MGI:1918724]	chr15	89095756	89171213	+	75457	chr15:89095756-89171213	618.518	727.789	771.466	716.01	847.922	832.414	881.728	834.891	857.98	787.635	0.255733	0.0852662	2.99923	0.00270665	0.137181
634	ENSMUSG00000044231.4	Nhlrc1	NHL repeat containing 1 [Source:MGI Symbol;Acc:MGI:2145264]	chr13	47166033	47168326	-	2293	chr13:47166033-47168326	32.5295	38.3788	66.1865	48.2418	20.0097	20.2238	35.0545	23.4763	19.1786	33.6977	-0.648287	0.21614	-2.99938	0.0027053	0.137181
635	ENSMUSG00000078252.2	Krtap17-1	keratin associated protein 17-1 [Source:MGI Symbol;Acc:MGI:1925164]	chr11	99884060	99884820	-	760	chr11:99884060-99884820	3.63622	11.7021	10.4424	6.51915	2.659	0	1.84143	2.03583	0	4.31513	-0.598503	0.199653	-2.99772	0.00272012	0.137647
636	ENSMUSG00000071192.7	Wfikkn1	WAP, FS, Ig, KU, and NTR-containing protein 1 [Source:MGI Symbol;Acc:MGI:2670967]	chr17	26096602	26099832	-	3230	chr17:26096602-26099832	20.5851	19.5063	17.7955	22.0557	71.8234	40.0789	34.7323	26.2954	34.0121	31.8761	0.659063	0.220059	2.99493	0.00274505	0.138472
637	ENSMUSG00000087138.3	Gm15545	predicted gene 15545 [Source:MGI Symbol;Acc:MGI:3782994]	chr7	44636312	44644021	+	7709	chr7:44636312-44644021	24.0369	20.4375	23.0961	23.6418	46.1778	38.7261	38.083	26.9163	48.0961	32.1346	0.596187	0.199044	2.99526	0.00274212	0.138472
638	ENSMUSG00000066637.3	Ttc32	tetratricopeptide repeat domain 32 [Source:MGI Symbol;Acc:MGI:1922766]	chr12	9079997	9091988	+	11991	chr12:9079997-9091988	39.1471	55.691	40.4695	36.7628	30.1501	24.991	22.9098	22.1499	26.3224	33.1771	-0.588783	0.196641	-2.9942	0.00275167	0.138588
639	ENSMUSG00000052496.6	Pkdrej	polycystin (PKD) family receptor for egg jelly [Source:MGI Symbol;Acc:MGI:1338786]	chr15	85698871	85705935	-	7064	chr15:85698871-85705935	9.01694	18.7361	24.5454	20.3793	9.34237	4.04712	9.22561	6.12609	5.05534	11.8305	-0.688521	0.230024	-2.99326	0.00276017	0.138799
640	ENSMUSG00000025358.17	Cdk2	cyclin-dependent kinase 2 [Source:MGI Symbol;Acc:MGI:104772]	chr10	128533808	128540900	-	7092	chr10:128533808-128540900	407.521	360.223	325.963	322.482	419.647	512.707	403.326	498.8	465.723	412.932	0.35078	0.117234	2.99213	0.00277035	0.139093
641	ENSMUSG00000021457.15	Syk	spleen tyrosine kinase [Source:MGI Symbol;Acc:MGI:99515]	chr13	52737209	52802828	+	65619	chr13:52737209-52802828	2040.78	1282.92	1564.4	1732.42	1258.28	1222.58	1328.48	1249.43	1150.92	1425.58	-0.379983	0.127081	-2.99008	0.00278908	0.139799
642	ENSMUSG00000048096.8	Lmod1	leiomodin 1 (smooth muscle) [Source:MGI Symbol;Acc:MGI:2135671]	chr1	135252545	135295803	+	43258	chr1:135252545-135295803	121.823	157.657	148.301	130.685	116.092	89.0175	102.401	95.9648	105.087	118.559	-0.413704	0.13838	-2.98964	0.00279311	0.139799
643	ENSMUSG00000033327.19	Tnxb	tenascin XB [Source:MGI Symbol;Acc:MGI:1932137]	chr17	34879431	34938789	+	59358	chr17:34879431-34938789	2821.07	2786.45	3249.97	4768.51	3121.52	931.428	1879.65	1632.15	1319.25	2501.11	-0.641135	0.214542	-2.98839	0.00280453	0.140153
644	ENSMUSG00000042682.11	Selenok	selenoprotein K [Source:MGI Symbol;Acc:MGI:1931466]	chr14	29690265	29697619	+	7354	chr14:29690265-29697619	460.853	549.841	492.61	531	387.208	352.656	471.627	381.999	396.945	447.193	-0.330306	0.110616	-2.98605	0.00282604	0.141008
645	ENSMUSG00000025993.11	Slc40a1	solute carrier family 40 (iron-regulated transporter), member 1 [Source:MGI Symbol;Acc:MGI:1315204]	chr1	45947228	45965683	-	18455	chr1:45947228-45965683	212.392	264.697	286.306	304.917	375.656	586.084	304.73	333.874	567.524	359.575	0.554948	0.185895	2.98528	0.00283317	0.141145
646	ENSMUSG00000116557.2	4933432I09Rik	RIKEN cDNA 4933432I09 gene [Source:MGI Symbol;Acc:MGI:1914029]	chr16	18025686	18031727	-	6041	chr16:18025686-18031727	1.42976	3.90007	2.24471	5.1392	52.5763	10.5486	6.5749	9.97977	10.3086	11.4113	0.619294	0.207658	2.98227	0.00286117	0.142319
647	ENSMUSG00000012405.17	Rpl15	ribosomal protein L15 [Source:MGI Symbol;Acc:MGI:1913730]	chr14	4198305	4201873	+	3568	chr14:4198305-4201873	2230.21	2307.72	1941.3	2115.6	2630.47	3091.91	2487.06	2375.54	2775.71	2439.5	0.298889	0.100238	2.98178	0.00286574	0.142326
648	ENSMUSG00000024055.16	Cyp4f13	cytochrome P450, family 4, subfamily f, polypeptide 13 [Source:MGI Symbol;Acc:MGI:2158641]	chr17	33143662	33166376	-	22714	chr17:33143662-33166376	202.147	220.79	205.288	264.473	146.052	178.255	163.873	168.382	182.133	192.377	-0.374152	0.12556	-2.97986	0.00288381	0.143002
649	ENSMUSG00000021265.4	Slc25a29	solute carrier family 25 (mitochondrial carrier, palmitoylcarnitine transporter), member 29 [Source:MGI Symbol;Acc:MGI:2444911]	chr12	108791799	108801809	-	10010	chr12:108791799-108801809	81.3548	78.8572	80.7637	117.108	41.4629	42.5976	38.5334	82.9699	50.2767	68.2138	-0.602907	0.202393	-2.97889	0.00289297	0.143236
650	ENSMUSG00000042148.9	Cox10	heme A:farnesyltransferase cytochrome c oxidase assembly factor 10 [Source:MGI Symbol;Acc:MGI:1917633]	chr11	63853453	63970294	-	116841	chr11:63853453-63970294	200.965	200.135	153.026	149.027	114.667	142.112	129.033	98.9151	129.644	146.392	-0.450335	0.151253	-2.97736	0.00290739	0.143728
651	ENSMUSG00000002846.10	Timmdc1	translocase of inner mitochondrial membrane domain containing 1 [Source:MGI Symbol;Acc:MGI:1922139]	chr16	38318709	38343025	-	24316	chr16:38318709-38343025	137.948	195.378	161.673	151.016	127.308	128.004	99.0384	117.97	106.071	136.045	-0.429734	0.144435	-2.97528	0.00292719	0.144372
652	ENSMUSG00000029059.10	Prxl2b	peroxiredoxin like 2B [Source:MGI Symbol;Acc:MGI:1913719]	chr4	154979961	154983592	-	3631	chr4:154979961-154983592	32.7203	34.2464	25.6395	26.0855	15.9864	13.1243	19.3676	5.09917	16.0763	20.9273	-0.666973	0.224189	-2.97505	0.00292941	0.144372
653	ENSMUSG00000045038.15	Prkce	protein kinase C, epsilon [Source:MGI Symbol;Acc:MGI:97599]	chr17	86475213	86965347	+	490134	chr17:86475213-86965347	909.086	1166.05	1339.74	1400.32	814.962	624.351	1008.5	925.212	794.215	998.049	-0.460684	0.155022	-2.97173	0.00296124	0.145717
654	ENSMUSG00000040268.18	Plekha1	pleckstrin homology domain containing, family A (phosphoinositide binding specific) member 1 [Source:MGI Symbol;Acc:MGI:2442213]	chr7	130467486	130515042	+	47556	chr7:130467486-130515042	1591.93	1635.78	1695.3	1466.11	1623.14	2004.14	2213.67	2345.99	2060.87	1848.55	0.336834	0.113381	2.97082	0.00297002	0.145926
655	ENSMUSG00000041837.5	Pdcd7	programmed cell death 7 [Source:MGI Symbol;Acc:MGI:1859170]	chr9	65253386	65266925	+	13539	chr9:65253386-65266925	204.329	180.43	187.47	237.658	142.791	133.496	157.986	135.66	176.387	172.912	-0.401042	0.135033	-2.96996	0.00297843	0.146116
656	ENSMUSG00000064127.14	Med14	mediator complex subunit 14 [Source:MGI Symbol;Acc:MGI:1349442]	chrX	12541608	12628312	-	86704	chrX:12541608-12628312	1146.01	957.163	1179.16	1092.13	1348.45	1257.88	1240.54	1370.57	1365.25	1217.46	0.257365	0.0867043	2.9683	0.00299449	0.14668
657	ENSMUSG00000022667.19	Cd200r1	CD200 receptor 1 [Source:MGI Symbol;Acc:MGI:1889024]	chr16	44586099	44615341	+	29242	chr16:44586099-44615341	63.4255	60.216	55.7606	60.5498	104.892	92.0587	70.1252	77.042	104.431	76.5	0.487537	0.16429	2.96753	0.00300201	0.146824
658	ENSMUSG00000029463.6	Fam216a	family with sequence similarity 216, member A [Source:MGI Symbol;Acc:MGI:1916198]	chr5	122502643	122510427	-	7784	chr5:122502643-122510427	148.523	150.233	122.174	131.019	231.993	208.175	169.722	159.179	188.427	167.716	0.419079	0.14126	2.96671	0.00301004	0.146994
659	ENSMUSG00000028655.12	Mfsd2a	major facilitator superfamily domain containing 2A [Source:MGI Symbol;Acc:MGI:1923824]	chr4	122840643	122854981	-	14338	chr4:122840643-122854981	58.3108	97.025	61.475	92.5505	42.4568	15.2532	36.5033	61.4617	29.2897	54.9251	-0.657914	0.221869	-2.96533	0.00302359	0.147361
660	ENSMUSG00000029650.11	Slc46a3	solute carrier family 46, member 3 [Source:MGI Symbol;Acc:MGI:1918956]	chr5	147815247	147831625	-	16378	chr5:147815247-147831625	193.7	155.925	157.173	133.259	310.126	176.311	290.401	262.741	195.775	208.379	0.514754	0.17361	2.96501	0.00302674	0.147361
661	ENSMUSG00000034121.13	Mks1	MKS transition zone complex subunit 1 [Source:MGI Symbol;Acc:MGI:3584243]	chr11	87744041	87754629	+	10588	chr11:87744041-87754629	95.1509	83.6127	84.5596	79.2076	66.4102	52.87	51.7664	48.5186	71.862	70.4398	-0.482983	0.162987	-2.96333	0.00304335	0.147945
662	ENSMUSG00000030846.17	Tial1	Tia1 cytotoxic granule-associated RNA binding protein-like 1 [Source:MGI Symbol;Acc:MGI:107913]	chr7	128041501	128063441	-	21940	chr7:128041501-128063441	786.338	897.269	846.765	827.46	938.041	972.558	953.341	1090.77	1032.55	927.232	0.241627	0.0815988	2.96116	0.00306479	0.148763
663	ENSMUSG00000034042.17	Gpbp1l1	GC-rich promoter binding protein 1-like 1 [Source:MGI Symbol;Acc:MGI:1924360]	chr4	116414855	116451079	+	36224	chr4:116414855-116451079	1082.33	996.061	1094.44	1041.73	1306.12	1260.34	1461.15	1266.77	1121.48	1181.16	0.272368	0.0920362	2.95936	0.00308282	0.149412
664	ENSMUSG00000041852.16	Tcf20	transcription factor 20 [Source:MGI Symbol;Acc:MGI:108399]	chr15	82692637	82872073	-	179436	chr15:82692637-82872073	2666.04	2372.33	2594.1	2553.81	2920.78	2769.53	3200.53	2905.3	2980.48	2773.66	0.209574	0.0708504	2.95798	0.0030966	0.149854
665	ENSMUSG00000039512.13	Uhrf1bp1	UHRF1 (ICBP90) binding protein 1 [Source:MGI Symbol;Acc:MGI:3041238]	chr17	28075415	28119015	+	43600	chr17:28075415-28119015	532.188	547.369	388.882	527.16	734.78	702.263	532.563	846.347	674.398	609.55	0.429618	0.145397	2.9548	0.00312875	0.151182
666	ENSMUSG00000024260.16	Sap130	Sin3A associated protein [Source:MGI Symbol;Acc:MGI:1919782]	chr18	31767424	31856114	+	88690	chr18:31767424-31856114	951.894	910.677	836.29	795.701	725.864	700.52	780.171	667.032	737.879	789.559	-0.26337	0.0891879	-2.95298	0.00314719	0.151293
667	ENSMUSG00000028405.10	Aco1	aconitase 1 [Source:MGI Symbol;Acc:MGI:87879]	chr4	40143081	40198338	+	55257	chr4:40143081-40198338	828.095	857.669	834.14	988.085	1282.96	1081.7	971.279	1039.62	1132.49	1001.78	0.309319	0.104722	2.9537	0.00313986	0.151293
668	ENSMUSG00000030942.9	Thumpd1	THUMP domain containing 1 [Source:MGI Symbol;Acc:MGI:2444479]	chr7	119314316	119320021	-	5705	chr7:119314316-119320021	265.562	288.923	319.188	299.705	161.531	223.881	238.687	235.593	231.983	251.673	-0.384728	0.130296	-2.95272	0.00314989	0.151293
669	ENSMUSG00000097328.8	Tnfsf12	tumor necrosis factor (ligand) superfamily, member 12 [Source:MGI Symbol;Acc:MGI:1196259]	chr11	69577076	69586675	-	9599	chr11:69577076-69586675	278.405	312.642	362.796	343.498	262.095	253.931	255.147	268.815	222.664	284.444	-0.337671	0.114352	-2.95289	0.0031481	0.151293
670	ENSMUSG00000108985.2	A930030B08Rik	RIKEN cDNA A930030B08 gene [Source:MGI Symbol;Acc:MGI:1924443]	chr7	99549399	99553363	-	3964	chr7:99549399-99553363	10.8286	7.88293	9.44589	10.1952	165.464	33.3816	35.0563	12.2508	11.1151	32.8468	0.618214	0.209406	2.95223	0.00315486	0.151306
671	ENSMUSG00000028862.7	Map3k6	mitogen-activated protein kinase kinase kinase 6 [Source:MGI Symbol;Acc:MGI:1855691]	chr4	132968129	132980240	+	12111	chr4:132968129-132980240	489.318	628.041	1565.66	2015.15	439.057	229.985	505.331	861.205	306.021	782.197	-0.678607	0.230078	-2.94947	0.00318321	0.152438
672	ENSMUSG00000030357.11	Fkbp4	FK506 binding protein 4 [Source:MGI Symbol;Acc:MGI:95543]	chr6	128406698	128415640	-	8942	chr6:128406698-128415640	1138.19	1519.97	1540.29	1326.31	1215.52	707.189	719.812	1141.46	749.4	1117.57	-0.506383	0.171828	-2.94703	0.00320844	0.153265
673	ENSMUSG00000034853.17	Acot11	acyl-CoA thioesterase 11 [Source:MGI Symbol;Acc:MGI:1913736]	chr4	106601752	106662195	-	60443	chr4:106601752-106662195	336.586	338.138	375.435	334.166	263.588	290.043	277.725	209.212	288.583	301.497	-0.352679	0.119706	-2.94622	0.00321686	0.153265
674	ENSMUSG00000039328.12	Rnf122	ring finger protein 122 [Source:MGI Symbol;Acc:MGI:1916117]	chr8	31601848	31621510	+	19662	chr8:31601848-31621510	266.379	282.679	258.829	239.461	303.353	412.442	309.596	344.644	504.33	324.635	0.452096	0.153454	2.94613	0.00321779	0.153265
675	ENSMUSG00000057649.7	Brd9	bromodomain containing 9 [Source:MGI Symbol;Acc:MGI:2145317]	chr13	74085930	74109014	+	23084	chr13:74085930-74109014	594.915	566.921	592.769	616.988	530.699	508.989	444.198	504.962	414.908	530.594	-0.29024	0.0985367	-2.9455	0.00322432	0.153265
676	ENSMUSG00000075028.13	Prdm11	PR domain containing 11 [Source:MGI Symbol;Acc:MGI:2685553]	chr2	92802363	92876512	-	74149	chr2:92802363-92876512	332.115	476.677	393.591	428.851	325.541	275.198	281.583	336.999	321.218	352.419	-0.372356	0.126398	-2.94591	0.00322005	0.153265
677	ENSMUSG00000035891.17	Cerk	ceramide kinase [Source:MGI Symbol;Acc:MGI:2386052]	chr15	86023329	86070342	-	47013	chr15:86023329-86070342	1160.75	1210.52	1279.83	1383.81	1009.76	1095.94	969.636	948.219	1140.53	1133.22	-0.273213	0.0927949	-2.94427	0.00323722	0.153651
678	ENSMUSG00000020098.8	Pcbd1	pterin 4 alpha carbinolamine dehydratase/dimerization cofactor of hepatocyte nuclear factor 1 alpha (TCF1) 1 [Source:MGI Symbol;Acc:MGI:94873]	chr10	60925110	60930103	+	4993	chr10:60925110-60930103	35.4937	34.2026	36.1196	31.705	58.5994	53.4874	54.4113	41.805	61.2275	45.2279	0.525993	0.178742	2.94274	0.00325318	0.154181
679	ENSMUSG00000026568.7	Mpc2	mitochondrial pyruvate carrier 2 [Source:MGI Symbol;Acc:MGI:1917706]	chr1	165288206	165308783	+	20577	chr1:165288206-165308783	357.783	380.529	327.342	378.257	253.53	272.274	322.01	290.673	295.923	319.813	-0.310782	0.10568	-2.94078	0.0032739	0.154934
680	ENSMUSG00000115381.2	Gm49266	predicted gene, 49266 [Source:MGI Symbol;Acc:MGI:6118744]	chr15	26743318	26746223	-	2905	chr15:26743318-26746223	55.0819	70.9005	85.0543	56.5639	38.6914	43.4893	35.9779	53.082	34.3379	52.5755	-0.552558	0.187997	-2.93918	0.00329077	0.155503
681	ENSMUSG00000032554.16	Trf	transferrin [Source:MGI Symbol;Acc:MGI:98821]	chr9	103081200	103107643	-	26443	chr9:103081200-103107643	3731.77	3736.42	3316.34	2846.83	5868.53	7337.63	4667.35	3774.84	4164.8	4382.72	0.50049	0.170448	2.93632	0.00332137	0.155576
682	ENSMUSG00000035045.18	Zc3h12b	zinc finger CCCH-type containing 12B [Source:MGI Symbol;Acc:MGI:2442133]	chrX	94755284	94976243	+	220959	chrX:94755284-94976243	52.8353	54.6945	55.3072	45.6756	76.9542	93.301	67.8667	77.628	68.6705	65.8814	0.475778	0.162016	2.93662	0.00331809	0.155576
683	ENSMUSG00000046275.3	Trarg1	trafficking regulator of GLUT4 (SLC2A4) 1 [Source:MGI Symbol;Acc:MGI:3029307]	chr11	76570634	76589490	+	18856	chr11:76570634-76589490	115.547	142.827	192.747	282.759	80.0567	97.1005	111.625	123.523	115.16	140.15	-0.59135	0.20135	-2.93692	0.0033149	0.155576
684	ENSMUSG00000063179.14	Pstk	phosphoseryl-tRNA kinase [Source:MGI Symbol;Acc:MGI:2685945]	chr7	130972870	130996211	+	23341	chr7:130972870-130996211	110.941	96.9476	81.4306	111.603	52.3886	54.5288	75.1754	78.803	71.353	81.4634	-0.501447	0.17071	-2.93742	0.00330953	0.155576
685	ENSMUSG00000071847.15	Apcdd1	adenomatosis polyposis coli down-regulated 1 [Source:MGI Symbol;Acc:MGI:3513977]	chr18	63055302	63094250	+	38948	chr18:63055302-63094250	175.409	184.791	182.251	232.107	139.456	172.198	133.42	96.3284	115.981	159.105	-0.478682	0.163018	-2.93637	0.00332081	0.155576
686	ENSMUSG00000105107.2	Gm43412	predicted gene 43412 [Source:MGI Symbol;Acc:MGI:5663549]	chr5	123174063	123176880	+	2817	chr5:123174063-123176880	40.6374	61.0485	64.267	59.3491	110.736	86.9767	74.7231	79.6221	81.7999	73.2399	0.510773	0.173882	2.93748	0.00330897	0.155576
687	ENSMUSG00000026582.8	Sele	selectin, endothelial cell [Source:MGI Symbol;Acc:MGI:98278]	chr1	163875773	163885246	+	9473	chr1:163875773-163885246	28.8945	55.1465	126.634	24.1087	8.00518	21.2391	35.0554	16.333	12.1195	36.3928	-0.662597	0.225758	-2.93499	0.00333563	0.15579
688	ENSMUSG00000079652.9	Garin1a	golgi associated RAB2 interactor 1A [Source:MGI Symbol;Acc:MGI:2141439]	chr6	29279592	29290679	+	11087	chr6:29279592-29290679	7.59945	21.012	30.0148	18.9354	43.4519	20.494	54.121	205.562	48.0117	49.9114	0.648363	0.220891	2.93522	0.00333315	0.15579
689	ENSMUSG00000103696.2	Gm37531	predicted gene, 37531 [Source:MGI Symbol;Acc:MGI:5610759]	chr1	59968847	59974261	+	5414	chr1:59968847-59974261	236.314	243.498	251.173	202.91	157.475	99.1462	132.847	222.572	116.246	184.687	-0.543563	0.185236	-2.93444	0.00334152	0.155839
690	ENSMUSG00000004891.17	Nes	nestin [Source:MGI Symbol;Acc:MGI:101784]	chr3	87878385	87887758	+	9373	chr3:87878385-87887758	1490.18	2869.73	5742.69	3732.26	1723.83	1064.43	1778.36	2594.3	1155.21	2461.22	-0.65533	0.223584	-2.93103	0.00337843	0.157157
691	ENSMUSG00000084760.2	Gm15472	predicted gene 15472 [Source:MGI Symbol;Acc:MGI:3707328]	chr3	103770482	103771739	+	1257	chr3:103770482-103771739	40.9194	10.7583	29.4477	25.1621	10.6565	13.1226	11.9893	8.15812	11.0484	17.918	-0.673219	0.229695	-2.93092	0.00337957	0.157157
692	ENSMUSG00000020265.17	Sumo3	small ubiquitin-like modifier 3 [Source:MGI Symbol;Acc:MGI:1336201]	chr10	77441931	77454165	+	12234	chr10:77441931-77454165	874.565	789.477	651.426	884.871	952.217	1171.66	998.912	942.543	1128.65	932.702	0.349801	0.119438	2.92873	0.00340346	0.158039
693	ENSMUSG00000024122.17	Pdpk1	3-phosphoinositide dependent protein kinase 1 [Source:MGI Symbol;Acc:MGI:1338068]	chr17	24292654	24369898	-	77244	chr17:24292654-24369898	1409.53	1464.3	1462.92	1434.2	1802.76	1559.61	1791.25	1855.81	1561.29	1593.52	0.240204	0.0821028	2.92565	0.00343742	0.159251
694	ENSMUSG00000049649.9	Gpr3	G-protein coupled receptor 3 [Source:MGI Symbol;Acc:MGI:101908]	chr4	132936651	132939847	-	3196	chr4:132936651-132939847	2.90018	16.3763	12.127	2.97444	2.60357	1.31573	1.80034	1.32807	1.3136	4.74881	-0.583592	0.199487	-2.92546	0.00343945	0.159251
695	ENSMUSG00000056656.7	Apol8	apolipoprotein L 8 [Source:MGI Symbol;Acc:MGI:2444921]	chr15	77631998	77641203	-	9205	chr15:77631998-77641203	2.91162	2.38048	4.57065	3.59013	186.977	3.91538	17.9302	8.69424	17.6709	27.6267	0.537387	0.183788	2.92395	0.00345621	0.159796
696	ENSMUSG00000074519.12	Zfp971	zinc finger protein 971 [Source:MGI Symbol;Acc:MGI:1261426]	chr2	177665077	177675815	+	10738	chr2:177665077-177675815	178.254	135.205	177.485	151.715	265.702	181.159	260.078	207.333	212.19	196.569	0.430062	0.147309	2.91945	0.00350652	0.161889
697	ENSMUSG00000036560.15	Lgi4	leucine-rich repeat LGI family, member 4 [Source:MGI Symbol;Acc:MGI:2180197]	chr7	30758767	30770360	+	11593	chr7:30758767-30770360	85.6429	64.5694	110.078	70.2836	68.4992	31.1637	42.1438	55.1897	40.7087	63.1421	-0.594068	0.203628	-2.91742	0.00352939	0.16255
698	ENSMUSG00000051154.13	Commd3	COMM domain containing 3 [Source:MGI Symbol;Acc:MGI:88218]	chr2	18677234	18681042	+	3808	chr2:18677234-18681042	274.345	316.117	305.539	311.377	311.981	416.633	380.617	394.884	412.236	347.081	0.325932	0.111724	2.91728	0.00353094	0.16255
699	ENSMUSG00000021143.11	Pacs2	phosphofurin acidic cluster sorting protein 2 [Source:MGI Symbol;Acc:MGI:1924399]	chr12	112978128	113038021	+	59893	chr12:112978128-113038021	1114.02	1161.1	1193.57	1201.94	1032.5	988.357	1008	1073.6	929.641	1078.08	-0.209857	0.071971	-2.91586	0.00354715	0.162673
700	ENSMUSG00000021557.16	Agtpbp1	ATP/GTP binding protein 1 [Source:MGI Symbol;Acc:MGI:2159437]	chr13	59593556	59733041	-	139485	chr13:59593556-59733041	982.938	973.247	828.131	1006.96	802.197	620.081	755.947	842.131	676.238	831.986	-0.334569	0.114747	-2.91571	0.0035488	0.162673
701	ENSMUSG00000068854.8	H2bc21	H2B clustered histone 21 [Source:MGI Symbol;Acc:MGI:2448415]	chr3	96128435	96131054	+	2619	chr3:96128435-96131054	69.5488	90.5705	91.6883	60.2849	48.0277	52.5877	41.5125	59.2045	50.486	62.6568	-0.516516	0.177137	-2.91592	0.00354647	0.162673
702	ENSMUSG00000055945.9	Prr18	proline rich 18 [Source:MGI Symbol;Acc:MGI:2443403]	chr17	8556291	8562945	+	6654	chr17:8556291-8562945	166.924	146.827	142.68	134.922	311.285	146.722	236.996	230.238	207.668	191.585	0.506398	0.173897	2.91206	0.00359055	0.164352
703	ENSMUSG00000042742.8	Bmt2	base methyltransferase of 25S rRNA 2 [Source:MGI Symbol;Acc:MGI:2141466]	chr6	13625672	13677965	-	52293	chr6:13625672-13677965	371.092	288.337	310.745	361.516	415.832	481.205	427.973	423.099	382.079	384.653	0.332041	0.11408	2.91061	0.0036073	0.164527
704	ENSMUSG00000044894.15	Uqcrq	ubiquinol-cytochrome c reductase, complex III subunit VII [Source:MGI Symbol;Acc:MGI:107807]	chr11	53318749	53321658	-	2909	chr11:53318749-53321658	331.746	341.731	306.661	283.958	343.841	463.591	424.416	384.045	400.349	364.482	0.330412	0.113528	2.91039	0.00360974	0.164527
705	ENSMUSG00000066607.6	Insyn1	inhibitory synaptic factor 1 [Source:MGI Symbol;Acc:MGI:2442108]	chr9	58395886	58407063	+	11177	chr9:58395886-58407063	74.5764	95.1248	93.744	97.0389	63.0522	28.1337	59.3001	53.6037	66.8124	70.154	-0.566425	0.194594	-2.9108	0.00360504	0.164527
706	ENSMUSG00000032698.16	Lmo2	LIM domain only 2 [Source:MGI Symbol;Acc:MGI:102811]	chr2	103788331	103812223	+	23892	chr2:103788331-103812223	396.778	305.951	316.391	298.763	550.511	415.034	809.813	546.217	346.05	442.834	0.547342	0.188108	2.90972	0.00361751	0.164648
707	ENSMUSG00000078776.10	9530053A07Rik	RIKEN cDNA 9530053A07 gene [Source:MGI Symbol;Acc:MGI:2442118]	chr7	27828891	27864236	+	35345	chr7:27828891-27864236	3.60082	5.9287	10.4039	8.35252	25.3193	12.1229	26.713	11.2531	19.1821	13.6529	0.669232	0.230057	2.90898	0.00362614	0.164807
708	ENSMUSG00000003134.11	Tbc1d8	TBC1 domain family, member 8 [Source:MGI Symbol;Acc:MGI:1927225]	chr1	39410573	39517836	-	107263	chr1:39410573-39517836	840.08	779.021	756.354	967.5	709.114	580.732	458.964	729.152	523.656	704.952	-0.425016	0.146139	-2.9083	0.00363395	0.164929
709	ENSMUSG00000020439.19	Smtn	smoothelin [Source:MGI Symbol;Acc:MGI:1354727]	chr11	3467521	3490612	-	23091	chr11:3467521-3490612	925.701	1246.29	1261.81	1215.28	1009.59	653.888	694.919	972.48	795.309	975.029	-0.435637	0.149871	-2.90674	0.00365212	0.16552
710	ENSMUSG00000120410.1		novel transcript	chr11	49603766	49605529	+	1763	chr11:49603766-49605529	4.52253	2.94931	1.89244	5.57036	12.003	13.1418	7.37959	10.2056	14.1205	7.97613	0.663551	0.228368	2.90562	0.00366526	0.165881
711	ENSMUSG00000022828.11	Gtf2e1	general transcription factor II E, polypeptide 1 (alpha subunit) [Source:MGI Symbol;Acc:MGI:1921447]	chr16	37330152	37360151	-	29999	chr16:37330152-37360151	204.317	195.818	232.68	180.922	159.015	169.224	133.265	154.469	159.381	176.566	-0.362163	0.124769	-2.90266	0.00370011	0.166988
712	ENSMUSG00000118232.2	Gm50269	predicted gene, 50269 [Source:MGI Symbol;Acc:MGI:6303095]	chr17	26668362	26683131	-	14769	chr17:26668362-26683131	18.9744	23.6192	31.2008	18.5537	9.33799	2.02241	15.6823	10.2072	5.04725	14.9606	-0.666442	0.229568	-2.90303	0.00369569	0.166988
713	ENSMUSG00000061535.12	C1qtnf7	C1q and tumor necrosis factor related protein 7 [Source:MGI Symbol;Acc:MGI:1925911]	chr5	43672881	43776145	+	103264	chr5:43672881-43776145	241.712	319.051	238.989	315.247	383.661	424.662	397.376	292.971	442.646	339.591	0.424003	0.146145	2.90125	0.00371672	0.167503
714	ENSMUSG00000018166.9	Erbb3	erb-b2 receptor tyrosine kinase 3 [Source:MGI Symbol;Acc:MGI:95411]	chr10	128403392	128425521	-	22129	chr10:128403392-128425521	946.938	1012.57	1151.89	1126.56	1263.84	1376.97	1350.62	1162.91	1276.81	1185.46	0.268255	0.0925358	2.89894	0.0037443	0.168139
715	ENSMUSG00000038587.11	Akap12	A kinase (PRKA) anchor protein (gravin) 12 [Source:MGI Symbol;Acc:MGI:1932576]	chr10	4216380	4309470	+	93090	chr10:4216380-4309470	2086.33	3082.05	7664.25	4452.44	2249.52	1247.34	2470.91	2990.37	1340.88	3064.9	-0.651598	0.224746	-2.89927	0.00374033	0.168139
716	ENSMUSG00000101439.2	Gm336	predicted pseudogene 336 [Source:MGI Symbol;Acc:MGI:2685182]	chr19	11067962	11069441	-	1479	chr19:11067962-11069441	8.14764	4.91134	7.57463	1.85794	25.3347	5.05332	25.8277	15.3065	24.1901	13.1338	0.651882	0.224884	2.89875	0.00374655	0.168139
717	ENSMUSG00000113864.2	Gm48381	predicted gene, 48381 [Source:MGI Symbol;Acc:MGI:6097859]	chr12	100406956	100410919	-	3963	chr12:100406956-100410919	71.2886	83.7561	111.462	94.5377	61.3819	43.4973	59.0422	72.4842	55.5752	72.5583	-0.51476	0.177635	-2.89785	0.0037573	0.168387
718	ENSMUSG00000035227.8	Spcs2	signal peptidase complex subunit 2 homolog (S. cerevisiae) [Source:MGI Symbol;Acc:MGI:1913874]	chr7	99486776	99512669	-	25893	chr7:99486776-99512669	1054.23	1019.96	1040.29	892.699	698.577	887.018	867.796	817.438	798.769	897.419	-0.284052	0.0980621	-2.89666	0.00377162	0.168558
719	ENSMUSG00000035498.11	Cdcp1	CUB domain containing protein 1 [Source:MGI Symbol;Acc:MGI:2442010]	chr9	122999889	123045103	-	45214	chr9:122999889-123045103	559.236	555.892	508.308	493.978	586.544	750.665	632.097	615.525	768.321	607.841	0.321479	0.110981	2.89671	0.00377101	0.168558
720	ENSMUSG00000009621.19	Vav2	vav 2 oncogene [Source:MGI Symbol;Acc:MGI:102718]	chr2	27152116	27317045	-	164929	chr2:27152116-27317045	756.65	869.973	839.652	922.14	803.13	695.539	560.894	597.012	578.838	735.981	-0.360498	0.124517	-2.89517	0.00378948	0.169121
721	ENSMUSG00000046916.10	Myct1	myc target 1 [Source:MGI Symbol;Acc:MGI:1915882]	chr10	5543775	5556904	+	13129	chr10:5543775-5556904	334.122	321.989	423.398	288.394	514.99	409.603	516.605	543.065	386.79	415.44	0.418737	0.144669	2.89445	0.0037982	0.169276
722	ENSMUSG00000028980.15	H6pd	hexose-6-phosphate dehydrogenase (glucose 1-dehydrogenase) [Source:MGI Symbol;Acc:MGI:2140356]	chr4	150063932	150093480	-	29548	chr4:150063932-150093480	3046.85	3362.96	3701.01	4051.82	3951.61	5183.64	4559.38	4360.58	4391.97	4067.76	0.321356	0.111181	2.8904	0.00384758	0.171239
723	ENSMUSG00000008540.12	Mgst1	microsomal glutathione S-transferase 1 [Source:MGI Symbol;Acc:MGI:1913850]	chr6	138117314	138133753	+	16439	chr6:138117314-138133753	1250.57	895.942	1100.7	890.145	1774.62	1253.52	1799.58	1228.96	1305.41	1277.72	0.443935	0.153655	2.88917	0.0038626	0.17167
724	ENSMUSG00000037434.8	Slc30a1	solute carrier family 30 (zinc transporter), member 1 [Source:MGI Symbol;Acc:MGI:1345281]	chr1	191638879	191645359	+	6480	chr1:191638879-191645359	619.876	762.853	960.099	918.134	588.926	414.006	590.058	701.634	419.539	663.903	-0.491154	0.170162	-2.8864	0.00389682	0.172951
725	ENSMUSG00000012640.17	Zfp715	zinc finger protein 715 [Source:MGI Symbol;Acc:MGI:1917180]	chr7	42945621	42962718	-	17097	chr7:42945621-42962718	368.195	383.861	421.801	336.867	618.094	398.089	547.46	633.928	445.918	461.579	0.426789	0.147891	2.88584	0.00390376	0.17302
726	ENSMUSG00000021536.8	Adcy2	adenylate cyclase 2 [Source:MGI Symbol;Acc:MGI:99676]	chr13	68768162	69147660	-	379498	chr13:68768162-69147660	350.992	456.271	515.706	523.626	317.592	310.559	275.839	396.116	360.763	389.718	-0.420927	0.146004	-2.88298	0.00393928	0.174231
727	ENSMUSG00000029229.9	Chic2	cysteine-rich hydrophobic domain 2 [Source:MGI Symbol;Acc:MGI:1921527]	chr5	75158649	75205435	-	46786	chr5:75158649-75205435	557.628	702.107	674.933	585.593	694.129	739.801	851.673	845.693	836.417	720.886	0.314322	0.109056	2.8822	0.00394903	0.174231
728	ENSMUSG00000118839.1	Gm25360	predicted gene, 25360 [Source:MGI Symbol;Acc:MGI:5455137]	chr1	72265399	72265589	+	190	chr1:72265399-72265589	107.174	188.002	69.7989	78.4305	387.463	252.864	114.778	133.901	500.904	203.702	0.663216	0.230062	2.88277	0.00394197	0.174231
729	ENSMUSG00000119132.1	Gm24407	predicted gene, 24407 [Source:MGI Symbol;Acc:MGI:5454184]	chr5	115628313	115628453	+	140	chr5:115628313-115628453	291.074	672.978	375.438	304.041	2017.76	807.77	359.553	575.463	1291.24	743.924	0.662616	0.229923	2.88191	0.00395277	0.174231
730	ENSMUSG00000020635.9	Fkbp1b	FK506 binding protein 1b [Source:MGI Symbol;Acc:MGI:1336205]	chr12	4883174	4891591	-	8417	chr12:4883174-4891591	21.8177	24.1912	20.3582	30.3592	26.3011	62.7002	45.9309	50.7061	38.2569	35.6246	0.61171	0.212343	2.88076	0.00396712	0.174624
731	ENSMUSG00000051391.10	Ywhag	tyrosine 3-monooxygenase/tryptophan 5-monooxygenase activation protein, gamma polypeptide [Source:MGI Symbol;Acc:MGI:108109]	chr5	135937263	135963470	-	26207	chr5:135937263-135963470	2413.44	2463.48	2429.81	2470.83	1816.37	2099.43	1994.96	2312.25	2098.31	2233.21	-0.235201	0.0817066	-2.87861	0.00399431	0.175572
732	ENSMUSG00000103286.2	Gm5850	predicted gene 5850 [Source:MGI Symbol;Acc:MGI:3645657]	chr3	92134776	92135981	-	1205	chr3:92134776-92135981	0	0	0	0	12.0194	0	33.267	40.8856	30.2634	12.9373	0.4828	0.167744	2.87819	0.00399959	0.175572
733	ENSMUSG00000033554.18	Dph5	diphthamide biosynthesis 5 [Source:MGI Symbol;Acc:MGI:1916990]	chr3	115681486	115728010	+	46524	chr3:115681486-115728010	80.6761	98.7894	125.09	94.2274	52.4222	69.6049	79.178	68.9733	61.1217	81.1204	-0.486756	0.169287	-2.87532	0.00403613	0.176935
734	ENSMUSG00000029338.14	Antxr2	anthrax toxin receptor 2 [Source:MGI Symbol;Acc:MGI:1919164]	chr5	98030642	98178902	-	148260	chr5:98030642-98178902	1111.14	1113.41	995.426	967.011	1012.36	809.908	781.803	789.687	822.369	933.68	-0.297677	0.103612	-2.87301	0.00406587	0.17772
735	ENSMUSG00000108035.2	Gm44021	predicted gene, 44021 [Source:MGI Symbol;Acc:MGI:5690413]	chr6	148262639	148266154	-	3515	chr6:148262639-148266154	46.0323	69.9453	73.6903	62.1085	148.109	83.9545	66.4219	110.254	158.614	91.0144	0.599645	0.208684	2.87346	0.00406002	0.17772
736	ENSMUSG00000119011.1	Gm25291	predicted gene, 25291 [Source:MGI Symbol;Acc:MGI:5455068]	chr11	51628606	51628749	-	143	chr11:51628606-51628749	7.06857	18.9441	12.5257	8.44868	89.4383	14.0596	34.5326	16.6113	41.0731	26.9669	0.646638	0.225103	2.87264	0.00407064	0.17772
737	ENSMUSG00000005981.12	Trap1	TNF receptor-associated protein 1 [Source:MGI Symbol;Acc:MGI:1915265]	chr16	3857835	3895691	-	37856	chr16:3857835-3895691	620.302	526.899	568.238	584.779	522.898	440.561	492.044	469.974	461.664	520.818	-0.26004	0.0906973	-2.86712	0.00414225	0.180356
738	ENSMUSG00000025907.15	Rb1cc1	RB1-inducible coiled-coil 1 [Source:MGI Symbol;Acc:MGI:1341850]	chr1	6276421	6346872	+	70451	chr1:6276421-6346872	1426.11	1315.99	1670.3	1750.06	1781.55	1852.9	2086.45	2000.02	1892.81	1752.91	0.302106	0.105355	2.8675	0.00413724	0.180356
739	ENSMUSG00000027367.17	Stard7	START domain containing 7 [Source:MGI Symbol;Acc:MGI:2139090]	chr2	127112138	127140852	+	28714	chr2:127112138-127140852	704.105	648.837	640.377	667.643	854.391	933.913	782.21	723.99	775.769	747.915	0.27631	0.0964376	2.86517	0.00416784	0.181225
740	ENSMUSG00000040728.16	Esrp1	epithelial splicing regulatory protein 1 [Source:MGI Symbol;Acc:MGI:1917326]	chr4	11331933	11386783	-	54850	chr4:11331933-11386783	479.394	460.568	354.777	404.163	635.703	573.474	501.254	490.248	565.74	496.147	0.351438	0.122825	2.8613	0.00421903	0.183203
741	ENSMUSG00000057880.13	Abat	4-aminobutyrate aminotransferase [Source:MGI Symbol;Acc:MGI:2443582]	chr16	8331293	8439432	+	108139	chr16:8331293-8439432	96.8167	142.026	86.2929	93.9994	77.878	70.4286	66.4916	49.6014	74.4648	84.2222	-0.510618	0.178518	-2.86032	0.00423212	0.183523
742	ENSMUSG00000006576.17	Slc4a3	solute carrier family 4 (anion exchanger), member 3 [Source:MGI Symbol;Acc:MGI:109350]	chr1	75522910	75538816	+	15906	chr1:75522910-75538816	279.892	269.995	255.497	269.476	241.092	145.908	202.818	179.705	219.336	229.302	-0.402108	0.140642	-2.85909	0.00424852	0.18356
743	ENSMUSG00000009876.14	Cox4i2	cytochrome c oxidase subunit 4I2 [Source:MGI Symbol;Acc:MGI:2135755]	chr2	152596093	152606957	+	10864	chr2:152596093-152606957	163.092	202.994	220.706	218.386	165.105	134.186	144.787	168.218	137.396	172.763	-0.386444	0.13518	-2.85875	0.00425317	0.18356
744	ENSMUSG00000022498.17	Txndc11	thioredoxin domain containing 11 [Source:MGI Symbol;Acc:MGI:1923620]	chr16	10892775	10952514	-	59739	chr16:10892775-10952514	724.202	761.909	710.664	666.755	594.485	547.009	634.629	638.832	516.533	643.891	-0.274761	0.0961301	-2.85822	0.00426025	0.18356
745	ENSMUSG00000024695.17	Zfp91	zinc finger protein 91 [Source:MGI Symbol;Acc:MGI:104854]	chr19	12744384	12773490	-	29106	chr19:12744384-12773490	1881	1692.79	1919.93	1954.8	2017.39	2322.53	2570.44	2251.27	2124.62	2081.64	0.266213	0.0931338	2.85839	0.004258	0.18356
746	ENSMUSG00000029402.9	Snrnp35	small nuclear ribonucleoprotein 35 (U11/U12) [Source:MGI Symbol;Acc:MGI:1923417]	chr5	124621197	124629187	+	7990	chr5:124621197-124629187	63.3869	81.823	67.9555	75.7779	46.276	47.7412	55.8134	42.9412	52.574	59.3654	-0.468397	0.163883	-2.85813	0.00426152	0.18356
747	ENSMUSG00000021187.15	Tc2n	tandem C2 domains, nuclear [Source:MGI Symbol;Acc:MGI:1921663]	chr12	101611702	101684782	-	73080	chr12:101611702-101684782	585.91	632.286	480.272	533.016	773.21	1048.06	662.281	640.828	771.943	680.867	0.424835	0.148711	2.85678	0.0042796	0.183691
748	ENSMUSG00000062319.3	Gm10115	predicted gene 10115 [Source:MGI Symbol;Acc:MGI:3641675]	chr2	6955264	6956491	-	1227	chr2:6955264-6956491	73.4138	63.7751	92.8684	73.4494	42.6576	41.4239	53.4977	61.2158	50.3505	61.4058	-0.497686	0.174207	-2.85687	0.00427847	0.183691
749	ENSMUSG00000103591.2	Gm38365	predicted gene, 38365 [Source:MGI Symbol;Acc:MGI:5611593]	chr1	87825262	87828254	+	2992	chr1:87825262-87828254	111.962	109.313	161.595	128.885	90.7263	89.0032	95.0188	95.9569	84.8396	107.478	-0.429868	0.150495	-2.85637	0.00428519	0.183691
750	ENSMUSG00000104696.2	Gm42946	predicted gene 42946 [Source:MGI Symbol;Acc:MGI:5663083]	chr3	156351957	156354526	+	2569	chr3:156351957-156354526	9.93609	17.7194	10.3981	5.56498	4.00226	3.03386	1.845	2.04152	5.04838	6.62106	-0.633819	0.22191	-2.8562	0.00428744	0.183691
751	ENSMUSG00000034324.17	Tmem132c	transmembrane protein 132C [Source:MGI Symbol;Acc:MGI:2443061]	chr5	127318872	127642857	+	323985	chr5:127318872-127642857	463.195	661.443	442.181	606.775	387.221	459.492	362.07	292.278	406.224	453.431	-0.443545	0.155321	-2.85567	0.00429468	0.183756
752	ENSMUSG00000046828.4	Mettl21e	methyltransferase like 21E [Source:MGI Symbol;Acc:MGI:2685837]	chr1	44243230	44258121	-	14891	chr1:44243230-44258121	15.8275	21.6916	40.4578	81.6576	13.171	15.9651	12.1934	20.9495	11.2665	25.9089	-0.654109	0.229258	-2.85315	0.00432876	0.184968
753	ENSMUSG00000039357.3	Fut11	fucosyltransferase 11 [Source:MGI Symbol;Acc:MGI:1920318]	chr14	20745036	20751084	+	6048	chr14:20745036-20751084	426.072	486.103	520.09	495.338	641.811	571.944	573.686	604.247	541.194	540.054	0.269758	0.0946745	2.84932	0.00438126	0.186468
754	ENSMUSG00000044229.10	Nxpe4	neurexophilin and PC-esterase domain family, member 4 [Source:MGI Symbol;Acc:MGI:1924792]	chr9	48073321	48311325	+	238004	chr9:48073321-48311325	248.955	230.732	221.099	178.956	323.356	316.106	280.85	246.813	288.926	259.532	0.3685	0.129305	2.84985	0.00437392	0.186468
755	ENSMUSG00000112393.2	Gm48655	predicted gene, 48655 [Source:MGI Symbol;Acc:MGI:6098267]	chr12	55861969	55863312	-	1343	chr12:55861969-55863312	33.5148	30.4335	40.7306	46.4672	15.9988	17.1786	16.6031	29.5902	24.1795	28.2996	-0.602144	0.211316	-2.8495	0.00437885	0.186468
756	ENSMUSG00000020949.10	Fkbp3	FK506 binding protein 3 [Source:MGI Symbol;Acc:MGI:1353460]	chr12	65109198	65120781	-	11583	chr12:65109198-65120781	234.79	221.464	178.832	226.454	319.711	315.945	231.84	273.844	299.356	255.804	0.378358	0.133025	2.84425	0.00445155	0.189209
757	ENSMUSG00000044072.15	Eml6	echinoderm microtubule associated protein like 6 [Source:MGI Symbol;Acc:MGI:2442895]	chr11	29693048	29976033	-	282985	chr11:29693048-29976033	239.062	219.039	258.431	205.787	212.072	157.3	162.458	183.37	148.262	198.42	-0.381241	0.134076	-2.84347	0.00446247	0.189422
758	ENSMUSG00000102241.2	Gm37716	predicted gene, 37716 [Source:MGI Symbol;Acc:MGI:5610944]	chr7	100107667	100108613	+	946	chr7:100107667-100108613	5.44945	5.87492	3.79645	0.931152	21.3188	7.06833	11.9898	12.2392	12.064	8.97023	0.642554	0.226192	2.84074	0.00450087	0.190549
759	ENSMUSG00002076937.1	Gm25820	predicted gene, 25820 [Source:MGI Symbol;Acc:MGI:5455597]	chr3	88601238	88601364	+	126	chr3:88601238-88601364	0.873254	1.90114	1.90885	0.93264	16.3107	3.02108	5.6276	4.17265	13.1373	5.32058	0.579724	0.204059	2.84097	0.00449765	0.190549
760	ENSMUSG00000003948.18	Mmd	monocyte to macrophage differentiation-associated [Source:MGI Symbol;Acc:MGI:1914718]	chr11	90140282	90169415	+	29133	chr11:90140282-90169415	535.477	575.697	563.201	500.506	605.027	1093.63	704.392	638.73	886	678.074	0.455994	0.160611	2.83912	0.00452387	0.191026
761	ENSMUSG00000022019.17	Tdrd3	tudor domain containing 3 [Source:MGI Symbol;Acc:MGI:2444023]	chr14	87654075	87782940	+	128865	chr14:87654075-87782940	579.551	559.209	583.061	568.585	702.553	656.47	639.253	702.485	634.926	625.121	0.212621	0.0748903	2.8391	0.00452403	0.191026
762	ENSMUSG00000055917.16	Zfp277	zinc finger protein 277 [Source:MGI Symbol;Acc:MGI:1890393]	chr12	40365045	40495901	-	130856	chr12:40365045-40495901	304.665	298.457	272.447	265.594	356.313	391.634	333.652	331.023	342.822	321.845	0.283755	0.100015	2.83713	0.00455216	0.19171
763	ENSMUSG00000121066.1		novel transcript, antisense to Limd2	chr11	106047025	106047482	+	457	chr11:106047025-106047482	112.182	116.045	111.115	104.309	135.53	131.806	193.567	151.716	146.365	133.626	0.406968	0.143428	2.83745	0.00454756	0.19171
764	ENSMUSG00000050600.6	Zfp831	zinc finger protein 831 [Source:MGI Symbol;Acc:MGI:3641861]	chr2	174485327	174552625	+	67298	chr2:174485327-174552625	268.633	163.737	210.482	192.64	57.3924	165.944	142.076	111.295	125.399	159.733	-0.578505	0.20406	-2.83498	0.00458289	0.192751
765	ENSMUSG00000030889.15	Vwa3a	von Willebrand factor A domain containing 3A [Source:MGI Symbol;Acc:MGI:3041229]	chr7	120338541	120404965	+	66424	chr7:120338541-120404965	230.83	181.755	201.202	130.465	548.121	255.194	294.075	183.218	456.257	275.68	0.608114	0.214562	2.83421	0.00459397	0.192965
766	ENSMUSG00000010797.7	Wnt2	wingless-type MMTV integration site family, member 2 [Source:MGI Symbol;Acc:MGI:98954]	chr6	17988939	18030584	-	41645	chr6:17988939-18030584	50.6043	109.226	151.29	120.609	44.0208	62.6928	77.4886	57.1592	36.3368	78.8253	-0.621752	0.219454	-2.83317	0.00460884	0.193111
767	ENSMUSG00000063659.12	Zbtb18	zinc finger and BTB domain containing 18 [Source:MGI Symbol;Acc:MGI:1353609]	chr1	177269917	177278330	+	8413	chr1:177269917-177278330	780.512	747.606	684.497	588.054	763.149	1042.72	1036.46	1248.18	803.967	855.017	0.424768	0.149929	2.83313	0.00460948	0.193111
768	ENSMUSG00000061589.15	Dot1l	DOT1-like, histone H3 methyltransferase (S. cerevisiae) [Source:MGI Symbol;Acc:MGI:2143886]	chr10	80591040	80631295	+	40255	chr10:80591040-80631295	1187.2	1227.3	1186.53	1105.18	1646.16	1275.33	1340.47	1800.21	1435.93	1356.03	0.325918	0.115107	2.83145	0.0046338	0.193878
769	ENSMUSG00000038425.19	Poli	polymerase (DNA directed), iota [Source:MGI Symbol;Acc:MGI:1347081]	chr18	70641751	70663691	-	21940	chr18:70641751-70663691	83.7357	73.8401	78.2301	69.4879	57.6894	63.9727	40.9489	45.2307	50.8848	62.6689	-0.476871	0.168481	-2.83042	0.00464874	0.19425
770	ENSMUSG00000021795.11	Sftpd	surfactant associated protein D [Source:MGI Symbol;Acc:MGI:109515]	chr14	40894171	40907106	-	12935	chr14:40894171-40907106	6761.99	7292.6	7347.09	7910.81	5220.83	4643.16	5100.67	7263.31	3866.96	6156.38	-0.42906	0.151697	-2.8284	0.00467811	0.19497
771	ENSMUSG00000059714.14	Flot1	flotillin 1 [Source:MGI Symbol;Acc:MGI:1100500]	chr17	36134122	36143683	+	9561	chr17:36134122-36143683	732.639	908.768	789.31	841.621	905.831	968.147	1034.54	1012.52	981.28	908.294	0.252257	0.0891742	2.82881	0.00467209	0.19497
772	ENSMUSG00000058672.8	Tubb2a	tubulin, beta 2A class IIA [Source:MGI Symbol;Acc:MGI:107861]	chr13	34258257	34261990	-	3733	chr13:34258257-34261990	1104.88	1246.05	1394.23	1254.64	728.112	900.611	827.423	1232.76	860.053	1060.97	-0.407337	0.144047	-2.82781	0.00468677	0.195078
773	ENSMUSG00000029823.17	Luc7l2	LUC7-like 2 (S. cerevisiae) [Source:MGI Symbol;Acc:MGI:2183260]	chr6	38528269	38586405	+	58136	chr6:38528269-38586405	3672.55	3558.89	4172.91	3675.59	2777.41	3077.59	3423.07	3316.93	3142.75	3424.19	-0.249931	0.0884331	-2.82621	0.00471018	0.195798
774	ENSMUSG00000033102.16	Cdc14b	CDC14 cell division cycle 14B [Source:MGI Symbol;Acc:MGI:2441808]	chr13	64337082	64423104	-	86022	chr13:64337082-64423104	209.003	204.971	244.722	276.347	310.602	314.28	291.985	271.104	324.332	271.927	0.342566	0.121289	2.82437	0.00473733	0.196673
775	ENSMUSG00000023084.12	Lrrc71	leucine rich repeat containing 71 [Source:MGI Symbol;Acc:MGI:1921735]	chr3	87644230	87655932	-	11702	chr3:87644230-87655932	270.832	206.325	169.487	158.94	475.633	222.532	346.866	260.986	336.343	271.994	0.543694	0.19273	2.82102	0.00478715	0.196698
776	ENSMUSG00000024603.9	Dctn4	dynactin 4 [Source:MGI Symbol;Acc:MGI:1914915]	chr18	60659257	60691838	+	32581	chr18:60659257-60691838	1194.85	1207.48	1361.94	1263.33	991.5	1028.3	1125.44	1134.34	1072.07	1153.25	-0.223746	0.0792754	-2.82239	0.00476668	0.196698
777	ENSMUSG00000024900.6	Cpt1a	carnitine palmitoyltransferase 1a, liver [Source:MGI Symbol;Acc:MGI:1098296]	chr19	3372334	3435733	+	63399	chr19:3372334-3435733	1552.69	1887.91	1958.07	2149.36	2556.56	2579.84	2379.05	2035.73	2438.41	2170.85	0.322677	0.114393	2.82078	0.00479068	0.196698
778	ENSMUSG00000025278.10	Flnb	filamin, beta [Source:MGI Symbol;Acc:MGI:2446089]	chr14	14518185	14651816	-	133631	chr14:14518185-14651816	4400.22	4282.59	6573.35	5434.88	3346.07	4116.16	3300.95	3872.83	4330.12	4406.35	-0.39999	0.141802	-2.82076	0.00479095	0.196698
779	ENSMUSG00000030747.6	Dgat2	diacylglycerol O-acyltransferase 2 [Source:MGI Symbol;Acc:MGI:1915050]	chr7	98802865	98831926	-	29061	chr7:98802865-98831926	156.91	90.2503	91.3265	141.122	81.064	42.0677	87.0464	81.3245	52.4933	91.5116	-0.581887	0.206297	-2.82062	0.00479303	0.196698
780	ENSMUSG00000031785.17	Adgrg1	adhesion G protein-coupled receptor G1 [Source:MGI Symbol;Acc:MGI:1340051]	chr8	95701379	95740845	+	39466	chr8:95701379-95740845	1380.19	2124.19	1659.55	1848.53	3189.94	2975.25	2189.39	1709.75	3693.43	2307.8	0.519576	0.184093	2.82236	0.00476712	0.196698
781	ENSMUSG00000065176.3	Rnu12	RNA U12, small nuclear [Source:MGI Symbol;Acc:MGI:1336893]	chr15	83033845	83033995	+	150	chr15:83033845-83033995	3.55318	6.61801	13.504	10.338	161.257	19.0796	11.1825	9.33395	63.9211	33.1986	0.566253	0.200669	2.82183	0.00477505	0.196698
782	ENSMUSG00000080885.2	Rpl10-ps6	ribosomal protein L10, pseudogene 6 [Source:MGI Symbol;Acc:MGI:3782343]	chr19	37272554	37273195	-	641	chr19:37272554-37273195	8.21607	3.89722	9.52676	1.86912	15.9702	18.1497	13.8314	12.2302	17.0226	11.1904	0.649372	0.229995	2.82342	0.00475145	0.196698
783	ENSMUSG00000100174.2	Gm28719	predicted gene 28719 [Source:MGI Symbol;Acc:MGI:5579425]	chr6	86475763	86477519	+	1756	chr6:86475763-86477519	13.5678	22.611	26.4946	17.6397	9.33566	8.08722	4.61224	14.2878	6.05156	13.632	-0.648537	0.229911	-2.82082	0.00479012	0.196698
784	ENSMUSG00000031358.18	Msl3	MSL complex subunit 3 [Source:MGI Symbol;Acc:MGI:1341851]	chrX	167437113	167456894	-	19781	chrX:167437113-167456894	338.756	356.526	357.016	340.738	395.339	463.352	404.819	401.868	420.432	386.539	0.250925	0.0889749	2.82018	0.00479971	0.196721
785	ENSMUSG00000118670.1	Muc19	mucin 19 [Source:MGI Symbol;Acc:MGI:2676278]	chr15	91722531	91832447	+	109916	chr15:91722531-91832447	4.50551	10.8542	12.2668	6.48128	32.0358	14.1675	18.4517	62.2878	12.139	19.2433	0.633684	0.224834	2.81845	0.00482557	0.197529
786	ENSMUSG00000020363.7	Gfpt2	glutamine fructose-6-phosphate transaminase 2 [Source:MGI Symbol;Acc:MGI:1338883]	chr11	49685005	49729440	+	44435	chr11:49685005-49729440	409.651	333.591	440.821	383.608	245.661	212.418	191.597	375.615	284.19	319.683	-0.484466	0.172029	-2.81618	0.00485979	0.198167
787	ENSMUSG00000037062.14	Sh3glb1	SH3-domain GRB2-like B1 (endophilin) [Source:MGI Symbol;Acc:MGI:1859730]	chr3	144389439	144426096	-	36657	chr3:144389439-144426096	2688.51	2461.96	2762.28	2731.78	2791.92	3166.46	3498.3	3289.01	3067.24	2939.72	0.240525	0.0853895	2.81679	0.00485056	0.198167
788	ENSMUSG00000041920.15	Slc16a6	solute carrier family 16 (monocarboxylic acid transporters), member 6 [Source:MGI Symbol;Acc:MGI:2144585]	chr11	109341681	109364424	-	22743	chr11:109341681-109364424	202.855	157.13	125.913	179.759	113.169	124.506	113.371	110.011	131.256	139.774	-0.428444	0.152131	-2.81629	0.00485819	0.198167
789	ENSMUSG00000054514.5	Atad3aos	ATPase family, AAA domain containing 3A, opposite strand [Source:MGI Symbol;Acc:MGI:1917698]	chr4	155845599	155853721	+	8122	chr4:155845599-155853721	3.29492	18.513	16.2085	17.7253	4.84578	3.62166	4.02357	2.22528	4.39257	8.31672	-0.615404	0.218555	-2.81578	0.00486582	0.198167
790	ENSMUSG00000022372.15	Sla	src-like adaptor [Source:MGI Symbol;Acc:MGI:104295]	chr15	66652668	66703678	-	51010	chr15:66652668-66703678	920.274	576.755	681.131	956.246	587.438	632.165	509.94	571.499	478.364	657.09	-0.432587	0.153702	-2.81446	0.00488593	0.198482
791	ENSMUSG00000057841.6	Rpl32	ribosomal protein L32 [Source:MGI Symbol;Acc:MGI:98038]	chr6	115782466	115785708	-	3242	chr6:115782466-115785708	1674.22	1513.88	1383.77	1389.84	1973.01	2114.55	1700.58	1644.08	1830.79	1691.64	0.296111	0.105208	2.81451	0.00488509	0.198482
792	ENSMUSG00000020594.15	Pum2	pumilio RNA-binding family member 2 [Source:MGI Symbol;Acc:MGI:1931751]	chr12	8724134	8802581	+	78447	chr12:8724134-8802581	2624.61	2925.8	3002.93	2809.23	3080.44	3143.42	3547.69	3320.92	3462.01	3101.89	0.215268	0.0765125	2.8135	0.0049005	0.198743
793	ENSMUSG00000025613.14	Cct8	chaperonin containing Tcp1, subunit 8 (theta) [Source:MGI Symbol;Acc:MGI:107183]	chr16	87280214	87292761	-	12547	chr16:87280214-87292761	1070.47	1099.67	981.786	1062.27	836.456	974.373	770.218	897.941	901.57	954.973	-0.255138	0.0906924	-2.81323	0.00490471	0.198743
794	ENSMUSG00000021902.8	Phf7	PHD finger protein 7 [Source:MGI Symbol;Acc:MGI:1919088]	chr14	30959646	30973274	-	13628	chr14:30959646-30973274	67.575	56.8282	70.8389	66.7894	114.85	93.644	114.182	73.38	86.8876	82.775	0.467529	0.166259	2.81205	0.00492265	0.198825
795	ENSMUSG00000030432.13	Rpl28	ribosomal protein L28 [Source:MGI Symbol;Acc:MGI:101839]	chr7	4795873	4798065	+	2192	chr7:4795873-4798065	1834.47	1771.18	1665.26	1669.23	2239.36	2328.61	1967.89	1800.56	2402.77	1964.37	0.291133	0.103529	2.81208	0.0049222	0.198825
796	ENSMUSG00000030530.16	Furin	furin (paired basic amino acid cleaving enzyme) [Source:MGI Symbol;Acc:MGI:97513]	chr7	80038333	80055184	-	16851	chr7:80038333-80055184	2978.38	3144.59	2950.23	3136.49	3206.54	4176.88	3477.91	3786.05	4574.41	3492.39	0.312311	0.111069	2.81188	0.0049253	0.198825
797	ENSMUSG00000049439.14	Cyp20a1	cytochrome P450, family 20, subfamily a, polypeptide 1 [Source:MGI Symbol;Acc:MGI:1925201]	chr1	60382482	60427219	+	44737	chr1:60382482-60427219	349.629	339.048	333.141	334.141	277.184	279.704	279.627	307.723	262.513	306.968	-0.257028	0.0914217	-2.81145	0.00493185	0.198839
798	ENSMUSG00000104452.2	Ighv8-8	immunoglobulin heavy variable 8-8 [Source:MGI Symbol;Acc:MGI:3815333]	chr12	115257682	115258124	-	442	chr12:115257682-115258124	6.4716	42.2342	8.66647	1.88916	2.65462	3.0121	2.76482	2.03619	1.98159	7.96786	-0.544192	0.193613	-2.81072	0.00494307	0.199042
799	ENSMUSG00000027438.15	Napb	N-ethylmaleimide sensitive fusion protein attachment protein beta [Source:MGI Symbol;Acc:MGI:104562]	chr2	148535905	148574387	-	38482	chr2:148535905-148574387	50.0891	45.6509	49.2139	62.332	105.055	66.076	79.0479	69.4061	74.023	66.766	0.49121	0.174812	2.80994	0.00495509	0.199277
800	ENSMUSG00000054766.14	Set	SET nuclear oncogene [Source:MGI Symbol;Acc:MGI:1860267]	chr2	29947390	29962589	+	15199	chr2:29947390-29962589	1892.93	1830.1	1669.93	1733.73	1422.43	1677.91	1411.16	1536.91	1504.79	1631.1	-0.230028	0.0818763	-2.80946	0.00496251	0.199326
801	ENSMUSG00000067274.11	Rplp0	ribosomal protein, large, P0 [Source:MGI Symbol;Acc:MGI:1927636]	chr5	115697526	115701786	+	4260	chr5:115697526-115701786	5643.09	5249.11	4904.7	5204.75	6713.24	7556.44	5751.39	5716.44	6681.41	5935.62	0.288321	0.10266	2.80851	0.00497707	0.199661
802	ENSMUSG00000020591.12	Ntsr2	neurotensin receptor 2 [Source:MGI Symbol;Acc:MGI:108018]	chr12	16703383	16710228	+	6845	chr12:16703383-16710228	6.14002	3.47836	2.50423	5.73332	16.4963	24.4863	9.77701	5.40932	16.0538	10.0087	0.629905	0.224684	2.80352	0.00505488	0.201311
803	ENSMUSG00000026482.14	Rgl1	ral guanine nucleotide dissociation stimulator,-like 1 [Source:MGI Symbol;Acc:MGI:107484]	chr1	152392511	152642102	-	249591	chr1:152392511-152642102	1160.86	1269.84	1051.06	1182.27	2085.73	1324.53	1366.2	1494.91	1546.76	1386.91	0.38086	0.135855	2.80343	0.00505615	0.201311
804	ENSMUSG00000029378.6	Areg	amphiregulin [Source:MGI Symbol;Acc:MGI:88068]	chr5	91287458	91296291	+	8833	chr5:91287458-91296291	98.7988	129.503	116.566	44.6298	33.3256	17.1754	23.9817	88.7619	28.1946	64.5485	-0.644474	0.229895	-2.80334	0.00505766	0.201311
805	ENSMUSG00000029458.15	Brap	BRCA1 associated protein [Source:MGI Symbol;Acc:MGI:1919649]	chr5	121798626	121825319	+	26693	chr5:121798626-121825319	839.192	717.815	770.672	829.053	839.51	930.195	1028.22	1018.5	949.725	880.32	0.261313	0.0931595	2.805	0.0050316	0.201311
806	ENSMUSG00000035890.10	Rnf126	ring finger protein 126 [Source:MGI Symbol;Acc:MGI:1917544]	chr10	79594349	79602786	-	8437	chr10:79594349-79602786	276.967	303.404	282.93	280.736	320.691	333.396	347.327	347.054	374.574	318.564	0.259864	0.0926887	2.80363	0.00505314	0.201311
807	ENSMUSG00000038954.15	Supt3	SPT3, SAGA and STAGA complex component [Source:MGI Symbol;Acc:MGI:1923723]	chr17	45088039	45430177	+	342138	chr17:45088039-45430177	96.1012	94.7179	102.045	108.821	66.9139	84.8872	68.5541	78.4727	67.3038	85.313	-0.404401	0.144292	-2.80266	0.00506834	0.201311
808	ENSMUSG00000053477.19	Tcf4	transcription factor 4 [Source:MGI Symbol;Acc:MGI:98506]	chr18	69476427	69822150	+	345723	chr18:69476427-69822150	4053.87	3982.44	4307.84	4272.65	5138.46	4670.81	4326.04	5044.87	4946.83	4527.09	0.209832	0.0748201	2.80448	0.00503974	0.201311
809	ENSMUSG00000105008.2	Gm43652	predicted gene 43652 [Source:MGI Symbol;Acc:MGI:5663789]	chr3	127656833	127657507	-	674	chr3:127656833-127657507	4.56069	1.95018	0.952087	1.868	11.98	7.05993	11.9877	7.13511	6.01189	5.94506	0.617111	0.220174	2.80283	0.00506557	0.201311
810	ENSMUSG00000001333.10	Sync	syncoilin [Source:MGI Symbol;Acc:MGI:1916078]	chr4	129181410	129202352	+	20942	chr4:129181410-129202352	36.0781	54.1411	56.6168	46.711	32.0361	23.3015	32.4365	28.4667	32.6703	38.0509	-0.540644	0.193032	-2.8008	0.00509759	0.201974
811	ENSMUSG00000011382.9	Dhdh	dihydrodiol dehydrogenase (dimeric) [Source:MGI Symbol;Acc:MGI:1919005]	chr7	45120411	45138229	-	17818	chr7:45120411-45138229	189.884	219.05	237.256	262.75	178.482	145.529	192.655	157.439	176.581	195.514	-0.377039	0.134608	-2.80102	0.00509415	0.201974
812	ENSMUSG00000041189.10	Chrnb1	cholinergic receptor, nicotinic, beta polypeptide 1 (muscle) [Source:MGI Symbol;Acc:MGI:87890]	chr11	69674862	69686769	-	11907	chr11:69674862-69686769	202.737	217.438	194.597	255.748	301.397	288.024	261.558	254.576	283.263	251.038	0.326845	0.116884	2.79633	0.00516871	0.204455
813	ENSMUSG00000089854.3	Gm16133	predicted gene 16133 [Source:MGI Symbol;Acc:MGI:3802155]	chr13	63477370	63487775	+	10405	chr13:63477370-63487775	1.61757	4.41419	7.6191	5.8146	245.315	5.43855	14.8303	19.5468	16.2963	35.6548	0.510313	0.182511	2.79606	0.00517293	0.204455
814	ENSMUSG00000025875.15	Tspan17	tetraspanin 17 [Source:MGI Symbol;Acc:MGI:1921507]	chr13	54937190	54944589	+	7399	chr13:54937190-54944589	183.586	231.013	230.904	231.647	179.818	172.665	167.933	149.533	180.476	191.953	-0.339816	0.121592	-2.79473	0.00519438	0.204733
815	ENSMUSG00000057098.15	Ebf1	early B cell factor 1 [Source:MGI Symbol;Acc:MGI:95275]	chr11	44508144	44898918	+	390774	chr11:44508144-44898918	568.413	394.296	425.598	437.542	275.077	281.182	387.889	387.131	314.323	385.717	-0.414796	0.148458	-2.79404	0.00520546	0.204733
816	ENSMUSG00000057329.8	Bcl2	B cell leukemia/lymphoma 2 [Source:MGI Symbol;Acc:MGI:88138]	chr1	106465908	106642004	-	176096	chr1:106465908-106642004	887.38	858.994	854.538	819.069	650.663	781.731	765.979	716.585	714.586	783.281	-0.226836	0.0811829	-2.79413	0.00520396	0.204733
817	ENSMUSG00000118815.1	Gm22068	predicted gene, 22068 [Source:MGI Symbol;Acc:MGI:5451845]	chr11	87317542	87317705	+	163	chr11:87317542-87317705	948.799	1155.38	855.803	720.143	2602.76	1014.1	1185.79	1153.81	2341.33	1330.88	0.590897	0.211438	2.79466	0.00519549	0.204733
818	ENSMUSG00000017969.14	Ptgis	prostaglandin I2 (prostacyclin) synthase [Source:MGI Symbol;Acc:MGI:1097156]	chr2	167033725	167082524	-	48799	chr2:167033725-167082524	505.618	582.516	781.332	908.505	560.587	433.221	538.512	373.456	437.064	568.979	-0.475477	0.170445	-2.78962	0.00527696	0.205879
819	ENSMUSG00000018965.12	Ywhah	tyrosine 3-monooxygenase/tryptophan 5-monooxygenase activation protein, eta polypeptide [Source:MGI Symbol;Acc:MGI:109194]	chr5	33176160	33185310	+	9150	chr5:33176160-33185310	1917.46	1858.93	2034.59	2250.12	1445.33	1636.79	1554.33	1924.3	1560.8	1798.07	-0.293587	0.105161	-2.79178	0.00524193	0.205879
820	ENSMUSG00000020250.12	Txnrd1	thioredoxin reductase 1 [Source:MGI Symbol;Acc:MGI:1354175]	chr10	82669785	82733546	+	63761	chr10:82669785-82733546	1487.73	1366.97	1426.43	1396.9	1445.96	1651.95	1982.25	1781.46	1940.82	1608.94	0.294092	0.105459	2.78869	0.00529225	0.205879
821	ENSMUSG00000032519.12	Slc25a38	solute carrier family 25, member 38 [Source:MGI Symbol;Acc:MGI:2384782]	chr9	119939440	119953570	+	14130	chr9:119939440-119953570	197.681	234.739	224.302	168.59	143.187	164.125	162.719	156.579	156.98	178.767	-0.35897	0.128712	-2.78895	0.00528797	0.205879
822	ENSMUSG00000036466.18	Megf11	multiple EGF-like-domains 11 [Source:MGI Symbol;Acc:MGI:1920951]	chr9	64292908	64616487	+	323579	chr9:64292908-64616487	17.7672	30.0707	11.4815	25.4639	45.6609	43.3245	22.2623	40.8757	91.337	36.4715	0.640818	0.229709	2.78969	0.00527586	0.205879
823	ENSMUSG00000040183.14	Ankrd6	ankyrin repeat domain 6 [Source:MGI Symbol;Acc:MGI:2154278]	chr4	32804035	32950841	-	146806	chr4:32804035-32950841	25.7068	27.2304	32.346	35.0267	86.7768	43.9955	35.8445	51.8558	53.5525	43.5928	0.587997	0.210664	2.79116	0.00525192	0.205879
824	ENSMUSG00000055994.16	Nod2	nucleotide-binding oligomerization domain containing 2 [Source:MGI Symbol;Acc:MGI:2429397]	chr8	89373943	89415102	+	41159	chr8:89373943-89415102	357.647	212.469	389.681	269.887	143.169	188.269	197.942	249.433	219.151	247.517	-0.503608	0.180472	-2.7905	0.0052626	0.205879
825	ENSMUSG00000061477.5	Rps7	ribosomal protein S7 [Source:MGI Symbol;Acc:MGI:1333818]	chr12	28680853	28685952	-	5099	chr12:28680853-28685952	2036.82	1860.1	1787.06	1898.79	2460.81	2720.06	2444.18	1938.53	2238.06	2153.82	0.298018	0.10684	2.7894	0.00528053	0.205879
826	ENSMUSG00000064380.3	Gm26448	predicted gene, 26448 [Source:MGI Symbol;Acc:MGI:5456225]	chr9	119958417	119958619	+	202	chr9:119958417-119958619	170.664	172.092	138.725	91.7944	311.858	296.79	152.489	182.976	269.296	198.52	0.561348	0.201195	2.79007	0.00526961	0.205879
827	ENSMUSG00000020463.16	Ppp4r3b	protein phosphatase 4 regulatory subunit 3B [Source:MGI Symbol;Acc:MGI:2144474]	chr11	29122890	29170797	+	47907	chr11:29122890-29170797	1268.06	792.647	1000.82	844.367	1497.7	1385.76	1210.76	1134.36	1496.28	1181.19	0.408725	0.146641	2.78724	0.0053159	0.206455
828	ENSMUSG00000021700.11	Rab3c	RAB3C, member RAS oncogene family [Source:MGI Symbol;Acc:MGI:1914545]	chr13	110190721	110417530	-	226809	chr13:110190721-110417530	78.0014	118	148.119	255.357	63.9524	30.6408	37.3088	118.86	75.8712	102.901	-0.640248	0.229727	-2.787	0.00531992	0.206455
829	ENSMUSG00000022197.17	Pdzd2	PDZ domain containing 2 [Source:MGI Symbol;Acc:MGI:1922394]	chr15	12359797	12740010	-	380213	chr15:12359797-12740010	8158.59	11309.5	11613.7	10552	6454.03	7118.64	8680.98	9016.83	7919.08	8980.38	-0.371311	0.133308	-2.78535	0.005347	0.207256
830	ENSMUSG00000049470.14	Aff4	AF4/FMR2 family, member 4 [Source:MGI Symbol;Acc:MGI:2136171]	chr11	53241660	53312657	+	70997	chr11:53241660-53312657	3487.35	3040.17	4395.67	4473.26	4757.66	5171.93	5498.49	4472.85	5310.13	4511.95	0.356709	0.128131	2.78395	0.0053702	0.207904
831	ENSMUSG00000021835.16	Bmp4	bone morphogenetic protein 4 [Source:MGI Symbol;Acc:MGI:88180]	chr14	46620977	46628126	-	7149	chr14:46620977-46628126	356.491	532.359	373.833	409.775	582.678	626.99	582.954	439.117	645.448	505.516	0.409217	0.147024	2.78333	0.00538035	0.208047
832	ENSMUSG00000027365.15	Trpm7	transient receptor potential cation channel, subfamily M, member 7 [Source:MGI Symbol;Acc:MGI:1929996]	chr2	126633485	126718150	-	84665	chr2:126633485-126718150	1591.42	1407.79	1469.38	1771	1982.82	1771.5	2039.98	1840.57	1790.28	1740.53	0.261087	0.0938358	2.78239	0.00539609	0.208405
833	ENSMUSG00000024078.8	Ttc27	tetratricopeptide repeat domain 27 [Source:MGI Symbol;Acc:MGI:1921446]	chr17	75024727	75170565	+	145838	chr17:75024727-75170565	190.523	136.219	115.662	107.548	79.6375	89.8518	99.6114	91.5138	99.7003	112.252	-0.471196	0.169495	-2.78	0.00543587	0.208438
834	ENSMUSG00000025290.18	Rps24	ribosomal protein S24 [Source:MGI Symbol;Acc:MGI:98147]	chr14	24537193	24547027	+	9834	chr14:24537193-24547027	2986.34	2518.2	2746.39	2551.8	3117.16	3855.31	3385.63	2948.76	3250.4	3040	0.279451	0.100492	2.78084	0.00542192	0.208438
835	ENSMUSG00000030347.7	D6Wsu163e	DNA segment, Chr 6, Wayne State University 163, expressed [Source:MGI Symbol;Acc:MGI:107893]	chr6	126916925	126952930	+	36005	chr6:126916925-126952930	220.476	204.062	194.45	200.689	132.715	138.785	187.396	152.06	169.183	177.757	-0.360349	0.129566	-2.78119	0.00541602	0.208438
836	ENSMUSG00000075592.12	Nynrin	NYN domain and retroviral integrase containing [Source:MGI Symbol;Acc:MGI:2652872]	chr14	56091467	56112193	+	20726	chr14:56091467-56112193	772.138	754.62	1297.27	744.537	581.876	724.441	542.085	602.761	625.948	738.408	-0.454901	0.163622	-2.78019	0.00543271	0.208438
837	ENSMUSG00000085527.2	Gm15535	predicted gene 15535 [Source:MGI Symbol;Acc:MGI:3782983]	chr3	85463353	85481252	-	17899	chr3:85463353-85481252	2.17875	17.3474	7.01341	5.21693	1.06988	0.810928	0.740097	0.818752	2.42636	4.18028	-0.529533	0.190415	-2.78095	0.00542009	0.208438
838	ENSMUSG00000108741.2	Gm44553	predicted gene 44553 [Source:MGI Symbol;Acc:MGI:5753129]	chr7	73108345	73110381	-	2036	chr7:73108345-73110381	84.9735	63.9386	80.394	93.7284	252.098	111.218	111.619	104.106	134.207	115.142	0.578603	0.208096	2.78047	0.00542804	0.208438
839	ENSMUSG00000047417.19	Rexo1	REX1, RNA exonuclease 1 [Source:MGI Symbol;Acc:MGI:1914182]	chr10	80376756	80397394	-	20638	chr10:80376756-80397394	752.655	673.622	714.637	606.826	732.699	888.739	946.746	854.124	823.611	777.073	0.290146	0.104409	2.77893	0.00545389	0.20888
840	ENSMUSG00000053334.7	Ficd	FIC domain containing [Source:MGI Symbol;Acc:MGI:1098550]	chr5	113873864	113878661	+	4797	chr5:113873864-113878661	155.285	163.494	187.095	153.908	102.737	121.372	128.23	147	117.169	141.81	-0.375272	0.135096	-2.77781	0.00547268	0.209101
841	ENSMUSG00000089726.3	Mir17hg	Mir17 host gene (non-protein coding) [Source:MGI Symbol;Acc:MGI:1923207]	chr14	115280311	115284159	+	3848	chr14:115280311-115284159	134.485	97.5304	137.932	106.603	34.6924	71.8167	72.8796	102.087	69.7098	91.9707	-0.560243	0.201662	-2.77813	0.00546725	0.209101
842	ENSMUSG00000072825.13	Cep170b	centrosomal protein 170B [Source:MGI Symbol;Acc:MGI:2145043]	chr12	112686889	112713026	+	26137	chr12:112686889-112713026	1572.22	1859.54	1699.61	1959.09	2440.5	1962.93	2209.42	2052.47	2154.29	1990.01	0.273051	0.0983477	2.77638	0.00549671	0.209769
843	ENSMUSG00000026269.15	Rnpepl1	arginyl aminopeptidase (aminopeptidase B)-like 1 [Source:MGI Symbol;Acc:MGI:1914170]	chr1	92838505	92852106	+	13601	chr1:92838505-92852106	1745.32	1574.18	1612.46	1586.8	1030.9	1380.46	1479.58	1267.09	1342.29	1446.56	-0.305947	0.110264	-2.77467	0.00552575	0.210627
844	ENSMUSG00000028495.15	Rps6	ribosomal protein S6 [Source:MGI Symbol;Acc:MGI:98159]	chr4	86772897	86775649	-	2752	chr4:86772897-86775649	3456.18	3309.07	2971.43	3025.35	3812.8	4083.63	3626.6	3477.41	3728.42	3498.99	0.224032	0.0807597	2.77406	0.00553622	0.210739
845	ENSMUSG00000028798.17	Eif3i	eukaryotic translation initiation factor 3, subunit I [Source:MGI Symbol;Acc:MGI:1860763]	chr4	129485753	129494441	-	8688	chr4:129485753-129494441	506.103	478.758	469.151	490.919	563.634	641.156	576.087	528.579	576.914	536.811	0.238736	0.0860823	2.77334	0.00554835	0.210739
846	ENSMUSG00000120984.1		novel transcript, antisense to Cavin1	chr11	100860694	100863199	+	2505	chr11:100860694-100863199	63.2343	63.982	66.1731	75.1311	26.6813	55.6197	51.6598	32.6639	40.3847	52.8367	-0.531995	0.191805	-2.77363	0.00554353	0.210739
847	ENSMUSG00000030757.14	Zkscan2	zinc finger with KRAB and SCAN domains 2 [Source:MGI Symbol;Acc:MGI:2444060]	chr7	123074607	123099672	-	25065	chr7:123074607-123099672	7.95001	11.2615	5.63137	5.65439	23.6902	11.2789	24.754	13.8508	18.0952	13.574	0.637107	0.229809	2.77234	0.00556555	0.211115
848	ENSMUSG00000046096.8	Mosmo	modulator of smoothened [Source:MGI Symbol;Acc:MGI:2446240]	chr7	120276841	120334077	+	57236	chr7:120276841-120334077	507.871	468.795	541.234	559.051	623.471	593.253	603.217	671.686	606.914	575.055	0.24384	0.0879654	2.77199	0.0055714	0.211115
849	ENSMUSG00000086591.2	Dnah2os	dynein, axonemal, heavy chain 2, opposite strand [Source:MGI Symbol;Acc:MGI:1924973]	chr11	69339374	69344502	+	5128	chr11:69339374-69344502	14.5468	32.2799	42.7416	26.091	9.3248	8.07581	13.8339	17.3364	16.0725	20.0336	-0.634132	0.228869	-2.77072	0.00559333	0.211696
850	ENSMUSG00000001415.11	Smg5	SMG5 nonsense mediated mRNA decay factor [Source:MGI Symbol;Acc:MGI:2447364]	chr3	88243567	88269645	+	26078	chr3:88243567-88269645	1031.73	1025.22	951.461	870.951	1208.23	1098.36	1132.79	1206.78	1083.48	1067.67	0.231925	0.0837999	2.76761	0.00564691	0.212722
851	ENSMUSG00000022105.7	Rb1	RB transcriptional corepressor 1 [Source:MGI Symbol;Acc:MGI:97874]	chr14	73421113	73563262	-	142149	chr14:73421113-73563262	841.452	743.737	775.365	666.716	1431.09	964.052	832.988	1070.72	933.203	917.702	0.409604	0.14798	2.76797	0.00564067	0.212722
852	ENSMUSG00000032500.11	Dclk3	doublecortin-like kinase 3 [Source:MGI Symbol;Acc:MGI:3039580]	chr9	111268149	111318186	+	50037	chr9:111268149-111318186	8.12569	9.8475	8.50441	18.5434	6.67067	2.02269	0	0	3.02983	6.3049	-0.556262	0.20098	-2.76774	0.00564461	0.212722
853	ENSMUSG00000039218.18	Srrm2	serine/arginine repetitive matrix 2 [Source:MGI Symbol;Acc:MGI:1923206]	chr17	24009506	24043715	+	34209	chr17:24009506-24043715	12435.2	13667.3	12083.4	12579	16009.9	14521.8	15796.2	14381.6	13446.4	13880.1	0.218017	0.0787492	2.7685	0.00563157	0.212722
854	ENSMUSG00000024319.19	Vps52	VPS52 GARP complex subunit [Source:MGI Symbol;Acc:MGI:1330304]	chr17	34174786	34186009	+	11223	chr17:34174786-34186009	496.572	571.277	546.213	613.527	428.817	488.782	481.121	456.302	445.543	503.128	-0.261451	0.0944882	-2.76702	0.00565714	0.212779
855	ENSMUSG00000034394.15	Lif	leukemia inhibitory factor [Source:MGI Symbol;Acc:MGI:96787]	chr11	4207557	4222514	+	14957	chr11:4207557-4222514	121.879	115.438	137.253	96.9402	202.951	171.033	98.2102	395.782	282.549	180.226	0.611445	0.220997	2.76676	0.00566166	0.212779
856	ENSMUSG00000020893.18	Per1	period circadian clock 1 [Source:MGI Symbol;Acc:MGI:1098283]	chr11	68986043	69000786	+	14743	chr11:68986043-69000786	2711.77	2174.91	3149.15	3989.39	1387.37	1038.69	2081.47	2751.84	1526.01	2312.29	-0.565725	0.204584	-2.76524	0.00568805	0.21311
857	ENSMUSG00000025870.11	Arl10	ADP-ribosylation factor-like 10 [Source:MGI Symbol;Acc:MGI:1930788]	chr13	54722828	54728941	+	6113	chr13:54722828-54728941	123.201	151.413	126.067	117.478	88.2862	95.0796	99.5955	104.683	97.4615	111.474	-0.37274	0.134782	-2.7655	0.00568358	0.21311
858	ENSMUSG00000026074.16	Map4k4	mitogen-activated protein kinase kinase kinase kinase 4 [Source:MGI Symbol;Acc:MGI:1349394]	chr1	39940073	40065470	+	125397	chr1:39940073-40065470	2638.32	3293.37	2852.91	2764.8	3604.36	3251.67	3247.28	3520.52	3523.77	3188.56	0.239148	0.0864878	2.76511	0.00569037	0.21311
859	ENSMUSG00000006705.14	Pknox1	Pbx/knotted 1 homeobox [Source:MGI Symbol;Acc:MGI:1201409]	chr17	31783708	31826667	+	42959	chr17:31783708-31826667	353.007	433.074	480.603	437.202	390.238	266.85	252.097	357.755	258.076	358.767	-0.424801	0.153711	-2.76364	0.00571611	0.213825
860	ENSMUSG00000036398.14	Ppp1r11	protein phosphatase 1, regulatory inhibitor subunit 11 [Source:MGI Symbol;Acc:MGI:1923747]	chr17	37259248	37262633	-	3385	chr17:37259248-37262633	326.323	364.095	361.998	348.606	243.639	309.784	233.448	299.747	292.401	308.894	-0.321031	0.116183	-2.76314	0.00572483	0.213902
861	ENSMUSG00000001027.8	Scn4a	sodium channel, voltage-gated, type IV, alpha [Source:MGI Symbol;Acc:MGI:98250]	chr11	106209418	106244114	-	34696	chr11:106209418-106244114	39.2444	38.678	27.2704	20.2715	8.17729	15.0552	21.803	16.0864	14.1591	22.305	-0.619064	0.224216	-2.76102	0.00576213	0.214854
862	ENSMUSG00000034275.20	Igsf9b	immunoglobulin superfamily, member 9B [Source:MGI Symbol;Acc:MGI:2685354]	chr9	27210500	27268842	+	58342	chr9:27210500-27268842	291.91	431.882	342.928	292.294	320.14	184.312	137.858	236.237	192.801	270.04	-0.524699	0.190044	-2.76093	0.00576367	0.214854
863	ENSMUSG00000017802.15	Retreg3	reticulophagy regulator family member 3 [Source:MGI Symbol;Acc:MGI:1915248]	chr11	100987148	101010719	-	23571	chr11:100987148-101010719	815.191	730.843	709.716	689.935	827.377	1017.98	866.439	856.059	879.89	821.492	0.260943	0.0946389	2.75725	0.00582898	0.216801
864	ENSMUSG00000119476.1	Rnu1a1	U1a1 small nuclear RNA [Source:MGI Symbol;Acc:MGI:97972]	chr11	87313693	87313856	+	163	chr11:87313693-87313856	943.423	1161.99	866.44	717.319	2590.6	1013.09	1169.08	1154.84	2325.4	1326.91	0.583009	0.211448	2.75723	0.00582941	0.216801
865	ENSMUSG00000093930.3	Hmgcs1	3-hydroxy-3-methylglutaryl-Coenzyme A synthase 1 [Source:MGI Symbol;Acc:MGI:107592]	chr13	120151915	120169796	+	17881	chr13:120151915-120169796	1939.18	1599.81	1560.95	1674.57	1165.62	1279.3	1632.7	1330.01	1228.65	1490.09	-0.325824	0.118199	-2.75656	0.00584124	0.21699
866	ENSMUSG00000048899.9	Rimkla	ribosomal modification protein rimK-like family member A [Source:MGI Symbol;Acc:MGI:3040686]	chr4	119322480	119349825	-	27345	chr4:119322480-119349825	11.7304	8.86879	10.39	10.1948	8.00644	1.01158	2.76761	1.02091	3.03151	6.33579	-0.606916	0.220362	-2.75418	0.00588393	0.218324
867	ENSMUSG00000020358.18	Hnrnpab	heterogeneous nuclear ribonucleoprotein A/B [Source:MGI Symbol;Acc:MGI:1330294]	chr11	51490927	51497674	-	6747	chr11:51490927-51497674	1784.64	1835.65	1746.12	1839.47	1358.24	1512.43	1476.37	1685.88	1625.65	1651.61	-0.225641	0.0819816	-2.75234	0.00591712	0.218797
868	ENSMUSG00000025239.4	Limd1	LIM domains containing 1 [Source:MGI Symbol;Acc:MGI:1352502]	chr9	123307771	123350617	+	42846	chr9:123307771-123350617	1551.93	1314.91	1360.44	1477.94	1788.28	1760.85	1533.01	1613.56	1817.96	1579.88	0.245075	0.0890357	2.75255	0.00591337	0.218797
869	ENSMUSG00000072618.4	Gm10384	predicted gene 10384 [Source:MGI Symbol;Acc:MGI:3641812]	chr15	36870744	36880121	-	9377	chr15:36870744-36880121	1.80826	0.984086	1.89201	0	6.67144	5.05705	3.691	7.14679	8.07578	3.92516	0.569348	0.206813	2.75297	0.00590581	0.218797
870	ENSMUSG00000021820.19	Camk2g	calcium/calmodulin-dependent protein kinase II gamma [Source:MGI Symbol;Acc:MGI:88259]	chr14	20784943	20844156	-	59213	chr14:20784943-20844156	609.986	528.921	617.92	592.144	830.542	802.534	779.742	627.575	656.524	671.765	0.310095	0.112749	2.75031	0.00595384	0.219902
871	ENSMUSG00000007777.10	0610009B22Rik	RIKEN cDNA 0610009B22 gene [Source:MGI Symbol;Acc:MGI:1913300]	chr11	51576213	51579701	-	3488	chr11:51576213-51579701	59.1669	78.2486	75.1116	69.9572	45.3101	52.5125	39.6781	54.0734	49.9805	58.2266	-0.46056	0.167487	-2.74982	0.00596277	0.21991
872	ENSMUSG00000034028.17	Cd226	CD226 antigen [Source:MGI Symbol;Acc:MGI:3039602]	chr18	89195091	89290353	+	95262	chr18:89195091-89290353	105.194	52.3828	87.1972	72.1567	99.8492	137.205	139.008	102.532	143.771	104.366	0.512356	0.186342	2.74955	0.00596774	0.21991
873	ENSMUSG00000017724.15	Etv4	ets variant 4 [Source:MGI Symbol;Acc:MGI:99423]	chr11	101660568	101676197	-	15629	chr11:101660568-101676197	21.179	20.6755	7.78114	20.8399	58.5525	37.5862	15.432	40.4309	67.018	32.1661	0.632191	0.230106	2.74739	0.00600711	0.220396
874	ENSMUSG00000027954.10	Efna1	ephrin A1 [Source:MGI Symbol;Acc:MGI:103236]	chr3	89179040	89188449	-	9409	chr3:89179040-89188449	308.683	640.392	412.788	400.358	611.407	829.443	817.895	475.488	736.738	581.466	0.516812	0.18814	2.74695	0.00601523	0.220396
875	ENSMUSG00000055745.5	Rtl6	retrotransposon Gag like 6 [Source:MGI Symbol;Acc:MGI:2675858]	chr15	84437599	84442024	-	4425	chr15:84437599-84442024	117.289	106.439	76.5012	112.133	66.7223	74.8596	66.4229	69.4233	82.8696	85.851	-0.44224	0.160984	-2.7471	0.00601241	0.220396
876	ENSMUSG00000058881.14	Zfp516	zinc finger protein 516 [Source:MGI Symbol;Acc:MGI:2443957]	chr18	82928788	83023439	+	94651	chr18:82928788-83023439	1026.07	1195.39	926.792	1100.14	1283.93	1276.34	1304.82	1174.92	1396.74	1187.24	0.265271	0.0965508	2.74747	0.00600562	0.220396
877	ENSMUSG00000114622.2	Gm18990	predicted gene, 18990 [Source:MGI Symbol;Acc:MGI:5011175]	chr13	78269189	78270837	+	1648	chr13:78269189-78270837	38.0011	35.3809	28.3932	36.2154	17.3365	15.1623	17.5263	25.5129	24.2007	26.4144	-0.567437	0.206466	-2.74833	0.00598993	0.220396
878	ENSMUSG00000004360.10	9330159F19Rik	RIKEN cDNA 9330159F19 gene [Source:MGI Symbol;Acc:MGI:3036239]	chr10	29087602	29106775	+	19173	chr10:29087602-29106775	72.4522	56.3409	35.7578	109.586	21.5355	31.3625	12.2609	18.4458	58.0631	46.2006	-0.63093	0.230056	-2.74251	0.00609714	0.22063
879	ENSMUSG00000022312.12	Eif3h	eukaryotic translation initiation factor 3, subunit H [Source:MGI Symbol;Acc:MGI:1915385]	chr15	51649954	51728919	-	78965	chr15:51649954-51728919	963.159	923.251	883.717	907.916	1067.13	1196.39	1122.31	951.55	1120.27	1015.08	0.238291	0.0868828	2.74268	0.00609409	0.22063
880	ENSMUSG00000027722.15	Spata5	spermatogenesis associated 5 [Source:MGI Symbol;Acc:MGI:1927170]	chr3	37474045	37633245	+	159200	chr3:37474045-37633245	279.059	289.622	337.221	254.965	175.429	201.256	164.736	290.863	154.099	238.583	-0.469103	0.171045	-2.74257	0.00609605	0.22063
881	ENSMUSG00000030657.12	Xylt1	xylosyltransferase 1 [Source:MGI Symbol;Acc:MGI:2451073]	chr7	116980214	117272803	+	292589	chr7:116980214-117272803	484.464	340.755	424.032	519.524	419.013	238.678	295.358	233.923	311.764	363.057	-0.470773	0.17158	-2.74376	0.00607402	0.22063
882	ENSMUSG00000042265.14	Trem1	triggering receptor expressed on myeloid cells 1 [Source:MGI Symbol;Acc:MGI:1930005]	chr17	48539796	48553952	+	14156	chr17:48539796-48553952	123.543	115.001	118.309	202.178	60.0288	75.182	85.7183	125.805	71.1261	108.543	-0.550757	0.200695	-2.74425	0.00606492	0.22063
883	ENSMUSG00000042323.18	Pbrm1	polybromo 1 [Source:MGI Symbol;Acc:MGI:1923998]	chr14	30741095	30843549	+	102454	chr14:30741095-30843549	2032.53	2028.65	2129.12	2128.73	2243.81	2271.98	2373.71	2281.68	2390.05	2208.92	0.151213	0.0551301	2.74285	0.00609092	0.22063
884	ENSMUSG00000042507.16	Mideas	mitotic deacetylase associated SANT domain protein [Source:MGI Symbol;Acc:MGI:2685106]	chr12	84195950	84265655	-	69705	chr12:84195950-84265655	1706.52	1634.11	2062.36	2671.64	1650.25	1458.99	1569.78	1437.16	1323.17	1723.78	-0.392745	0.143148	-2.74362	0.00607659	0.22063
885	ENSMUSG00000062031.14	Pgghg	protein glucosylgalactosylhydroxylysine glucosidase [Source:MGI Symbol;Acc:MGI:2444047]	chr7	140521304	140527577	+	6273	chr7:140521304-140527577	312.58	318.899	263.24	312.381	180.271	265.55	217.304	198.422	264.167	259.202	-0.378559	0.138005	-2.74309	0.00608647	0.22063
886	ENSMUSG00000090083.12	Rnf8	ring finger protein 8 [Source:MGI Symbol;Acc:MGI:1929069]	chr17	29833764	29863965	+	30201	chr17:29833764-29863965	370.09	483.277	402.759	308.967	270.656	299.491	301.459	327.954	257.013	335.741	-0.379773	0.138429	-2.74344	0.00607983	0.22063
887	ENSMUSG00000090173.9	Fbxw10	F-box and WD-40 domain protein 10 [Source:MGI Symbol;Acc:MGI:3052463]	chr11	62737895	62768291	+	30396	chr11:62737895-62768291	26.4972	21.4767	29.3438	37.3825	65.5294	46.111	50.8666	56.5809	31.6524	40.6045	0.566818	0.206447	2.74559	0.00604016	0.22063
888	ENSMUSG00000102841.2	Gm38036	predicted gene, 38036 [Source:MGI Symbol;Acc:MGI:5611264]	chr1	194359310	194362873	+	3563	chr1:194359310-194362873	177.806	140.88	305.147	243.794	169.46	49.5639	99.6329	145.985	100.02	159.143	-0.606405	0.220882	-2.74537	0.0060442	0.22063
889	ENSMUSG00000028121.9	Bcar3	breast cancer anti-estrogen resistance 3 [Source:MGI Symbol;Acc:MGI:1352501]	chr3	122087785	122323840	+	236055	chr3:122087785-122323840	580.366	440.212	929.565	1200.93	369.07	376.12	524.772	614.466	346.896	598.044	-0.576789	0.210359	-2.74193	0.00610785	0.220769
890	ENSMUSG00000031381.17	Piga	phosphatidylinositol glycan anchor biosynthesis, class A [Source:MGI Symbol;Acc:MGI:99461]	chrX	163202783	163216912	+	14129	chrX:163202783-163216912	229.58	202.706	228.794	227.895	170.242	167.573	136.53	207.625	160.696	192.405	-0.364304	0.132892	-2.74135	0.00611882	0.220917
891	ENSMUSG00000040867.14	Begain	brain-enriched guanylate kinase-associated [Source:MGI Symbol;Acc:MGI:3044626]	chr12	108998113	109034143	-	36030	chr12:108998113-109034143	30.4345	43.1146	51.7129	57.1612	81.1104	57.919	71.765	93.5572	63.3649	61.1267	0.529734	0.193355	2.7397	0.00614954	0.221777
892	ENSMUSG00000014837.16	4931428F04Rik	RIKEN cDNA 4931428F04 gene [Source:MGI Symbol;Acc:MGI:1921606]	chr8	106007041	106016496	-	9455	chr8:106007041-106016496	72.0682	73.3965	79.8081	62.7449	42.7915	58.2915	53.2009	49.9225	43.9321	59.5729	-0.453489	0.165607	-2.73835	0.00617483	0.221961
893	ENSMUSG00000029249.16	Rest	RE1-silencing transcription factor [Source:MGI Symbol;Acc:MGI:104897]	chr5	77413338	77434279	+	20941	chr5:77413338-77434279	1117.63	1026.89	1085.82	995.003	890.195	1001.04	830.942	842.297	900.565	965.598	-0.233945	0.0854338	-2.73832	0.00617537	0.221961
894	ENSMUSG00000113918.2	Gm6566	predicted gene 6566 [Source:MGI Symbol;Acc:MGI:3647745]	chr12	87196249	87202260	-	6011	chr12:87196249-87202260	4.53327	8.82745	5.68725	4.64983	10.6636	19.1946	13.8354	10.2021	18.1214	10.635	0.630171	0.230119	2.73845	0.00617289	0.221961
895	ENSMUSG00000002799.7	Jag2	jagged 2 [Source:MGI Symbol;Acc:MGI:1098270]	chr12	112871439	112893396	-	21957	chr12:112871439-112893396	485.441	656.48	1161.61	956.231	482.713	407.562	310.633	730.331	367.743	617.639	-0.578046	0.211245	-2.73637	0.00621203	0.222956
896	ENSMUSG00000106062.2	Gm43820	predicted gene 43820 [Source:MGI Symbol;Acc:MGI:5663957]	chr3	37698756	37702101	+	3345	chr3:37698756-37702101	52.3558	50.2373	48.1858	49.1342	142.769	74.8489	64.5765	73.5016	67.6831	69.2547	0.552694	0.201999	2.73611	0.00621694	0.222956
897	ENSMUSG00000035295.11	Wdr38	WD repeat domain 38 [Source:MGI Symbol;Acc:MGI:1923896]	chr2	38887488	38896180	+	8692	chr2:38887488-38896180	14.2201	17.0516	18.3813	17.5222	65.5149	18.7908	20.6244	43.6492	38.1964	28.2168	0.62344	0.227989	2.73451	0.00624724	0.223793
898	ENSMUSG00000053929.19	Cyhr1	cysteine and histidine rich 1 [Source:MGI Symbol;Acc:MGI:1859320]	chr15	76531127	76541120	-	9993	chr15:76531127-76541120	377.9	407.264	362.575	390.432	435.578	482.04	492.404	422.902	462.364	425.94	0.246558	0.090244	2.73213	0.00629269	0.22467
899	ENSMUSG00000061665.8	Cd2ap	CD2-associated protein [Source:MGI Symbol;Acc:MGI:1330281]	chr17	43103842	43187556	-	83714	chr17:43103842-43187556	2050.23	1671.41	1775.93	1779.32	2106.37	2159.39	2429.18	1993.06	2224.32	2021.02	0.251801	0.0921611	2.73218	0.0062917	0.22467
900	ENSMUSG00000085939.5	Cd63-ps	CD63 antigen, pseudogene [Source:MGI Symbol;Acc:MGI:105972]	chr18	50267862	50268578	+	716	chr18:50267862-50268578	0	0	0	0	14.7016	18.2286	17.5885	0	7.04588	6.39606	0.447045	0.163584	2.73281	0.00627959	0.22467
901	ENSMUSG00000052270.8	Fpr2	formyl peptide receptor 2 [Source:MGI Symbol;Acc:MGI:1278319]	chr17	18108086	18114214	+	6128	chr17:18108086-18114214	122.644	93.8137	59.5936	89.7523	132.576	137.809	197.281	137.094	116.236	120.755	0.516673	0.189366	2.72844	0.00636346	0.226945
902	ENSMUSG00000066150.13	Slc31a1	solute carrier family 31, member 1 [Source:MGI Symbol;Acc:MGI:1333843]	chr4	62278964	62310006	+	31042	chr4:62278964-62310006	923.829	793.974	863.176	881.162	931.188	1006.85	1079.89	1029.12	1008.4	946.399	0.218085	0.079962	2.72735	0.00638446	0.227441
903	ENSMUSG00000017421.19	Zfp207	zinc finger protein 207 [Source:MGI Symbol;Acc:MGI:1340045]	chr11	80274105	80296559	+	22454	chr11:80274105-80296559	1862.77	1609.42	1850.46	1658.21	1832.74	2167.5	2040.91	2406.96	2161.17	1954.46	0.268672	0.098646	2.7236	0.00645747	0.229533
904	ENSMUSG00000072946.13	Ptgr2	prostaglandin reductase 2 [Source:MGI Symbol;Acc:MGI:1916372]	chr12	84332006	84362606	+	30600	chr12:84332006-84362606	377.326	393.142	450.028	353.55	335.934	326.106	327.082	311.325	263.907	348.711	-0.310246	0.113907	-2.72369	0.00645577	0.229533
905	ENSMUSG00000102700.2	Gm38312	predicted gene, 38312 [Source:MGI Symbol;Acc:MGI:5611540]	chr1	89024795	89026540	+	1745	chr1:89024795-89026540	36.1819	36.3732	50.1515	32.4948	34.6751	16.1743	18.4489	20.4111	21.18	29.5657	-0.576019	0.211576	-2.72252	0.00647864	0.229777
906	ENSMUSG00000118751.1	Gm26444	predicted gene, 26444 [Source:MGI Symbol;Acc:MGI:5456221]	chr12	54776380	54776543	+	163	chr12:54776380-54776543	991.804	1143.09	856.77	732.381	2617.63	1006.07	1197.86	1128.97	2360.24	1337.2	0.577602	0.212134	2.72282	0.0064727	0.229777
907	ENSMUSG00000007411.17	Mark3	MAP/microtubule affinity regulating kinase 3 [Source:MGI Symbol;Acc:MGI:1341865]	chr12	111540957	111622655	+	81698	chr12:111540957-111622655	1251.74	1257.01	1268.22	1314.47	1445.28	1382.04	1396.67	1487.01	1612.29	1379.41	0.197209	0.0724516	2.72194	0.00648992	0.229924
908	ENSMUSG00000057182.17	Scn3a	sodium channel, voltage-gated, type III, alpha [Source:MGI Symbol;Acc:MGI:98249]	chr2	65288607	65397971	-	109364	chr2:65288607-65397971	380.239	475.147	790.263	590.621	410.925	186.724	427.699	354.707	260.312	430.737	-0.558987	0.205462	-2.72064	0.00651563	0.230452
909	ENSMUSG00000089417.3	Gm22009	predicted gene, 22009 [Source:MGI Symbol;Acc:MGI:5451786]	chr3	68992438	68992780	-	342	chr3:68992438-68992780	1150.08	1265.36	1060.22	920.802	1011.37	795.778	905.977	740.277	802.819	961.409	-0.339997	0.124978	-2.72046	0.00651918	0.230452
910	ENSMUSG00000072949.7	Acot1	acyl-CoA thioesterase 1 [Source:MGI Symbol;Acc:MGI:1349396]	chr12	84056264	84065145	+	8881	chr12:84056264-84065145	104.273	170.517	238.248	216.6	431.303	282.469	349.716	249.5	221.161	251.532	0.550661	0.202471	2.71971	0.00653402	0.230469
911	ENSMUSG00000118012.2	Gm46620	predicted gene, 46620 [Source:MGI Symbol;Acc:MGI:5826257]	chr18	82712412	82719461	+	7049	chr18:82712412-82719461	98.5653	134.72	117.309	132.736	174.721	130.417	176.19	160.234	180.578	145.052	0.394789	0.145149	2.71988	0.00653049	0.230469
912	ENSMUSG00000079105.5	C7	complement component 7 [Source:MGI Symbol;Acc:MGI:88235]	chr15	5018244	5093222	-	74978	chr15:5018244-5093222	2392.52	2762.56	3180.59	3309.04	1707.67	1659.57	2406.81	2709.14	1558.07	2409.55	-0.452691	0.166527	-2.71842	0.00655936	0.23111
913	ENSMUSG00000021559.15	Dapk1	death associated protein kinase 1 [Source:MGI Symbol;Acc:MGI:1916885]	chr13	60749761	60911005	+	161244	chr13:60749761-60911005	2132.26	2009.7	2142.97	2255.6	1994.91	1484.41	1677.23	1896.97	1449.12	1893.69	-0.30786	0.113313	-2.71689	0.00658978	0.231858
914	ENSMUSG00000022475.20	Hdac7	histone deacetylase 7 [Source:MGI Symbol;Acc:MGI:1891835]	chr15	97690545	97742383	-	51838	chr15:97690545-97742383	2285.88	2991.33	2747.84	2754.36	3259.3	3262.57	3691.85	3248.92	2987.86	3025.55	0.273639	0.100736	2.71639	0.00659989	0.231858
915	ENSMUSG00000034007.11	Scaper	S phase cyclin A-associated protein in the ER [Source:MGI Symbol;Acc:MGI:1925976]	chr9	55457163	55845403	-	388240	chr9:55457163-55845403	437.514	376.185	473.798	504.894	374.005	353.876	386.022	318.237	351.73	397.362	-0.30773	0.113308	-2.71587	0.00661028	0.231858
916	ENSMUSG00000034892.9	Rps29	ribosomal protein S29 [Source:MGI Symbol;Acc:MGI:107681]	chr12	69204496	69205960	-	1464	chr12:69204496-69205960	1543.76	1421.16	1442.48	1385.89	1665.02	1867.54	1727.38	1547.34	1643.73	1582.7	0.216052	0.0795488	2.71597	0.00660821	0.231858
917	ENSMUSG00000035547.15	Capn5	calpain 5 [Source:MGI Symbol;Acc:MGI:1100859]	chr7	97770766	97827481	-	56715	chr7:97770766-97827481	471.044	532.455	528.564	455.396	447.244	438.329	338.846	376.189	314.849	433.657	-0.345767	0.127346	-2.71518	0.00662389	0.231858
918	ENSMUSG00000082776.4	Gm7061	predicted gene 7061 [Source:MGI Symbol;Acc:MGI:3648315]	chrX	93816225	93817640	-	1415	chrX:93816225-93817640	1.81104	3.92811	5.68202	7.43309	19.9999	16.1695	16.6033	9.18357	7.05407	9.76274	0.616954	0.2272	2.71546	0.00661831	0.231858
919	ENSMUSG00000028772.20	Zcchc17	zinc finger, CCHC domain containing 17 [Source:MGI Symbol;Acc:MGI:1919955]	chr4	130209176	130253736	-	44560	chr4:130209176-130253736	253.97	221.821	188.91	246.028	160.806	182.661	153.077	204.804	157.033	196.568	-0.368713	0.13591	-2.71292	0.00666929	0.233193
920	ENSMUSG00000025930.7	Msc	musculin [Source:MGI Symbol;Acc:MGI:1333884]	chr1	14823570	14826216	-	2646	chr1:14823570-14826216	8.51535	6.23943	3.56791	7.86416	15.0864	28.998	11.5714	18.8365	10.5928	12.3635	0.62271	0.229604	2.71211	0.00668564	0.233257
921	ENSMUSG00000105986.2	Gm43065	predicted gene 43065 [Source:MGI Symbol;Acc:MGI:5663202]	chr3	103772022	103774113	+	2091	chr3:103772022-103774113	135.583	38.3669	72.8222	61.2439	9.33717	30.333	39.6664	50.0124	33.3019	52.2963	-0.624163	0.230113	-2.71242	0.00667944	0.233257
922	ENSMUSG00000028447.12	Dctn3	dynactin 3 [Source:MGI Symbol;Acc:MGI:1859251]	chr4	41714798	41723170	-	8372	chr4:41714798-41723170	254.439	298.035	306.98	275.461	183.976	217.264	241.308	252.972	204.959	248.377	-0.334548	0.123386	-2.7114	0.00670004	0.233506
923	ENSMUSG00000025047.10	Pdcd11	programmed cell death 11 [Source:MGI Symbol;Acc:MGI:1341788]	chr19	47079207	47120304	+	41097	chr19:47079207-47120304	595.037	633.535	668.552	661.743	577.651	516.473	526.183	572.922	540.805	588.1	-0.220571	0.0813662	-2.71084	0.00671132	0.233592
924	ENSMUSG00000025916.11	Ppp1r42	protein phosphatase 1, regulatory subunit 42 [Source:MGI Symbol;Acc:MGI:1921138]	chr1	10038849	10079361	-	40512	chr1:10038849-10079361	3.56747	3.39284	4.47712	3.21261	17.4214	13.1586	9.4653	4.40846	12.1059	7.91219	0.612537	0.225985	2.71051	0.00671788	0.233592
925	ENSMUSG00000027360.6	Hdc	histidine decarboxylase [Source:MGI Symbol;Acc:MGI:96062]	chr2	126435587	126461219	-	25632	chr2:126435587-126461219	1052.47	857.107	1005.17	1054.39	754.596	477.218	784.829	812.847	785.199	842.647	-0.403231	0.148783	-2.7102	0.00672431	0.233592
926	ENSMUSG00000020961.16	Ston2	stonin 2 [Source:MGI Symbol;Acc:MGI:1918272]	chr12	91599783	91755161	-	155378	chr12:91599783-91755161	662.718	820.668	857.639	771.757	883.244	971.902	1260.47	1021.33	908.17	906.434	0.343879	0.126942	2.70895	0.00674961	0.23418
927	ENSMUSG00000022376.9	Adcy8	adenylate cyclase 8 [Source:MGI Symbol;Acc:MGI:1341110]	chr15	64568933	64794145	-	225212	chr15:64568933-64794145	482.61	549.139	597.961	663.397	338.207	308.136	571.491	391.475	255.895	462.035	-0.49677	0.183402	-2.70865	0.00675583	0.23418
928	ENSMUSG00000060938.15	Rpl26	ribosomal protein L26 [Source:MGI Symbol;Acc:MGI:106022]	chr11	68792409	68797815	+	5406	chr11:68792409-68797815	1853.79	1731.99	1725.14	1620.49	2035.44	2300.94	2170.03	1821.37	1992.28	1916.83	0.242455	0.0895886	2.70632	0.00680342	0.235576
929	ENSMUSG00000036782.14	Klhl13	kelch-like 13 [Source:MGI Symbol;Acc:MGI:1914705]	chrX	23085510	23231321	-	145811	chrX:23085510-23231321	183.745	231.623	244.066	236.092	203.118	143.485	122.012	157.572	177.157	188.763	-0.418884	0.15481	-2.70579	0.0068142	0.235691
930	ENSMUSG00000097099.4	Gm9917	predicted gene 9917 [Source:MGI Symbol;Acc:MGI:3704343]	chr9	107436008	107445614	-	9606	chr9:107436008-107445614	380.285	666.99	935.151	715.284	294.803	143.221	481.243	528.245	197.255	482.497	-0.612607	0.226435	-2.70544	0.00682142	0.235691
931	ENSMUSG00000064358.1	mt-Co3	mitochondrially encoded cytochrome c oxidase III [Source:MGI Symbol;Acc:MGI:102502]	chrM	8607	9390	+	783	chrM:8607-9390	1310.64	2977.34	3472.44	2670.84	6304.64	6912.84	2538.88	4696.38	3698.5	3842.5	0.587629	0.21735	2.70361	0.0068591	0.236738
932	ENSMUSG00000001627.13	Ifrd1	interferon-related developmental regulator 1 [Source:MGI Symbol;Acc:MGI:1316717]	chr12	40251566	40298503	-	46937	chr12:40251566-40298503	933.486	821.096	1071.65	1135.11	705.064	563.15	892.408	822.685	588.472	837.013	-0.412346	0.152551	-2.703	0.00687168	0.236918
933	ENSMUSG00000031858.18	Mau2	MAU2 sister chromatid cohesion factor [Source:MGI Symbol;Acc:MGI:1921799]	chr8	70468773	70495384	-	26611	chr8:70468773-70495384	1673.89	1549.68	1563.2	1769.78	1806.83	1853.58	1843.71	1967.91	1897.61	1769.58	0.188703	0.0698271	2.70244	0.00688327	0.237063
934	ENSMUSG00000023923.11	Tbc1d5	TBC1 domain family, member 5 [Source:MGI Symbol;Acc:MGI:1919488]	chr17	51040152	51486380	-	446228	chr17:51040152-51486380	691.919	593.683	681.749	670.478	588.816	563.653	561.715	537.596	569.66	606.585	-0.21927	0.0811667	-2.70148	0.00690313	0.237493
935	ENSMUSG00000020108.5	Ddit4	DNA-damage-inducible transcript 4 [Source:MGI Symbol;Acc:MGI:1921997]	chr10	59785491	59787656	-	2165	chr10:59785491-59787656	432.364	601.646	527.055	778.007	390.764	374.034	179.877	418.429	423.608	458.42	-0.536187	0.198514	-2.701	0.00691311	0.237582
936	ENSMUSG00000014551.9	Mrps25	mitochondrial ribosomal protein S25 [Source:MGI Symbol;Acc:MGI:1928140]	chr6	92146506	92161014	-	14508	chr6:92146506-92161014	235.256	306.723	270.363	193.95	200.914	182.917	163.443	203.678	169.592	214.093	-0.393993	0.145932	-2.69984	0.00693734	0.23816
937	ENSMUSG00000104061.2	Gm37953	predicted gene, 37953 [Source:MGI Symbol;Acc:MGI:5611181]	chr9	101027511	101029394	+	1883	chr9:101027511-101029394	9.94676	16.7174	17.0285	25.0616	40.0127	19.2087	30.4412	43.8859	37.3267	26.6255	0.603766	0.223698	2.69902	0.00695431	0.238488
938	ENSMUSG00000026203.17	Dnajb2	DnaJ heat shock protein family (Hsp40) member B2 [Source:MGI Symbol;Acc:MGI:1928739]	chr1	75213050	75222336	+	9286	chr1:75213050-75222336	538.033	619.889	644.85	638.872	561.652	352.132	449.104	521.991	377.712	522.693	-0.387559	0.143709	-2.69684	0.0070001	0.239575
939	ENSMUSG00000031994.14	Adamts8	a disintegrin-like and metallopeptidase (reprolysin type) with thrombospondin type 1 motif, 8 [Source:MGI Symbol;Acc:MGI:1353468]	chr9	30853858	30875134	+	21276	chr9:30853858-30875134	251.697	512.21	553.698	710.074	356.076	216.285	290.867	326.976	331.367	394.361	-0.545143	0.202145	-2.6968	0.00700095	0.239575
940	ENSMUSG00000021282.18	Eif5	eukaryotic translation initiation factor 5 [Source:MGI Symbol;Acc:MGI:95309]	chr12	111504450	111513186	+	8736	chr12:111504450-111513186	2341.64	2107.21	2482	2419.39	2484.57	2756.97	3306.68	2831.62	2813.91	2616	0.266949	0.0991028	2.69366	0.00706732	0.24159
941	ENSMUSG00000037784.15	Dzip1l	DAZ interacting protein 1-like [Source:MGI Symbol;Acc:MGI:1919757]	chr9	99511549	99551309	+	39760	chr9:99511549-99551309	453.115	565.138	417.578	585.929	1029.46	758.257	608.896	519.683	847.75	642.868	0.472177	0.175389	2.69217	0.00709895	0.242164
942	ENSMUSG00000040250.15	Ints13	integrator complex subunit 13 [Source:MGI Symbol;Acc:MGI:1918427]	chr6	146451130	146479333	-	28203	chr6:146451130-146479333	393.222	313.397	420.776	487.57	551.581	468.929	609.636	547.631	490.773	475.946	0.365722	0.135883	2.69145	0.00711426	0.242164
943	ENSMUSG00000071359.14	Tbpl1	TATA box binding protein-like 1 [Source:MGI Symbol;Acc:MGI:1339946]	chr10	22579778	22607837	-	28059	chr10:22579778-22607837	324.303	225.537	258.829	270.049	393.812	314.757	435.085	333.722	327.226	320.369	0.376097	0.139713	2.69192	0.00710423	0.242164
944	ENSMUSG00000102319.2	Gm37626	predicted gene, 37626 [Source:MGI Symbol;Acc:MGI:5610854]	chr1	44600045	44604607	+	4562	chr1:44600045-44604607	73.9785	73.9193	97.2759	99.1554	66.723	52.6047	52.5849	72.4866	44.4683	70.3552	-0.476192	0.176927	-2.69146	0.00711394	0.242164
945	ENSMUSG00000030869.12	Ndufab1	NADH:ubiquinone oxidoreductase subunit AB1 [Source:MGI Symbol;Acc:MGI:1917566]	chr7	121684626	121701109	-	16483	chr7:121684626-121701109	280.366	283.707	239.469	248.173	296.596	374.561	316.892	316.293	328.507	298.285	0.292766	0.108832	2.69008	0.00714354	0.242649
946	ENSMUSG00000035805.14	Mlc1	megalencephalic leukoencephalopathy with subcortical cysts 1 homolog (human) [Source:MGI Symbol;Acc:MGI:2157910]	chr15	88840087	88863210	-	23123	chr15:88840087-88863210	379.51	551.244	549.429	603.03	410.469	294.469	328.317	470.728	277.494	429.41	-0.458659	0.1705	-2.69007	0.00714362	0.242649
947	ENSMUSG00000039671.19	Zmynd8	zinc finger, MYND-type containing 8 [Source:MGI Symbol;Acc:MGI:1918025]	chr2	165626072	165740936	-	114864	chr2:165626072-165740936	1370.72	1239.63	1142.36	1177.28	1060.56	1131.36	944.185	1045.68	990.904	1122.52	-0.242832	0.0902977	-2.68923	0.00716161	0.243003
948	ENSMUSG00000043760.17	Pkhd1	polycystic kidney and hepatic disease 1 [Source:MGI Symbol;Acc:MGI:2155808]	chr1	20128003	20688288	-	560285	chr1:20128003-20688288	76.7492	174.869	74.2776	140.759	286.566	489.525	103.137	95.8847	661.708	233.719	0.612045	0.227652	2.68851	0.00717711	0.243272
949	ENSMUSG00000089739.3	Gm20431	predicted gene 20431 [Source:MGI Symbol;Acc:MGI:5141896]	chr2	167449770	167503416	-	53646	chr2:167449770-167503416	193.35	260.805	233.526	194.809	230.784	367.072	272.134	330.714	315.967	266.574	0.405282	0.150955	2.68479	0.00725755	0.24574
950	ENSMUSG00000030849.19	Fgfr2	fibroblast growth factor receptor 2 [Source:MGI Symbol;Acc:MGI:95523]	chr7	129764181	132725079	-	2960898	chr7:129764181-132725079	2301.29	2795.35	2690.75	2405.43	2152.75	1540.11	2258.05	2093.4	1534.97	2196.9	-0.370415	0.138086	-2.6825	0.00730739	0.247167
951	ENSMUSG00000083364.5	Llph-ps2	LLP homolog, pseudogene 2 [Source:MGI Symbol;Acc:MGI:3642864]	chrX	13084449	13084841	-	392	chrX:13084449-13084841	47.0608	36.5818	28.8289	38.6535	27.8822	20.0997	24.8848	17.3047	22.8292	29.3473	-0.547585	0.204243	-2.68105	0.00733916	0.24798
952	ENSMUSG00000033216.10	Eefsec	eukaryotic elongation factor, selenocysteine-tRNA-specific [Source:MGI Symbol;Acc:MGI:2137092]	chr6	88234316	88423521	-	189205	chr6:88234316-88423521	162.196	161.326	176.532	163.015	113.934	156.405	112.877	132.176	110.57	143.226	-0.366569	0.136768	-2.68022	0.00735748	0.248338
953	ENSMUSG00000027457.16	Snph	syntaphilin [Source:MGI Symbol;Acc:MGI:2139270]	chr2	151432469	151474513	-	42044	chr2:151432469-151474513	10.9954	14.4818	10.679	16.6476	3.8613	10.0198	4.4395	4.91272	1.16974	8.57854	-0.601206	0.224639	-2.67632	0.00744353	0.250979
954	ENSMUSG00000117257.2	Gm4948	predicted gene 4948 [Source:MGI Symbol;Acc:MGI:3645145]	chr17	74177426	74178345	-	919	chr17:74177426-74178345	0	0.980912	0.951288	0	54.7393	3.03534	4.62099	3.06604	7.05036	8.27158	0.451898	0.168888	2.67573	0.0074567	0.251159
955	ENSMUSG00000098650.2	Commd1b	COMM domain containing 1B [Source:MGI Symbol;Acc:MGI:5547784]	chr11	22784744	22932090	-	147346	chr11:22784744-22932090	201.395	174.272	328.912	128.905	346.877	291.265	318.264	321.548	361.516	274.773	0.509593	0.190477	2.67535	0.00746504	0.251177
956	ENSMUSG00000021750.17	Fam107a	family with sequence similarity 107, member A [Source:MGI Symbol;Acc:MGI:3041256]	chr14	14151750	14173499	+	21749	chr14:14151750-14173499	76.3982	126.59	297.236	425.185	62.0497	44.6571	154.431	132.823	42.3384	151.301	-0.609788	0.228014	-2.67434	0.00748765	0.251674
957	ENSMUSG00000024537.6	Psmg2	proteasome (prosome, macropain) assembly chaperone 2 [Source:MGI Symbol;Acc:MGI:1922901]	chr18	67774669	67787232	+	12563	chr18:67774669-67787232	77.8765	76.9842	79.6861	62.9333	49.4388	54.5737	47.0187	55.0982	57.516	62.3473	-0.425688	0.15925	-2.67308	0.00751574	0.252354
958	ENSMUSG00000028003.7	Lrat	lecithin-retinol acyltransferase (phosphatidylcholine-retinol-O-acyltransferase) [Source:MGI Symbol;Acc:MGI:1891259]	chr3	82799886	82811280	-	11394	chr3:82799886-82811280	207.454	216.878	297.445	298.345	86.7444	123.426	253.701	144.978	72.7791	189.083	-0.586663	0.219549	-2.67212	0.00753733	0.252552
959	ENSMUSG00000040021.15	Lats1	large tumor suppressor [Source:MGI Symbol;Acc:MGI:1333883]	chr10	7556978	7592224	+	35246	chr10:7556978-7592224	1592.89	1466.48	1639.45	1690.02	1764.63	1800.5	1884.82	1808.06	1806.88	1717.08	0.179167	0.0670418	2.67246	0.00752971	0.252552
960	ENSMUSG00000004552.17	Ctse	cathepsin E [Source:MGI Symbol;Acc:MGI:107361]	chr1	131566044	131603243	+	37199	chr1:131566044-131603243	35.5125	32.441	17.1636	32.4523	44.7613	84.8243	54.135	26.0897	140.618	51.9997	0.614779	0.230119	2.67157	0.0075498	0.252706
961	ENSMUSG00000042404.17	Dennd4b	DENN/MADD domain containing 4B [Source:MGI Symbol;Acc:MGI:2446201]	chr3	90172492	90187976	+	15484	chr3:90172492-90187976	743.639	491.407	442.907	494.477	401.233	443.735	357.3	377.916	403.453	461.785	-0.398995	0.149429	-2.67013	0.00758213	0.253524
962	ENSMUSG00000045128.10	Rpl18a	ribosomal protein L18A [Source:MGI Symbol;Acc:MGI:1924058]	chr8	71347366	71350056	-	2690	chr8:71347366-71350056	3280.69	3080.47	2974.13	2965.86	3706.55	4290.94	3866.87	3220.53	3472.23	3428.7	0.258612	0.0969159	2.66842	0.00762094	0.254557
963	ENSMUSG00000078876.12	Gm14408	predicted gene 14408 [Source:MGI Symbol;Acc:MGI:3651910]	chr2	176522831	176542373	+	19542	chr2:176522831-176542373	27.9856	40.3835	27.4015	40.7931	48.0335	47.5381	62.7313	53.0838	51.5167	44.3852	0.497917	0.18664	2.66779	0.00763524	0.254769
964	ENSMUSG00000020311.18	Erlec1	endoplasmic reticulum lectin 1 [Source:MGI Symbol;Acc:MGI:1914003]	chr11	30880774	30904335	-	23561	chr11:30880774-30904335	370.627	394.414	408.227	421.846	424.351	532.681	518.865	462.943	474.348	445.367	0.264485	0.0991933	2.66636	0.00766784	0.255293
965	ENSMUSG00000032006.16	Pdgfd	platelet-derived growth factor, D polypeptide [Source:MGI Symbol;Acc:MGI:1919035]	chr9	6168584	6378850	+	210266	chr9:6168584-6378850	204.709	205.854	279.932	209.935	296.77	259.865	326.889	452.712	280.695	279.707	0.442448	0.165956	2.66605	0.00767475	0.255293
966	ENSMUSG00000057411.10	Antkmt	adenine nucleotide translocase lysine methyltransferase [Source:MGI Symbol;Acc:MGI:2384888]	chr17	26009054	26011875	-	2821	chr17:26009054-26011875	283.191	308.237	282.595	263.254	159.641	230.799	229.697	244.527	224.2	247.349	-0.347971	0.13051	-2.66623	0.0076707	0.255293
967	ENSMUSG00000033124.17	Atg9a	autophagy related 9A [Source:MGI Symbol;Acc:MGI:2138446]	chr1	75157504	75168840	-	11336	chr1:75157504-75168840	720.328	675.762	589.355	741.448	791.975	826.421	837.36	809.183	781.674	752.612	0.23817	0.0893721	2.66493	0.00770045	0.255883
968	ENSMUSG00000030782.18	Tgfb1i1	transforming growth factor beta 1 induced transcript 1 [Source:MGI Symbol;Acc:MGI:102784]	chr7	127845984	127854871	+	8887	chr7:127845984-127854871	970.682	1375.55	1762.17	1510.42	933.319	668.111	985.387	1235.7	931.887	1152.58	-0.464937	0.174523	-2.66405	0.00772058	0.256211
969	ENSMUSG00000080365.3	Gm25776	predicted gene, 25776 [Source:MGI Symbol;Acc:MGI:5455553]	chr12	91540204	91540346	-	142	chr12:91540204-91540346	14.1299	34.1052	16.3748	15.0187	44.7134	30.1323	29.874	49.843	37.0752	30.1407	0.590971	0.221852	2.6638	0.00772627	0.256211
970	ENSMUSG00000018401.18	Mtmr4	myotubularin related protein 4 [Source:MGI Symbol;Acc:MGI:2180699]	chr11	87482988	87507128	+	24140	chr11:87482988-87507128	1097.77	1342.36	1161.41	919.541	746.143	949.45	896.973	958.081	850.821	991.394	-0.331131	0.124333	-2.66326	0.00773867	0.256269
971	ENSMUSG00000048429.11	Timm29	translocase of inner mitochondrial membrane 29 [Source:MGI Symbol;Acc:MGI:1917023]	chr9	21504018	21507266	+	3248	chr9:21504018-21507266	383.688	396.926	411.033	352.313	448.308	433.907	497.237	461.419	451.515	426.261	0.239622	0.089981	2.66303	0.00774399	0.256269
972	ENSMUSG00000084786.10	Ubl5	ubiquitin-like 5 [Source:MGI Symbol;Acc:MGI:1913427]	chr9	20554174	20558436	+	4262	chr9:20554174-20558436	452.591	443.59	436.717	387.539	340.008	385.577	325.714	349.973	377.858	388.841	-0.259779	0.0975822	-2.66216	0.00776412	0.256671
973	ENSMUSG00000032744.5	Heyl	hairy/enhancer-of-split related with YRPW motif-like [Source:MGI Symbol;Acc:MGI:1860511]	chr4	123127349	123143668	+	16319	chr4:123127349-123143668	558.414	952.946	890.465	1228.99	686.678	483.584	394.609	629.521	689.946	723.906	-0.509507	0.191544	-2.66	0.00781398	0.258054
974	ENSMUSG00000035735.11	Dagla	diacylglycerol lipase, alpha [Source:MGI Symbol;Acc:MGI:2677061]	chr19	10222629	10282241	-	59612	chr19:10222629-10282241	196.837	270.698	248.902	272.636	210.999	156.516	199.551	196.146	161.785	212.674	-0.375181	0.141117	-2.65865	0.00784542	0.258826
975	ENSMUSG00000069539.12	Scyl2	SCY1-like 2 (S. cerevisiae) [Source:MGI Symbol;Acc:MGI:1289172]	chr10	89474583	89522147	-	47564	chr10:89474583-89522147	775.575	789.882	799.186	748.3	902.623	850.41	864.811	902.873	881.957	835.069	0.173847	0.0654068	2.65794	0.00786196	0.259106
976	ENSMUSG00000010136.15	Pifo	primary cilia formation [Source:MGI Symbol;Acc:MGI:1923670]	chr3	105904273	105921962	-	17689	chr3:105904273-105921962	49.986	52.8538	43.6818	38.1962	154.384	53.5162	93.1616	47.9396	92.4646	69.576	0.587802	0.221257	2.65664	0.00789226	0.259245
977	ENSMUSG00000021892.15	Sh3bp5	SH3-domain binding protein 5 (BTK-associated) [Source:MGI Symbol;Acc:MGI:1344391]	chr14	31081837	31158035	-	76198	chr14:31081837-31158035	807.629	805.525	840.257	880.715	426.492	561.557	723.27	554.628	765.326	707.266	-0.402213	0.151414	-2.65638	0.00789844	0.259245
978	ENSMUSG00000024325.9	Ring1	ring finger protein 1 [Source:MGI Symbol;Acc:MGI:1101770]	chr17	34239766	34243654	-	3888	chr17:34239766-34243654	231.668	282.258	187.957	254.021	199.912	167.223	170.833	140.721	197.416	203.557	-0.395744	0.148921	-2.6574	0.00787449	0.259245
979	ENSMUSG00000103122.2	Gm37391	predicted gene, 37391 [Source:MGI Symbol;Acc:MGI:5610619]	chr11	84080419	84082736	+	2317	chr11:84080419-84082736	25.2998	22.6344	25.5284	15.771	10.6719	15.168	12.9148	10.2071	8.07542	16.2523	-0.594028	0.223601	-2.65664	0.00789244	0.259245
980	ENSMUSG00000045404.17	Kcnk13	potassium channel, subfamily K, member 13 [Source:MGI Symbol;Acc:MGI:2384976]	chr12	99930758	100028941	+	98183	chr12:99930758-100028941	92.9923	74.9196	100.261	127.607	68.11	63.7795	31.3952	54.9626	78.8576	76.9872	-0.542022	0.204115	-2.65548	0.00791962	0.259675
981	ENSMUSG00000025804.6	Ccr1	chemokine (C-C motif) receptor 1 [Source:MGI Symbol;Acc:MGI:104618]	chr9	123762161	123768729	-	6568	chr9:123762161-123768729	356.701	242.228	268.406	247.595	340.213	362.067	365.313	368.508	363.559	323.843	0.337827	0.127321	2.65335	0.00796967	0.260795
982	ENSMUSG00000027574.16	Nkain4	Na+/K+ transporting ATPase interacting 4 [Source:MGI Symbol;Acc:MGI:1915372]	chr2	180576565	180596492	-	19927	chr2:180576565-180596492	83.3459	117.615	152.705	154.387	101.604	64.4314	96.8819	75.7826	61.0255	100.864	-0.514109	0.193759	-2.65334	0.00797002	0.260795
983	ENSMUSG00000022553.17	Maf1	MAF1 homolog, negative regulator of RNA polymerase III [Source:MGI Symbol;Acc:MGI:1916127]	chr15	76235494	76238580	+	3086	chr15:76235494-76238580	597.267	609.493	488.357	629.21	676.998	714.477	748.013	685.366	678.226	647.49	0.258763	0.0975489	2.65264	0.00798641	0.261065
984	ENSMUSG00000005364.12	Il5ra	interleukin 5 receptor, alpha [Source:MGI Symbol;Acc:MGI:96558]	chr6	106687318	106725998	-	38680	chr6:106687318-106725998	19.1341	4.90677	13.8274	7.71413	2.6842	1.88922	5.25404	1.4024	4.80272	6.8461	-0.573753	0.216363	-2.6518	0.00800636	0.261452
985	ENSMUSG00000075232.7	Amd1	S-adenosylmethionine decarboxylase 1 [Source:MGI Symbol;Acc:MGI:88004]	chr10	40163454	40178184	-	14730	chr10:40163454-40178184	939.324	950.478	956.621	749.304	1621.94	1176.95	826.781	1647.28	1275.91	1127.18	0.45283	0.170819	2.65093	0.0080271	0.261863
986	ENSMUSG00000019132.12	BC005537	cDNA sequence BC005537 [Source:MGI Symbol;Acc:MGI:2441726]	chr13	24985640	25000180	+	14540	chr13:24985640-25000180	3751.65	3216.03	3425.41	3456.96	3189.09	2729.09	2979.72	3037.98	3051.29	3204.14	-0.202837	0.0765596	-2.64941	0.00806334	0.262609
987	ENSMUSG00000032068.15	Plet1	placenta expressed transcript 1 [Source:MGI Symbol;Acc:MGI:1923759]	chr9	50405825	50416782	+	10957	chr9:50405825-50416782	532.566	477.906	522.954	548.068	506.222	372.226	380.075	379.351	438.465	461.981	-0.305529	0.115325	-2.64928	0.00806633	0.262609
988	ENSMUSG00000022596.4	Slurp1	secreted Ly6/Plaur domain containing 1 [Source:MGI Symbol;Acc:MGI:1930923]	chr15	74596167	74599883	-	3716	chr15:74596167-74599883	14.1723	66.0032	83.7649	39.2612	22.9056	23.8118	28.0392	17.0488	9.30055	33.8119	-0.607056	0.229223	-2.64832	0.00808918	0.263087
989	ENSMUSG00000120535.1		novel transcript	chr15	67048836	67049540	+	704	chr15:67048836-67049540	15.4957	14.636	12.3709	18.6709	3.99397	8.07007	7.37729	8.15523	7.01755	10.6431	-0.607051	0.229267	-2.64779	0.008102	0.263237
990	ENSMUSG00000059070.17	Rpl18	ribosomal protein L18 [Source:MGI Symbol;Acc:MGI:98003]	chr7	45364881	45370260	+	5379	chr7:45364881-45370260	1873.53	1909.12	1690.11	1687.62	2203.63	2206.53	2023.64	2006.36	1950.44	1950.11	0.208348	0.0787153	2.64686	0.00812436	0.263697
991	ENSMUSG00000106617.2	Gm36266	predicted gene, 36266 [Source:MGI Symbol;Acc:MGI:5595425]	chr5	137611114	137613509	+	2395	chr5:137611114-137613509	24.4226	27.5259	23.6562	28.781	52.0127	42.4577	35.053	44.9044	34.2916	34.7895	0.512926	0.193818	2.64643	0.00813466	0.263765
992	ENSMUSG00000047141.6	Zfp654	zinc finger protein 654 [Source:MGI Symbol;Acc:MGI:1919270]	chr16	64600710	64672015	-	71305	chr16:64600710-64672015	401.303	368.76	426.751	405.769	537.838	446.179	461.279	494.163	464.035	445.12	0.248746	0.0940119	2.6459	0.00814748	0.263914
993	ENSMUSG00000017697.4	Ada	adenosine deaminase [Source:MGI Symbol;Acc:MGI:87916]	chr2	163568504	163592159	-	23655	chr2:163568504-163592159	60.3756	47.5332	53.0883	68.2627	32.2465	44.9737	39.2559	35.7125	38.062	46.6123	-0.474119	0.179432	-2.64233	0.00823389	0.264943
994	ENSMUSG00000022096.15	Hr	lysine demethylase and nuclear receptor corepressor [Source:MGI Symbol;Acc:MGI:96223]	chr14	70789652	70810988	+	21336	chr14:70789652-70810988	225.119	430.208	447.492	467.606	316.397	106.314	205.653	172.055	286.961	295.312	-0.572635	0.216657	-2.64304	0.00821644	0.264943
995	ENSMUSG00000026094.15	Stk17b	serine/threonine kinase 17b (apoptosis-inducing) [Source:MGI Symbol;Acc:MGI:2138162]	chr1	53794665	53824383	-	29718	chr1:53794665-53824383	1392.12	873.804	1333.57	1186.13	798.119	910.579	876.745	1033.63	894.116	1033.2	-0.365491	0.138281	-2.6431	0.00821506	0.264943
996	ENSMUSG00000041375.20	Ccdc9	coiled-coil domain containing 9 [Source:MGI Symbol;Acc:MGI:1921443]	chr7	16007967	16020720	-	12753	chr7:16007967-16020720	558.41	512.539	587.807	580.593	475.027	356.138	540.411	386.7	375.589	485.913	-0.355934	0.134726	-2.64191	0.00824408	0.264943
997	ENSMUSG00000045917.18	Tmem268	transmembrane protein 268 [Source:MGI Symbol;Acc:MGI:1913920]	chr4	63477018	63504594	+	27576	chr4:63477018-63504594	236.387	250.777	230.375	254.299	326.762	315.129	251.65	334.368	294.618	277.152	0.300643	0.113791	2.64206	0.0082403	0.264943
998	ENSMUSG00000059920.10	4930453N24Rik	RIKEN cDNA 4930453N24 gene [Source:MGI Symbol;Acc:MGI:1914859]	chr16	64572114	64591524	-	19410	chr16:64572114-64591524	563.504	412.788	519.964	411.927	511.544	627.145	812.133	597.464	686.374	571.427	0.390187	0.147627	2.64306	0.00821597	0.264943
999	ENSMUSG00000096862.4	Gm5859	predicted pseudogene 5859 [Source:MGI Symbol;Acc:MGI:3704096]	chr4	42234014	42236330	+	2316	chr4:42234014-42236330	23.4927	27.5549	36.8745	61.2286	5.33596	13.1456	23.9847	21.435	18.1697	25.6913	-0.60771	0.229928	-2.64305	0.00821634	0.264943
1000	ENSMUSG00000098557.2	Kctd12	potassium channel tetramerisation domain containing 12 [Source:MGI Symbol;Acc:MGI:2145823]	chr14	103214017	103220073	-	6056	chr14:103214017-103220073	1811.8	1781.62	1962.92	2183.61	1617.51	1439.7	1601.56	1811.24	1360.72	1730.07	-0.28718	0.108704	-2.64186	0.00824519	0.264943
1001	ENSMUSG00000019578.12	Ubxn6	UBX domain protein 6 [Source:MGI Symbol;Acc:MGI:1913780]	chr17	56374045	56382028	-	7983	chr17:56374045-56382028	444.887	435.438	356.822	404.462	537.117	566.816	577.433	518.018	415.547	472.949	0.322502	0.122145	2.64033	0.0082826	0.265879
1002	ENSMUSG00000038225.16	Primpol	primase and polymerase (DNA-directed) [Source:MGI Symbol;Acc:MGI:3603756]	chr8	47028629	47070247	-	41618	chr8:47028629-47070247	156.938	87.4928	88.8858	105.021	140.254	178.537	177.572	145.663	157.986	137.594	0.457584	0.173376	2.63927	0.00830858	0.265966
1003	ENSMUSG00000056459.15	Zbtb25	zinc finger and BTB domain containing 25 [Source:MGI Symbol;Acc:MGI:99197]	chr12	76394556	76416376	-	21820	chr12:76394556-76416376	111.208	86.6031	100	113.053	119.607	142.562	120.82	172.682	148.929	123.941	0.395763	0.149975	2.63887	0.00831841	0.265966
1004	ENSMUSG00000070284.11	Gmppb	GDP-mannose pyrophosphorylase B [Source:MGI Symbol;Acc:MGI:2660880]	chr9	107926441	107930000	+	3559	chr9:107926441-107930000	379.53	342.738	261.289	207.914	168.316	232.82	221.657	201.214	210.793	247.363	-0.441414	0.167263	-2.63904	0.00831419	0.265966
1005	ENSMUSG00000102147.2	Gm38055	predicted gene, 38055 [Source:MGI Symbol;Acc:MGI:5611283]	chr3	51895052	51897268	-	2216	chr3:51895052-51897268	116.577	97.4123	119.146	128.965	61.3615	92.0153	79.3334	94.9243	87.8101	97.5049	-0.408487	0.154793	-2.63891	0.00831721	0.265966
1006	ENSMUSG00000039903.19	Eva1c	eva-1 homolog C (C. elegans) [Source:MGI Symbol;Acc:MGI:1918217]	chr16	90623607	90701997	+	78390	chr16:90623607-90701997	151.418	140.086	182.747	208.873	103.49	97.9054	119.207	157.24	116.638	141.956	-0.438029	0.166015	-2.63849	0.00832767	0.265997
1007	ENSMUSG00000025408.16	Ddit3	DNA-damage inducible transcript 3 [Source:MGI Symbol;Acc:MGI:109247]	chr10	127126643	127132157	+	5514	chr10:127126643-127132157	173.387	145.944	159.126	138.22	90.0785	103.161	133.534	132.872	103.442	131.085	-0.393739	0.149251	-2.63811	0.00833703	0.266031
1008	ENSMUSG00000064370.1	mt-Cytb	mitochondrially encoded cytochrome b [Source:MGI Symbol;Acc:MGI:102501]	chrM	14145	15288	+	1143	chrM:14145-15288	16181.2	17875.5	22397.4	20840.3	32779.8	20785.8	25289.1	24230.5	25281.9	22851.3	0.367865	0.139493	2.63716	0.00836027	0.266508
1009	ENSMUSG00000020803.4	Txndc17	thioredoxin domain containing 17 [Source:MGI Symbol;Acc:MGI:1289248]	chr11	72098373	72100841	+	2468	chr11:72098373-72100841	341.786	330.023	286.154	296.5	238.356	274.497	247.648	276.149	235.616	280.747	-0.283266	0.107463	-2.63595	0.00839017	0.266625
1010	ENSMUSG00000022962.16	Gart	phosphoribosylglycinamide formyltransferase [Source:MGI Symbol;Acc:MGI:95654]	chr16	91418074	91443840	-	25766	chr16:91418074-91443840	610.469	526.298	490.521	463.941	366.528	431.56	439.609	457.882	394.828	464.626	-0.300083	0.113839	-2.63604	0.00838806	0.266625
1011	ENSMUSG00000030577.15	Cd22	CD22 antigen [Source:MGI Symbol;Acc:MGI:88322]	chr7	30564827	30579767	-	14940	chr7:30564827-30579767	423.401	327.572	363.503	291.517	118.189	208.984	330.392	145.31	244.315	272.576	-0.541549	0.205495	-2.63534	0.0084054	0.266625
1012	ENSMUSG00000040310.13	Alx4	aristaless-like homeobox 4 [Source:MGI Symbol;Acc:MGI:108359]	chr2	93472729	93511684	+	38955	chr2:93472729-93511684	8.43077	6.14261	4.90336	3.84902	1.38594	1.05067	0	1.06031	2.32716	3.23887	-0.522154	0.198112	-2.63565	0.00839768	0.266625
1013	ENSMUSG00000090035.4	Galnt4	polypeptide N-acetylgalactosaminyltransferase 4 [Source:MGI Symbol;Acc:MGI:894692]	chr10	98944021	98949109	+	5088	chr10:98944021-98949109	515.964	538.216	515.597	531.858	427.043	438.055	416.992	500.271	447.77	481.307	-0.227189	0.0861694	-2.63654	0.00837555	0.266625
1014	ENSMUSG00000006494.12	Pdk1	pyruvate dehydrogenase kinase, isoenzyme 1 [Source:MGI Symbol;Acc:MGI:1926119]	chr2	71703568	71734202	+	30634	chr2:71703568-71734202	412.871	318.137	320.211	318.287	366.261	467.918	523.788	398.668	503.313	403.273	0.362093	0.13745	2.63436	0.00842959	0.267128
1015	ENSMUSG00000002985.17	Apoe	apolipoprotein E [Source:MGI Symbol;Acc:MGI:88057]	chr7	19430034	19433113	-	3079	chr7:19430034-19433113	1973.14	2035.21	2045.96	2065.48	1962.78	1644.89	1755.7	1481.88	1391.03	1817.34	-0.284454	0.108066	-2.63222	0.00848299	0.268556
1016	ENSMUSG00000040414.9	Slc25a28	solute carrier family 25, member 28 [Source:MGI Symbol;Acc:MGI:2180509]	chr19	43652240	43663320	-	11080	chr19:43652240-43663320	447.046	301.551	313.283	374.103	424.62	466.115	579.454	444.767	475.352	425.143	0.371047	0.141016	2.63124	0.00850752	0.268802
1017	ENSMUSG00000041229.16	Phf8	PHD finger protein 8 [Source:MGI Symbol;Acc:MGI:2444341]	chrX	150303668	150416855	+	113187	chrX:150303668-150416855	797.475	808.644	826.375	770.278	743.489	721.149	693.132	640.332	677.864	742.082	-0.199957	0.0759932	-2.63125	0.00850717	0.268802
1018	ENSMUSG00000034910.6	Pygo1	pygopus 1 [Source:MGI Symbol;Acc:MGI:1919385]	chr9	72832927	72859463	+	26536	chr9:72832927-72859463	149.666	211.049	227.5	217.672	181.513	121.417	148.533	127.629	145.606	170.065	-0.413905	0.15736	-2.63032	0.00853053	0.269265
1019	ENSMUSG00000121225.1		novel transcript	chr2	181503096	181506019	-	2923	chr2:181503096-181506019	44.2455	44.3135	32.1313	31.5271	25.3497	20.2277	25.8303	26.541	16.1592	29.5917	-0.538614	0.204823	-2.62966	0.00854711	0.269523
1020	ENSMUSG00000041408.19	Wapl	WAPL cohesin release factor [Source:MGI Symbol;Acc:MGI:2675859]	chr14	34395885	34469940	+	74055	chr14:34395885-34469940	1770.28	1748.81	1950.34	1720.81	1858.5	2179.02	2213.72	2132.42	2069.04	1960.33	0.211733	0.0805324	2.62917	0.00855932	0.269644
1021	ENSMUSG00000021540.17	Smad5	SMAD family member 5 [Source:MGI Symbol;Acc:MGI:1328787]	chr13	56850823	56890190	+	39367	chr13:56850823-56890190	1671.45	1823.86	1719.53	1704.27	2041.61	2003.79	1973.64	1810.02	2253.05	1889.03	0.214049	0.0814442	2.62817	0.00858459	0.269911
1022	ENSMUSG00000022843.18	Clcn2	chloride channel, voltage-sensitive 2 [Source:MGI Symbol;Acc:MGI:105061]	chr16	20521714	20536496	-	14782	chr16:20521714-20536496	46.0804	56.7431	45.041	65.1299	80.5277	84.1061	94.3582	56.956	82.8329	67.975	0.470608	0.179048	2.62838	0.00857915	0.269911
1023	ENSMUSG00000020571.14	Pdia6	protein disulfide isomerase associated 6 [Source:MGI Symbol;Acc:MGI:1919103]	chr12	17316546	17334771	+	18225	chr12:17316546-17334771	2712.86	2781.77	2561.53	2219.77	1722.81	2405.47	1684.69	2187.3	2001.49	2253.08	-0.33121	0.126048	-2.62765	0.00859766	0.270057
1024	ENSMUSG00000015092.10	Edf1	endothelial differentiation-related factor 1 [Source:MGI Symbol;Acc:MGI:1891227]	chr2	25447859	25452094	+	4235	chr2:25447859-25452094	557.478	610.648	529.408	548.461	463.82	514.293	443.918	469.92	488.881	514.092	-0.228682	0.0871005	-2.6255	0.0086522	0.271505
1025	ENSMUSG00000033417.17	Cacul1	CDK2 associated, cullin domain 1 [Source:MGI Symbol;Acc:MGI:1926082]	chr19	60513134	60569463	-	56329	chr19:60513134-60569463	854.02	905.243	921.616	855.468	949.697	1082.48	1068.75	1002.09	977.199	957.396	0.197375	0.0751951	2.62484	0.00866904	0.271768
1026	ENSMUSG00000030087.12	Klf15	Kruppel-like factor 15 [Source:MGI Symbol;Acc:MGI:1929988]	chr6	90439558	90452220	+	12662	chr6:90439558-90452220	223.745	225.11	434.488	578.792	190.508	117.069	241.108	276.655	162.611	272.232	-0.576387	0.219809	-2.62222	0.00873585	0.273329
1027	ENSMUSG00000031156.19	Slc35a2	solute carrier family 35 (UDP-galactose transporter), member A2 [Source:MGI Symbol;Acc:MGI:1345297]	chrX	7750267	7760731	+	10464	chrX:7750267-7760731	346.655	234.434	227.062	191.758	320.171	394.514	309.284	356.914	361.945	304.748	0.41634	0.158767	2.62234	0.00873286	0.273329
1028	ENSMUSG00000009569.15	Mrtfb	myocardin related transcription factor B [Source:MGI Symbol;Acc:MGI:3050795]	chr16	13074345	13235393	+	161048	chr16:13074345-13235393	1483.69	1414.75	1444.94	2039.38	2482.43	2270.51	1701.21	1997.03	2155.35	1887.7	0.367672	0.140416	2.61845	0.00883299	0.274322
1029	ENSMUSG00000025648.19	Pfkfb4	6-phosphofructo-2-kinase/fructose-2,6-biphosphatase 4 [Source:MGI Symbol;Acc:MGI:2687284]	chr9	108820846	108861296	+	40450	chr9:108820846-108861296	627.611	629.33	616.874	753.045	624.357	438.222	562.789	442.904	409.935	567.23	-0.365977	0.139666	-2.62038	0.00878316	0.274322
1030	ENSMUSG00000026389.17	Steap3	STEAP family member 3 [Source:MGI Symbol;Acc:MGI:1915678]	chr1	120118487	120200435	-	81948	chr1:120118487-120200435	263.205	267.12	256.575	224.781	211.856	221.9	196.984	150.343	195.212	220.886	-0.341971	0.130585	-2.61876	0.00882506	0.274322
1031	ENSMUSG00000032705.10	Exd2	exonuclease 3'-5' domain containing 2 [Source:MGI Symbol;Acc:MGI:1922485]	chr12	80509869	80547001	+	37132	chr12:80509869-80547001	324.576	400.62	416.137	381.342	261.169	231.344	257.272	388.325	234.285	321.675	-0.410425	0.156736	-2.61858	0.00882957	0.274322
1032	ENSMUSG00000055334.5	Snupn	snurportin 1 [Source:MGI Symbol;Acc:MGI:1913319]	chr9	56858162	56890490	+	32328	chr9:56858162-56890490	65.2043	72.6625	66.2954	65.0444	42.6654	61.6444	47.0426	36.7337	40.3057	55.2887	-0.45836	0.175026	-2.61881	0.00882362	0.274322
1033	ENSMUSG00000108460.2	Gm39041	predicted gene, 39041 [Source:MGI Symbol;Acc:MGI:5621926]	chr7	78948773	78952674	+	3901	chr7:78948773-78952674	220.189	267.027	280.549	185.372	146.782	179.045	172.514	199.075	183.899	203.828	-0.382633	0.146141	-2.61824	0.00883833	0.274322
1034	ENSMUSG00000111131.2	9930024M15Rik	RIKEN cDNA 9930024M15 gene [Source:MGI Symbol;Acc:MGI:3026920]	chr10	41702534	41705117	+	2583	chr10:41702534-41705117	91.2299	73.8319	92.6362	109.443	78.7114	59.6662	59.0399	70.4325	57.5523	76.9493	-0.429426	0.163916	-2.61979	0.00879828	0.274322
1035	ENSMUSG00000115044.2	Gm48978	predicted gene, 48978 [Source:MGI Symbol;Acc:MGI:6118322]	chr16	94018880	94023871	-	4991	chr16:94018880-94023871	86.5976	62.1002	78.3798	78.7609	53.38	53.6183	59.043	44.9221	58.6233	63.9362	-0.429043	0.163881	-2.61801	0.00884441	0.274322
1036	ENSMUSG00000121740.1			chr10	20391073	20393910	-	2837	chr10:20391073-20393910	18.137	20.593	22.7526	19.5323	7.99726	11.112	9.22354	10.2018	14.092	14.8491	-0.583411	0.222695	-2.61978	0.0087987	0.274322
1037	ENSMUSG00000004980.17	Hnrnpa2b1	heterogeneous nuclear ribonucleoprotein A2/B1 [Source:MGI Symbol;Acc:MGI:104819]	chr6	51437912	51446874	-	8962	chr6:51437912-51446874	5710.66	5440.02	5582.09	5753.7	5363.18	4277.94	4122.21	5098.33	4596.41	5104.95	-0.249476	0.0953093	-2.61754	0.00885671	0.274438
1038	ENSMUSG00000061298.15	Agbl4	ATP/GTP binding protein-like 4 [Source:MGI Symbol;Acc:MGI:1918244]	chr4	110254858	111521521	+	1266663	chr4:110254858-111521521	8.22416	11.4982	7.56525	8.825	24.7982	12.3002	24.6799	11.3207	27.9208	15.2369	0.600821	0.229591	2.61692	0.00887277	0.274671
1039	ENSMUSG00000037253.9	Mex3c	mex3 RNA binding family member C [Source:MGI Symbol;Acc:MGI:2652843]	chr18	73706115	73725646	+	19531	chr18:73706115-73725646	753.575	804.958	921.992	789.729	914.034	900.265	1057.22	1162.79	989.155	921.524	0.280887	0.107378	2.61586	0.00890022	0.275256
1040	ENSMUSG00000028518.9	Prkaa2	protein kinase, AMP-activated, alpha 2 catalytic subunit [Source:MGI Symbol;Acc:MGI:1336173]	chr4	104887071	104967087	-	80016	chr4:104887071-104967087	354.327	346.162	435.173	457.572	615.278	407.759	722.369	580.967	473.22	488.092	0.420898	0.160975	2.61468	0.00893098	0.275942
1041	ENSMUSG00000028692.15	Akr1a1	aldo-keto reductase family 1, member A1 (aldehyde reductase) [Source:MGI Symbol;Acc:MGI:1929955]	chr4	116493707	116508877	-	15170	chr4:116493707-116508877	2955.36	3159.73	2774.24	2928.44	3290.73	3882.51	3491.73	3095.85	3705.12	3253.75	0.232445	0.0889934	2.61193	0.0090032	0.277756
1042	ENSMUSG00000031425.16	Plp1	proteolipid protein (myelin) 1 [Source:MGI Symbol;Acc:MGI:97623]	chrX	135723420	135740482	+	17062	chrX:135723420-135740482	26.5746	25.7793	53.5129	36.0584	18.5365	15.2283	21.8498	25.6951	10.2198	25.9394	-0.587186	0.224821	-2.61179	0.00900699	0.277756
1043	ENSMUSG00000020263.15	Appl2	adaptor protein, phosphotyrosine interaction, PH domain and leucine zipper containing 2 [Source:MGI Symbol;Acc:MGI:2384914]	chr10	83435897	83484602	-	48705	chr10:83435897-83484602	911.916	658.255	759.447	735.6	1578.14	905.11	976.71	869.97	1139.21	948.262	0.433058	0.165979	2.60912	0.0090775	0.279662
1044	ENSMUSG00000030616.17	Sytl2	synaptotagmin-like 2 [Source:MGI Symbol;Acc:MGI:1933366]	chr7	89951460	90059927	+	108467	chr7:89951460-90059927	429.313	465.065	439.301	385.107	865.285	447.865	861.644	595.379	467.105	550.674	0.475174	0.182148	2.60872	0.00908811	0.279697
1045	ENSMUSG00000053113.4	Socs3	suppressor of cytokine signaling 3 [Source:MGI Symbol;Acc:MGI:1201791]	chr11	117856905	117860873	-	3968	chr11:117856905-117860873	1419.24	1582.77	1137.07	1239.61	1287.1	1797.21	1827.37	2704.73	2160.59	1683.97	0.449225	0.172232	2.60825	0.00910054	0.279697
1046	ENSMUSG00000106384.2	Gm43188	predicted gene 43188 [Source:MGI Symbol;Acc:MGI:5663325]	chr5	132526517	132528676	-	2159	chr5:132526517-132528676	28.921	16.7259	19.8589	38.0424	20.0088	11.1225	11.0697	6.12407	13.1201	18.3326	-0.597602	0.229134	-2.6081	0.00910475	0.279697
1047	ENSMUSG00000027634.15	Ndrg3	N-myc downstream regulated gene 3 [Source:MGI Symbol;Acc:MGI:1352499]	chr2	156769265	156833976	-	64711	chr2:156769265-156833976	455.22	454.59	514.33	479.04	558.394	545.087	530.796	555.597	570.273	518.147	0.20779	0.0797363	2.60597	0.00916151	0.281172
1048	ENSMUSG00000040423.12	Rc3h1	RING CCCH (C3H) domains 1 [Source:MGI Symbol;Acc:MGI:2685397]	chr1	160733988	160802548	+	68560	chr1:160733988-160802548	2263.69	2278.45	2608.64	2231.91	3419.58	2576.69	2699.95	3219.49	2629.3	2658.63	0.290648	0.111593	2.60453	0.00920006	0.282085
1049	ENSMUSG00000034810.8	Scn7a	sodium channel, voltage-gated, type VII, alpha [Source:MGI Symbol;Acc:MGI:102965]	chr2	66503769	66615258	-	111489	chr2:66503769-66615258	4266.66	6283.71	6637.46	5278.1	9810.91	6721.32	6616.62	9049.31	6791.53	6828.4	0.409252	0.157325	2.60132	0.00928662	0.283657
1050	ENSMUSG00000059772.13	Slx1b	SLX1 structure-specific endonuclease subunit homolog B (S. cerevisiae) [Source:MGI Symbol;Acc:MGI:1915220]	chr7	126288640	126294956	-	6316	chr7:126288640-126294956	146.341	160.054	113.588	145.028	228.695	188.446	182.33	175.61	164.938	167.226	0.366912	0.141029	2.60167	0.00927707	0.283657
1051	ENSMUSG00000085917.2	Gm15899	predicted gene 15899 [Source:MGI Symbol;Acc:MGI:3801945]	chr8	123410341	123410578	-	237	chr8:123410341-123410578	11.9523	11.3497	0	17.9842	0	0	0	0	0	4.58736	-0.364182	0.139997	-2.60135	0.00928584	0.283657
1052	ENSMUSG00000086385.2	Gm12701	predicted gene 12701 [Source:MGI Symbol;Acc:MGI:3650875]	chr4	99976818	99978038	+	1220	chr4:99976818-99978038	12.775	15.5955	22.8568	11.2111	11.9789	6.05067	3.68846	4.07696	7.01173	10.5828	-0.597676	0.229696	-2.60203	0.00926734	0.283657
1053	ENSMUSG00000000167.15	Pih1d2	PIH1 domain containing 2 [Source:MGI Symbol;Acc:MGI:1919864]	chr9	50528621	50536300	+	7679	chr9:50528621-50536300	53.7635	48.7124	50.5958	42.483	93.4252	55.1299	97.2967	52.8688	92.2808	65.1729	0.511002	0.196575	2.59953	0.00933514	0.284868
1054	ENSMUSG00000029718.15	Pcolce	procollagen C-endopeptidase enhancer protein [Source:MGI Symbol;Acc:MGI:105099]	chr5	137603365	137612046	-	8681	chr5:137603365-137612046	1279.79	1842.26	1592.64	1766.85	1280.53	1401.36	1110.76	1142.73	1382.75	1422.18	-0.329113	0.126633	-2.59895	0.00935101	0.285082
1055	ENSMUSG00000021375.12	Kif13a	kinesin family member 13A [Source:MGI Symbol;Acc:MGI:1098264]	chr13	46902563	47083343	-	180780	chr13:46902563-47083343	1411.18	1836.65	1929.01	2251.16	1310.18	1085.67	1638.4	1544.11	1226.07	1581.38	-0.393125	0.151335	-2.5977	0.00938497	0.285719
1056	ENSMUSG00000032586.10	Traip	TRAF-interacting protein [Source:MGI Symbol;Acc:MGI:1096377]	chr9	107827335	107849469	+	22134	chr9:107827335-107849469	35.0511	33.7602	29.3104	56.2399	64.9253	72.5945	49.7955	54.6223	63.5953	51.0994	0.507915	0.195538	2.59753	0.00938971	0.285719
1057	ENSMUSG00000021468.9	Sptlc1	serine palmitoyltransferase, long chain base subunit 1 [Source:MGI Symbol;Acc:MGI:1099431]	chr13	53486784	53531433	-	44649	chr13:53486784-53531433	575.479	583.898	541.912	554.9	385.858	469.592	525.16	438.84	491.12	507.418	-0.269389	0.103875	-2.5934	0.00950323	0.2889
1058	ENSMUSG00000034586.15	Hid1	HID1 domain containing [Source:MGI Symbol;Acc:MGI:2445087]	chr11	115238533	115258582	-	20049	chr11:115238533-115258582	346.248	379.163	376.014	298.167	685.773	356.774	477.184	447.176	491.793	428.699	0.418586	0.161468	2.59238	0.00953138	0.289482
1059	ENSMUSG00000025277.15	Abhd6	abhydrolase domain containing 6 [Source:MGI Symbol;Acc:MGI:1913332]	chr14	14413010	14466871	-	53861	chr14:14413010-14466871	75.1586	75.0166	70.2177	61.3201	92.4526	109.532	88.5955	104.091	83.9442	84.481	0.388247	0.149873	2.5905	0.00958353	0.28997
1060	ENSMUSG00000031221.8	Igbp1	immunoglobulin (CD79A) binding protein 1 [Source:MGI Symbol;Acc:MGI:1346500]	chrX	99537897	99559731	+	21834	chrX:99537897-99559731	378.716	355.52	340.967	359.798	460.74	462.341	420.195	416.081	384.595	397.661	0.24374	0.0940713	2.59101	0.0095695	0.28997
1061	ENSMUSG00000039063.6	Echdc3	enoyl Coenzyme A hydratase domain containing 3 [Source:MGI Symbol;Acc:MGI:1915106]	chr2	6193276	6217844	-	24568	chr2:6193276-6217844	35.5892	65.5394	42.2362	48.7173	34.6062	29.8179	34.0402	25.3699	20.2297	37.3495	-0.534137	0.206153	-2.59098	0.00957044	0.28997
1062	ENSMUSG00000071042.13	Rasgrp3	RAS, guanyl releasing protein 3 [Source:MGI Symbol;Acc:MGI:3028579]	chr17	75742891	75836049	+	93158	chr17:75742891-75836049	1050.25	1026.96	1421.48	840.211	1381.39	1394.81	1963.81	1688.71	1217.24	1331.65	0.42272	0.163179	2.59053	0.0095828	0.28997
1063	ENSMUSG00000050854.10	Tmem125	transmembrane protein 125 [Source:MGI Symbol;Acc:MGI:1923409]	chr4	118398138	118401241	-	3103	chr4:118398138-118401241	67.1453	88.634	67.0805	64.162	80.0508	134.287	132.891	89.3932	97.8022	91.2717	0.466285	0.180023	2.59015	0.00959339	0.289995
1064	ENSMUSG00000047045.18	Tmem164	transmembrane protein 164 [Source:MGI Symbol;Acc:MGI:2148020]	chrX	141464402	141626490	+	162088	chrX:141464402-141626490	1793.83	1687.03	1795.57	1782.01	1621.63	1472.12	1529.58	1583.56	1263.58	1614.32	-0.231476	0.0893841	-2.58968	0.00960663	0.290122
1065	ENSMUSG00000056427.11	Slit3	slit guidance ligand 3 [Source:MGI Symbol;Acc:MGI:1315202]	chr11	35012051	35599334	+	587283	chr11:35012051-35599334	1637.07	1686.68	1907.13	2150.52	1699.63	1107.39	1548.51	1420.35	1197.36	1594.96	-0.362504	0.140012	-2.58909	0.00962306	0.290345
1066	ENSMUSG00000002996.18	Hbp1	high mobility group box transcription factor 1 [Source:MGI Symbol;Acc:MGI:894659]	chr12	31976253	32000534	-	24281	chr12:31976253-32000534	925.503	825.668	878.816	953.492	1105.39	1349.49	1282.78	876.768	1126.76	1036.07	0.328472	0.126904	2.58834	0.00964394	0.290702
1067	ENSMUSG00000000134.18	Tfe3	transcription factor E3 [Source:MGI Symbol;Acc:MGI:98511]	chrX	7628799	7641441	+	12642	chrX:7628799-7641441	881.039	685.956	672.534	730.415	792.136	973.38	994.288	961.2	884.294	841.694	0.291939	0.112845	2.58708	0.00967936	0.291244
1068	ENSMUSG00000024560.8	Cxxc1	CXXC finger 1 (PHD domain) [Source:MGI Symbol;Acc:MGI:1921572]	chr18	74349195	74354567	+	5372	chr18:74349195-74354567	689.776	693.123	748.075	750.902	504.329	638.775	571.655	671.6	588.769	650.778	-0.261274	0.101012	-2.58656	0.00969381	0.291244
1069	ENSMUSG00000031200.17	Mtcp1	mature T cell proliferation 1 [Source:MGI Symbol;Acc:MGI:102699]	chrX	74454050	74460194	-	6144	chrX:74454050-74460194	194.473	129.494	135.672	171.941	203.103	197.638	238.963	272.397	185.639	192.147	0.411232	0.158997	2.58641	0.00969817	0.291244
1070	ENSMUSG00000045350.16	Fam186a	family with sequence similarity 186, member A [Source:MGI Symbol;Acc:MGI:2685766]	chr15	99816229	99864942	-	48713	chr15:99816229-99864942	1.80281	0	2.83143	3.70439	6.6729	7.08229	5.53493	7.14672	13.1451	5.32451	0.555153	0.214593	2.58701	0.00968137	0.291244
1071	ENSMUSG00000004698.12	Hdac9	histone deacetylase 9 [Source:MGI Symbol;Acc:MGI:1931221]	chr12	34097579	34967094	-	869515	chr12:34097579-34967094	226.111	157.16	181.22	207.792	331.07	293.387	176.392	334.293	276.301	242.636	0.450664	0.174313	2.58538	0.00972724	0.29163
1072	ENSMUSG00000026499.6	Acbd3	acyl-Coenzyme A binding domain containing 3 [Source:MGI Symbol;Acc:MGI:2181074]	chr1	180553608	180581769	+	28161	chr1:180553608-180581769	933.017	932.074	975.385	931.28	833.374	861.176	785.96	867.374	822.061	882.411	-0.173627	0.067159	-2.58531	0.00972916	0.29163
1073	ENSMUSG00000041845.12	Rhod	ras homolog family member D [Source:MGI Symbol;Acc:MGI:108446]	chr19	4475487	4489460	-	13973	chr19:4475487-4489460	91.486	119.57	104.607	111.831	132.216	141.485	126.2	137.151	167.138	125.743	0.359245	0.139103	2.58258	0.00980658	0.293676
1074	ENSMUSG00000102621.2	Gm37674	predicted gene, 37674 [Source:MGI Symbol;Acc:MGI:5610902]	chr1	194351981	194353814	+	1833	chr1:194351981-194353814	57.8786	72.7618	124.886	98.3978	68.0199	33.3615	38.7431	70.4204	36.3147	66.7537	-0.56213	0.217696	-2.58218	0.00981775	0.293737
1075	ENSMUSG00000004098.8	Col5a3	collagen, type V, alpha 3 [Source:MGI Symbol;Acc:MGI:1858212]	chr9	20681346	20726363	-	45017	chr9:20681346-20726363	288.159	229.868	119.901	317.1	171.26	164.224	58.7416	80.715	146.565	175.17	-0.57883	0.22436	-2.57991	0.00988248	0.293847
1076	ENSMUSG00000021012.17	Zc3h14	zinc finger CCCH type containing 14 [Source:MGI Symbol;Acc:MGI:1919824]	chr12	98713223	98754012	+	40789	chr12:98713223-98754012	1210.71	1085.99	1177.59	1149.21	1266.71	1326.56	1262.7	1353.25	1497.28	1258.89	0.208019	0.0806533	2.57917	0.00990375	0.293847
1077	ENSMUSG00000021537.10	Cetn3	centrin 3 [Source:MGI Symbol;Acc:MGI:1097706]	chr13	81931196	81945274	+	14078	chr13:81931196-81945274	356.186	366.907	362.018	362.739	230.169	323.306	332.513	262.164	284.071	320.008	-0.31232	0.121088	-2.57928	0.00990059	0.293847
1078	ENSMUSG00000021789.15	Sftpa1	surfactant associated protein A1 [Source:MGI Symbol;Acc:MGI:109518]	chr14	40853739	40858409	+	4670	chr14:40853739-40858409	20129.4	21459.1	23966.8	25697	16320.7	7735.22	18176.1	18916.3	8430.85	17870.2	-0.524593	0.20325	-2.58102	0.00985076	0.293847
1079	ENSMUSG00000021975.10	Ints9	integrator complex subunit 9 [Source:MGI Symbol;Acc:MGI:1098533]	chr14	65187494	65277284	+	89790	chr14:65187494-65277284	326.674	241.157	227.329	274.202	316.105	426.513	370.138	310.24	343.998	315.151	0.361373	0.140119	2.57904	0.00990749	0.293847
1080	ENSMUSG00000036040.15	Adamtsl2	ADAMTS-like 2 [Source:MGI Symbol;Acc:MGI:1925044]	chr2	26969391	26998993	+	29602	chr2:26969391-26998993	1950.14	4464.29	3891.34	4089.2	3084.27	1674.74	1219.52	1884.97	2640.02	2766.5	-0.544347	0.211044	-2.5793	0.00989993	0.293847
1081	ENSMUSG00000039630.11	Hnrnpu	heterogeneous nuclear ribonucleoprotein U [Source:MGI Symbol;Acc:MGI:1858195]	chr1	178148673	178165362	-	16689	chr1:178148673-178165362	6276.69	5695.24	6077.38	5812.33	5201.67	5374.22	5176.25	5686.3	4933.94	5581.56	-0.173733	0.0673273	-2.58043	0.00986785	0.293847
1082	ENSMUSG00000051490.4	Foxd4	forkhead box D4 [Source:MGI Symbol;Acc:MGI:1347467]	chr19	24876600	24878561	-	1961	chr19:24876600-24878561	0.903703	0	2.83648	2.78306	11.999	5.05292	9.22057	4.0807	6.05107	4.76972	0.535904	0.207807	2.57885	0.00991288	0.293847
1083	ENSMUSG00000069892.10	9930111J21Rik2	RIKEN cDNA 9930111J21 gene 2 [Source:MGI Symbol;Acc:MGI:3711310]	chr11	48906701	48942069	-	35368	chr11:48906701-48942069	2090.18	1212.76	1085.29	1357.96	1234.71	2108.63	2382.74	2804.87	3790.93	2007.56	0.54383	0.210719	2.58083	0.00985623	0.293847
1084	ENSMUSG00000109154.2	Gm44822	predicted gene 44822 [Source:MGI Symbol;Acc:MGI:5753398]	chr7	49463950	49470338	+	6388	chr7:49463950-49470338	42.3839	35.4964	42.4856	45.3936	36.034	26.3055	25.8316	24.504	19.2087	33.0715	-0.507269	0.196492	-2.58162	0.00983376	0.293847
1085	ENSMUSG00000003660.11	Snrnp200	small nuclear ribonucleoprotein 200 (U5) [Source:MGI Symbol;Acc:MGI:2444401]	chr2	127050306	127082371	+	32065	chr2:127050306-127082371	2797.95	2733.53	2450.93	2572.37	2219.49	2459.85	2382.05	2244.92	2277.95	2459.89	-0.182564	0.0708262	-2.57763	0.00994802	0.294244
1086	ENSMUSG00000022013.5	Dnajc15	DnaJ heat shock protein family (Hsp40) member C15 [Source:MGI Symbol;Acc:MGI:1913398]	chr14	78058121	78112565	-	54444	chr14:78058121-78112565	233.6	148.871	168.41	98.4284	205.362	316.395	236.315	221.016	283.051	212.383	0.496055	0.192508	2.5768	0.00997205	0.294244
1087	ENSMUSG00000100807.4	Gm29521	predicted gene 29521 [Source:MGI Symbol;Acc:MGI:5580227]	chr9	101647568	101739713	-	92145	chr9:101647568-101739713	7.72504	3.92878	4.39757	13.3421	2.66117	1.34487	0	0	2.01461	3.9349	-0.487905	0.189287	-2.57759	0.00994919	0.294244
1088	ENSMUSG00000102758.4	Naaladl2	N-acetylated alpha-linked acidic dipeptidase-like 2 [Source:MGI Symbol;Acc:MGI:2685867]	chr3	23852266	25198425	-	1346159	chr3:23852266-25198425	157.103	95.1084	87.3485	97.7579	216.301	133.226	153.257	131.13	271.551	149.198	0.527337	0.204631	2.57702	0.00996573	0.294244
1089	ENSMUSG00000121502.1		zinc finger protein 939 [Source:NCBI gene (formerly Entrezgene);Acc:233147]	chr7	39098907	39127142	+	28235	chr7:39098907-39127142	52.8049	68.9375	64.4392	76.5529	40.5994	50.8494	40.7795	52.7115	37.3353	53.89	-0.457758	0.177645	-2.57682	0.00997144	0.294244
1090	ENSMUSG00000004221.17	Ikbkg	inhibitor of kappaB kinase gamma [Source:MGI Symbol;Acc:MGI:1338074]	chrX	73436896	73497460	+	60564	chrX:73436896-73497460	823.07	857.264	772.766	723.106	540.974	674.224	720.644	678.713	633.49	713.806	-0.271533	0.105402	-2.57618	0.0099899	0.2945
1091	ENSMUSG00000022754.7	Tmem45a	transmembrane protein 45a [Source:MGI Symbol;Acc:MGI:1913122]	chr16	56625524	56706529	-	81005	chr16:56625524-56706529	148.765	150.887	161.83	191.812	113.307	117.996	114.657	114.585	155.399	141.027	-0.366335	0.142222	-2.57579	0.010001	0.294558
1092	ENSMUSG00000002372.10	Ranbp3	RAN binding protein 3 [Source:MGI Symbol;Acc:MGI:1919060]	chr17	56980294	57018764	+	38470	chr17:56980294-57018764	723.938	697.001	726.178	712.364	793.015	836.504	766.4	861.257	811.026	769.743	0.182044	0.0706872	2.57535	0.0100139	0.294668
1093	ENSMUSG00000006269.8	Atp6v1b1	ATPase, H+ transporting, lysosomal V1 subunit B1 [Source:MGI Symbol;Acc:MGI:103285]	chr6	83719972	83735837	+	15865	chr6:83719972-83735837	28.7837	9.91175	6.17352	7.85209	83.2848	18.5861	16.545	23.9416	77.9465	30.3361	0.563089	0.218712	2.57457	0.0100364	0.294911
1094	ENSMUSG00000115541.2	Gm49258	predicted gene, 49258 [Source:MGI Symbol;Acc:MGI:6118732]	chr14	52308980	52309384	-	404	chr14:52308980-52309384	0.926192	0.954678	1.93337	2.84181	11.9507	5.01174	7.37375	6.11442	3.95158	4.56203	0.543926	0.21128	2.57443	0.0100405	0.294911
1095	ENSMUSG00000004347.18	Pde1c	phosphodiesterase 1C [Source:MGI Symbol;Acc:MGI:108413]	chr6	56046789	56629472	-	582683	chr6:56046789-56629472	21.0936	22.8079	24.1614	30.1171	9.5574	23.38	11.2928	15.4181	8.8499	18.5198	-0.576956	0.2243	-2.57225	0.0101039	0.295178
1096	ENSMUSG00000010609.16	Psen2	presenilin 2 [Source:MGI Symbol;Acc:MGI:109284]	chr1	180054569	180091003	-	36434	chr1:180054569-180091003	301.937	318.123	245.996	277.354	315.637	450.798	410.57	368.267	321.236	334.435	0.3486	0.135624	2.57034	0.0101599	0.295178
1097	ENSMUSG00000018427.9	Ypel2	yippee like 2 [Source:MGI Symbol;Acc:MGI:1925114]	chr11	86827251	86884533	-	57282	chr11:86827251-86884533	292.401	239.596	316.455	336.146	675.995	519.134	383.572	359.153	317.058	382.168	0.477994	0.185915	2.57104	0.0101393	0.295178
1098	ENSMUSG00000020072.16	Pbld2	phenazine biosynthesis-like protein domain containing 2 [Source:MGI Symbol;Acc:MGI:1914557]	chr10	62860094	62894592	+	34498	chr10:62860094-62894592	30.2305	36.1608	23.5002	37.5119	33.2459	14.0179	12.324	15.0558	8.76315	23.4233	-0.585576	0.227617	-2.57264	0.0100927	0.295178
1099	ENSMUSG00000020262.16	Adarb1	adenosine deaminase, RNA-specific, B1 [Source:MGI Symbol;Acc:MGI:891999]	chr10	77126560	77254104	-	127544	chr10:77126560-77254104	1285.65	1873.09	1924.7	2541.9	1698.9	974.018	1091.88	1382.71	1295.52	1563.15	-0.460572	0.179165	-2.57066	0.0101505	0.295178
1100	ENSMUSG00000029068.17	Ccnl2	cyclin L2 [Source:MGI Symbol;Acc:MGI:1927119]	chr4	155896946	155909000	+	12054	chr4:155896946-155909000	1808.28	1842.71	1834.54	1685.96	2242.61	1891.04	1977.3	2319.98	2064.22	1962.96	0.219078	0.0852312	2.5704	0.0101581	0.295178
1101	ENSMUSG00000030287.16	Itpr2	inositol 1,4,5-triphosphate receptor 2 [Source:MGI Symbol;Acc:MGI:99418]	chr6	146009797	146403721	-	393924	chr6:146009797-146403721	1852.81	2038.05	2552.03	2358.82	1867.55	1666.67	1856.86	1889.66	1622.76	1967.25	-0.286307	0.11138	-2.57055	0.0101538	0.295178
1102	ENSMUSG00000033082.11	Clec1a	C-type lectin domain family 1, member a [Source:MGI Symbol;Acc:MGI:2444151]	chr6	129401735	129428963	-	27228	chr6:129401735-129428963	1138.28	1186.82	1492.22	1627.14	2537.75	1220.89	2635.72	3010.52	1528.06	1819.71	0.512137	0.19916	2.57149	0.0101262	0.295178
1103	ENSMUSG00000042659.16	Arrdc4	arrestin domain containing 4 [Source:MGI Symbol;Acc:MGI:1913662]	chr7	68386743	68398989	-	12246	chr7:68386743-68398989	659.332	567.367	489.263	455.162	630.679	691.747	991.151	616.763	830.507	659.108	0.406862	0.15818	2.57215	0.0101069	0.295178
1104	ENSMUSG00000044308.19	Ubr3	ubiquitin protein ligase E3 component n-recognin 3 [Source:MGI Symbol;Acc:MGI:1861100]	chr2	69727590	69854357	+	126767	chr2:69727590-69854357	1972.63	1680.18	1757.34	1863.67	2058.26	2040.32	2264.35	2122.84	1994.06	1972.63	0.19929	0.0775214	2.57078	0.0101471	0.295178
1105	ENSMUSG00000050373.14	Snx21	sorting nexin family member 21 [Source:MGI Symbol;Acc:MGI:1917729]	chr2	164627743	164635736	+	7993	chr2:164627743-164635736	236.577	309.774	348.065	298.294	205.013	167.17	245.588	268.978	181.555	251.224	-0.411666	0.159991	-2.57306	0.0100804	0.295178
1106	ENSMUSG00000085289.2	Gm15337	predicted gene 15337 [Source:MGI Symbol;Acc:MGI:3705103]	chr18	39500091	39522478	-	22387	chr18:39500091-39522478	9.02419	10.8386	16.0584	12.0492	24.0188	13.1502	46.1266	28.5852	19.1982	19.8944	0.590743	0.229701	2.57179	0.0101173	0.295178
1107	ENSMUSG00000036196.17	Slc26a8	solute carrier family 26, member 8 [Source:MGI Symbol;Acc:MGI:2385046]	chr17	28856757	28909207	-	52450	chr17:28856757-28909207	3.42388	4.40104	1.61157	8.88063	19.6405	11.8406	9.5971	6.4764	19.0746	9.43848	0.569881	0.221944	2.56768	0.0102383	0.29694
1108	ENSMUSG00000039126.11	Prune2	prune homolog 2 [Source:MGI Symbol;Acc:MGI:1925004]	chr19	16933482	17201296	+	267814	chr19:16933482-17201296	115.092	120.921	118.905	124.064	116.045	84.2094	90.8553	77.1197	85.2658	103.609	-0.367795	0.143242	-2.56765	0.010239	0.29694
1109	ENSMUSG00000075122.6	Cd80	CD80 antigen [Source:MGI Symbol;Acc:MGI:101775]	chr16	38275923	38316697	+	40774	chr16:38275923-38316697	130.952	82.9105	97.73	87.2166	48.9905	77.0009	54.3194	72.3007	79.7065	81.2364	-0.469509	0.182911	-2.56686	0.0102623	0.297349
1110	ENSMUSG00000063087.16	Gm10125	predicted gene 10125 [Source:MGI Symbol;Acc:MGI:3642044]	chr18	5491503	5593505	-	102002	chr18:5491503-5593505	46.9404	52.2537	60.1524	57.7938	41.7114	22.7769	42.3288	31.2837	38.4335	43.7416	-0.495038	0.192979	-2.56524	0.0103104	0.298473
1111	ENSMUSG00000027858.14	Tspan2	tetraspanin 2 [Source:MGI Symbol;Acc:MGI:1917997]	chr3	102641845	102708829	+	66984	chr3:102641845-102708829	864.354	1204.14	2349.9	2136.24	615.183	583.301	1318.37	1186.11	785.753	1227.04	-0.563812	0.219825	-2.56482	0.0103228	0.298562
1112	ENSMUSG00000020990.6	Cdkl1	cyclin-dependent kinase-like 1 (CDC2-related kinase) [Source:MGI Symbol;Acc:MGI:1918341]	chr12	69793622	69838041	-	44419	chr12:69793622-69838041	16.6907	19.8521	19.9358	20.375	52.4954	30.1807	42.8133	16.131	46.588	29.4513	0.575543	0.224511	2.56354	0.0103611	0.299039
1113	ENSMUSG00000046491.11	C1qtnf2	C1q and tumor necrosis factor related protein 2 [Source:MGI Symbol;Acc:MGI:1916433]	chr11	43365103	43382352	+	17249	chr11:43365103-43382352	106.975	173.703	177.114	120.671	88.9931	87.1718	116.174	96.1239	109.849	119.642	-0.442951	0.172803	-2.56333	0.0103672	0.299039
1114	ENSMUSG00000088088.2	Rmrp	RNA component of mitochondrial RNAase P [Source:MGI Symbol;Acc:MGI:97937]	chr4	43492788	43493058	-	270	chr4:43492788-43493058	18701.3	22188.8	24219	22771.5	42523.3	26033.4	25366.9	27546.7	27957.7	26367.6	0.388752	0.151643	2.5636	0.0103592	0.299039
1115	ENSMUSG00000055485.7	Soga1	suppressor of glucose, autophagy associated 1 [Source:MGI Symbol;Acc:MGI:2444575]	chr2	156857719	156921174	-	63455	chr2:156857719-156921174	1873.81	2646.35	2991.97	2958.23	2255.7	1289.43	2043.45	2009.55	1471.13	2171.07	-0.440875	0.172016	-2.56299	0.0103774	0.299066
1116	ENSMUSG00000079470.9	Utp14b	UTP14B small subunit processome component [Source:MGI Symbol;Acc:MGI:2445092]	chr1	78635755	78649229	+	13474	chr1:78635755-78649229	346.96	241.822	277.997	307.132	296.867	147.559	210.632	171.232	174.542	241.638	-0.455743	0.177905	-2.56171	0.0104158	0.299901
1117	ENSMUSG00000021709.15	Erbin	Erbb2 interacting protein [Source:MGI Symbol;Acc:MGI:1890169]	chr13	103955295	104057022	-	101727	chr13:103955295-104057022	2987.11	2837.99	3489.91	3392.7	4046.83	3508.38	4361.15	3743.32	3559.65	3547.45	0.2607	0.101821	2.56037	0.0104561	0.300311
1118	ENSMUSG00000049422.8	Chchd10	coiled-coil-helix-coiled-coil-helix domain containing 10 [Source:MGI Symbol;Acc:MGI:2143558]	chr10	75768964	75773581	+	4617	chr10:75768964-75773581	269.192	266.071	372.854	326.277	575.97	307.743	465.2	416.649	415.621	379.509	0.42271	0.165095	2.5604	0.0104552	0.300311
1119	ENSMUSG00000109243.2	Gm45867	predicted gene 45867 [Source:MGI Symbol;Acc:MGI:5804982]	chr7	81523952	81526268	+	2316	chr7:81523952-81526268	100.296	68.8873	71.8579	101.12	53.3596	55.6159	67.3416	65.3256	54.509	70.9236	-0.439817	0.171783	-2.5603	0.010458	0.300311
1120	ENSMUSG00000028464.17	Tpm2	tropomyosin 2, beta [Source:MGI Symbol;Acc:MGI:98810]	chr4	43514711	43523765	-	9054	chr4:43514711-43523765	523.501	473.256	465.803	605.638	410.71	269.431	221.805	352.3	480.159	422.511	-0.465755	0.182018	-2.55884	0.0105022	0.300772
1121	ENSMUSG00000052821.4	Cysltr1	cysteinyl leukotriene receptor 1 [Source:MGI Symbol;Acc:MGI:1926218]	chrX	105617952	105647285	-	29333	chrX:105617952-105647285	71.0562	112.391	57.8583	71.3377	122.97	101.571	108.871	114.176	122.418	98.0722	0.450019	0.175862	2.55893	0.0104996	0.300772
1122	ENSMUSG00000057899.8	Adgrf2	adhesion G protein-coupled receptor F2 [Source:MGI Symbol;Acc:MGI:2182728]	chr17	43007021	43053070	-	46049	chr17:43007021-43053070	8.64015	4.44748	3.25956	10.2013	20.4522	9.26436	18.8274	12.3261	19.8428	11.9179	0.588276	0.229857	2.55932	0.0104878	0.300772
1123	ENSMUSG00000003119.15	Cdk12	cyclin-dependent kinase 12 [Source:MGI Symbol;Acc:MGI:1098802]	chr11	98093885	98169330	+	75445	chr11:98093885-98169330	1857.72	1590.23	1764.33	1719.74	2009.47	1855.36	2070.63	2030.1	1941.72	1871.03	0.187995	0.0734911	2.55806	0.0105258	0.300864
1124	ENSMUSG00000028964.15	Park7	Parkinson disease (autosomal recessive, early onset) 7 [Source:MGI Symbol;Acc:MGI:2135637]	chr4	150981590	150998894	-	17304	chr4:150981590-150998894	504.358	559.992	502.534	513.328	483.306	446.633	396.738	408.318	455.337	474.505	-0.238787	0.0933583	-2.55775	0.0105352	0.300864
1125	ENSMUSG00000068696.7	Gpr88	G-protein coupled receptor 88 [Source:MGI Symbol;Acc:MGI:1927653]	chr3	116043303	116047152	-	3849	chr3:116043303-116047152	65.7194	33.5933	24.3807	58.4191	8.60831	26.1026	29.0778	4.70437	22.3463	30.328	-0.584357	0.228511	-2.55724	0.0105506	0.300864
1126	ENSMUSG00000092534.9	Pagr1b	PAXIP1 associated glutamate rich protein 1B [Source:MGI Symbol;Acc:MGI:5141883]	chr7	126600652	126615656	-	15004	chr7:126600652-126615656	2.73821	2.92961	2.85845	0	10.6614	11.1075	2.76942	14.2865	6.02032	5.93016	0.534339	0.208976	2.55693	0.0105599	0.300864
1127	ENSMUSG00000104467.2	Gm37660	predicted gene, 37660 [Source:MGI Symbol;Acc:MGI:5610888]	chr9	71747287	71749018	-	1731	chr9:71747287-71749018	36.1832	37.3549	32.1735	21.3543	78.6851	50.5442	45.1999	40.822	49.4186	43.5262	0.52525	0.205328	2.5581	0.0105246	0.300864
1128	ENSMUSG00000115898.2	Gm49524	predicted gene, 49524 [Source:MGI Symbol;Acc:MGI:6155221]	chr15	40861356	40862600	+	1244	chr15:40861356-40862600	19.9377	18.6437	19.899	26.9606	15.9969	8.08293	8.3014	12.2433	12.085	15.7945	-0.572848	0.224042	-2.55688	0.0105616	0.300864
1129	ENSMUSG00000062949.14	Atp11c	ATPase, class VI, type 11C [Source:MGI Symbol;Acc:MGI:1859661]	chrX	59268650	59636304	-	367654	chrX:59268650-59636304	663.288	711.215	971.655	784.975	970.875	936.122	909.335	1046.92	1104.17	899.84	0.316887	0.123965	2.55627	0.0105801	0.301124
1130	ENSMUSG00000075020.8	Mir670hg	MIR670 host gene (non-protein coding) [Source:MGI Symbol;Acc:MGI:3041234]	chr2	93990980	94095374	-	104394	chr2:93990980-94095374	20.3227	35.5419	32.3268	23.6714	6.51279	23.4816	12.6116	13.9538	13.7956	20.2465	-0.578553	0.226383	-2.55564	0.0105994	0.301406
1131	ENSMUSG00000018167.11	Stard3	START domain containing 3 [Source:MGI Symbol;Acc:MGI:1929618]	chr11	98249194	98271938	+	22744	chr11:98249194-98271938	531.027	556.746	514.316	511.473	550.883	739.575	682.673	681.561	576.717	593.886	0.275809	0.108048	2.55265	0.0106907	0.302958
1132	ENSMUSG00000020668.11	Kif3c	kinesin family member 3C [Source:MGI Symbol;Acc:MGI:107979]	chr12	3415132	3456494	+	41362	chr12:3415132-3456494	389.082	396.602	393.625	469.678	356.589	320.513	339.773	336.932	364.346	374.127	-0.250702	0.098253	-2.5516	0.010723	0.302958
1133	ENSMUSG00000026048.17	Ercc5	excision repair cross-complementing rodent repair deficiency, complementation group 5 [Source:MGI Symbol;Acc:MGI:103582]	chr1	44186904	44220420	+	33516	chr1:44186904-44220420	448.125	447.499	473.204	524.61	382.702	332.04	349.553	464.129	362.717	420.509	-0.302993	0.11873	-2.55195	0.0107123	0.302958
1134	ENSMUSG00000035933.6	Cog5	component of oligomeric golgi complex 5 [Source:MGI Symbol;Acc:MGI:2145130]	chr12	31704868	31987629	+	282761	chr12:31704868-31987629	784.312	731.284	844.544	789.057	687.451	722.111	607.099	668.967	684.918	724.416	-0.217005	0.0850443	-2.55167	0.0107207	0.302958
1135	ENSMUSG00000037638.6	Zbtb42	zinc finger and BTB domain containing 42 [Source:MGI Symbol;Acc:MGI:3644133]	chr12	112645262	112649181	+	3919	chr12:112645262-112649181	271.896	320.365	337.867	403.114	479.576	347.138	413.668	476.279	497.457	394.151	0.36426	0.142769	2.55139	0.0107294	0.302958
1136	ENSMUSG00000054302.17	Eapp	E2F-associated phosphoprotein [Source:MGI Symbol;Acc:MGI:1913516]	chr12	54717125	54742682	-	25557	chr12:54717125-54742682	284.471	356.694	301.293	323.04	225.937	236.131	310.088	236.113	212.341	276.234	-0.337781	0.132336	-2.55245	0.0106968	0.302958
1137	ENSMUSG00000091264.4	Smim13	small integral membrane protein 13 [Source:MGI Symbol;Acc:MGI:2652854]	chr13	41403320	41430053	+	26733	chr13:41403320-41430053	297.727	334.106	333.389	356.781	362.971	376.323	399.46	460.441	414.355	370.617	0.270718	0.106078	2.55205	0.010709	0.302958
1138	ENSMUSG00000097183.4	Gm17501	predicted gene, 17501 [Source:MGI Symbol;Acc:MGI:4937135]	chr3	145356067	145383764	+	27697	chr3:145356067-145383764	23.6239	40.3088	38.0123	31.0798	79.8449	29.3062	62.0495	84.3734	48.9124	48.6124	0.561005	0.219863	2.55161	0.0107226	0.302958
1139	ENSMUSG00000031155.18	Pim2	proviral integration site 2 [Source:MGI Symbol;Acc:MGI:97587]	chrX	7744501	7749671	+	5170	chrX:7744501-7749671	122.829	103.34	102.653	121.509	182.256	130.683	154.383	131.86	147.575	133.01	0.359341	0.140903	2.55026	0.0107641	0.303407
1140	ENSMUSG00000052917.16	Senp7	SUMO1/sentrin specific peptidase 7 [Source:MGI Symbol;Acc:MGI:1913565]	chr16	55868701	56010375	+	141674	chr16:55868701-56010375	455.199	378.614	512.887	390.492	620.551	559.696	567.178	496.828	495.451	497.433	0.309651	0.121419	2.55027	0.0107639	0.303407
1141	ENSMUSG00000061981.15	Flot2	flotillin 2 [Source:MGI Symbol;Acc:MGI:103309]	chr11	77928757	77951260	+	22503	chr11:77928757-77951260	912.678	975.846	910.744	944.418	947.018	1193.37	1159.13	1053.38	1247.06	1038.18	0.248125	0.097316	2.54968	0.0107822	0.303649
1142	ENSMUSG00000105707.2	Gm43753	predicted gene 43753 [Source:MGI Symbol;Acc:MGI:5663890]	chr5	62814142	62817450	-	3308	chr5:62814142-62817450	55.0652	41.3709	44.4073	43.5726	118.751	47.5388	63.654	76.5639	73.7429	62.7407	0.519474	0.203824	2.54864	0.0108143	0.304022
1143	ENSMUSG00000120594.1		novel transcript	chr11	86469664	86471300	-	1636	chr11:86469664-86471300	71.4808	49.1385	52.0556	56.6461	210.703	86.9297	63.6481	94.9074	80.6667	85.1307	0.564949	0.221658	2.54874	0.0108114	0.304022
1144	ENSMUSG00000026649.15	Cfap126	cilia and flagella associated protein 126 [Source:MGI Symbol;Acc:MGI:1922722]	chr1	170941487	170954536	+	13049	chr1:170941487-170954536	94.7818	69.179	91.1671	66.6105	188.487	88.2859	126.543	85.6647	183.714	110.493	0.528392	0.207358	2.54822	0.0108275	0.304126
1145	ENSMUSG00000019960.9	Dusp6	dual specificity phosphatase 6 [Source:MGI Symbol;Acc:MGI:1914853]	chr10	99099093	99103351	+	4258	chr10:99099093-99103351	1558.27	1409.51	1707.29	1185.68	1808.69	1687.66	2096.25	3780.45	1921.94	1906.19	0.486027	0.190893	2.54607	0.0108943	0.305734
1146	ENSMUSG00000040631.9	Dok4	docking protein 4 [Source:MGI Symbol;Acc:MGI:2148865]	chr8	95590456	95602958	-	12502	chr8:95590456-95602958	315.23	493.053	571.098	379.37	257.507	252.816	348.867	371.014	292.341	364.588	-0.439429	0.172674	-2.54485	0.0109324	0.306538
1147	ENSMUSG00000002289.17	Angptl4	angiopoietin-like 4 [Source:MGI Symbol;Acc:MGI:1888999]	chr17	33992724	34000804	-	8080	chr17:33992724-34000804	371.791	656.043	634.153	705.687	585.822	1185.59	757.282	946.958	1123.82	774.127	0.490961	0.192973	2.54419	0.010953	0.30658
1148	ENSMUSG00000045655.10	Fam216b	family with sequence similarity 216, member B [Source:MGI Symbol;Acc:MGI:2145738]	chr14	78318461	78326447	-	7986	chr14:78318461-78326447	134.846	94.0362	92.2108	76.5437	233.326	119.583	157.436	107.276	186.228	133.498	0.511234	0.200935	2.54428	0.0109504	0.30658
1149	ENSMUSG00000022443.18	Myh9	myosin, heavy polypeptide 9, non-muscle [Source:MGI Symbol;Acc:MGI:107717]	chr15	77644787	77726375	-	81588	chr15:77644787-77726375	24865.1	28414	31199.9	30479.9	24320	24563.8	23868.5	25182.3	25699.1	26510.3	-0.209763	0.0824584	-2.54386	0.0109634	0.306604
1150	ENSMUSG00000021668.16	Polk	polymerase (DNA directed), kappa [Source:MGI Symbol;Acc:MGI:1349767]	chr13	96617198	96679087	-	61889	chr13:96617198-96679087	301.507	278.758	284.033	302.489	543.166	354.734	403.224	395.522	294.666	350.9	0.387594	0.152565	2.54053	0.0110685	0.307723
1151	ENSMUSG00000030157.6	Clec2d	C-type lectin domain family 2, member d [Source:MGI Symbol;Acc:MGI:2135589]	chr6	129157578	129163497	+	5919	chr6:129157578-129163497	1992.32	1480.44	1543.8	1158.53	1399.67	2266.14	2691.48	2625.11	2327.05	1942.72	0.450964	0.17739	2.54222	0.011015	0.307723
1152	ENSMUSG00000031342.18	Gpm6b	glycoprotein m6b [Source:MGI Symbol;Acc:MGI:107672]	chrX	165021907	165171984	+	150077	chrX:165021907-165171984	913.5	815.5	919.184	944.628	580.481	721.582	756.445	817.378	770.024	804.302	-0.280968	0.110597	-2.54047	0.0110705	0.307723
1153	ENSMUSG00000036940.16	Kdm1a	lysine (K)-specific demethylase 1A [Source:MGI Symbol;Acc:MGI:1196256]	chr4	136277851	136330034	-	52183	chr4:136277851-136330034	765.424	638.614	621.43	661.178	829.335	823.246	725.248	774.317	893.053	747.983	0.254196	0.100019	2.54147	0.0110386	0.307723
1154	ENSMUSG00000047261.10	Gap43	growth associated protein 43 [Source:MGI Symbol;Acc:MGI:95639]	chr16	42068805	42161014	-	92209	chr16:42068805-42161014	70.6271	114.41	129.026	107.328	72.4026	61.8619	48.0172	86.6406	74.6211	84.9928	-0.482524	0.189874	-2.54128	0.0110448	0.307723
1155	ENSMUSG00000051695.7	Pcbp1	poly(rC) binding protein 1 [Source:MGI Symbol;Acc:MGI:1345635]	chr6	86501474	86503303	-	1829	chr6:86501474-86503303	1802.39	1616.48	1730.44	1697.84	1447.09	1499.24	1356.01	1644.16	1464.68	1584.26	-0.201518	0.0793011	-2.54118	0.011048	0.307723
1156	ENSMUSG00000062647.17	Rpl7a	ribosomal protein L7A [Source:MGI Symbol;Acc:MGI:1353472]	chr2	26800776	26803330	+	2554	chr2:26800776-26803330	2933	2765.87	2538.13	2700.76	3364.64	3499.43	2956.85	2933.98	3208.43	2989.01	0.215371	0.084764	2.54084	0.0110588	0.307723
1157	ENSMUSG00000005674.10	Tomm40l	translocase of outer mitochondrial membrane 40-like [Source:MGI Symbol;Acc:MGI:3589112]	chr1	171043580	171050083	-	6503	chr1:171043580-171050083	332.929	403.519	365.461	210.427	282.064	219.672	196.076	236.592	208.641	272.82	-0.435461	0.171435	-2.5401	0.0110822	0.307781
1158	ENSMUSG00000003847.17	Nfat5	nuclear factor of activated T cells 5 [Source:MGI Symbol;Acc:MGI:1859333]	chr8	108020102	108106149	+	86047	chr8:108020102-108106149	3649.29	3995.72	4618.97	4047.48	5408.43	4463.59	4879.15	4643.36	4835.93	4504.66	0.238064	0.0937728	2.53874	0.0111254	0.308628
1159	ENSMUSG00000029072.4	Tas1r3	taste receptor, type 1, member 3 [Source:MGI Symbol;Acc:MGI:1933547]	chr4	155943725	155947819	-	4094	chr4:155943725-155947819	40.6165	25.6139	24.5634	37.0796	58.7101	41.4716	62.7318	50.0227	42.4318	42.5824	0.503916	0.198507	2.53853	0.0111318	0.308628
1160	ENSMUSG00000026672.12	Optn	optineurin [Source:MGI Symbol;Acc:MGI:1918898]	chr2	5025453	5068862	-	43409	chr2:5025453-5068862	345.414	320.401	370.157	343.048	239.882	297.177	297.443	307.017	271.031	310.175	-0.268415	0.105762	-2.5379	0.0111519	0.308661
1161	ENSMUSG00000078234.7	Klhdc7a	kelch domain containing 7A [Source:MGI Symbol;Acc:MGI:2444612]	chr4	139687531	139695337	-	7806	chr4:139687531-139695337	227.206	223.867	239.773	182.475	464.459	256.998	338.581	211.353	361.988	278.522	0.464641	0.183082	2.53789	0.0111522	0.308661
1162	ENSMUSG00000028152.11	Tspan5	tetraspanin 5 [Source:MGI Symbol;Acc:MGI:1928096]	chr3	138447956	138613666	+	165710	chr3:138447956-138613666	562.491	576.539	632.828	694.551	397.313	561.049	455.98	520.627	513.426	546.089	-0.306955	0.121016	-2.53649	0.0111969	0.309629
1163	ENSMUSG00000021670.15	Hmgcr	3-hydroxy-3-methylglutaryl-Coenzyme A reductase [Source:MGI Symbol;Acc:MGI:96159]	chr13	96785475	96807444	-	21969	chr13:96785475-96807444	1404.13	908.249	886.955	1097.36	851.864	743.402	838.068	823.167	855.443	934.293	-0.347313	0.136957	-2.53594	0.0112147	0.309857
1164	ENSMUSG00000025262.9	Fam120c	family with sequence similarity 120, member C [Source:MGI Symbol;Acc:MGI:2387687]	chrX	150127171	150254838	+	127667	chrX:150127171-150254838	201.64	256.711	239.253	241.642	233.704	152.616	145.723	183.06	157.907	201.362	-0.380752	0.150176	-2.53538	0.0112326	0.310083
1165	ENSMUSG00000027245.12	Hypk	huntingtin interacting protein K [Source:MGI Symbol;Acc:MGI:1914943]	chr2	121283771	121289153	+	5382	chr2:121283771-121289153	289.513	402.108	328.073	288.614	248.022	287.842	244.503	263.919	235.81	287.601	-0.320524	0.126456	-2.53467	0.0112555	0.310448
1166	ENSMUSG00000002083.14	Bbc3	BCL2 binding component 3 [Source:MGI Symbol;Acc:MGI:2181667]	chr7	16042318	16052130	+	9812	chr7:16042318-16052130	104.173	129.705	132.802	125.167	59.7338	97.781	105.915	93.3304	77.6737	102.92	-0.422962	0.167007	-2.5326	0.0113222	0.311316
1167	ENSMUSG00000021720.12	Rnf180	ring finger protein 180 [Source:MGI Symbol;Acc:MGI:1919066]	chr13	105266509	105431323	-	164814	chr13:105266509-105431323	103.09	110.002	82.8674	98.8314	85.6545	81.5427	53.5536	61.4886	66.5242	82.6172	-0.426021	0.168194	-2.53292	0.0113117	0.311316
1168	ENSMUSG00000027244.15	Atg13	autophagy related 13 [Source:MGI Symbol;Acc:MGI:1196429]	chr2	91504963	91540921	-	35958	chr2:91504963-91540921	479.779	504.92	506.652	518.258	534.46	603.228	693.549	566.525	598.731	556.234	0.244954	0.0967123	2.53281	0.0113152	0.311316
1169	ENSMUSG00000030876.8	Mettl9	methyltransferase like 9 [Source:MGI Symbol;Acc:MGI:1914862]	chr7	120633668	120677552	+	43884	chr7:120633668-120677552	375.357	378.173	398.083	412.245	409.805	549.965	484.967	455.359	466.708	436.74	0.26217	0.103523	2.53249	0.0113257	0.311316
1170	ENSMUSG00000029504.6	Ddx51	DEAD box helicase 51 [Source:MGI Symbol;Acc:MGI:1916913]	chr5	110801317	110808362	+	7045	chr5:110801317-110808362	201.755	340.234	223.263	223.957	119.116	149.039	175.28	235.603	123.094	199.038	-0.48458	0.191383	-2.53199	0.0113418	0.311492
1171	ENSMUSG00000040078.10	Ptges3-ps	prostaglandin E synthase 3, pseudogene [Source:MGI Symbol;Acc:MGI:3704271]	chr6	85820962	85821441	+	479	chr6:85820962-85821441	79.9069	94.8906	143.554	71.3533	65.1243	63.4085	68.2147	69.2484	44.846	77.8386	-0.495	0.195631	-2.53028	0.0113972	0.312215
1172	ENSMUSG00000108394.2	Gm45477	predicted gene 45477 [Source:MGI Symbol;Acc:MGI:5791313]	chr3	90218825	90224322	+	5497	chr3:90218825-90224322	286.818	262.234	269.11	266.836	240.217	229.656	212.187	231.761	224.408	247.025	-0.244033	0.0964413	-2.53038	0.0113939	0.312215
1173	ENSMUSG00000109157.2	Gm44829	predicted gene 44829 [Source:MGI Symbol;Acc:MGI:5753405]	chr7	58968379	58971571	+	3192	chr7:58968379-58971571	48.7501	39.3978	50.0793	55.6277	118.749	59.6751	87.6393	56.1462	68.6878	64.9725	0.506981	0.200362	2.53033	0.0113956	0.312215
1174	ENSMUSG00000009035.16	Tmem184b	transmembrane protein 184b [Source:MGI Symbol;Acc:MGI:2445179]	chr15	79244884	79287769	-	42885	chr15:79244884-79287769	1970.96	2192.97	2607.88	2451.64	1762.45	1717.99	1743.36	2248.41	1744.98	2048.96	-0.299784	0.118533	-2.52913	0.0114346	0.312971
1175	ENSMUSG00000028195.5	Ccn1	cellular communication network factor 1 [Source:MGI Symbol;Acc:MGI:88613]	chr3	145352731	145355736	-	3005	chr3:145352731-145355736	1742.92	1818.75	2129.07	1733.55	5072.6	1791.6	2371.67	4205.05	2136.15	2555.71	0.528184	0.208994	2.52727	0.0114952	0.313828
1176	ENSMUSG00000068617.6	Efcab1	EF-hand calcium binding domain 1 [Source:MGI Symbol;Acc:MGI:1914043]	chr16	14724470	14799235	+	74765	chr16:14724470-14799235	81.9525	58.8183	67.1262	46.9662	216.271	59.0296	146.075	68.2304	133.724	97.577	0.570101	0.22557	2.52738	0.0114917	0.313828
1177	ENSMUSG00000087371.2	Gm15541	predicted gene 15541 [Source:MGI Symbol;Acc:MGI:3782989]	chr7	27202143	27207547	-	5404	chr7:27202143-27207547	11.7409	11.8147	9.45173	8.34656	2.66827	4.04532	4.61252	5.10391	4.03918	6.86923	-0.578072	0.228725	-2.52736	0.0114923	0.313828
1178	ENSMUSG00000036377.21	Cracd	capping protein inhibiting regulator of actin [Source:MGI Symbol;Acc:MGI:2444817]	chr5	76804359	77021392	+	217033	chr5:76804359-77021392	61.4187	79.7118	64.8944	95.2874	62.7295	40.0647	32.2987	61.4522	32.5509	58.9342	-0.519712	0.205678	-2.52682	0.0115099	0.313963
1179	ENSMUSG00000049892.8	Rasd1	RAS, dexamethasone-induced 1 [Source:MGI Symbol;Acc:MGI:1270848]	chr11	59854007	59855770	-	1763	chr11:59854007-59855770	79.6305	71.7366	66.2564	87.2956	21.3366	20.2158	19.3711	72.4554	51.4218	54.4133	-0.577628	0.22881	-2.52449	0.0115868	0.315791
1180	ENSMUSG00000103644.2	Gm29678	predicted gene, 29678 [Source:MGI Symbol;Acc:MGI:5588837]	chr1	190135842	190149342	+	13500	chr1:190135842-190149342	0	0	0	0.93091	2.66798	8.08821	3.69252	3.06311	2.0148	2.27306	0.431548	0.17097	2.52412	0.0115989	0.315855
1181	ENSMUSG00000042524.15	Sun2	Sad1 and UNC84 domain containing 2 [Source:MGI Symbol;Acc:MGI:2443011]	chr15	79608271	79626737	-	18466	chr15:79608271-79626737	1422.56	1425.02	1398.81	1618.94	1242.59	1302.39	1327.75	1301.04	1261.5	1366.73	-0.18288	0.0724798	-2.52318	0.0116299	0.316182
1182	ENSMUSG00000045382.7	Cxcr4	chemokine (C-X-C motif) receptor 4 [Source:MGI Symbol;Acc:MGI:109563]	chr1	128515936	128520030	-	4094	chr1:128515936-128520030	995.185	452.724	604.658	642.787	474.689	470.74	533.326	420.215	288.185	542.501	-0.484238	0.191918	-2.52316	0.0116306	0.316182
1183	ENSMUSG00000022283.16	Pabpc1	poly(A) binding protein, cytoplasmic 1 [Source:MGI Symbol;Acc:MGI:1349722]	chr15	36595905	36609912	-	14007	chr15:36595905-36609912	6249.69	5041.46	4616.61	5674.71	6524.58	6994.86	6282.88	6361.85	6277.61	6002.69	0.252781	0.100222	2.52222	0.0116615	0.31641
1184	ENSMUSG00000024598.10	Fbn2	fibrillin 2 [Source:MGI Symbol;Acc:MGI:95490]	chr18	58141695	58343559	-	201864	chr18:58141695-58343559	31.9896	53.1677	21.7628	36.1576	74.7891	82.5749	39.7539	41.2889	88.8424	52.2585	0.559415	0.221771	2.52249	0.0116526	0.31641
1185	ENSMUSG00000106332.2	Gm43506	predicted gene 43506 [Source:MGI Symbol;Acc:MGI:5663643]	chr5	44674303	44675055	-	752	chr5:44674303-44675055	20.0345	33.2053	31.3812	35.4508	13.3161	18.1625	22.1329	18.3518	11.0357	22.5634	-0.551802	0.218794	-2.52201	0.0116686	0.31641
1186	ENSMUSG00000045690.9	Wdr89	WD repeat domain 89 [Source:MGI Symbol;Acc:MGI:1919588]	chr12	75677370	75716311	-	38941	chr12:75677370-75716311	24.379	36.4371	22.6801	26.8899	12.0079	15.1709	13.8377	22.458	13.1298	20.7767	-0.551157	0.21857	-2.52165	0.0116807	0.316472
1187	ENSMUSG00000030790.16	Adm	adrenomedullin [Source:MGI Symbol;Acc:MGI:108058]	chr7	110226868	110229027	+	2159	chr7:110226868-110229027	74.4686	41.8637	71.293	39.8112	33.5292	100.707	206.189	206.892	97.3678	96.9024	0.580082	0.230119	2.52079	0.0117092	0.316978
1188	ENSMUSG00000026003.6	Acadl	acyl-Coenzyme A dehydrogenase, long-chain [Source:MGI Symbol;Acc:MGI:87866]	chr1	66869998	66902436	-	32438	chr1:66869998-66902436	1165.17	1017.96	1114.51	1137.98	1090.75	1739.07	1457.64	1286.99	1544	1283.78	0.328879	0.130488	2.52038	0.0117228	0.317077
1189	ENSMUSG00000038530.12	Rgs4	regulator of G-protein signaling 4 [Source:MGI Symbol;Acc:MGI:108409]	chr1	169569046	169575211	-	6165	chr1:169569046-169575211	109.809	197.019	146.437	155.219	154.401	348.577	211.679	183.208	459.53	218.431	0.549455	0.218045	2.51992	0.0117381	0.317225
1190	ENSMUSG00000048534.8	Jaml	junction adhesion molecule like [Source:MGI Symbol;Acc:MGI:2685484]	chr9	44990481	45019832	+	29351	chr9:44990481-45019832	193.523	198.325	210.022	171.338	171.287	134.098	112.228	159.689	158.004	167.612	-0.359046	0.142579	-2.51823	0.0117948	0.318344
1191	ENSMUSG00000102750.2	Gm37058	predicted gene, 37058 [Source:MGI Symbol;Acc:MGI:5610286]	chr1	84110588	84112231	-	1643	chr1:84110588-84112231	67.8601	56.019	37.858	85.4322	21.3371	32.3461	23.0609	45.9231	47.3924	46.3588	-0.554292	0.220124	-2.51809	0.0117993	0.318344
1192	ENSMUSG00000021453.3	Gadd45g	growth arrest and DNA-damage-inducible 45 gamma [Source:MGI Symbol;Acc:MGI:1346325]	chr13	52000714	52002504	+	1790	chr13:52000714-52002504	239.511	489.898	404.404	409.006	208.703	241.631	203.857	331.295	295.622	313.77	-0.468179	0.186034	-2.51663	0.0118483	0.319396
1193	ENSMUSG00000030279.16	C2cd5	C2 calcium-dependent domain containing 5 [Source:MGI Symbol;Acc:MGI:1921991]	chr6	142956646	143045867	-	89221	chr6:142956646-143045867	664.443	570.657	642.56	637.233	513.278	555.585	581.071	502.154	530.016	577.444	-0.220247	0.0875924	-2.51445	0.0119217	0.320837
1194	ENSMUSG00000117546.2	Gm54542	predicted gene, 54542 [Source:MGI Symbol;Acc:MGI:6845563]	chr17	86483003	86485457	+	2454	chr17:86483003-86485457	160.806	194.887	276.994	207.779	98.7193	91.0124	152.211	204.148	92.8804	164.382	-0.517854	0.205949	-2.51448	0.0119209	0.320837
1195	ENSMUSG00000044628.6	Rnf208	ring finger protein 208 [Source:MGI Symbol;Acc:MGI:1916096]	chr2	25132941	25134274	+	1333	chr2:25132941-25134274	10.4273	12.2418	9.99526	15.2291	23.02	20.5711	19.4658	17.9023	28.0252	17.4309	0.554883	0.220711	2.51407	0.0119346	0.320916
1196	ENSMUSG00000026073.14	Il1r2	interleukin 1 receptor, type II [Source:MGI Symbol;Acc:MGI:96546]	chr1	40113239	40164391	+	51152	chr1:40113239-40164391	90.8999	54.4034	107.81	232.633	61.084	48.7571	39.9342	57.742	93.5957	87.4288	-0.573672	0.228391	-2.5118	0.0120118	0.32261
1197	ENSMUSG00000038059.8	Smim3	small integral membrane protein 3 [Source:MGI Symbol;Acc:MGI:1917088]	chr18	60607263	60635059	-	27796	chr18:60607263-60635059	487.438	524.23	489.681	460.295	290.601	438.066	373.611	449.822	354.734	429.831	-0.32811	0.130636	-2.51162	0.0120177	0.32261
1198	ENSMUSG00000049999.5	Ppp1r3d	protein phosphatase 1, regulatory subunit 3D [Source:MGI Symbol;Acc:MGI:1917664]	chr2	178052999	178056265	-	3266	chr2:178052999-178056265	109.231	97.5144	119.052	113.106	145.436	113.283	171.589	142.919	154.554	129.631	0.362934	0.144621	2.50956	0.0120882	0.324233
1199	ENSMUSG00000052415.6	Tchh	trichohyalin [Source:MGI Symbol;Acc:MGI:2177944]	chr3	93349637	93356384	+	6747	chr3:93349637-93356384	51.4072	66.0559	73.6474	41.6911	34.6986	42.4923	40.5924	27.5666	40.4361	46.5097	-0.490783	0.195639	-2.50861	0.0121207	0.324832
1200	ENSMUSG00000002329.8	Mdp1	magnesium-dependent phosphatase 1 [Source:MGI Symbol;Acc:MGI:1915131]	chr14	55895336	55897965	-	2629	chr14:55895336-55897965	270.721	296.392	233.025	203.883	157.709	199.911	204.937	213.291	172.754	216.958	-0.357089	0.142458	-2.50662	0.0121891	0.325131
1201	ENSMUSG00000007817.16	Zmiz1	zinc finger, MIZ-type containing 1 [Source:MGI Symbol;Acc:MGI:3040693]	chr14	25459609	25667167	+	207558	chr14:25459609-25667167	3527.88	3991.05	4231.77	5083.85	3730.74	3180.36	3180.2	3679.89	3048.81	3739.4	-0.29993	0.119609	-2.50758	0.012156	0.325131
1202	ENSMUSG00000029155.18	Spata18	spermatogenesis associated 18 [Source:MGI Symbol;Acc:MGI:1920722]	chr5	73808722	73836855	+	28133	chr5:73808722-73836855	360.022	291.668	355.553	261.016	727.917	339.035	569.354	301.752	573.448	419.974	0.497826	0.198635	2.50623	0.0122027	0.325131
1203	ENSMUSG00000038522.8	Mfsd4b1	major facilitator superfamily domain containing 4B1 [Source:MGI Symbol;Acc:MGI:2143575]	chr10	39877571	39901264	-	23693	chr10:39877571-39901264	15.0004	26.3483	18.0144	10.5683	41.7035	19.6665	25.8258	37.485	39.9476	26.0622	0.563285	0.224736	2.50643	0.0121957	0.325131
1204	ENSMUSG00000042423.10	Fbrs	fibrosin [Source:MGI Symbol;Acc:MGI:104648]	chr7	127078371	127090883	+	12512	chr7:127078371-127090883	1182.32	1173.88	1242.69	1078.53	1530.41	1440.35	1362.61	1208.35	1354.4	1285.95	0.22712	0.0906091	2.50659	0.0121901	0.325131
1205	ENSMUSG00000058594.16	Fbh1	F-box DNA helicase 1 [Source:MGI Symbol;Acc:MGI:1354699]	chr2	11747384	11782393	-	35009	chr2:11747384-11782393	803.605	859.728	718.281	737.729	631.398	734.297	521.539	587.132	666.149	695.54	-0.29087	0.116032	-2.5068	0.0121829	0.325131
1206	ENSMUSG00000059013.13	Sh2d3c	SH2 domain containing 3C [Source:MGI Symbol;Acc:MGI:1351631]	chr2	32611067	32645524	+	34457	chr2:32611067-32645524	793.143	1136.72	1569.77	1468.94	875.539	770.222	1003.08	965.121	682.608	1029.46	-0.438669	0.174914	-2.50791	0.0121446	0.325131
1207	ENSMUSG00000022091.7	Sorbs3	sorbin and SH3 domain containing 3 [Source:MGI Symbol;Acc:MGI:700013]	chr14	70417917	70449438	-	31521	chr14:70417917-70449438	1105.68	1665.03	2408.45	2517.75	1213.75	896.749	1443.63	1580.6	878.601	1523.36	-0.504082	0.201257	-2.50467	0.0122565	0.326025
1208	ENSMUSG00000059273.11	Zc3h4	zinc finger CCCH-type containing 4 [Source:MGI Symbol;Acc:MGI:2682314]	chr7	16133534	16171621	+	38087	chr7:16133534-16171621	1024.13	1347.08	1604.84	1531.97	1031.11	1116.24	1150.47	1067.36	1022.78	1210.66	-0.322385	0.128702	-2.5049	0.0122485	0.326025
1209	ENSMUSG00000103885.2	Gm37006	predicted gene, 37006 [Source:MGI Symbol;Acc:MGI:5610234]	chr2	14712476	14715149	+	2673	chr2:14712476-14715149	90.318	103.374	95.4652	104.799	50.6966	79.8941	38.7451	73.4958	80.7812	79.7299	-0.473722	0.18924	-2.50328	0.0123047	0.327037
1210	ENSMUSG00000029664.11	Tfpi2	tissue factor pathway inhibitor 2 [Source:MGI Symbol;Acc:MGI:108543]	chr6	3962595	3988919	-	26324	chr6:3962595-3988919	38.0155	54.0342	46.3885	33.4387	66.673	75.8036	41.5091	71.4322	85.6853	56.9978	0.498832	0.199388	2.50181	0.012356	0.327316
1211	ENSMUSG00000030724.8	Cd19	CD19 antigen [Source:MGI Symbol;Acc:MGI:88319]	chr7	126007622	126014061	-	6439	chr7:126007622-126014061	358.567	210.602	265.452	187.223	81.591	165.782	240.319	126.746	136.737	197.002	-0.53008	0.211864	-2.50198	0.0123501	0.327316
1212	ENSMUSG00000049295.18	Zfp219	zinc finger protein 219 [Source:MGI Symbol;Acc:MGI:1917140]	chr14	52243534	52258190	-	14656	chr14:52243534-52258190	421.617	518.955	424.788	359.815	598.874	508.383	500.362	552.055	533.029	490.875	0.297264	0.118798	2.50226	0.0123404	0.327316
1213	ENSMUSG00000107676.2	Gm44178	predicted gene, 44178 [Source:MGI Symbol;Acc:MGI:5690570]	chr6	88896690	88899619	+	2929	chr6:88896690-88899619	22.5741	29.5424	26.461	25.9634	70.7123	29.3302	45.203	34.7076	44.438	36.548	0.530873	0.212177	2.50204	0.0123481	0.327316
1214	ENSMUSG00000019814.6	Ltv1	LTV1 ribosome biogenesis factor [Source:MGI Symbol;Acc:MGI:2447810]	chr10	13053884	13068912	-	15028	chr10:13053884-13068912	272.26	296.005	230.889	252.836	131.11	187.364	231.327	152.947	231.786	220.725	-0.416485	0.166526	-2.50101	0.0123839	0.327785
1215	ENSMUSG00000023931.6	Efhb	EF hand domain family, member B [Source:MGI Symbol;Acc:MGI:3045296]	chr17	53705917	53770349	-	64432	chr17:53705917-53770349	70.5929	63.343	41.4472	38.2619	130.107	66.9402	94.4207	57.4171	106.291	74.3135	0.529813	0.211896	2.50034	0.0124073	0.327866
1216	ENSMUSG00000030674.6	Qprt	quinolinate phosphoribosyltransferase [Source:MGI Symbol;Acc:MGI:1914625]	chr7	126706286	126721398	-	15112	chr7:126706286-126721398	23.0701	22.2189	9.25577	10.483	3.02298	6.87435	10.4532	6.16838	5.3362	10.7648	-0.571157	0.228421	-2.50046	0.0124032	0.327866
1217	ENSMUSG00000002844.10	Adprh	ADP-ribosylarginine hydrolase [Source:MGI Symbol;Acc:MGI:1098234]	chr16	38264392	38273065	-	8673	chr16:38264392-38273065	444.245	475.647	378.95	415.405	282.851	384.33	326.569	312.369	387.831	378.689	-0.31028	0.12415	-2.49924	0.0124461	0.328351
1218	ENSMUSG00000110720.2	Gm46223	predicted gene, 46223 [Source:MGI Symbol;Acc:MGI:5825860]	chr10	50298230	50298904	-	674	chr10:50298230-50298904	2.73641	3.90037	3.80835	2.80201	13.3111	13.1113	6.4549	3.0579	17.0337	7.35733	0.549666	0.219926	2.49932	0.0124431	0.328351
1219	ENSMUSG00000020728.18	Cep112	centrosomal protein 112 [Source:MGI Symbol;Acc:MGI:1923673]	chr11	108316018	108751441	+	435423	chr11:108316018-108751441	180.059	239.125	159.217	297.836	158.357	186.791	104.921	139.615	140.473	178.488	-0.465026	0.186126	-2.49844	0.0124741	0.328819
1220	ENSMUSG00000060467.5	Gm10080	predicted gene 10080 [Source:MGI Symbol;Acc:MGI:3710529]	chr9	44286041	44286478	-	437	chr9:44286041-44286478	7.36443	8.69214	13.4232	11.2867	2.65676	1.00579	5.53037	5.09058	3.97909	6.55878	-0.560684	0.224542	-2.49701	0.0125244	0.329874
1221	ENSMUSG00000038976.13	Ppp1r9b	protein phosphatase 1, regulatory subunit 9B [Source:MGI Symbol;Acc:MGI:2387581]	chr11	94881861	94897725	+	15864	chr11:94881861-94897725	2520.41	2656.26	2696.03	2523.95	2296.93	2317.24	2403.18	2423.19	2356.8	2466	-0.137087	0.0549085	-2.49664	0.0125377	0.329954
1222	ENSMUSG00000026116.12	Tmem131	transmembrane protein 131 [Source:MGI Symbol;Acc:MGI:1927110]	chr1	36831272	36982747	-	151475	chr1:36831272-36982747	2044.11	1542.26	1552.11	1599.01	1993.48	2088.52	1956.83	1959.39	2195.67	1881.26	0.260406	0.104369	2.49505	0.0125941	0.330807
1223	ENSMUSG00000026305.16	Lrrfip1	leucine rich repeat (in FLII) interacting protein 1 [Source:MGI Symbol;Acc:MGI:1342770]	chr1	90926459	91056666	+	130207	chr1:90926459-91056666	2104.22	2264.44	2543.64	2165.08	1772.94	1780.62	2078.69	2074.43	1883.7	2074.19	-0.231666	0.0928672	-2.49459	0.0126101	0.330807
1224	ENSMUSG00000028284.14	Map3k7	mitogen-activated protein kinase kinase kinase 7 [Source:MGI Symbol;Acc:MGI:1346877]	chr4	31964097	32023467	+	59370	chr4:31964097-32023467	750.972	981.083	905.974	797.499	1025.46	1045.26	1032	1086.84	952.271	953.04	0.248542	0.0996337	2.49456	0.0126113	0.330807
1225	ENSMUSG00000033644.6	Piwil2	piwi-like RNA-mediated gene silencing 2 [Source:MGI Symbol;Acc:MGI:1930036]	chr14	70609926	70666832	-	56906	chr14:70609926-70666832	22.0614	25.1389	30.3191	33.1848	13.9871	19.4396	16.9215	7.1339	16.7733	20.5511	-0.555269	0.222539	-2.49515	0.0125903	0.330807
1226	ENSMUSG00000020836.16	Coro6	coronin 6 [Source:MGI Symbol;Acc:MGI:2183448]	chr11	77353237	77361310	+	8073	chr11:77353237-77361310	50.3811	51.0177	91.8693	86.5751	184.347	94.1432	85.6651	83.8802	179.514	100.821	0.546882	0.219287	2.49391	0.0126343	0.331141
1227	ENSMUSG00000050310.10	Rictor	RPTOR independent companion of MTOR, complex 2 [Source:MGI Symbol;Acc:MGI:1926007]	chr15	6737860	6829882	+	92022	chr15:6737860-6829882	1871.15	1538.2	1769.78	1843.23	2113.42	2036.51	2082.03	1916.22	2001.32	1907.98	0.202558	0.0812416	2.49328	0.0126568	0.331443
1228	ENSMUSG00000058799.17	Nap1l1	nucleosome assembly protein 1-like 1 [Source:MGI Symbol;Acc:MGI:1855693]	chr10	111309084	111334011	+	24927	chr10:111309084-111334011	1506.31	1625.18	1888.05	1784.89	1353.65	1479.93	1358.33	1564.11	1432.98	1554.83	-0.232083	0.0931041	-2.49272	0.0126768	0.331443
1229	ENSMUSG00000059108.5	Ifitm6	interferon induced transmembrane protein 6 [Source:MGI Symbol;Acc:MGI:2686976]	chr7	140595612	140597837	-	2225	chr7:140595612-140597837	37.6358	5.9331	13.5241	20.2463	32.4044	23.8516	92.1943	49.2151	48.3812	35.9318	0.568873	0.228197	2.4929	0.0126704	0.331443
1230	ENSMUSG00000023046.7	Igfbp6	insulin-like growth factor binding protein 6 [Source:MGI Symbol;Acc:MGI:96441]	chr15	102052797	102057946	+	5149	chr15:102052797-102057946	353.735	570.621	796.448	1052.09	365.193	215.158	619.817	416.223	211.35	511.182	-0.560627	0.224944	-2.49229	0.0126922	0.331575
1231	ENSMUSG00000032602.7	Slc25a20	solute carrier family 25 (mitochondrial carnitine/acylcarnitine translocase), member 20 [Source:MGI Symbol;Acc:MGI:1928738]	chr9	108539287	108561840	+	22553	chr9:108539287-108561840	258.51	293.254	301.454	289.819	310.828	434.107	371.865	307.609	385.33	328.086	0.31492	0.12641	2.49126	0.0127291	0.332269
1232	ENSMUSG00000038422.3	Hdhd3	haloacid dehalogenase-like hydrolase domain containing 3 [Source:MGI Symbol;Acc:MGI:1919998]	chr4	62417245	62421704	-	4459	chr4:62417245-62421704	46.2297	58.8617	36.0137	40.9124	21.3281	36.3709	18.4474	20.4049	36.2486	34.9797	-0.531369	0.213345	-2.49065	0.0127509	0.332568
1233	ENSMUSG00000037892.14	Pcdh18	protocadherin 18 [Source:MGI Symbol;Acc:MGI:1920423]	chr3	49697745	49711774	-	14029	chr3:49697745-49711774	761.271	849.403	652.443	471.472	754.677	953.708	944.32	955.88	1057.75	822.325	0.389759	0.156525	2.49008	0.0127714	0.332834
1234	ENSMUSG00000006498.17	Ptbp1	polypyrimidine tract binding protein 1 [Source:MGI Symbol;Acc:MGI:97791]	chr10	79690261	79700605	+	10344	chr10:79690261-79700605	3203.34	2655.76	2656.12	2709.18	3545.86	3247.92	3171.13	3152.16	3208.16	3061.07	0.210447	0.0845407	2.4893	0.0127996	0.333299
1235	ENSMUSG00000022676.8	Snai2	snail family zinc finger 2 [Source:MGI Symbol;Acc:MGI:1096393]	chr16	14523716	14527249	+	3533	chr16:14523716-14527249	98.536	89.5114	151.333	119.715	53.3537	73.8077	55.3482	101.044	85.7691	92.0464	-0.484948	0.194945	-2.48762	0.0128603	0.334065
1236	ENSMUSG00000034278.4	Dnajc17	DnaJ heat shock protein family (Hsp40) member C17 [Source:MGI Symbol;Acc:MGI:1916658]	chr2	119002981	119039276	-	36295	chr2:119002981-119039276	60.8244	61.052	43.527	61.1016	50.2328	36.2537	39.0595	19.6054	32.9222	44.9532	-0.506988	0.2038	-2.48768	0.0128579	0.334065
1237	ENSMUSG00000056131.14	Pgm3	phosphoglucomutase 3 [Source:MGI Symbol;Acc:MGI:97566]	chr9	86436430	86453895	-	17465	chr9:86436430-86453895	267.931	303.034	294.262	319.335	260.524	238.699	258.016	235.806	242.927	268.948	-0.247695	0.0995606	-2.48788	0.0128507	0.334065
1238	ENSMUSG00000030870.13	Ubfd1	ubiquitin family domain containing 1 [Source:MGI Symbol;Acc:MGI:107301]	chr7	121666398	121681417	+	15019	chr7:121666398-121681417	853.741	927.357	831.727	799.48	731.992	740.57	737.543	779.006	744.851	794.03	-0.186155	0.0748474	-2.48713	0.0128778	0.33425
1239	ENSMUSG00000021130.9	Galnt16	polypeptide N-acetylgalactosaminyltransferase 16 [Source:MGI Symbol;Acc:MGI:1917754]	chr12	80565051	80677746	+	112695	chr12:80565051-80677746	62.2292	60.5149	72.2656	92.1287	64.0829	31.9119	22.5864	44.2214	49.4679	55.4899	-0.529175	0.212921	-2.48532	0.0129436	0.335417
1240	ENSMUSG00000034673.15	Pbx2	pre B cell leukemia homeobox 2 [Source:MGI Symbol;Acc:MGI:1341793]	chr17	34810240	34816374	+	6134	chr17:34810240-34816374	536.859	469.07	583.523	554.163	803.48	608.304	662.57	650.945	593.66	606.953	0.284924	0.114639	2.4854	0.0129406	0.335417
1241	ENSMUSG00000018417.15	Myo1b	myosin IB [Source:MGI Symbol;Acc:MGI:107752]	chr1	51788924	51955230	-	166306	chr1:51788924-51955230	2788.79	3748.95	4169.59	3975.68	2545.45	2627.28	3326.46	3073.94	2698.62	3217.2	-0.329377	0.132572	-2.48452	0.0129727	0.335629
1242	ENSMUSG00000070533.12	Wfdc8	WAP four-disulfide core domain 8 [Source:MGI Symbol;Acc:MGI:2685552]	chr2	164438378	164455546	-	17168	chr2:164438378-164455546	15.9163	17.7792	24.508	44.8528	6.74608	11.2644	17.84	7.55019	13.62	17.7863	-0.571793	0.230118	-2.48479	0.0129629	0.335629
1243	ENSMUSG00000021188.15	Trip11	thyroid hormone receptor interactor 11 [Source:MGI Symbol;Acc:MGI:1924393]	chr12	101800302	101879526	-	79224	chr12:101800302-101879526	1782.83	1894.29	2128.38	1876.29	1592.15	1627.96	1682.49	1812.66	1570.88	1774.22	-0.20518	0.0825985	-2.48406	0.0129892	0.335787
1244	ENSMUSG00000036864.17	Proser3	proline and serine rich 3 [Source:MGI Symbol;Acc:MGI:2681861]	chr7	30238559	30251724	-	13165	chr7:30238559-30251724	101.516	93.9627	55.0705	88.3342	176.623	122.203	97.1001	109.434	139.729	109.33	0.47478	0.191241	2.48262	0.013042	0.336879
1245	ENSMUSG00000026663.7	Atf6	activating transcription factor 6 [Source:MGI Symbol;Acc:MGI:1926157]	chr1	170532243	170695340	-	163097	chr1:170532243-170695340	1623.27	1307.41	1463.84	1611.82	1580.54	1768.02	1981.74	1824.73	1825.64	1665.22	0.246299	0.0992843	2.48075	0.0131108	0.338384
1246	ENSMUSG00000000823.17	Zfp512b	zinc finger protein 512B [Source:MGI Symbol;Acc:MGI:2685478]	chr2	181223896	181234596	-	10700	chr2:181223896-181234596	679.666	866.124	782.322	832.328	913.255	1204.4	1123.78	793	1056.25	916.792	0.332206	0.133995	2.47925	0.0131658	0.339024
1247	ENSMUSG00000045107.6	Saysd1	SAYSVFN motif domain containing 1 [Source:MGI Symbol;Acc:MGI:1914759]	chr14	20125704	20188602	-	62898	chr14:20125704-20188602	66.1876	76.9574	65.5154	67.9557	80.5499	93.0898	95.8811	116.259	82.9345	82.8145	0.383976	0.154859	2.47952	0.0131561	0.339024
1248	ENSMUSG00000074406.6	Zfp628	zinc finger protein 628 [Source:MGI Symbol;Acc:MGI:2665174]	chr7	4918216	4925001	+	6785	chr7:4918216-4925001	258.141	305.396	290.037	273.462	268.199	388.416	412.369	346.075	396.03	326.458	0.331877	0.133879	2.47893	0.0131778	0.339024
1249	ENSMUSG00000107559.2	Gm44193	predicted gene, 44193 [Source:MGI Symbol;Acc:MGI:5690585]	chr6	112270192	112272714	+	2522	chr6:112270192-112272714	28.0032	65.952	59.5549	57.507	29.3495	24.2705	21.2174	37.7678	38.3661	40.2209	-0.537511	0.216821	-2.47906	0.013173	0.339024
1250	ENSMUSG00000035640.20	Cbarp	calcium channel, voltage-dependent, beta subunit associated regulatory protein [Source:MGI Symbol;Acc:MGI:1354170]	chr10	79966285	79976669	-	10384	chr10:79966285-79976669	187.743	248.918	255.738	227.527	166.735	92.5327	134.827	186.744	197.822	188.732	-0.456048	0.184017	-2.47829	0.0132014	0.33936
1251	ENSMUSG00000029389.18	Ddx55	DEAD box helicase 55 [Source:MGI Symbol;Acc:MGI:1915098]	chr5	124690927	124707723	+	16796	chr5:124690927-124707723	203.646	240.726	231.054	251.796	216.403	192.026	166.479	182.518	172.909	206.395	-0.29772	0.120167	-2.47755	0.0132288	0.339793
1252	ENSMUSG00000030967.16	Zranb1	zinc finger, RAN-binding domain containing 1 [Source:MGI Symbol;Acc:MGI:106441]	chr7	132532871	132588120	+	55249	chr7:132532871-132588120	497.75	491.447	522.692	597.155	749.612	677.087	742.671	550.195	589.401	602.001	0.301648	0.121849	2.47559	0.0133016	0.340575
1253	ENSMUSG00000032336.19	Nptn	neuroplastin [Source:MGI Symbol;Acc:MGI:108077]	chr9	58489523	58565238	+	75715	chr9:58489523-58565238	1486.52	1354	1494.85	1731.32	1920.39	1780.74	1670.85	1804.34	1743.19	1665.13	0.224168	0.0905447	2.47578	0.0132947	0.340575
1254	ENSMUSG00000073164.12	2410018L13Rik	RIKEN cDNA 2410018L13 gene [Source:MGI Symbol;Acc:MGI:1916982]	chr12	23003998	23060285	-	56287	chr12:23003998-23060285	6.27589	7.39787	9.24345	8.60412	20.1987	19.8694	12.3029	11.1153	17.3808	12.4876	0.566811	0.228906	2.47617	0.01328	0.340575
1255	ENSMUSG00000102918.2	Pcdhgc3	protocadherin gamma subfamily C, 3 [Source:MGI Symbol;Acc:MGI:1935201]	chr18	37939417	37974926	+	35509	chr18:37939417-37974926	2703.93	3123.63	3108.32	3145.76	2513.98	2788.17	2727.38	2617.04	2593.8	2813.56	-0.184243	0.0744183	-2.47577	0.0132949	0.340575
1256	ENSMUSG00000024059.11	Clip4	CAP-GLY domain containing linker protein family, member 4 [Source:MGI Symbol;Acc:MGI:1919100]	chr17	72075468	72171268	+	95800	chr17:72075468-72171268	958.065	1003.44	834.389	877.177	933.663	2014.82	1198	1002.3	1715.7	1170.84	0.460589	0.186114	2.47477	0.0133321	0.340778
1257	ENSMUSG00000057594.13	Arl16	ADP-ribosylation factor-like 16 [Source:MGI Symbol;Acc:MGI:1917567]	chr11	120355692	120358433	-	2741	chr11:120355692-120358433	71.3491	63.2806	71.7531	73.7031	77.1509	97.5601	99.282	84.2933	106.294	82.7407	0.369564	0.149362	2.47429	0.0133502	0.340778
1258	ENSMUSG00000080316.12	Spaca6	sperm acrosome associated 6 [Source:MGI Symbol;Acc:MGI:1922452]	chr17	18047420	18063271	+	15851	chr17:18047420-18063271	873.214	938.037	1063.58	1082.49	1122.3	1111.59	1145.52	1243.66	1202.28	1086.96	0.226825	0.0916766	2.47418	0.0133541	0.340778
1259	ENSMUSG00000089997.3	1810020O05Rik	Riken cDNA 1810020O05 gene [Source:MGI Symbol;Acc:MGI:3586838]	chr6	87652572	87699783	-	47211	chr6:87652572-87699783	29.1486	20.0012	24.4085	18.8177	82.3274	22.4018	47.7426	25.4352	63.7233	37.1118	0.56652	0.228994	2.47396	0.0133626	0.340778
1260	ENSMUSG00000109228.3	Fam81b	family with sequence similarity 81, member B [Source:MGI Symbol;Acc:MGI:2685122]	chr13	76349827	76453191	-	103364	chr13:76349827-76453191	28.4083	27.5306	28.0789	18.6374	65.2826	60.6973	42.7219	15.1632	105.567	43.5653	0.569545	0.230116	2.47504	0.0133223	0.340778
1261	ENSMUSG00000039873.5	Neurl2	neuralized E3 ubiquitin protein ligase 2 [Source:MGI Symbol;Acc:MGI:3043305]	chr2	164672652	164675376	-	2724	chr2:164672652-164675376	46.2938	33.3099	41.7426	51.191	82.6201	58.575	66.4069	63.2424	50.291	54.8525	0.453066	0.183177	2.47338	0.0133843	0.341061
1262	ENSMUSG00000048706.4	Lurap1l	leucine rich adaptor protein 1-like [Source:MGI Symbol;Acc:MGI:106510]	chr4	80828883	80873865	+	44982	chr4:80828883-80873865	307.877	454.018	350.579	421.872	523.017	462.217	524.911	444.06	481.789	441.149	0.315992	0.127895	2.47072	0.0134843	0.343336
1263	ENSMUSG00000038538.18	Ubn2	ubinuclein 2 [Source:MGI Symbol;Acc:MGI:2444236]	chr6	38410885	38501760	+	90875	chr6:38410885-38501760	2406.16	2350.42	2418.22	2487.63	2959.61	2447.54	2825.2	2783.99	2727.34	2600.68	0.181155	0.0733522	2.46966	0.0135243	0.344083
1264	ENSMUSG00000015476.7	Prrt1	proline-rich transmembrane protein 1 [Source:MGI Symbol;Acc:MGI:1932118]	chr17	34848507	34852100	+	3593	chr17:34848507-34852100	34.8884	21.0381	32.6183	35.6914	25.6756	18.451	12.7062	19.2228	15.7129	24.0005	-0.532057	0.215496	-2.46898	0.0135497	0.344456
1265	ENSMUSG00000045672.16	Col27a1	collagen, type XXVII, alpha 1 [Source:MGI Symbol;Acc:MGI:2672118]	chr4	63132241	63253228	+	120987	chr4:63132241-63253228	419.246	638.877	581.094	606.613	610.101	257.161	227.921	313.06	334.744	443.202	-0.504662	0.204428	-2.46866	0.0135621	0.344499
1266	ENSMUSG00000097974.3	Gm10605	predicted gene 10605 [Source:MGI Symbol;Acc:MGI:3642596]	chr7	99275143	99280918	+	5775	chr7:99275143-99280918	3.87863	2.80851	2.6309	1.32689	41.1143	7.43876	7.92998	4.26355	6.32815	8.63552	0.491315	0.199102	2.46765	0.0136004	0.345198
1267	ENSMUSG00000046567.11	4930430F08Rik	RIKEN cDNA 4930430F08 gene [Source:MGI Symbol;Acc:MGI:1921197]	chr10	100408127	100426285	-	18158	chr10:100408127-100426285	57.5272	75.2238	55.096	98.6106	25.5948	47.2717	48.3148	53.7918	43.9594	56.1545	-0.506786	0.205482	-2.46633	0.0136507	0.346013
1268	ENSMUSG00000079445.4	B3gnt7	UDP-GlcNAc:betaGal beta-1,3-N-acetylglucosaminyltransferase 7 [Source:MGI Symbol;Acc:MGI:2384394]	chr1	86230554	86235027	+	4473	chr1:86230554-86235027	65.7506	75.6669	87.7768	99.3233	86.9701	123.778	129.049	104.336	126.813	99.9405	0.407473	0.165221	2.46624	0.013654	0.346013
1269	ENSMUSG00000022100.15	Xpo7	exportin 7 [Source:MGI Symbol;Acc:MGI:1929705]	chr14	70891686	71004068	-	112382	chr14:70891686-71004068	1050.71	1143.08	1172.19	1016.66	1294.51	1404.48	1180.7	1236.29	1248.25	1194.1	0.208417	0.0845495	2.46503	0.0137001	0.346908
1270	ENSMUSG00000021025.9	Nfkbia	nuclear factor of kappa light polypeptide gene enhancer in B cells inhibitor, alpha [Source:MGI Symbol;Acc:MGI:104741]	chr12	55536195	55539432	-	3237	chr12:55536195-55539432	1745.35	1501.27	1789.21	1595.8	798.624	1241.01	1381.8	1547.78	1081.83	1409.19	-0.390936	0.158785	-2.46205	0.0138144	0.348181
1271	ENSMUSG00000028099.9	Polr3c	polymerase (RNA) III (DNA directed) polypeptide C [Source:MGI Symbol;Acc:MGI:1921664]	chr3	96618806	96634944	-	16138	chr3:96618806-96634944	300.883	336.751	232.244	262.373	312.999	423.608	386.922	343.332	353.621	328.081	0.332279	0.134954	2.46217	0.0138101	0.348181
1272	ENSMUSG00000032012.10	Nectin1	nectin cell adhesion molecule 1 [Source:MGI Symbol;Acc:MGI:1926483]	chr9	43655281	43743955	+	88674	chr9:43655281-43743955	943.067	1336.48	1206.61	1316.01	1020.16	955.013	864.414	1009.56	994.529	1071.76	-0.288256	0.117094	-2.46175	0.0138263	0.348181
1273	ENSMUSG00000045441.6	Gprin3	GPRIN family member 3 [Source:MGI Symbol;Acc:MGI:1924785]	chr6	59324211	59403279	-	79068	chr6:59324211-59403279	584.212	631.202	552.211	430.699	720.722	783.149	679.932	699.41	597.61	631.016	0.312706	0.126996	2.46234	0.0138035	0.348181
1274	ENSMUSG00000064145.13	Arih2	ariadne RBR E3 ubiquitin protein ligase 2 [Source:MGI Symbol;Acc:MGI:1344361]	chr9	108480141	108526585	-	46444	chr9:108480141-108526585	761.615	677.489	716.572	767.337	905.542	748.386	902.533	834.771	941.952	806.244	0.233816	0.094957	2.46234	0.0138034	0.348181
1275	ENSMUSG00000106025.2	Gm42940	predicted gene 42940 [Source:MGI Symbol;Acc:MGI:5663077]	chr3	116365712	116368073	-	2361	chr3:116365712-116368073	10.8421	6.88915	17.0182	12.9873	21.3441	24.2692	21.2172	16.3316	30.2843	17.9092	0.554218	0.225014	2.46303	0.0137767	0.348181
1276	ENSMUSG00000117448.2	Gm50055	predicted gene, 50055 [Source:MGI Symbol;Acc:MGI:6275370]	chr18	9434823	9436850	-	2027	chr18:9434823-9436850	69.6071	94.4309	87.9616	81.6653	50.6862	46.5091	31.364	82.6722	50.4529	66.1499	-0.497939	0.202269	-2.46177	0.0138253	0.348181
1277	ENSMUSG00000007892.9	Rplp1	ribosomal protein, large, P1 [Source:MGI Symbol;Acc:MGI:1927099]	chr9	61820566	61821824	-	1258	chr9:61820566-61821824	3031.85	2832.06	2857.59	2849.23	3216.91	3654.74	3354.59	3055.4	3178.43	3114.53	0.181719	0.0738743	2.45984	0.0138999	0.348443
1278	ENSMUSG00000022332.9	Khdrbs3	KH domain containing, RNA binding, signal transduction associated 3 [Source:MGI Symbol;Acc:MGI:1313312]	chr15	68800269	68973060	+	172791	chr15:68800269-68973060	307.133	380.019	311.123	284.07	227.056	217.301	197.568	258.844	308.562	276.853	-0.360153	0.146404	-2.45999	0.0138941	0.348443
1279	ENSMUSG00000024986.13	Hhex	hematopoietically expressed homeobox [Source:MGI Symbol;Acc:MGI:96086]	chr19	37423258	37429179	+	5921	chr19:37423258-37429179	210.986	153.617	156.41	135.917	226.608	211.915	300.778	215.05	185.396	199.631	0.403365	0.164002	2.45951	0.0139126	0.348443
1280	ENSMUSG00000039164.3	Naif1	nuclear apoptosis inducing factor 1 [Source:MGI Symbol;Acc:MGI:1918504]	chr2	32340469	32346965	+	6496	chr2:32340469-32346965	109.16	112.361	114.273	109.347	90.7439	87.0008	89.4867	91.8848	73.7786	97.5595	-0.329507	0.133943	-2.46006	0.0138915	0.348443
1281	ENSMUSG00000067586.5	S1pr3	sphingosine-1-phosphate receptor 3 [Source:MGI Symbol;Acc:MGI:1339365]	chr13	51562675	51576833	+	14158	chr13:51562675-51576833	1107.01	779.576	734.783	1022.16	400.335	672.727	629.173	764.678	721.58	759.114	-0.425989	0.173183	-2.45977	0.0139026	0.348443
1282	ENSMUSG00000082935.4	Gm7658	predicted gene 7658 [Source:MGI Symbol;Acc:MGI:3648029]	chr1	21582157	21583280	-	1123	chr1:21582157-21583280	0.906761	8.82305	11.3749	11.1599	0	3.02988	2.76651	1.01997	1.0063	4.45414	-0.466536	0.189571	-2.461	0.0138548	0.348443
1283	ENSMUSG00000116606.2	Gm10479	predicted gene 10479 [Source:MGI Symbol;Acc:MGI:3704385]	chr12	20476914	20485418	+	8504	chr12:20476914-20485418	1.82522	4.87302	2.85735	0.934343	6.65476	4.03364	11.0653	9.17303	11.0174	5.82601	0.537086	0.218313	2.46017	0.0138872	0.348443
1284	ENSMUSG00000047501.4	Cldn4	claudin 4 [Source:MGI Symbol;Acc:MGI:1313314]	chr5	134973973	134975788	-	1815	chr5:134973973-134975788	136.563	88.4904	67.1755	70.5515	173.382	260.823	104.237	72.4612	324.804	144.276	0.563449	0.229127	2.45911	0.0139282	0.348487
1285	ENSMUSG00000091844.3	Gm8251	predicted gene 8251 [Source:MGI Symbol;Acc:MGI:3647616]	chr1	44095032	44118906	-	23874	chr1:44095032-44118906	39.6501	30.5879	32.0832	70.3702	258.954	54.6454	59.9679	83.7306	60.6934	76.7425	0.564093	0.229408	2.45891	0.013936	0.348487
1286	ENSMUSG00000024037.14	Wdr4	WD repeat domain 4 [Source:MGI Symbol;Acc:MGI:1889002]	chr17	31713296	31738954	-	25658	chr17:31713296-31738954	214.706	250.947	233.504	195.254	176.482	170.487	184.877	201.068	155.093	198.047	-0.305132	0.124175	-2.45728	0.0139995	0.349469
1287	ENSMUSG00000027338.17	Prnd	prion like protein doppel [Source:MGI Symbol;Acc:MGI:1346999]	chr2	131792781	131798050	+	5269	chr2:131792781-131798050	11.5255	21.7473	27.5331	29.3733	0	14.5446	4.34806	11.5969	9.10184	14.419	-0.544841	0.221792	-2.45654	0.0140283	0.349469
1288	ENSMUSG00000030341.18	Tnfrsf1a	tumor necrosis factor receptor superfamily, member 1a [Source:MGI Symbol;Acc:MGI:1314884]	chr6	125326325	125339447	+	13122	chr6:125326325-125339447	2033.58	1944.76	1939.76	2001.29	2051.54	2227.95	2414.36	2174.89	2491.87	2142.22	0.193289	0.0786534	2.45748	0.0139916	0.349469
1289	ENSMUSG00000043668.14	Tox3	TOX high mobility group box family member 3 [Source:MGI Symbol;Acc:MGI:3039593]	chr8	90973668	91074971	-	101303	chr8:90973668-91074971	89.6489	92.7561	79.0568	78.9421	162.775	101.926	152.242	99.4727	99.3783	106.244	0.434229	0.176799	2.45605	0.0140472	0.349469
1290	ENSMUSG00000051427.15	Ccdc157	coiled-coil domain containing 157 [Source:MGI Symbol;Acc:MGI:3041210]	chr11	4091123	4110293	-	19170	chr11:4091123-4110293	467.616	525.141	479.005	524.5	676.386	558.285	605.659	547.618	572.984	550.799	0.235266	0.0957597	2.45684	0.0140167	0.349469
1291	ENSMUSG00000069303.8	H2bc24	H2B clustered histone 24 [Source:MGI Symbol;Acc:MGI:3710645]	chr13	22017913	22021700	+	3787	chr13:22017913-22021700	2.97083	3.23449	11.657	16.0127	13.1552	318.682	133.531	229.989	5.8062	81.671	0.407511	0.165928	2.45595	0.0140514	0.349469
1292	ENSMUSG00000113880.2	A030005L19Rik	RIKEN cDNA A030005L19 gene [Source:MGI Symbol;Acc:MGI:1925172]	chr1	82891046	82891851	+	805	chr1:82891046-82891851	12.738	15.6395	16.1556	16.7818	34.629	20.1854	28.5893	25.4918	23.0906	21.4779	0.526209	0.214231	2.45627	0.0140387	0.349469
1293	ENSMUSG00000025645.9	Ccdc51	coiled-coil domain containing 51 [Source:MGI Symbol;Acc:MGI:1913908]	chr9	108911561	108921557	+	9996	chr9:108911561-108921557	41.6366	58.9456	44.4955	47.3719	17.3349	30.3213	31.3624	29.5933	41.3301	38.0435	-0.494676	0.201452	-2.45555	0.0140667	0.349579
1294	ENSMUSG00000030935.16	Acsm3	acyl-CoA synthetase medium-chain family member 3 [Source:MGI Symbol;Acc:MGI:99538]	chr7	119360146	119386736	+	26590	chr7:119360146-119386736	6.98328	7.78007	8.85927	7.96848	9.50387	1.56363	2.8527	0	0.780563	5.14354	-0.503707	0.205194	-2.45478	0.0140969	0.350058
1295	ENSMUSG00000028444.18	Cntfr	ciliary neurotrophic factor receptor [Source:MGI Symbol;Acc:MGI:99605]	chr4	41657498	41697089	-	39591	chr4:41657498-41697089	34.5924	29.3959	62.41	47.5522	37.5327	16.206	19.357	26.5865	24.3312	33.1071	-0.540499	0.22025	-2.45402	0.014127	0.350535
1296	ENSMUSG00000004768.15	Rab23	RAB23, member RAS oncogene family [Source:MGI Symbol;Acc:MGI:99833]	chr1	33758968	33781645	+	22677	chr1:33758968-33781645	297.064	320.902	315.508	354.691	255.275	206.347	199.531	260.159	312.689	280.241	-0.34645	0.141199	-2.45363	0.0141423	0.350588
1297	ENSMUSG00000022463.9	Srebf2	sterol regulatory element binding factor 2 [Source:MGI Symbol;Acc:MGI:107585]	chr15	82031382	82089580	+	58198	chr15:82031382-82089580	2777.26	2785.08	2810.62	3029.96	2287.97	2247.1	2779.74	2363.25	2558.85	2626.65	-0.21163	0.0862822	-2.45276	0.0141764	0.350588
1298	ENSMUSG00000033669.9	Zfp7	zinc finger protein 7 [Source:MGI Symbol;Acc:MGI:99208]	chr15	76763459	76776595	+	13136	chr15:76763459-76776595	260.524	283.773	278.925	217.379	412.248	311.067	333.124	291.555	316.396	300.555	0.32171	0.131172	2.45258	0.0141837	0.350588
1299	ENSMUSG00000037896.18	Rcor1	REST corepressor 1 [Source:MGI Symbol;Acc:MGI:106340]	chr12	111005785	111082335	+	76550	chr12:111005785-111082335	917.121	836.504	958.051	834.853	1024.88	953.072	1015.96	1117.22	1020.93	964.288	0.204026	0.0831705	2.4531	0.0141629	0.350588
1300	ENSMUSG00000052676.17	Zmat1	zinc finger, matrin type 1 [Source:MGI Symbol;Acc:MGI:2442284]	chrX	133872121	133909958	-	37837	chrX:133872121-133909958	68.4187	75.8795	128.643	74.2924	65.1259	48.9312	50.2128	69.0555	32.5466	68.1228	-0.50888	0.207454	-2.45298	0.0141678	0.350588
1301	ENSMUSG00000103653.2	Gstp-ps	glutathione S-transferase, pi, pseudogene [Source:MGI Symbol;Acc:MGI:3782108]	chr1	191758120	191758750	-	630	chr1:191758120-191758750	19.1766	13.6362	16.1991	22.4346	7.98453	8.06586	11.9871	11.2105	5.00547	12.8555	-0.560454	0.228554	-2.45217	0.0141997	0.350714
1302	ENSMUSG00000001802.17	Lrp3	low density lipoprotein receptor-related protein 3 [Source:MGI Symbol;Acc:MGI:3584516]	chr7	34899452	34914923	-	15471	chr7:34899452-34914923	145.45	171.961	150.864	159.172	141.492	124.577	80.8488	92.527	128.516	132.823	-0.402692	0.164387	-2.44966	0.0142991	0.352626
1303	ENSMUSG00000075585.4	6330403L08Rik	RIKEN cDNA 6330403L08 gene [Source:MGI Symbol;Acc:MGI:1917994]	chr5	138980811	138986332	+	5521	chr5:138980811-138986332	212.857	225.759	221.897	199.2	154.807	181.095	190.046	186.839	151.628	191.57	-0.288232	0.117649	-2.44993	0.0142884	0.352626
1304	ENSMUSG00000033257.15	Ttll4	tubulin tyrosine ligase-like family, member 4 [Source:MGI Symbol;Acc:MGI:1914784]	chr1	74700904	74742889	+	41985	chr1:74700904-74742889	1063.16	1003.62	995.829	953.669	1336.71	1003.68	1154.44	1279.88	1229.3	1113.37	0.244199	0.0997098	2.4491	0.0143213	0.352904
1305	ENSMUSG00000024501.21	Dpysl3	dihydropyrimidinase-like 3 [Source:MGI Symbol;Acc:MGI:1349762]	chr18	43454049	43571351	-	117302	chr18:43454049-43571351	1515.79	1873.13	1543.79	1838.29	1370.01	1497.54	1187.16	1229.77	1559.45	1512.77	-0.285437	0.116614	-2.4477	0.0143771	0.352998
1306	ENSMUSG00000045410.19	Akr1e1	aldo-keto reductase family 1, member E1 [Source:MGI Symbol;Acc:MGI:1914758]	chr13	4640749	4659173	-	18424	chr13:4640749-4659173	117.368	187.349	117.538	201.634	99.0712	110.757	137.822	85.7515	73.4949	125.643	-0.475969	0.194483	-2.44735	0.014391	0.352998
1307	ENSMUSG00000052105.18	Mtcl1	microtubule crosslinking factor 1 [Source:MGI Symbol;Acc:MGI:1915867]	chr17	66643977	66756745	-	112768	chr17:66643977-66756745	1188.08	1460.04	2062.77	1740.91	1279.57	841.855	1338.91	1303.05	893.45	1345.41	-0.42422	0.173325	-2.44755	0.0143832	0.352998
1308	ENSMUSG00000055322.17	Tns1	tensin 1 [Source:MGI Symbol;Acc:MGI:104552]	chr1	73949390	74163608	-	214218	chr1:73949390-74163608	16972.6	19972.4	27200.2	33061.6	13123.8	12716.4	21863.7	19634.4	12802.5	19705.3	-0.467897	0.191109	-2.44832	0.0143524	0.352998
1309	ENSMUSG00000063704.14	Mapk15	mitogen-activated protein kinase 15 [Source:MGI Symbol;Acc:MGI:2652894]	chr15	75865618	75871003	+	5385	chr15:75865618-75871003	161.144	157.944	114.364	95.5207	304.523	118.566	249.878	167.501	236.185	178.403	0.5057	0.206577	2.448	0.0143652	0.352998
1310	ENSMUSG00000099759.2	1700030C10Rik	RIKEN cDNA 1700030C10 gene [Source:MGI Symbol;Acc:MGI:1916763]	chr12	20854382	20865780	-	11398	chr12:20854382-20865780	13.5686	12.7794	11.3553	15.7835	13.3365	30.3266	24.9061	24.4932	26.2223	19.1968	0.540416	0.220714	2.44849	0.0143458	0.352998
1311	ENSMUSG00000018196.19	Glrx2	glutaredoxin 2 (thioltransferase) [Source:MGI Symbol;Acc:MGI:1916617]	chr1	143592076	143625414	+	33338	chr1:143592076-143625414	272.471	225.563	287.226	230.863	312.514	365.873	337.835	294.614	282.611	289.952	0.301422	0.123351	2.44361	0.014541	0.353442
1312	ENSMUSG00000020778.13	Ten1	TEN1 telomerase capping complex subunit [Source:MGI Symbol;Acc:MGI:1916785]	chr11	116089681	116106144	+	16463	chr11:116089681-116106144	107.755	106.805	78.9592	98.3744	111.697	161.337	138.429	130.908	115.926	116.688	0.375146	0.15343	2.44506	0.0144827	0.353442
1313	ENSMUSG00000022604.19	Cep97	centrosomal protein 97 [Source:MGI Symbol;Acc:MGI:1921451]	chr16	55720251	55755218	-	34967	chr16:55720251-55755218	244.545	194.385	200.235	142.207	231.978	320.676	288.978	227.438	268.454	235.433	0.391333	0.159976	2.44619	0.0144374	0.353442
1314	ENSMUSG00000030798.16	Cd37	CD37 antigen [Source:MGI Symbol;Acc:MGI:88330]	chr7	44883056	44888539	-	5483	chr7:44883056-44888539	550.767	292.451	365.491	373.19	208.448	310.896	356.795	207.236	241.284	322.951	-0.456533	0.186824	-2.44366	0.0145392	0.353442
1315	ENSMUSG00000031508.15	Ankrd10	ankyrin repeat domain 10 [Source:MGI Symbol;Acc:MGI:1921840]	chr8	11661583	11685757	-	24174	chr8:11661583-11685757	581.993	643.542	586.803	571.617	702.634	710.754	637.524	722.884	661.353	646.567	0.198635	0.0812902	2.44352	0.0145446	0.353442
1316	ENSMUSG00000032494.13	Tdgf1	teratocarcinoma-derived growth factor 1 [Source:MGI Symbol;Acc:MGI:98658]	chr9	110768671	110775226	-	6555	chr9:110768671-110775226	12.488	5.08472	4.07562	8.52013	3.44795	1.74237	1.24407	1.75892	2.60812	4.55221	-0.51696	0.21158	-2.44334	0.0145521	0.353442
1317	ENSMUSG00000039372.6	Marchf4	membrane associated ring-CH-type finger 4 [Source:MGI Symbol;Acc:MGI:2683550]	chr1	72466271	72576089	-	109818	chr1:72466271-72576089	98.3376	58.1497	62.3323	41.701	145.456	75.8721	119.93	77.5912	126.33	89.5223	0.515893	0.210916	2.44597	0.0144463	0.353442
1318	ENSMUSG00000053094.16	Tmem248	transmembrane protein 248 [Source:MGI Symbol;Acc:MGI:1918917]	chr5	130245922	130272606	+	26684	chr5:130245922-130272606	907.101	1011.7	923.772	885.01	901.864	1072.68	1467.6	1244.02	1308.21	1080.22	0.329517	0.134827	2.444	0.0145253	0.353442
1319	ENSMUSG00000063698.10	Sfxn4	sideroflexin 4 [Source:MGI Symbol;Acc:MGI:2137680]	chr19	60825715	60849917	-	24202	chr19:60825715-60849917	47.7369	32.6125	34.2603	42.8686	27.522	24.5944	24.1534	26.9549	24.3923	31.6773	-0.477271	0.195334	-2.44336	0.0145512	0.353442
1320	ENSMUSG00000068130.13	Zfp442	zinc finger protein 442 [Source:MGI Symbol;Acc:MGI:3651999]	chr2	150249061	150293406	-	44345	chr2:150249061-150293406	81.2673	76.8098	85.9985	96.4359	117.409	131.48	96.8636	104.123	113.114	100.389	0.355369	0.145435	2.4435	0.0145457	0.353442
1321	ENSMUSG00000085347.3	Hk1os	hexokinase 1, opposite strand [Source:MGI Symbol;Acc:MGI:1917412]	chr10	62175980	62200272	+	24292	chr10:62175980-62200272	15.5841	9.56138	7.96942	13.2802	3.91922	6.68398	5.42206	1.49961	5.18554	7.67839	-0.553201	0.226136	-2.44633	0.014432	0.353442
1322	ENSMUSG00000108004.2	Gm44080	predicted gene, 44080 [Source:MGI Symbol;Acc:MGI:5690472]	chr6	53644755	53646968	+	2213	chr6:53644755-53646968	41.5704	16.7273	24.5857	20.4117	8.00366	13.145	6.45737	14.2897	19.1768	18.2631	-0.562107	0.229893	-2.44508	0.014482	0.353442
1323	ENSMUSG00000121135.1	Hmga2-ps1	high mobility group AT-hook 2, pseudogene 1 [Source:NCBI gene (formerly Entrezgene);Acc:15365]	chr1	176662183	176663734	-	1551	chr1:176662183-176663734	30.7722	22.5978	30.2929	36.2233	53.3393	46.4938	49.811	31.6346	52.4223	39.2875	0.481395	0.196947	2.44429	0.0145136	0.353442
1324	ENSMUSG00000019124.11	Scrn1	secernin 1 [Source:MGI Symbol;Acc:MGI:1917188]	chr6	54478158	54543474	-	65316	chr6:54478158-54543474	291.3	369.039	353.198	377.229	268.66	256.897	285.1	309.076	294.573	311.675	-0.276409	0.113209	-2.44159	0.0146229	0.35409
1325	ENSMUSG00000024570.8	Rbfa	ribosome binding factor A [Source:MGI Symbol;Acc:MGI:1915981]	chr18	80235480	80243873	-	8393	chr18:80235480-80243873	125.112	141.626	129.4	151.909	177.716	185.486	176.077	173.475	147.77	156.508	0.302193	0.123769	2.4416	0.0146225	0.35409
1326	ENSMUSG00000074207.11	Adh1	alcohol dehydrogenase 1 (class I) [Source:MGI Symbol;Acc:MGI:87921]	chr3	137966752	137996459	+	29707	chr3:137966752-137996459	1076.3	1541.54	1087.51	1350.45	813.644	1092.96	475.284	432.625	1055.89	991.8	-0.507053	0.207667	-2.44166	0.0146198	0.35409
1327	ENSMUSG00000081340.2	Gm12275	predicted gene 12275 [Source:MGI Symbol;Acc:MGI:3650377]	chr11	62195690	62195996	-	306	chr11:62195690-62195996	0	0	0.969275	0	10.6531	2.01087	2.77335	2.04393	3.96373	2.49047	0.408345	0.167192	2.44237	0.0145911	0.35409
1328	ENSMUSG00000015002.19	Efr3a	EFR3 homolog A [Source:MGI Symbol;Acc:MGI:1923990]	chr15	65658883	65745665	+	86782	chr15:65658883-65745665	1396.12	1150.33	1259.92	1196.65	1361.88	1674.01	1453.44	1368.29	1640.96	1389.07	0.248775	0.101908	2.44118	0.0146394	0.354224
1329	ENSMUSG00000039081.11	Zfp503	zinc finger protein 503 [Source:MGI Symbol;Acc:MGI:1353644]	chr14	22034027	22039669	-	5642	chr14:22034027-22039669	411.445	433.606	475.091	501.383	631.182	599.875	818.291	530.878	465.86	540.846	0.368533	0.151015	2.44037	0.0146723	0.354752
1330	ENSMUSG00000078622.9	Ccdc47	coiled-coil domain containing 47 [Source:MGI Symbol;Acc:MGI:1914413]	chr11	106088234	106107170	-	18936	chr11:106088234-106107170	1303.75	1319	1430.12	1635.67	1143.01	1290.35	1220.32	1206.4	1189.07	1304.19	-0.2231	0.0914352	-2.43998	0.0146882	0.354868
1331	ENSMUSG00000032850.17	Rnft2	ring finger protein, transmembrane 2 [Source:MGI Symbol;Acc:MGI:2442859]	chr5	118328801	118383181	-	54380	chr5:118328801-118383181	37.099	37.7444	51.6778	37.2167	12.1726	29.0944	16.0313	37.4234	14.9309	30.3767	-0.548436	0.224924	-2.43832	0.0147557	0.355966
1332	ENSMUSG00000039431.17	Mtmr7	myotubularin related protein 7 [Source:MGI Symbol;Acc:MGI:1891693]	chr8	41004136	41087840	-	83704	chr8:41004136-41087840	89.4825	86.092	72.9899	75.3992	141.575	121.511	102.516	78.1673	135.077	100.312	0.42337	0.173618	2.43851	0.0147479	0.355966
1333	ENSMUSG00000021811.8	Dnajc9	DnaJ heat shock protein family (Hsp40) member C9 [Source:MGI Symbol;Acc:MGI:1915326]	chr14	20434706	20438978	-	4272	chr14:20434706-20438978	233.602	224.566	198.621	205.143	196.877	182.472	158.369	179.064	153.318	192.448	-0.290886	0.119355	-2.43715	0.0148037	0.356319
1334	ENSMUSG00000034656.19	Cacna1a	calcium channel, voltage-dependent, P/Q type, alpha 1A subunit [Source:MGI Symbol;Acc:MGI:109482]	chr8	85065268	85366875	+	301607	chr8:85065268-85366875	34.8987	45.4217	65.1179	72.9606	91.3775	51.151	108.639	86.4937	119.658	75.0798	0.517267	0.212235	2.43723	0.0148001	0.356319
1335	ENSMUSG00000042694.18	Stn1	STN1, CST complex subunit [Source:MGI Symbol;Acc:MGI:1915581]	chr19	47489472	47525946	-	36474	chr19:47489472-47525946	208.975	205.532	206.859	188.078	165.2	170.406	154.147	179.23	164.125	182.506	-0.263757	0.108209	-2.43748	0.0147899	0.356319
1336	ENSMUSG00000030562.18	Nox4	NADPH oxidase 4 [Source:MGI Symbol;Acc:MGI:1354184]	chr7	86895304	87047918	+	152614	chr7:86895304-87047918	672.174	800.587	898.464	1000.58	1051.76	1221.97	1028.85	895.461	1351.59	991.271	0.35275	0.1448	2.43612	0.0148459	0.357068
1337	ENSMUSG00000039958.18	Etfbkmt	electron transfer flavoprotein beta subunit lysine methyltransferase [Source:MGI Symbol;Acc:MGI:2443575]	chr6	149041347	149052669	+	11322	chr6:149041347-149052669	141.299	118.565	174.816	150.367	193.134	204.48	227.994	148.686	206.251	173.955	0.370184	0.152025	2.43503	0.0148907	0.357798
1338	ENSMUSG00000077222.3	Gm22270	predicted gene, 22270 [Source:MGI Symbol;Acc:MGI:5452047]	chr5	108053043	108053174	+	131	chr5:108053043-108053174	7.01428	10.4434	3.83255	8.40944	17.6576	18.0968	14.9876	7.286	31.2429	13.2189	0.55794	0.229149	2.43484	0.0148985	0.357798
1339	ENSMUSG00000029647.16	Pan3	PAN3 poly(A) specific ribonuclease subunit [Source:MGI Symbol;Acc:MGI:1919837]	chr5	147366971	147485312	+	118341	chr5:147366971-147485312	1770	1486.02	1832.36	1795.82	2340.06	2014.01	1986.04	2052.47	1860.16	1904.1	0.239955	0.0986	2.43362	0.0149486	0.358198
1340	ENSMUSG00000064853.3	Gm23442	predicted gene, 23442 [Source:MGI Symbol;Acc:MGI:5453219]	chr17	35381539	35381672	-	133	chr17:35381539-35381672	16.6862	46.515	34.5347	17.7708	17.6442	14.071	16.8532	11.4413	12.0761	20.8436	-0.556693	0.22872	-2.43395	0.0149349	0.358198
1341	ENSMUSG00000083397.2	Gm5466	predicted gene 5466 [Source:MGI Symbol;Acc:MGI:3647828]	chr2	181538616	181540505	+	1889	chr2:181538616-181540505	19.8933	12.784	16.0823	12.9948	40.0129	29.3187	19.3717	25.5151	24.2122	22.2428	0.533525	0.21923	2.43363	0.0149484	0.358198
1342	ENSMUSG00000002580.8	Mien1	migration and invasion enhancer 1 [Source:MGI Symbol;Acc:MGI:1913678]	chr11	98328534	98329817	-	1283	chr11:98328534-98329817	136.614	147.455	152.164	117.556	110.521	87.7822	115.275	120.304	86.2716	119.327	-0.363476	0.149414	-2.43268	0.0149877	0.35853
1343	ENSMUSG00000024993.16	Dennd10	DENN domain containing 10 [Source:MGI Symbol;Acc:MGI:1915144]	chr19	60800023	60824665	+	24642	chr19:60800023-60824665	296.626	384.148	330.95	294.76	255.515	238.548	286.056	255.845	280.655	291.456	-0.284441	0.116937	-2.43243	0.0149978	0.35853
1344	ENSMUSG00000028126.17	Pip5k1a	phosphatidylinositol-4-phosphate 5-kinase, type 1 alpha [Source:MGI Symbol;Acc:MGI:107929]	chr3	94965841	95014241	-	48400	chr3:94965841-95014241	547.32	549.313	493.745	609.278	581.54	723.027	658.287	623.312	706.542	610.263	0.24841	0.102145	2.43194	0.0150182	0.35853
1345	ENSMUSG00000029701.16	Rbm28	RNA binding motif protein 28 [Source:MGI Symbol;Acc:MGI:2655711]	chr6	29123575	29165005	-	41430	chr6:29123575-29165005	586.478	683.736	781.439	682.531	539.218	557.539	517.941	645.661	543.361	615.323	-0.268806	0.110486	-2.43295	0.0149765	0.35853
1346	ENSMUSG00000053963.8	Stum	mechanosensory transduction mediator [Source:MGI Symbol;Acc:MGI:2138735]	chr1	180259952	180311069	-	51117	chr1:180259952-180311069	30.7926	37.1695	20.2613	36.1299	12.4113	12.5629	22.4589	23.5506	13.7413	23.2309	-0.540221	0.222117	-2.43215	0.0150096	0.35853
1347	ENSMUSG00000003072.16	Atp5d	ATP synthase, H+ transporting, mitochondrial F1 complex, delta subunit [Source:MGI Symbol;Acc:MGI:1913293]	chr10	79974466	79981652	+	7186	chr10:79974466-79981652	699.766	727.858	629.7	645.657	757.214	814.428	780.252	761.384	756.316	730.286	0.19037	0.0783166	2.43078	0.0150664	0.358895
1348	ENSMUSG00000020687.14	Cdc27	cell division cycle 27 [Source:MGI Symbol;Acc:MGI:102685]	chr11	104393571	104441446	-	47875	chr11:104393571-104441446	992.781	825.352	945.881	845.454	955.157	1174.69	1019.52	1075.04	1138.48	996.929	0.238147	0.0979586	2.43109	0.0150533	0.358895
1349	ENSMUSG00000024830.18	Rps6kb2	ribosomal protein S6 kinase, polypeptide 2 [Source:MGI Symbol;Acc:MGI:1927343]	chr19	4203990	4213353	-	9363	chr19:4203990-4213353	189.726	196.917	276.688	217.018	264.781	259.011	282.323	279.113	338.778	256.039	0.337219	0.13873	2.43076	0.015067	0.358895
1350	ENSMUSG00000030264.15	Thumpd3	THUMP domain containing 3 [Source:MGI Symbol;Acc:MGI:1277973]	chr6	113023186	113045234	+	22048	chr6:113023186-113045234	192.218	221.828	223.669	192.889	156.36	147.342	158.683	174.026	192.821	184.426	-0.299455	0.123271	-2.42924	0.0151304	0.360137
1351	ENSMUSG00000018334.19	Ksr1	kinase suppressor of ras 1 [Source:MGI Symbol;Acc:MGI:105051]	chr11	78904266	79037233	-	132967	chr11:78904266-79037233	601.843	636.851	759.935	690.947	637.507	486.058	401.514	568.679	519.747	589.231	-0.330715	0.136165	-2.42878	0.0151497	0.360147
1352	ENSMUSG00000020372.16	Rack1	receptor for activated C kinase 1 [Source:MGI Symbol;Acc:MGI:101849]	chr11	48691159	48697261	+	6102	chr11:48691159-48697261	3450.76	3570.08	3019.15	3351.76	4101.65	4370.85	3723.26	3476.93	4020.32	3676.09	0.224532	0.0924701	2.42816	0.0151757	0.360147
1353	ENSMUSG00000053460.9	Ggcx	gamma-glutamyl carboxylase [Source:MGI Symbol;Acc:MGI:1927655]	chr6	72391291	72407695	+	16404	chr6:72391291-72407695	751.235	841.774	877.115	1000.22	640.98	616.555	733.788	792.679	738.403	776.972	-0.280289	0.115421	-2.42842	0.0151649	0.360147
1354	ENSMUSG00000111212.2	5330432J10Rik	RIKEN cDNA 5330432J10 gene [Source:MGI Symbol;Acc:MGI:2443489]	chr9	13308563	13312795	+	4232	chr9:13308563-13312795	506.182	471.057	509.091	413.337	340.278	359.116	405.917	398.159	438.578	426.857	-0.27016	0.111253	-2.42834	0.0151683	0.360147
1355	ENSMUSG00000118094.2	Gm52988	predicted gene, 52988 [Source:MGI Symbol;Acc:MGI:6388871]	chr18	83030028	83096980	+	66952	chr18:83030028-83096980	0.463301	0	1.07416	2.70353	26.1357	3.83336	6.46878	1.15942	6.13319	5.33016	0.421646	0.173669	2.42786	0.015188	0.360175
1356	ENSMUSG00000039633.8	Lonrf1	LON peptidase N-terminal domain and ring finger 1 [Source:MGI Symbol;Acc:MGI:3609241]	chr8	36683218	36716670	-	33452	chr8:36683218-36716670	146.189	142.876	168.139	157.565	269.546	192.196	149.45	249.1	200.068	186.125	0.393353	0.162047	2.42741	0.0152072	0.360363
1357	ENSMUSG00000027315.14	Spint1	serine protease inhibitor, Kunitz type 1 [Source:MGI Symbol;Acc:MGI:1338033]	chr2	119067843	119080008	+	12165	chr2:119067843-119080008	604.667	619.981	480.847	527.309	719.057	752.637	696.791	575.06	693.073	629.936	0.279526	0.115188	2.4267	0.015237	0.360624
1358	ENSMUSG00000030888.15	Rrp8	ribosomal RNA processing 8 [Source:MGI Symbol;Acc:MGI:1914251]	chr7	105380937	105386592	-	5655	chr7:105380937-105386592	143.696	205.617	271.902	207.666	149.442	97.8848	177.405	136.822	143.917	170.484	-0.444649	0.183239	-2.42661	0.0152407	0.360624
1359	ENSMUSG00000006356.11	Crip2	cysteine rich protein 2 [Source:MGI Symbol;Acc:MGI:1915587]	chr12	113103856	113109126	+	5270	chr12:113103856-113109126	2347.44	3500.93	3463.94	3537.24	2389.18	2050.77	2764.05	2843.51	2133.4	2781.16	-0.353835	0.145864	-2.42579	0.0152751	0.360643
1360	ENSMUSG00000025962.16	Fastkd2	FAST kinase domains 2 [Source:MGI Symbol;Acc:MGI:1922869]	chr1	63769773	63793814	+	24041	chr1:63769773-63793814	107	134.94	123.749	139.89	85.4899	112.422	106.976	89.6717	76.7359	108.542	-0.372161	0.153395	-2.42616	0.0152595	0.360643
1361	ENSMUSG00000120217.1		novel transcript	chr7	25454908	25455584	-	676	chr7:25454908-25455584	0.912094	2.92541	1.90411	0.933974	9.31787	4.0343	6.45491	5.09654	6.01212	4.17681	0.51279	0.211388	2.42582	0.0152738	0.360643
1362	ENSMUSG00000038570.16	Saxo2	stabilizer of axonemal microtubules 2 [Source:MGI Symbol;Acc:MGI:1914618]	chr7	82282168	82297736	-	15568	chr7:82282168-82297736	145.072	119.476	161.295	98.5594	255.091	154.499	192.801	144.496	199.558	163.428	0.432811	0.178454	2.42534	0.0152939	0.360822
1363	ENSMUSG00000046691.15	Chtf8	CTF8, chromosome transmission fidelity factor 8 [Source:MGI Symbol;Acc:MGI:2443370]	chr8	107610495	107620233	-	9738	chr8:107610495-107620233	928.027	938.142	1073.45	812.927	831.184	671.904	500.722	864.66	613.13	803.794	-0.375764	0.154995	-2.42436	0.0153354	0.361427
1364	ENSMUSG00000116604.2	Gm49745	predicted gene, 49745 [Source:MGI Symbol;Acc:MGI:6215237]	chr16	20385108	20387258	+	2150	chr16:20385108-20387258	7.23035	8.85476	13.2394	11.1345	38.6835	10.1113	29.5193	13.2688	23.2123	17.2505	0.557676	0.230045	2.4242	0.0153421	0.361427
1365	ENSMUSG00000061143.16	Maml3	mastermind like transcriptional coactivator 3 [Source:MGI Symbol;Acc:MGI:2389461]	chr3	51593328	52012497	-	419169	chr3:51593328-52012497	797.953	876.93	783.385	899.125	787.13	710.148	738.048	707.611	698.212	777.616	-0.19865	0.0819577	-2.42381	0.0153585	0.36155
1366	ENSMUSG00000002910.12	Arrdc2	arrestin domain containing 2 [Source:MGI Symbol;Acc:MGI:1918057]	chr8	71287773	71292364	-	4591	chr8:71287773-71292364	193.335	162.091	208.533	286.757	159.703	125.036	179.868	161.239	101.455	175.335	-0.442977	0.182781	-2.42355	0.0153698	0.361551
1367	ENSMUSG00000019864.15	Rtn4ip1	reticulon 4 interacting protein 1 [Source:MGI Symbol;Acc:MGI:2178759]	chr10	43777803	43833197	+	55394	chr10:43777803-43833197	148.459	133.261	126.153	108.267	87.9574	128.573	87.1741	85.0042	74.9806	108.87	-0.403775	0.166647	-2.42294	0.0153955	0.361889
1368	ENSMUSG00000027775.10	Mfsd1	major facilitator superfamily domain containing 1 [Source:MGI Symbol;Acc:MGI:1914118]	chr3	67490074	67511570	+	21496	chr3:67490074-67511570	962.714	813.962	704.644	860.731	640.681	758.697	673.516	697.498	679.691	754.682	-0.259614	0.107162	-2.42263	0.0154088	0.361937
1369	ENSMUSG00000015461.16	Atf6b	activating transcription factor 6 beta [Source:MGI Symbol;Acc:MGI:105121]	chr17	34866120	34874048	+	7928	chr17:34866120-34874048	744.538	727.373	583.8	600.112	493.339	561.62	527.635	582.11	568.823	598.817	-0.262424	0.108335	-2.42233	0.0154214	0.361968
1370	ENSMUSG00000112307.2	Gm48751	predicted gene, 48751 [Source:MGI Symbol;Acc:MGI:6098427]	chr10	9358673	9362946	-	4273	chr10:9358673-9362946	64.9635	84.7522	67.0594	71.3602	25.3542	42.4872	71.958	40.8369	41.433	56.6894	-0.497051	0.20529	-2.42121	0.015469	0.362821
1371	ENSMUSG00000022357.3	Klhl38	kelch-like 38 [Source:MGI Symbol;Acc:MGI:3045310]	chr15	58177969	58187565	-	9596	chr15:58177969-58187565	23.4964	21.647	25.5314	18.5562	44.0201	23.2566	30.4419	37.7655	59.549	31.5849	0.527217	0.217829	2.42032	0.0155067	0.36291
1372	ENSMUSG00000023960.14	Enpp5	ectonucleotide pyrophosphatase/phosphodiesterase 5 [Source:MGI Symbol;Acc:MGI:1933830]	chr17	44389704	44397458	+	7754	chr17:44389704-44397458	641.635	610.917	618.518	584.285	634.314	867.115	854.009	655.618	772.922	693.259	0.282552	0.116758	2.41997	0.0155218	0.36291
1373	ENSMUSG00000035992.16	Fnip1	folliculin interacting protein 1 [Source:MGI Symbol;Acc:MGI:2444668]	chr11	54329025	54409061	+	80036	chr11:54329025-54409061	874.484	722.803	889.567	916.904	1055.12	908.727	1147.72	987.289	1024.19	947.422	0.253289	0.10467	2.41989	0.0155252	0.36291
1374	ENSMUSG00000043168.13	4930426D05Rik	RIKEN cDNA 4930426D05 gene [Source:MGI Symbol;Acc:MGI:1921894]	chr18	21784505	21789162	+	4657	chr18:21784505-21789162	14.2647	11.6011	11.7797	7.60644	2.49545	1.89143	9.16267	3.99085	2.13906	7.2146	-0.536614	0.221857	-2.41874	0.0155744	0.36291
1375	ENSMUSG00000059430.15	Actg2	actin, gamma 2, smooth muscle, enteric [Source:MGI Symbol;Acc:MGI:104589]	chr6	83489887	83513247	-	23360	chr6:83489887-83513247	183.992	284.396	335.762	338.678	244.248	83.7372	155.209	196.072	191.586	223.742	-0.506866	0.209521	-2.41917	0.015556	0.36291
1376	ENSMUSG00000060373.17	Hnrnpc	heterogeneous nuclear ribonucleoprotein C [Source:MGI Symbol;Acc:MGI:107795]	chr14	52310834	52341485	-	30651	chr14:52310834-52341485	1650.67	1671.69	1787.02	1613.48	1435.16	1541.42	1395.69	1600.17	1431.36	1569.63	-0.177767	0.0734836	-2.41915	0.015557	0.36291
1377	ENSMUSG00000070424.13	Art5	ADP-ribosyltransferase 5 [Source:MGI Symbol;Acc:MGI:107948]	chr7	101746086	101758696	-	12610	chr7:101746086-101758696	4.19939	0.91262	1.00465	0.985703	5.66008	5.63111	4.28211	7.58016	11.7667	4.66916	0.505243	0.208842	2.41926	0.015552	0.36291
1378	ENSMUSG00000108368.2	Gm45053	predicted gene 45053 [Source:MGI Symbol;Acc:MGI:5753629]	chr6	72579987	72582485	-	2498	chr6:72579987-72582485	55.1046	38.3889	30.2507	62.1459	108.059	56.6308	87.6371	51.0374	88.8458	64.2334	0.51503	0.212917	2.41892	0.0155665	0.36291
1379	ENSMUSG00000121493.1	Cyp4f41-ps	cytochrome P450, family 4, subfamily f, polypeptide 41 pseudogene [Source:NCBI gene (formerly Entrezgene);Acc:77875]	chr17	33169934	33184705	-	14771	chr17:33169934-33184705	9.59192	4.71079	5.78808	5.44272	1.78516	4.57276	1.00656	0	1.09716	3.77724	-0.486392	0.201028	-2.41952	0.015541	0.36291
1380	ENSMUSG00000024248.15	Cox7a2l	cytochrome c oxidase subunit 7A2 like [Source:MGI Symbol;Acc:MGI:106015]	chr17	83809347	83824759	-	15412	chr17:83809347-83824759	850.767	839.33	856.567	814.184	1057.5	1104.59	1064.15	824.413	967.554	931.005	0.243281	0.100614	2.41796	0.0156076	0.36342
1381	ENSMUSG00000052353.14	Cemip	cell migration inducing protein, hyaluronan binding [Source:MGI Symbol;Acc:MGI:2443629]	chr7	83582065	83735710	-	153645	chr7:83582065-83735710	37.8918	33.3103	43.0069	38.8045	25.0898	56.5386	70.2367	132.984	85.932	58.1994	0.549563	0.227312	2.41766	0.0156208	0.363464
1382	ENSMUSG00000013846.11	St3gal1	ST3 beta-galactoside alpha-2,3-sialyltransferase 1 [Source:MGI Symbol;Acc:MGI:98304]	chr15	66974724	67048679	-	73955	chr15:66974724-67048679	3048.69	3679.87	4370.81	3315.44	2653.91	2256.04	2800.68	3558.14	2377.84	3117.94	-0.354828	0.14685	-2.41627	0.0156806	0.364327
1383	ENSMUSG00000052837.8	Junb	jun B proto-oncogene [Source:MGI Symbol;Acc:MGI:96647]	chr8	85701113	85705347	-	4234	chr8:85701113-85705347	1945.76	1424.76	1365.58	1666.11	2273.09	1780.7	1797.51	2496.08	2019.64	1863.25	0.335268	0.138747	2.4164	0.0156748	0.364327
1384	ENSMUSG00000102523.2	Gm37783	predicted gene, 37783 [Source:MGI Symbol;Acc:MGI:5611011]	chr1	194332627	194334482	+	1855	chr1:194332627-194334482	104.9	118.981	210.027	156.874	125.371	56.6143	82.0987	116.348	72.6322	115.983	-0.504293	0.208755	-2.41572	0.0157042	0.364613
1385	ENSMUSG00000027667.14	Zfp639	zinc finger protein 639 [Source:MGI Symbol;Acc:MGI:1915028]	chr3	32564408	32574982	+	10574	chr3:32564408-32574982	258.795	227.559	252.324	230.718	264.973	287.918	309.673	293.292	283.896	267.683	0.240024	0.0993933	2.41489	0.0157399	0.364721
1386	ENSMUSG00000028436.9	Dcaf12	DDB1 and CUL4 associated factor 12 [Source:MGI Symbol;Acc:MGI:1916220]	chr4	41291300	41314889	-	23589	chr4:41291300-41314889	738.354	707.303	719.921	754.595	747.212	850.661	882.856	874.88	821.328	788.568	0.190219	0.0787633	2.41507	0.015732	0.364721
1387	ENSMUSG00000108046.2	Gm43924	predicted gene, 43924 [Source:MGI Symbol;Acc:MGI:5690316]	chr6	15811322	15813057	+	1735	chr6:15811322-15813057	16.2823	28.508	19.8717	24.1395	32.0076	45.4899	27.6734	34.6987	40.342	29.8903	0.501464	0.207683	2.41456	0.0157543	0.364721
1388	ENSMUSG00000121059.1		novel transcript, sense intronic to Tlr4	chr4	66762713	66764269	+	1556	chr4:66762713-66764269	105.891	67.7944	108.864	88.2352	105.346	125.332	157.735	118.375	137.106	112.742	0.402841	0.166837	2.41458	0.0157534	0.364721
1389	ENSMUSG00000027070.15	Lrp2	low density lipoprotein receptor-related protein 2 [Source:MGI Symbol;Acc:MGI:95794]	chr2	69254684	69416409	-	161725	chr2:69254684-69416409	3018.85	4330.78	4297.23	3894.87	3378.99	1770.15	2884.16	3350.59	2341.72	3251.93	-0.416668	0.172596	-2.41412	0.0157732	0.364896
1390	ENSMUSG00000102559.2	Gm37570	predicted gene, 37570 [Source:MGI Symbol;Acc:MGI:5610798]	chr1	66804785	66807890	-	3105	chr1:66804785-66807890	69.5185	65.0023	65.2006	67.6835	102.736	74.8454	72.8788	115.354	102.016	81.6929	0.404685	0.167653	2.41383	0.0157858	0.364925
1391	ENSMUSG00000074994.7	Qser1	glutamine and serine rich 1 [Source:MGI Symbol;Acc:MGI:2138986]	chr2	104585140	104647105	-	61965	chr2:104585140-104647105	902.01	936.058	1163.6	1156.01	1361.8	1203.55	1305.04	1169.04	1244.56	1160.18	0.257924	0.106883	2.41314	0.0158158	0.365356
1392	ENSMUSG00000032372.15	Plscr2	phospholipid scramblase 2 [Source:MGI Symbol;Acc:MGI:1270860]	chr9	92157655	92179805	+	22150	chr9:92157655-92179805	277.657	277.164	216.077	214.533	295.823	429.812	517.442	223.031	375.12	314.073	0.456008	0.189054	2.41206	0.0158627	0.365937
1393	ENSMUSG00000032384.17	Csnk1g1	casein kinase 1, gamma 1 [Source:MGI Symbol;Acc:MGI:2660884]	chr9	65816206	65952297	+	136091	chr9:65816206-65952297	836.083	656.205	764.034	835.762	1228.48	982.338	909.821	901.914	857.697	885.815	0.306801	0.12721	2.41177	0.0158751	0.365937
1394	ENSMUSG00000070737.11	Tmem35b	transmembrane protein 35B [Source:MGI Symbol;Acc:MGI:3758095]	chr4	127017484	127023437	+	5953	chr4:127017484-127023437	49.5443	46.1129	55.9108	49.4836	37.7526	40.8749	26.1255	21.672	38.6899	40.6852	-0.469758	0.194772	-2.41183	0.0158725	0.365937
1395	ENSMUSG00000021461.18	Fancc	Fanconi anemia, complementation group C [Source:MGI Symbol;Acc:MGI:95480]	chr13	63432857	63645092	-	212235	chr13:63432857-63645092	348.777	332.558	306.931	394.941	260.85	227.275	307.144	287.786	295.964	306.914	-0.29822	0.123695	-2.41093	0.0159119	0.36652
1396	ENSMUSG00000022897.16	Dyrk1a	dual-specificity tyrosine-(Y)-phosphorylation regulated kinase 1a [Source:MGI Symbol;Acc:MGI:1330299]	chr16	94370869	94496376	+	125507	chr16:94370869-94496376	1241.44	1147.68	1191.92	1374.92	1266.37	1628.78	1650.89	1499.45	1404.35	1378.42	0.251913	0.10453	2.40995	0.0159547	0.367245
1397	ENSMUSG00000023827.9	Agpat4	1-acylglycerol-3-phosphate O-acyltransferase 4 (lysophosphatidic acid acyltransferase, delta) [Source:MGI Symbol;Acc:MGI:1915512]	chr17	12337591	12438532	+	100941	chr17:12337591-12438532	466.794	553.344	549.967	565.893	336.508	373.344	417.817	538.023	406.512	467.578	-0.329067	0.136612	-2.40877	0.0160062	0.368167
1398	ENSMUSG00000050608.12	Micos10	mitochondrial contact site and cristae organizing system subunit 10 [Source:MGI Symbol;Acc:MGI:1913628]	chr4	138829125	138858424	-	29299	chr4:138829125-138858424	322.138	410.067	406.951	405.07	297.543	359.792	265.793	299.674	321.73	343.195	-0.295646	0.122758	-2.40837	0.0160241	0.368313
1399	ENSMUSG00000018830.11	Myh11	myosin, heavy polypeptide 11, smooth muscle [Source:MGI Symbol;Acc:MGI:102643]	chr16	14012399	14109236	-	96837	chr16:14012399-14109236	2092.46	1945.41	2077.94	2214.86	1938.3	821.211	1320.35	1308.94	1784.84	1722.7	-0.435616	0.180931	-2.40763	0.0160564	0.368675
[truncated: 55,732 more rows]
